# Supplementary material for: xcore: an R package for inference of gene expression regulators
Source: BMC Bioinformatics. 2023 Jan 11;24:14. doi: 10.1186/s12859-022-05084-0 (PMC9832628; doi:10.1186/s12859-022-05084-0)
Supplement: Supplementary file 4 — Additional file 4: Table S1. Table provides the activities of ReMap2020 and ChIP-Atlas molecular signatures estimated using TGFβ induced EMT in A-549 cell line dataset. [file 12859_2022_5084_MOESM4_ESM.xlsx]

## Sheet: ReMap2020
Additional file 4: Table S1. Estimated activities of ReMap2020 molecular signatures during TGFꞵ induced EMT in A-549 cell line.
name	A_TGFb_01h	A_TGFb_02h	A_TGFb_04h	A_TGFb_06h	A_TGFb_24h	z_score
SMAD3.HMLE_Doxycicline_TGFb.GSE104760	0.0171349	0.0472739	0.0607595	0.0539466	0.0634825	69.6576
BRD3.A-549.GSE119863	-0.010954	-0.0247246	-0.0343795	-0.0280226	-0.0259275	37.1744
SSRP1.HT-1080_AclacinomycinA.GSE107595	0.0144967	0.0272396	0.0143527	0.0204894	0.016986	29.5132
SMAD2.hESC_YAP-_activinA_15h.GSE99202	0.00515934	0.0172626	0.0224856	0.017846	0.0238341	26.0921
DDX5.NTERA2.GSE58641	0.00815126	0.0153481	0.0241581	0.0273851	0.0201436	24.9924
HNF1B.PDAC.GSE64557	-0.0068271	-0.0142626	-0.0144193	-0.0151152	-0.0255848	22.1529
RELA.HDF_DMSO.GSE77225	0.00385597	0.0163719	0.0108854	0.0258835	0.0326347	21.4484
PGR.T-47D-A_R5020.GSE80358	0.00262046	0.0109073	0.0094734	0.017479	0.0301568	21.4328
RELA.HDF_NUTLIN.GSE77225	0.00262298	0.0180708	0.0153241	0.0288364	0.0239189	21.2491
FOXM1.HEK293T.ENCSR831EIW	0.00287382	0.0052447	0.0163204	0.0209104	0.0257934	20.0936
GABPA.MCF-7.GSE72082	0.00408832	0.00646442	0.0131427	0.0164786	0.0213055	19.8599
ZNF677.HEK293.ENCSR279KDC	0.00430885	0.0146526	0.0117793	0.0113543	0.0241368	19.734
BRD4.HUVEC-C_TNF_JQ1.GSE53998	0.00653306	0.0127788	0.0174209	0.0189557	0.018322	19.51
FOXF1.GIST48.GSE106624	0.00615363	0.00794426	0.0140893	0.0133174	0.0230262	18.9172
ZFX.HEK293T.GSE102616	0.00806671	0.0209791	0.0186554	0.0178669	0.0187863	18.1907
CBX2.HEK293T.GSE34774	-0.00103818	-0.00837258	-0.0157712	-0.0122663	-0.0168222	18.1386
EBF1.GM12878.ENCSR000DZQ	0.00110756	0.00511746	0.0125553	0.0172946	0.0287124	17.7361
DNMT3B.HUES-8_TripleKO-TET1-2-3.GSE99346	0.00712372	0.0170478	0.0166373	0.0199317	0.0212237	17.6411
ZNF384.HEK293.GSE76494	-0.00357596	-0.0110184	-0.0131085	-0.0131313	-0.0164848	17.623
SMC1A.HCT-116.GSE112000	-0.00306789	-0.0121846	-0.0134597	-0.0121402	-0.0151699	17.283
SOX4.HCC1954_TGFb.GSE104760	0.00357651	0.00980849	0.0168613	0.0144031	0.0167916	17.2341
CHD7.hiPSC_derived_lt-NES.GSE108506	-0.00538307	-0.0100658	-0.0130543	-0.0119608	-0.0184678	16.2092
ZNF675.HEK293T.GSE78099	0.00397809	0.00839141	0.0146648	0.0137893	0.0069074	16.0956
ZMYND8.HEK293.GSE81696	0.000226555	-0.00706341	-0.0129058	-0.0166168	-0.0165735	16.0872
MYC.PAVE.GSE47152	0.00402938	0.00948386	0.019084	0.0168093	0.00943044	16.0505
SSRP1.hiF-T.GSE98758	-0.00276107	0.000438362	0.0110256	0.0153646	0.0275968	15.9417
AR.DU145_FOXA1.GSE47987	0.00489274	0.00637668	0.0130001	0.00812772	0.0181194	15.7742
SMAD3.NCI-H441_SIITTF1.GSE51509	0.0048181	0.0115945	0.0189671	0.0170191	0.0145812	15.7608
ZKSCAN1.MCF-7.ENCSR449UFF	-0.00864866	-0.0117046	-0.0152746	-0.0072266	-0.0104953	15.6557
SMARCC1.TTC-549_NoDox.GSE71504	-0.00114527	-0.0112696	-0.0128562	-0.0073779	-0.0204241	15.5869
TBX3.Hep-G2.ENCSR605YWG	0.00299777	0.0140171	0.0118448	0.0090238	0.0152465	15.187
AHRR.MCF-7_DMSO_1d.GSE90550	-0.00296302	-0.00634467	-0.0141554	-0.0114416	-0.0171083	15.0412
SOX2.TT.GSE46837	0.00428624	0.0111801	0.0134216	0.0100745	0.0128998	14.5545
STAT3.HeLa-S3.ENCSR000EDC	-0.00388964	-0.00573702	-0.00918459	-0.015301	-0.0164514	14.5447
HMGB1.HUVEC-C.GSE98245	0.00676539	0.0117135	0.0189369	0.0208011	0.0195691	14.1954
ZZZ3.K-562.ENCSR780BBJ	0.00627836	0.0149239	0.0131415	0.00975	-0.00268828	14.1704
BRD4.RH4.GSE83726	-0.00737439	-0.00717441	-0.0123663	-0.0122979	-0.0122626	14.1535
IRF1.HAEC_IL1b_4h.GSE89970	-0.00310216	-0.00873376	-0.0121085	-0.0101065	-0.0126339	14.0716
NCOR1.K-562.ENCSR298JCG	0.00452478	0.00776229	0.012673	0.00955014	0.0181634	13.9456
PCBP2.Hep-G2.ENCSR945NSF	-0.00342859	-0.0106927	-0.0136054	-0.00965712	-0.00902599	13.9445
BRD4.MPNST_DMSO.GSE62499	0.0031151	0.0117722	0.00315643	0.0145274	0.0162405	13.8877
ESR1.endometrioid-adenocarcinoma_tumor_2.GSE94031	-0.000492466	-0.00496469	-0.0153667	-0.0115212	-0.016192	13.7185
HOXB13.G-401.GSE65381	-0.00202474	-0.00738116	-0.00957611	-0.00943323	-0.0172346	13.7054
GATA4.A-549.GSE85002	-0.00482017	-0.00887187	-0.00834204	-0.00798214	-0.0160496	13.6991
BACH2.OCI-Ly7.GSE44420	0.00205055	0.00922289	0.0109907	0.0102428	0.0154258	13.6448
RELA.GM12892.ENCSR000EAN	-0.00345122	-0.00636079	-0.00825452	-0.0110758	-0.0211105	13.5177
EZH2.neural.ENCSR511CUH	0.00096005	0.00970464	0.0148166	0.0121887	0.0162309	13.1768
AHR.MCF-7_DMSO_1d.GSE90550	-0.00346959	-0.00482099	-0.00867757	-0.0115962	-0.0177496	13.1386
SMAD4.hESC.GSE29422	0.00734008	0.011353	0.011767	0.00884845	0.00490154	13.078
TCF12.A-549.ENCSR000BQQ	-0.00394081	-0.0129962	-0.0171337	-0.018606	-0.0263055	13.0758
GATA3.thymocyte.GSE71751	0.00248339	0.00703538	0.0156473	0.0122274	0.010756	12.8538
EZH2.hepatocyte.ENCSR384LYW	-0.00292311	-0.00988134	-0.0109879	-0.0162644	-0.0255464	12.8412
GTF2A2.K-562.ENCSR801RPW	-0.0025344	-0.013518	-0.0107882	-0.00796332	-0.0136019	12.7639
ARID2.K-562.ENCSR491EBY	0.00207877	0.00412049	0.0125038	0.0104154	0.013206	12.6052
JARID2.UTEIPS11.GSE48516	-0.0040853	-0.0150734	-0.0128837	-0.0150003	-0.00850658	12.2996
NFE2L2.A-549.ENCSR584GHV	-0.000722636	-0.00377314	-0.00690146	-0.0082833	-0.0245566	12.2378
CDK7.MM1-S.GSE45984	-0.00438306	-0.00646184	-0.00734306	-0.012853	-0.0112174	12.2374
PPARG.HUVEC-C_PPARG_HYPO.GSE50144	0.000129471	0.00669947	0.0130136	0.00929373	0.0146313	12.1513
HDAC2.Hep-G2.ENCSR337NWW	0.00197219	0.00706936	0.00812947	0.00953345	0.0143917	12.1369
NOTCH1.CD34.GSE63010	-0.00326318	-0.00986636	-0.0141498	-0.0150126	-0.0131421	12.112
MLLT1.MCF-7.ENCSR427BBI	0.0063291	0.0154899	0.00872198	0.00772714	0.00545053	12.096
RELB.L1236.GSE63736	0.00108117	-0.00446593	-0.0159474	-0.0129607	-0.0120877	11.9981
CDC5L.K-562.ENCSR121PFY	-0.00397093	-0.0133536	-0.0123711	-0.00994852	-0.00253702	11.8942
ESR1.MCF-7_SHCTR_E2.GSE60270	0.00451358	0.011343	0.0139487	0.0145097	0.00659607	11.8693
FOXA2.BJ1-hTERT_CDT1.GSE92491	0.00222735	0.0083946	0.0130379	0.0132962	0.00687518	11.8334
NKX2-1.A-549.GSE86957	-0.00183908	-0.00520876	-0.0103609	-0.0113243	-0.0176419	11.796
FOXA1.LNCaP.GSE94682	0.00435653	0.0141662	0.0124226	0.00915587	0.00764553	11.653
CEBPG.K-562.ENCSR620VIC	-0.0054445	-0.00866578	-0.00427509	-0.00717806	-0.0280069	11.5994
ATRX.erythroid.GSE22162	-0.00280166	-0.00851446	-0.00725219	-0.0105039	-0.00686916	11.5504
ESR1.breast_tumor_Female_1.GSE104399	0.00593899	0.00852554	0.0062803	0.00899394	0.0129329	11.5249
AR.VCaP_DHT24H_SHFOXA1.GSE58428	0.000647454	0.00144514	0.00894668	0.0110685	0.020182	11.4955
EZH2phosphoT487.PC-3.ENCSR617RSQ	0.00676328	0.00338245	-0.0112258	-0.00892273	-0.00904568	11.3864
ZEB1.MIA-PaCa-2.GSE88734	-0.00373818	-0.00500158	-0.0094792	-0.00737076	-0.0156853	11.3202
BRD4.HFOB_DIFF.GSE82295	-0.00507625	-0.0136983	-0.00946074	-0.00611814	-0.0086896	11.2529
TAL1.CHRF28811.ERP008568	-0.000874659	-0.00533829	-0.0109255	-0.0141064	-0.00830625	11.251
CLOCK.BA40-neocortex_4.GSE96659	0.00493276	0.00728794	0.00712555	0.0067401	0.0111788	11.2348
SREBF1.Hep-G2.ENCSR000EEO	-0.00425377	-0.00615574	-0.0100705	-0.0139206	-0.00394148	11.1938
ZSCAN5D.BeWo.GSE85009	0.00265027	0.00683301	0.00652317	0.00930399	0.0144829	11.1181
VDR.LX2_CALCIPOTRIOL_TGFB1.GSE38103	0.00322472	0.00706469	0.0123811	0.00800927	0.00963193	11.1146
MYC.HFF_OHT.GSE65544	-0.00238741	-0.00487407	-0.00504099	-0.00965634	-0.019076	11.0451
POU5F1.BJ_INDUCED.GSE36570	-0.00160401	-0.0028902	0.00551541	0.00907427	0.0163755	11.0195
CHD1.IMR-90.ENCSR000EFC	0.00364457	0.00726329	0.0135048	0.0122997	0.00832717	10.9038
PPARG.HT29_ROSIG_48H.GSE77039	-0.00469459	-0.00459146	-0.00730515	-0.00944994	-0.0184827	10.8966
EZH2.B-cell.ENCSR000AUZ	0.00402394	0.00849684	0.0146289	0.0125279	0.00383105	10.737
SMAD3.hESC.GSE29422	0.00413074	0.00766609	0.00899764	0.00808326	0.00803397	10.6141
GATA2.endothelial_umbilical-vein.ENCSR000EVW	-0.0100703	-0.00968861	-0.00850364	-0.00518376	-0.00639299	10.5923
FOXA1.LNCaP_ETOH24H.GSE58428	0.0057161	0.0108771	0.0130741	0.0104652	0.00274612	10.4899
BRD4.MCF-10A.GSE72931	-0.00420078	-0.0107097	-0.0138182	-0.0106646	-0.0207361	10.4482
RELA.HUVEC-C_TNF.GSE53998	0.00206988	0.00650826	0.0103303	0.0139395	0.00918074	10.3904
HSF1.U2OS_HEAT.GSE60984	-0.00332303	-0.00322939	0.00450023	0.00564964	0.0190445	10.3463
BCL11A.MCF-10A.ERP003925	0.00657532	0.00539177	0.00778192	0.00578342	0.00617359	10.33
SUZ12.CRL-7250_shSS18-SSX.GSE108025	-0.00111404	-0.00148496	-0.0116928	-0.0140957	-0.018593	10.3183
TP53.HCT-116_IR.GSE60267	0.00092645	0.000506402	-0.00818688	-0.00985261	-0.01315	10.1903
ZNF783.HEK293T.GSE78099	0.00202464	0.00691491	0.0117043	0.00726425	0.0088529	10.1292
SMARCC1.SYO-1.GSE108025	0.00553263	0.0122327	0.00612517	0.00407518	0.00970013	10.127
EZH2.endothelial_umbilical-vein.ENCSR000ATA	0.0012501	0.00329835	0.0181935	0.00604594	0.0155667	10.0342
MAX.A-549.ENCSR000BTJ	-0.0035569	-0.013064	-0.0129848	-0.0172407	-0.0182356	9.92687
ESR1.MCF-7_E2.GSE86538	0.00043727	-0.00741807	-0.00637257	-0.00733488	-0.0149266	9.91807
RBPJ.GSC8-11.GSE74557	0.000810751	0.00733911	0.0138843	0.00515746	0.00582678	9.85615
CLOCK.BA10-neocortex_4.GSE96659	0.00436391	0.00641506	0.00362824	0.0086346	0.00905798	9.81126
SMARCA4.SYO-1.GSE108025	0.00845413	0.0128736	0.00591051	0.0068645	-0.00142536	9.80555
TCF12.K-562.ENCSR189TRZ	0.00207741	0.00494863	0.00681853	0.00746232	0.0137665	9.78833
NFE2L2.A-549.GSE113497	0.000480444	-0.00368429	-0.00961092	-0.0114631	-0.00995818	9.77699
SP1.MCF-7.ENCSR729LGA	-0.00531346	-0.00820798	-0.010029	-0.00386351	-0.0101683	9.75999
MED1.U-87MG.GSE36354	0.00156911	0.00746966	0.00989115	0.0135062	0.0160552	9.74762
MED1.MDA-MB-231_LQ.GSE95121	-0.00614078	-0.0135087	-0.00524532	-0.00371449	-0.00798464	9.72033
JUND.SK-N-SH.ENCSR000BSK	0.00237884	0.00445679	0.0141423	0.0119153	0.0106915	9.70676
SIRT6.K-562.ENCSR000AUB	-0.00198658	-0.00783179	-0.00652347	-0.00505871	-0.0129505	9.69698
ZNF695.HEK293T.GSE78099	-0.00595812	-0.00759908	-0.00566794	-0.00326039	0.00925041	9.67379
NR3C1.HASM2_Dex-GFP.GSE95632	0.00331755	0.00691512	0.00718952	0.00932672	0.0151689	9.66161
EZH2.A-1847.GSE95643	-0.00492215	-0.00677088	-0.00876992	-0.0159883	0.000346663	9.64425
SMAD4.Hep-G2_Ab_R516.2.1D12.GSE97661	0.00826534	0.00797064	0.00499801	0.00642003	0.00576293	9.595
ZEB1.NCI-H1975_resistant.GSE106896	0.0032853	0.00525699	0.0084226	0.00521853	0.0118186	9.58572
EP300.SK-N-SH.ENCSR000EHV	0.00111759	0.00117771	0.0061001	0.00775609	0.0173105	9.57853
NFIA.Hep-G2.GSE97661	-0.000477139	-0.002586	-0.010946	-0.00620098	-0.0174813	9.57427
PPARG.HT29_ROSIG_2H.GSE77039	-0.00167728	-0.00676599	-0.00764793	-0.00929383	-0.0141969	9.5242
MYC.CA46.GSE30726	-0.00381631	-0.00590067	-0.00577625	-0.00717798	-0.0130096	9.51436
ZIC2.BCBL-1_latent.GSE102462	-0.00167807	-0.0048521	-0.0109675	-0.00903484	-0.0106856	9.51154
TFAP2A.WA09.GSE105081	0.000576533	-0.00351931	-0.0106737	-0.0108323	-0.00843136	9.49909
MYCN.NGP.GSE94782	0.00628648	0.0104175	0.0121278	0.0114002	0.0168205	9.48014
BRD2.NCI-H23.GSE113714	-0.00464283	-0.0118199	-0.0120861	-0.00898695	-0.0169839	9.46568
ZNF260.HEK293.GSE76494	0.00264099	0.00899674	0.0103296	0.00862939	0.00460674	9.4549
RAD51.Hep-G2.ENCSR081WLS	-0.00533792	-0.00801434	-0.0108527	-0.0112863	-0.0168493	9.45068
CHD1.LNCaP_DHT.GSE64528	-0.00580552	-0.00813591	-0.0075429	-0.00524966	-0.00812439	9.3925
ARID2.Aska-SS.GSE108025	0.00061333	0.00718904	0.00901502	0.00894688	0.0141532	9.39066
MAF1.THP-1_monocytes.GSE96800	-0.0011946	0.00470726	0.0129711	0.00973246	-0.000122173	9.3435
MYB.CD4_TH2.GSE72266	-0.00310649	-0.00442799	-0.00850643	-0.0119674	-0.00925991	9.31224
ESR1.MCF-7_Tamoxifen.GSE102410	0.00263928	0.00556969	0.00557875	0.00698636	0.0154681	9.2927
NANOG.WA09_heat-shock.GSE105028	0.00267659	0.00710245	0.00609329	0.00712313	0.008586	9.27187
ZNF519.HEK293T.GSE78099	0.0040465	0.00701004	0.00736889	0.00881061	0.00609055	9.25498
FOXA1.LNCaP.GSE52725	-0.00291389	-0.00676937	-0.00805942	-0.00673489	-0.0106409	9.19657
CREB1.A-549.ENCSR000BRB	-0.00295292	-0.00906764	-0.0105729	-0.0133007	-0.0235371	9.17829
STAT3.HepaRG.GSE89157	-0.00141295	-0.00890661	-0.00355652	-0.00583542	-0.00624446	9.16873
TAL1.PRIMA2.GSE33850	-0.00300263	-0.000402541	0.00868316	0.00418162	0.0109324	9.16451
FOXA1.LNCaP_SHFOXA1_R1881.GSE37345	0.00269696	0.00591653	0.00644788	0.0111334	0.00999467	9.1353
RELA.SGBS.GSE64233	-0.00396514	-0.00725405	-0.00911211	-0.00810302	-0.00236133	9.00981
SMAD3.HCC1954_TGFb.GSE104760	0.00257816	0.00808054	0.011656	0.0106246	0.00907997	9.006
TAF15.K-562.ENCSR047LSJ	-0.000725753	-0.00910837	-0.00552372	-0.00510146	-0.00841453	8.94488
TRIM28.TB40E.GSE53271	-0.00303833	-0.00753918	-0.0113029	-0.0096025	-0.00891688	8.92692
ETS1.HUVEC-C_modETS1.GSE93030	0.00239545	0.00631998	0.00824069	0.00809592	0.0135523	8.9205
SP1.A-549.ENCSR000BPE	-0.000989848	-0.00867484	-0.0113471	-0.0178933	-0.0188018	8.91583
KDM1A_8A.SH-SY5Y_B3_SHCTR.GSE58258	0.000294624	0.00463118	0.00662119	0.00718548	0.0126478	8.90946
FLI1.HUVEC-C_VEGF_1h.GSE109625	-0.000946797	-0.00776265	-0.0109315	-0.00674274	-0.0131836	8.86142
ZEB1.neuron_bipolar_doxy_4d.ENCSR418KUS	-0.00249795	-0.00591217	-0.00784602	-0.0074244	-0.009767	8.83808
MYC.MCF-7.ENCSR000DMJ	0.00247473	0.0072674	0.00724405	0.00956932	0.0118143	8.82831
ARID2.Aska-SS_shSSX.GSE108025	0.00104596	0.00743876	0.00850864	0.0112199	0.0112438	8.78215
NR3C1.Ishikawa.GSE109891	-0.00145214	-0.00835441	-0.00774048	-0.00485219	-0.00928767	8.77107
MYC.MCF-7.ENCSR000DMM	0.00115018	0.00752448	0.0120515	0.0138269	0.0180053	8.76432
NR3C1.HeLa-B2_GRKD_TA_TNFA.GSE24518	-0.0028328	-0.00611681	-0.00892725	-0.00384167	-0.00848747	8.76223
RELA.THP-1_eGFP-Pam3csk-0h.GSE103477	-0.00122729	-0.00412587	-0.00722416	-0.00348434	-0.0138318	8.75429
REST.PFSK1.ENCSR000BJP	4.37089e-05	-0.00644527	-0.00564447	-0.00703644	-0.0144808	8.74834
MAFB.islet.ERP004003	-0.000174597	-0.00283418	-0.0112644	-0.011499	-0.00569466	8.71431
SUPT16H.hiF-T.GSE98758	-0.00263923	-0.000699123	0.00290827	0.0107181	0.0147801	8.68497
FLI1.HUVEC-C_VEGF_12h.GSE109625	-0.0031176	-0.00603108	-0.00811595	-0.00958775	-0.0109341	8.66362
STAG1.HSPC.GSE67783	0.00661662	0.00893985	0.00754262	0.00762565	0.0190061	8.65829
TBX5.cardiomyocyte_7.GSE85628	0.0039044	0.000972783	-0.0116916	-0.00812198	-0.00700352	8.64012
RELA.HeLa-B2_GRKD_DMSO.GSE24518	-0.00278193	-0.00947763	-0.00896163	-0.00769945	-0.00243479	8.62969
GATA1.CD34_Day9_30min.GSE104676	-0.00334222	-0.00813232	-0.00817808	-0.00389222	-0.00871986	8.62948
CREBBP_M768.NCI-H3396_E2.GSE32349	0.00045789	0.00377204	0.0100427	0.0061405	0.00643778	8.62067
NR3C1.U2OS_siHic5siNS.GSE109383	0.00555554	0.00971957	0.00777288	0.00380166	0.00444566	8.58097
ZBTB1.HEK293.ENCSR927UJQ	-0.000665349	-0.00171001	-0.0102282	-0.00997619	-0.0082202	8.57331
NANOG.WA01.ENCSR000BMT	-0.00284203	-0.00392538	-0.00692759	-0.00805303	-0.0104564	8.57261
ZNF654.HEK293.ENCSR504VDV	-0.00195086	-0.00399015	-0.0129324	-0.0102999	-0.00772671	8.54782
RBM22.Hep-G2.ENCSR356ECR	0.00167292	0.00963457	0.00616858	0.00848542	0.00764593	8.54769
REST.A-549.ENCSR000BQP	-0.00154882	-0.0034261	-0.0102822	-0.0129447	-0.0222311	8.54427
ESR1.MCF-7.GSE71276	-0.000142865	0.00384774	0.00727815	0.0102315	0.0131348	8.48754
KDM1A.SKNO1_DMSO.GSE71739	-0.000605776	-0.00375632	-0.0104228	-0.00779493	-0.0065543	8.4864
BRD4.HCT-116.GSE73319	-0.00248691	-0.00499865	-0.00605944	-0.00804743	-0.0110853	8.4732
SPIB.OCI-Ly10.GSE56857	-0.00220825	-0.0118336	-0.0043027	-0.00504261	-0.00721947	8.47026
STAT1.HeLa-S3.ENCSR000EZK	-0.00209813	-0.00158195	-0.00538306	-0.00825059	-0.0115509	8.38766
ZMYND8.HEK293_Flag-ZMYND8.GSE81696	0.00357136	0.00269178	0.0067363	0.00638768	0.00739992	8.37575
NFIA.K-562.GSE97661	-0.000714114	-0.00518019	-0.00769742	-0.00683824	-0.0127178	8.25526
RAD21.LoVo_PHASES.GSE51290	4.14254e-05	0.00312828	0.0131629	0.00677601	0.00851077	8.22752
E2F5.K-562.ENCSR709DRM	-0.000674586	-0.00340082	-0.00621614	-0.0072985	-0.0160272	8.20765
SUZ12.K-562.ENCSR000AUC	-0.00751391	-0.00260153	-0.00248306	-0.00270276	-0.0136644	8.20353
SIN3A.A-549.ENCSR513XQX	-0.00197869	-0.00796657	-0.0146919	-0.0177589	-0.0127796	8.19927
SKIL.GM12878.ENCSR212YKD	0.00352323	0.0072161	0.00835185	0.0073681	0.00937457	8.17575
AR.PC-3_R1881.GSE54110	-0.000981988	-0.00231762	0.00643547	0.00912221	0.00992352	8.16254
EZH2.keratinocyte.ENCSR000ARK	0.00220779	0.00471047	0.0142302	0.00442831	0.00862334	8.1329
SNAI2.keratinocyte_SNAI2_diff.GSE55421	-0.000707375	-0.0045678	-0.00676089	-0.00862689	-0.0105399	8.12541
SMAD4.Hep-G2_Ab_R516-1-1G12.GSE97661	0.00363755	0.00807416	0.00561196	0.00580329	0.00598337	8.12172
TOP2A.K-562_Mitoxantrone.GSE79593	0.00474674	-0.00420227	-0.00753816	0.000762882	0.00632335	8.08879
CTCF.skin_lower-leg.ENCSR582MTM	-0.0035026	-0.00572639	-0.010445	-0.0112128	-0.00245611	8.08337
TEAD1.HUCCT1.GSE68296	-0.00389631	-0.00536793	-0.0108868	-0.005509	-0.0053123	8.07468
SNAI2.keratinocyte_LacZ_DIFF.GSE55421	-0.000713376	-0.00040369	-0.00753293	-0.0108842	-0.0144486	8.06398
GATAD2A.K-562.ENCSR160QYK	-0.00242639	-0.00182592	-0.00567679	-0.00980737	-0.00851005	8.06311
NKX2-1.NCI-H2087.GSE39998	-0.00120706	-0.0035091	-0.00764727	-0.00633496	-0.0140777	8.04045
ZNF610.HEK293T.GSE78099	0.00307867	0.00463721	0.00122876	0.00882015	0.00752336	8.02647
MYBL2.Hep-G2.ENCSR000BRO	0.00064118	0.00175368	0.00579369	0.00722818	0.0178489	8.00562
KLF5.YCC-3.GSE51705	0.00315935	0.00707902	0.000869983	0.00945281	0.00483019	7.95236
REST.Ishikawa.ENCSR000BUU	0.00184866	-0.000123108	-0.00672167	-0.00991358	-0.0104166	7.91791
ZMYND11.HeLa.GSE51672	0.00510748	0.00573124	-0.0112624	0.000742492	-0.00343449	7.91424
RCOR1.HeLa.GSE45441	-0.000829753	-0.00396195	-0.00767978	-0.00862015	-0.00697042	7.88414
RAD21.HUVEC-C_normoxia.GSE94872	0.000949212	-0.00619066	-0.00484101	-0.00886216	-0.0106343	7.87397
JUN.A-549.ENCSR996DUT	0.00216231	0.00644376	0.00539962	0.0078743	0.00535715	7.84359
NR3C1.HASM2_EtOH.GSE95632	0.00307825	0.00456598	0.00814742	0.0081764	0.00992154	7.82522
FOXA1.MCF-7.ENCSR126YEB	-0.0026963	-0.00851053	-0.00938382	-0.00606734	-0.00579127	7.81671
CHD7.WA01.ENCSR000AVA	-0.00307007	-0.000413941	0.00594839	0.00829031	0.00839334	7.81136
CTCF.RH4.GSE83726	0.00240336	0.0076284	0.00729635	0.00744279	0.0134582	7.77799
MTA3.MCF-7.ENCSR391KQC	-0.0024451	-0.00356506	-0.00436983	-0.00509497	-0.0150159	7.75709
RELA.MCF-7_TNF.GSE59530	-0.00224953	-0.00477369	-0.0114352	-0.00824136	-0.0130287	7.7235
NIPBL.hESC_WNT3A.GSE64758	0.00128339	0.0045589	0.0142438	0.0119151	0.00202691	7.71991
RAD21.A-549.ENCSR000BUC	-0.00221588	-0.00786703	-0.0108613	-0.00909475	-0.0100768	7.70051
JUND.HT29_DSMO.GSE77039	0.00269666	0.00247893	-0.00631998	-0.00327307	-0.0158482	7.69757
CDK8.SW480.GSE53602	-0.00190307	-0.00442261	-0.00644206	-0.0064788	-0.00878957	7.68883
GATA3.MCF-7.GSE51274	0.00383522	0.00663425	0.0104404	0.00700443	0.0027382	7.6859
RELA.MCF-7_TNFa_45m.GSE67295	0.000718727	-0.00579966	-0.0047834	-0.00748757	-0.0108932	7.6784
HOXB13.LNCaP_r1881.GSE94682	0.000693863	0.00550818	0.00838866	0.00922696	0.00388696	7.62107
FOSL1.MNNG-HOS.GSE74230	-0.00161836	-0.00286934	-0.00474774	-0.0074047	-0.011913	7.61584
CTCF.Hep-G2_RELACS.GSE111000	-0.00116834	-0.00845908	-0.0128897	-0.00859416	-0.00531656	7.59943
NCOR1.K-562.ENCSR910JAI	0.00329919	0.00700225	0.00498482	0.00334123	0.0123156	7.59671
CHD4.GM12878.ENCSR751CJG	0.00593157	0.00645645	-0.00498006	-0.00118023	-0.0049458	7.58917
CHD1.A-549.ENCSR398YBM	0.00500472	0.00703022	0.00782669	0.00563409	0.00684597	7.58075
ESR1.MCF-7_E2-160min-ERalpha.GSE94023	0.00310937	0.00256725	0.00656547	0.0115358	0.0102455	7.5807
FOXA1.22Rv1.GSE96652	-0.00151574	-0.00720819	-0.00661984	-0.0076435	-0.00933646	7.56986
E2F6.A-549.ENCSR000BTC	-0.0012852	-0.00774153	-0.00984356	-0.008796	-0.00733749	7.55956
RNF2.WA01.ENCSR784VUY	-0.00118135	-0.00321745	-0.00969203	-0.00882571	-0.0106982	7.5432
E2F7.IMR-90_SENES_SHRB.GSE40343	0.0012492	0.00470328	0.00880343	0.00743237	0.00797111	7.53206
EZH2phosphoT487.OCI-Ly7.ENCSR565XSL	0.00423031	0.0040245	0.00462195	0.00671997	0.00909789	7.50332
ZNF318.K-562.ENCSR352BJL	0.00381256	0.00626082	0.000384732	0.00695121	0.0103158	7.49887
XBP1.HS578T_HYPO_GLUDEP.GSE49952	0.00186419	0.00444434	0.00255825	0.006861	0.012484	7.49029
YY1.HeLa.GSE31417	-0.000693796	-0.00657377	-0.0119514	-0.00755087	-0.00916254	7.48794
MED1.MDA-MB-231_LQ_45min.GSE95121	-0.000254712	0.00545263	0.00735897	0.00621128	-0.00946038	7.48188
STAG2.MCF-10A_siSTAG2.GSE101921	0.00258504	0.00379407	0.00771413	0.0073129	0.0102832	7.47944
BACH1.Hep-G2.ENCSR699TNT	0.000203855	-0.00148452	-0.006665	-0.00997894	-0.0101418	7.46856
ZNF592.MCF-7.ENCSR701AQS	0.00258039	0.00436522	0.00379393	0.00500563	0.01233	7.46805
MYBL2.K-562.ENCSR162IEM	0.00434333	0.00115334	0.00817644	0.0101872	0.00617257	7.45843
FOXP1.LNCaP.GSE62492	-0.00316136	0.00691848	0.0023101	0.0102088	-0.00103835	7.41707
TEAD1.H69.GSE62274	-0.00156814	-0.00484441	-0.00325561	-0.00663672	-0.00672026	7.41479
RELA.GM18526.ENCSR000EBA	-0.00276236	-0.00627128	-0.00488528	-0.00681428	-0.00631227	7.39279
REST.K-562.ENCSR000ATM	0.00171674	0.00556049	0.0116734	0.00910059	0.00661558	7.37456
E2F1.MDA-MB-231.GSE95303	-0.0053604	-0.00971933	-0.0087866	-0.00581116	-0.0144918	7.36616
RELA.HUVEC-C_TNF_0M.GSE34500	-0.000463975	0.00210701	0.0118141	0.00616026	0.00458173	7.36257
EBF1.ASC.GSE54889	7.41262e-05	-0.00186059	-0.00556281	-0.00400132	-0.0144128	7.358
JUND.A-549.ENCSR000BRF	0.00440072	0.00784429	0.00865246	0.00916339	0.00426973	7.35335
MED1.NCI-H2171.GSE36354	0.0050752	0.00638909	0.00704243	0.00426143	0.00293553	7.33834
FOXA2.A-549.GSE90454	-0.00182662	-0.00724518	-0.0095764	-0.00972671	-0.0113319	7.33593
SMC1A.monocyte.GSE98367	0.00179899	0.003776	0.00733154	0.00668228	0.0103866	7.31339
SNIP1.K-562.ENCSR654CQU	-0.00355448	-0.00524346	-0.00435097	-0.00906069	-0.00682093	7.30434
TRIM28.HCT-116.GSE72622	0.00240464	0.007673	0.00897203	0.00548346	0.00483962	7.29611
ERG.RWPE-1.GSE37752	-0.00127039	-0.00449302	-0.00898677	-0.00749087	-0.00809766	7.25931
RCOR1.AML.GSE112074	-0.000983336	-0.00204356	-0.00737143	-0.00629468	-0.00842968	7.25503
HES1.K-562.ENCSR091JXL	0.0015609	0.000907389	-0.00394729	-0.00739751	-0.0121323	7.25497
SMAD3.BGO3_DIFF_0H.GSE36578	0.00202661	0.00128738	-0.00548513	-0.00829825	-0.00687646	7.25452
FOXA1.A-549.ENCSR000BRD	-0.00213484	-0.0046774	-0.00857365	-0.00964841	-0.00661333	7.24613
NIPBL.Hep-G2.GSE76893	0.00390541	-0.000456088	-0.00623024	-0.00424291	-0.0108029	7.22005
CHAMP1.K-562.ENCSR065XVO	0.000962797	0.00646096	0.00242924	0.00558038	0.0109865	7.20381
ERF.VCaP_DOX.GSE98809	0.00169264	0.00737854	0.00555126	0.00676379	0.00609427	7.1978
TFDP1.K-562.ENCSR224IKA	0.00152914	0.00362677	0.00706033	0.00767551	0.00951855	7.18135
ESR1.breast_tumor_Male_23.GSE104399	0.00061912	0.00280501	0.00826613	0.00696816	0.00861783	7.14452
RCOR1.A-549.ENCSR618ICR	0.00336818	0.00245539	0.00675282	0.00687428	0.00495507	7.14128
FOXA1.breast_tumor_Male_4.GSE104399	0.00198866	0.00427431	0.00730406	0.00812959	0.00381798	7.12787
STAT3.OCI-Ly19.GSE50723	-0.00198231	-0.00748551	-0.00586115	-0.00691389	-0.00272677	7.11107
MAFK.A-549.ENCSR541WQI	0.00177705	0.00726348	0.00855598	0.00474515	0.00493336	7.09485
ESR1.MCF-7_LY2_ETOH.GSE54592	-0.00163429	-0.00575806	-0.00637646	-0.00950927	-0.00803765	7.07777
MYC.MDA-MB-231.GSE95303	-0.000662754	-0.00478357	-0.0050404	-0.00737739	-0.0145742	7.05751
MED1.A-549.GSE76893	-0.00142271	-0.00721482	-0.00763364	-0.00713496	-0.00681428	7.05473
PDX1.hiPSC_derived_PPs.GSE106949	-0.00278348	-0.00751512	-0.00762367	-0.00607253	-0.00121133	7.03667
AR.LNCaP_SHFOXA1_R1881.GSE37345	0.0016677	0.00469903	0.00749475	0.00569151	0.00661082	7.01277
ZNF189.HEK293T.GSE78099	-0.00242493	-0.00638128	-0.00399875	-0.00611513	-0.00272921	7.00163
RAD21.liver.ENCSR635OSG	-0.00269448	0.00775565	0.00657487	0.00733592	0.00680969	6.99073
NR3C1.A-549.ENCSR116TFA	0.0036574	0.00578786	0.00618449	0.0051457	0.00776035	6.98478
FOXA1.22Rv1_R1881.GSE80742	-0.00482457	-0.00651558	0.000807248	-0.00501872	-0.0154578	6.98147
ARNTL.U2OS.GSE44236	-0.00275116	-0.00509247	-0.00660335	-0.00431159	-0.0059293	6.96977
TP63.keratinocyte.GSE33571	0.00228595	0.00448313	0.00410995	0.00782989	0.00657041	6.95306
YY1.liver.ENCSR994YLZ	-0.00256214	-0.00625517	-0.00945501	-0.00830499	-0.0104376	6.95283
FOXA1.breast_tumor_Male_3.GSE104399	-0.00226132	-0.00491211	-0.00429703	-0.00551072	-0.00750795	6.94432
RELA.monocyte_notreatment.GSE100381	0.00290504	0.00623774	0.00441642	0.00547745	0.0078928	6.94284
TAF1.A-549.ENCSR000BPF	-0.00205821	-0.00367387	-0.00660645	-0.0112983	-0.0174733	6.93953
TEAD4.MDA-MB-231.GSE66081	-0.00180036	-0.00261079	-0.00592755	-0.00779702	-0.00846989	6.9338
HSF1.ZR751.GSE38901	-0.00456707	-0.00663873	-0.00724765	-0.00547356	-0.000601688	6.9105
ZNF549.HEK293.GSE76494	-0.000936691	-0.00280537	-0.00596871	-0.00584623	-0.0081322	6.90521
SMARCC1.HeLa-S3.ENCSR000EDM	-0.00111772	0.00383833	0.00719789	0.00635886	0.00781108	6.89448
ESR1.breast_tumor_Male_9.GSE104399	-0.00423176	-0.00565927	-0.00671516	-0.00574395	-0.00479277	6.89346
AATF.NALM-6.GSE93626	-0.000652306	-0.00274191	-0.00247571	-0.00691501	-0.00820279	6.88566
VDR.LS180_125.GSE31939	-0.00385563	-0.00720671	-0.00161517	-0.00422927	-0.00530295	6.87923
NR1H2.HT29_GW3965_48H.GSE77039	-0.00130671	-0.00418806	-0.00525426	-0.00583595	-0.0122659	6.87453
ZNF623.HEK293.ENCSR022IZK	0.00193048	0.00571476	0.00723012	0.00730941	0.00480851	6.86847
TFAP4.Kasumi-1.GSE45738	0.000810414	0.00423592	0.00665855	0.00699563	0.00762801	6.85943
JMJD6.HeLa.GSE51633	0.00198413	0.00543865	0.00696313	0.005157	0.00418362	6.82123
CDK9.HEK293T_SIBRD4.GSE51633	0.000974573	0.00542484	0.00613361	0.00717801	0.00489669	6.81824
AR.LNCaP.GSE110655	0.003957	0.00675774	0.00661243	0.00628255	0.00170156	6.81377
L3MBTL2.K-562.GSE28162	0.000245472	0.0021493	0.00658274	0.00520759	0.0114164	6.81055
POU5F1.BGO3.GSE21614	-0.00347204	-0.00720094	-0.00790139	-0.0085884	-0.0117598	6.80904
RAD21.HCT-116_RAD21-mAC.GSE104888	0.000172089	-0.00320348	-0.00549823	-0.0085694	-0.013108	6.80043
RLF.K-562.ENCSR718SDE	0.00198245	0.00561418	0.0061537	0.00436646	0.00699684	6.79467
ESRRA.MCF-7.ENCSR954WVZ	0.00479804	0.00748796	0.00328251	0.00540801	0.00346249	6.7767
BACH1.A-549.ENCSR043EHG	0.00216632	0.000547328	-0.0044805	-0.00691358	-0.0119024	6.77162
MED1.dopaminergic-neuron_Dopamine_neurons.GSE93905	-0.00180038	-0.00452509	-0.00315674	-0.00685959	-0.004108	6.77014
TCF12.SK-N-SH.ENCSR000BSL	0.0025386	0.00514957	0.00609917	0.00613846	0.00915353	6.74778
AHR.MCF-7_TCDD_45min.GSE90550	-0.00224606	-0.00462173	-0.00564524	-0.00649323	-0.00866233	6.74455
SMC3.A-549.ENCSR481YWD	-0.000359223	-0.0042371	-0.0100635	-0.00953058	-0.00847524	6.74079
ZNF184.K-562.ENCSR546IHU	-0.00401322	-0.000420021	0.00626826	0.00552531	0.00735405	6.74032
BRD4.MDA-MB-436_DMSO.GSE63581	-0.00011724	-0.00317945	-0.00577773	-0.00553485	-0.0122854	6.74019
TCF4.LS180_125.GSE31939	7.38089e-05	0.000955938	0.00790874	0.00245156	0.0107113	6.73989
EGR1.GM12878.ENCSR000BRG	-0.00336397	-0.00547374	-0.00696707	-0.0049113	-0.00426604	6.72655
NOTCH3.TALL-1_GSI.GSE104261	-0.0024002	-0.0023789	-0.00724479	-0.00595263	-0.00246096	6.72422
FOXA1.MCF-7.ERP001226	0.000649533	-0.00488613	-0.00776212	-0.0012768	-0.014751	6.71693
BRD3.U-87MG_GBM.GSE99171	-0.00189575	-0.00800568	-0.00870524	-0.00784382	-0.00645008	6.70454
JARID2.UTEIPS7.GSE48516	-0.000279434	-0.0011272	-0.0052225	-0.0118589	-0.0137796	6.68063
ESR1.MCF-7_GLYC.ERP002305	-3.98276e-05	-0.00240631	-0.0110139	-0.0110287	-0.00878445	6.66412
CHD1.hMSC-TERT_adipocyte.GSE89179	0.00149273	0.00283057	0.0086381	0.00834002	0.00573475	6.64793
TP53.IMR-90_SENE.GSE53491	-0.00130641	0.000617629	0.00881349	0.0102557	0.00646745	6.63841
SP1.K-562.ENCSR000BKO	0.000270192	-0.00147017	-0.00478354	-0.0113728	-0.0112958	6.63492
FOXM1.OE33.ERP013564	-0.00582357	-0.0092227	-0.00552287	0.00378403	-5.10958e-05	6.63488
ZNF750.keratinocyte_diff.GSE57702	-0.00207572	-0.00589002	-0.00566075	-0.00454954	-0.0076054	6.63298
SS18.SYO-1.GSE108025	0.00233696	-0.00178692	-0.00505592	-0.00978809	-0.00446745	6.62825
GRHL3.NHEKSV3.GSE95199	0.00182152	0.00497605	0.00758285	0.00426082	0.00968773	6.62673
ZNF263.HEK293.ENCSR000EVD	-0.003777	-0.0051097	-0.0044429	-0.00465325	-0.00983956	6.6249
ESR1.T-47D-B_E2_R5020.GSE80358	-0.00303541	-0.00665523	-0.00512269	-0.00670765	-0.00285228	6.62328
BRD4.SUM159PT_100nMtrametinib300nMJQ1_24h.GSE87418	0.00294819	0.00742727	0.00430307	0.00747785	0.0119999	6.62059
ZNF770.HEK293.GSE76494	0.000935365	-0.0034213	-0.00755482	-0.00761503	-0.00541168	6.61256
ASCL1.NCI-H2107.GSE69394	0.00139606	-0.00168487	-0.00470779	-0.00902936	-0.0111944	6.5839
RING1B.WA09.GSE105028	0.00146419	-0.00314941	-0.00959676	-0.00763658	-0.00916273	6.58367
ERG.HUVEC-C_VEGF_12h.GSE109625	-3.37023e-05	-0.00666453	-0.00622255	-0.00496501	-0.00769054	6.57697
STAT3.MCF-10A.ENCSR000DOZ	-0.000937347	-0.00451391	-0.0072814	-0.00693679	-0.0107523	6.56509
EZH2.DND41.ENCSR000ASW	0.000929965	0.00316723	0.00727785	0.00354652	0.00791665	6.56333
MYNN.HEK293.ENCSR707BNG	-0.00336485	-0.00797861	-0.00769037	-0.00360451	-0.000245019	6.54479
E2F1.mesenchymal.GSE77260	0.000746861	0.00334249	0.00743924	0.00954194	0.0138115	6.54429
RELA.Detroit-562_LPS.GSE91018	-0.000783437	-0.00376509	-0.00635957	-0.00580658	-0.0126498	6.53184
ESR1.breast_tumor_Male_5.GSE104399	0.0022791	0.00529623	0.00607775	0.00593001	0.0047615	6.52874
AFF4.HeLa_EGF.GSE40632	0.00278914	0.0079151	0.00907666	0.0122531	0.0115377	6.52447
ASCL1.SCLC_ASCLP_NE.GSE61197	-0.000861964	-0.00609037	-0.00617681	-0.00358479	-0.00888921	6.5197
ZNF143.WA01.ENCSR000EBW	-0.00130584	-0.00687086	-0.00662546	-0.00525043	-0.00877696	6.49268
BRD4.HCC1395_JQ1.GSE63581	0.00180176	0.00380953	0.00526153	0.00815934	0.007544	6.48638
MEF2C.GM12878.ENCSR000BNG	-0.00403794	-0.00544382	-0.0051181	-0.000484967	-0.00910142	6.48503
SAFB.K-562.ENCSR072VUO	-0.00144405	-0.00310777	-0.00379581	-0.0051751	-0.0126749	6.47145
TRIM28.HEK293.ENCSR000EUZ	0.00085371	0.00266982	0.00603443	0.00638111	0.00760176	6.47007
SKI.Hep-G2.ENCSR754MUD	0.00323518	0.00655933	0.010798	0.00691492	0.00708476	6.46291
KDM1A.A-549.ENCSR639GWS	-0.0018688	-0.00435556	-0.00495571	-0.00559235	-0.00634095	6.46069
KDM1A.Kasumi-1_GSK690.GSE71739	-0.00111808	-0.0036299	-0.00727749	-0.0055804	-0.00725058	6.45911
MYCN.SH-EP_6h.GSE80151	0.000123821	0.0044804	0.00631563	0.00626618	0.00783984	6.44964
FOXM1.MCF-7.ENCSR000BUJ	0.000226933	0.00252108	0.0027105	0.00814593	0.0119834	6.44129
CHD1.hMSC-TERT.GSE89179	0.00149717	0.0033751	0.00815719	0.00907838	0.00697572	6.4374
MED1.hMSC-TERT4_D0.GSE104537	-0.00665765	-0.00726606	-0.00570058	-0.00204115	0.000814098	6.42397
MAX.WA01.ENCSR000EUP	-0.00176898	-0.00462744	-0.00482498	-0.0085226	-0.00677194	6.41654
RELA.HeLa-B2_P65KD_TA_TNFA.GSE24518	-0.00283547	-0.00558688	-0.00606278	-0.00465385	-0.00920629	6.41315
ZNF282.K-562.ENCSR742TMU	0.000442224	-0.00339132	-0.00473907	-0.0043994	-0.0122947	6.39723
ARRB1.LNCaP-C4-2.GSE55615	0.00248778	0.00657543	0.00527628	0.0054646	0.00508909	6.39421
SUZ12.Aska-SS.GSE108025	-0.00149997	-0.0062878	-0.00309834	0.00467739	-0.00913395	6.3869
BCL6.B-cell_GERMINAL_CENTER.GSE43350	-0.00192291	-0.00495522	-0.00879714	-0.00735486	-0.00888646	6.37528
TEAD4.A-549.ENCSR000BUD	0.000768589	-0.000125682	-0.00511477	-0.00587458	-0.013714	6.36874
TCF12.GM12878.ENCSR725VFL	-0.000302296	0.00251822	0.00565814	0.00745039	0.00949519	6.34691
HDAC2.VCaP_ETOH.GSE28950	-0.00196372	-0.00384798	-0.00790557	-0.00484669	-0.00662127	6.32727
FOSL2.hESC.GSE69539	0.00201977	0.00592292	0.00970012	0.00599423	0.00119321	6.31824
RELA.HUVEC-C_TNF_JQ1.GSE53998	0.000795826	0.00423909	0.00943902	0.00799424	0.00323473	6.31251
CREBBP.NCI-H3396.GSE32349	0.00122155	0.00479067	0.00737953	1.48566e-05	0.00659609	6.2861
NFIC.Ishikawa.ENCSR000BUT	0.00133227	0.0063279	0.00794271	0.00527186	0.00494334	6.2833
BRD4.SUM229PE_neg_30nMtrametinib_24h.GSE87418	-0.00299529	-0.00634342	-0.00722205	-0.00901638	-0.00558046	6.28006
ZNF30.HEK293.GSE76494	0.00097505	0.00499007	0.00796327	0.0043981	0.00606602	6.27206
AR.LNCaP_SHCTR_DHT.GSE62492	-0.00284189	-0.00405848	-0.00661754	-0.00430506	-0.00485777	6.27098
ZEB1.Hep-G2.ENCSR000BVN	-0.00192651	-0.00442045	-0.00876123	-0.00547417	-0.00286034	6.26255
GTF2B.HeLa_G2M.GSE71848	0.00223137	0.00341645	0.00681645	0.00818302	0.0084418	6.2578
BCL3.A-549.ENCSR000BQH	-0.00259419	-0.00667382	-0.00973348	-0.00596354	-0.00423104	6.24862
USF2.GM12878.ENCSR000DZU	0.00780383	0.0092946	0.00486246	0.00450577	0.011788	6.24117
TAF2.hESC.GSE17917	0.00118922	-0.00105184	-0.00926983	-0.0011592	-0.0100519	6.23297
SMAD3.NCI-H441.GSE51509	0.00248843	0.00600419	0.0102331	0.00596834	0.00200486	6.22869
SALL4.SNU-398.GSE112729	-0.0029562	0.00152045	0.00663471	0.00355627	0.00752684	6.22118
AR.22Rv1_Dox.GSE85558	0.00526855	0.00436682	0.00809704	0.00494038	0.00608576	6.20673
HNF1A.Hep-G2.ENCSR800QIT	-2.72227e-05	-0.00249781	-0.00603277	-0.00689434	-0.00898596	6.20176
ZNF444.MCF-7.ENCSR038XIA	0.00227691	0.00571341	0.00606009	0.00590442	0.00884964	6.1998
RUNX1.K-562.ENCSR414TYY	-0.000289276	-0.0067479	-0.00537842	-0.00567837	-0.00327555	6.19294
HAND2.SK-N-BE2-C.GSE94822	0.000620968	0.00202355	0.00707881	0.00637762	0.00739736	6.16519
TRIM28.WIBR3_NAIVE.GSE84382	-0.00141981	-0.00339456	-0.00278288	-0.00802305	-0.00326042	6.15728
RBFOX2.Hep-G2.ENCSR784FYS	0.00346715	0.00727592	0.00479982	0.00522794	0.010241	6.14933
CTCF.gastroesophageal-sphincter.ENCSR146BGM	0.000454241	0.00377604	0.00951798	0.00807816	0.00853575	6.14693
SPIN1.T778.GSE57499	-0.0021079	-0.00591462	-0.00773012	-0.000756002	-0.00583602	6.14418
BRD4.SUM229PE_pos_30nMtrametinib_24h.GSE87418	0.00261851	0.00423303	0.00500087	0.00488898	0.00765494	6.14367
RFX5.IMR-90.ENCSR000EFD	0.000962291	0.0041683	0.00379766	0.00331718	0.0110832	6.13992
ETS1.786-O.GSE86092	0.00391428	0.00599404	0.00706012	0.00894797	0.00908144	6.13328
UBTF.GM12878.ENCSR459FTB	0.00351138	0.0060477	0.00579018	0.00594561	0.00173264	6.13163
RARA.U-937_ATRA-treated_RAR.GSE98006	0.00170407	0.00292945	-0.00312592	-0.00707213	0.0046465	6.11996
KMT2A.CCRF-CEM.GSE83671	-0.00179642	-0.0035376	-0.00703716	-0.00856112	-0.00968289	6.11481
CEBPB.SUM159PT_100nMtrametinib_24h.GSE87418	-0.000391345	0.0030363	0.00824366	0.0073085	0.0117164	6.10821
CHD7.hiPSC.GSE108506	-0.00101476	-0.00341595	-0.00615029	-0.0066755	-0.00811939	6.10292
MAX.WA01.ENCSR000BSJ	-0.00397151	-0.0079697	-0.00858335	-0.0123218	-0.0148127	6.0924
TRPS1.T-47D.GSE107013	0.00342015	0.00623541	0.00472072	0.00423008	0.00295473	6.08562
ZSCAN31.HEK293.GSE76494	0.00298161	-0.00178892	-0.00397311	0.00629575	0.00542581	6.0843
JUN.endothelial_umbilical-vein.ENCSR000EFA	-0.00112101	-0.00352331	-0.00874423	-0.00460441	0.00872271	6.08367
BRD4.HUVEC-C_modETS1.GSE93030	0.000806109	0.00186448	0.00475344	0.00833456	0.00909147	6.07378
NEUROG2.MRC-5_N_02DPT.GSE75910	-0.00295659	-0.00795425	-0.00232323	-0.00490318	-0.00631686	6.07246
CEBPA.SKH1.GSE102697	-0.000523359	-0.00250863	-0.00390591	-0.00644019	-0.0106922	6.06653
SUZ12.GM12878.ENCSR091BOQ	0.00359779	0.00759795	0.00751735	0.00722859	-0.00366104	6.06367
ZNF341.HIES_EBV-B_ZNF341_isoform1.GSE113194	0.00242087	0.00753257	0.0071558	0.0058699	0.00702255	6.06327
ZFP42.HEK293.GSE76494	0.00230301	0.00628288	0.00451483	0.00177492	0.00707324	6.06119
MYC.GP5D_SIRAD21.GSE51234	-0.00103409	-0.00428448	-0.00541639	-0.00712645	-0.00900197	6.0576
BCOR.WA01_KDM2B_KO.GSE104690	0.00210656	0.00456565	0.00353534	0.00540916	0.00766928	6.05396
AR.VCaP_DHT24H_SHFOXP1.GSE58428	-0.00137976	-0.00523379	-0.00679378	-0.00356218	-0.00538137	6.03824
NR3C1.IMR-90.ERP007093	-0.00171777	-0.00120578	-0.00940349	-0.00395259	-0.00655537	6.0305
HSF1.HT29.GSE38901	0.000350849	0.000627233	0.00164736	0.00657058	0.011278	6.02369
RAD21.SK-N-SH.ENCSR000EHX	0.00261407	0.00573787	0.0068254	0.00866306	0.00661228	6.02176
AR.MDA-MB-453_FOXA1.ERP003503	-0.000672442	-0.00392324	-0.00828582	-0.0100496	-0.0112668	6.01564
ESR1.MCF-7_SHCRT_E2.ERP000380	-0.00480044	-0.00236039	-0.00460061	-0.00525256	-0.0151387	6.0116
GTF2F1.K-562.ENCSR000EHC	-0.000446505	-0.00397443	-0.00632633	-0.00890225	-0.00864971	6.00869
RELA.HUVEC-C_Scr_IL1beta.GSE87552	0.00108768	0.00417778	0.00719955	0.00619911	0.00896598	5.9921
RAD21.MDM_H5N1.GSE103477	-0.00330328	-0.00275921	-0.00767562	-0.00684859	-0.00593876	5.99015
BCL11A.CD34_Day7_60min.GSE104676	-0.00331747	-0.00368532	-0.00507596	-0.00650331	-0.00757172	5.98811
ARNT.GM12878.ENCSR590KEQ	0.000966187	0.00265617	0.00589984	0.00712473	0.00679259	5.98078
FOXA1.MCF-7-WS8_VEH.GSE113092	0.00142013	0.00505662	0.00859313	0.00789172	0.00837096	5.97719
MYB.PF-382.GSE94000	0.00441802	0.00692594	0.0072099	0.00437373	0.0016671	5.96244
CUX1.MCF-7.ENCSR017CEO	0.000846248	0.00269041	0.00651617	0.00493077	0.00604858	5.95813
BRD4.SW480.GSE73319	0.00268226	0.00698873	0.00751596	0.0039275	0.0060215	5.95719
ZC3H11A.K-562.ENCSR000EFR	-0.00181314	-0.00597499	-0.00423052	-0.00452858	-0.00609928	5.94955
ZNF273.HEK293T.GSE78099	0.00156865	0.00267372	0.0059644	0.00524008	0.0039139	5.94491
AGO2.Hep-G2.ENCSR151NQL	0.00199157	0.00705929	0.00732467	0.00679011	0.0047308	5.94227
ZMYND11.DU145_ETS1KO.GSE86238	0.00267279	0.00537439	0.00542038	0.00607276	0.00445917	5.93418
ZNF792.HEK293.ENCSR679STZ	0.000810966	0.00652273	0.00731503	0.00501863	0.00210433	5.93359
ESR1.MCF-7_E2-1280-min-ERalpha.GSE94023	-0.00247187	-0.00381381	-0.0052092	-0.00592175	-0.00691235	5.93287
ASCL1.NCI-H82.GSE69394	-0.0010384	0.00266578	0.00409454	0.00336712	0.00985542	5.93222
FOXA1.MCF-7.GSE60270	-0.00184256	-0.00626108	-0.00857203	-0.00721301	-0.00342922	5.92733
CEBPB.SUM159PT_300nMJQ1_24h.GSE87418	-0.000704829	-0.0022979	-0.00791172	-0.00691053	-0.0114687	5.91042
ZNF217.MCF-7.ENCSR465XQW	0.00316835	0.00552182	0.00658886	0.00805648	0.00653431	5.90356
HDAC6.GM12878.ENCSR933EYC	-0.00119558	-0.00224731	-0.0043271	-0.00589439	-0.00965996	5.89073
ONECUT1.H9.ERP004206	0.00374958	-0.00133896	-0.00217733	-0.00473151	-0.00825945	5.88265
NFIC.GM12878.ENCSR000BRN	-0.00288263	-0.000516427	0.00666944	0.00663516	0.00720853	5.87894
ZSCAN29.GM12878.ENCSR412YGM	-0.00221707	-0.00241384	-0.00411778	-0.00764619	-0.00571797	5.87295
BRD4.MCF-7_E2.GSE55921	0.00422249	0.00521771	0.00788593	0.00703258	0.00512691	5.87263
SNAI2.keratinocyte_LacZ.GSE55421	-0.000273689	-0.00149796	-0.00833699	-0.00799243	-0.00858009	5.87258
PPARG.HUVEC-C_DMSO_HYPO.GSE50144	0.0026068	0.00477872	0.00589934	0.00414489	0.00470059	5.87071
ESR1.MCF-7_E2-640min-ERalpha.GSE94023	0.00296094	0.00590745	0.00554696	0.00280138	0.00453881	5.86651
ESR1.Ishikawa_E2.GSE109891	0.00441451	0.00791758	0.00678145	0.0045316	0.00278842	5.86447
PGR.Leiomyoma_RU486.GSE40724	-0.00321791	-0.00539634	-0.00254836	-0.00568536	0.00215537	5.86428
MYC.BLUE1.GSE30726	0.00098577	0.00421403	0.00563536	0.00510366	0.00854269	5.85983
EZH2.ProEs.GSE59087	-0.00100947	-0.00281142	-0.00455361	-0.00307329	-0.0100516	5.8512
JUN.MDA-MB-231.GSE66081	-0.00247466	-0.00622769	-0.00601452	-0.00712314	-0.00900011	5.83098
CLOCK.U2OS.GSE44236	-0.00156138	-0.00392113	-0.00754238	-0.00495348	-0.00151933	5.82767
RUNX1.epididymis_HEE.GSE109061	0.00121908	0.00249994	0.00638407	0.00569611	0.00779136	5.82657
AR.LNCaP_Bag-1L_KO_Veh.GSE89938	-0.00339001	-0.00339913	-0.00155063	-0.00359518	-0.00686862	5.82401
ZBED1.GM12878.ENCSR207PFI	-0.00307639	-0.0049476	-0.00659177	-0.0062283	-0.00155422	5.82157
AR.LNCaP_FOXA1.ERP003503	-0.0017544	-0.00410152	-0.00744113	-0.00481938	-0.0092985	5.81481
SMC1A.A-549.GSE76893	0.00317802	0.00276631	-0.00396248	-0.00714243	-0.00973494	5.80643
ZNF223.HEK293.ENCSR906PCS	0.00206917	0.00157639	-0.00439846	-0.005502	-0.00504563	5.80495
FOXM1.HEK293.GSE60032	-0.000885084	0.00241857	0.00489511	0.00673746	0.00820569	5.8028
ZNF257.HEK293T.GSE78099	0.00227658	0.00419911	0.00657015	0.000881232	0.00524021	5.79477
ETS1.Hep-G2.ENCSR681WHQ	-0.00123445	-0.0043248	-0.00600158	-0.00709488	-0.00797632	5.78892
PBX2.Hep-G2.ENCSR849DFF	-0.000690265	-0.00133695	-0.00982661	-0.0108228	-0.00593518	5.78627
ESR1.MCF-7_SIGATA_E2.GSE40129	-0.000800448	0.00345111	0.00610711	0.00633444	0.0142047	5.77301
AR.VCaP_shERG.GSE110655	-0.00230499	-0.00317057	0.00339144	0.00542112	0.00683435	5.76883
TAL1.K-562.ENCSR106FRG	-0.00245848	-0.00526235	-0.00815452	-0.00271166	-0.00384562	5.76788
CHD1.hMSC-TERT_osteoblast.GSE89179	0.00133963	0.00356659	0.00528445	0.00621536	0.0109922	5.7634
MCRS1.Hep-G2.GSE107730	0.00202593	0.00729107	0.00800033	0.00614257	0.0121703	5.75378
GATA2.ESF.GSE108408	-0.00248849	-0.00608072	-0.00606175	-0.00593325	0.00067946	5.75265
HDGF.K-562.ENCSR197ALX	0.000118023	-0.00284617	-0.00702453	-0.00674342	-0.00628318	5.7504
RAD21.K-562.ENCSR000BKV	-0.000341359	-0.00370958	-0.0051173	-0.00866186	-0.0115419	5.74004
SNAI2.keratinocyte_SHCTR.GSE55421	1.10956e-06	-3.86942e-05	-0.00874584	-0.00909176	-0.00791197	5.73493
FOXA2.BJ1-hTERT_Mimo.GSE92491	0.00135884	-0.00329538	-0.00992556	-0.00175006	-0.00570483	5.73416
CEBPB.epididymis_HEE_R1881.GSE109061	0.00209832	0.00386438	0.008323	0.00554822	0.00435907	5.73048
E2F7.IMR-90_SENES_SHCTR.GSE40343	0.000837468	0.00161702	0.00426512	0.00529446	0.0107499	5.7183
MTA3.GM12878.ENCSR000BRH	-0.00283599	-0.006632	-0.00468732	-0.00190555	0.00430766	5.70654
ESR1.MCF-7_SHCTR_E2_TNF.GSE59530	-0.00118987	-0.00460139	-0.00368764	-0.00648881	-0.0040551	5.69718
E2F7.IMR-90_QUIES.GSE40343	-0.0024158	-0.00717974	-0.00480761	0.00026526	-0.00755126	5.69161
CLOCK.BA40-neocortex_0.GSE96659	0.00334779	0.00610949	0.00417274	0.00139624	0.00292619	5.67893
SNAPC1.MCF-10A.GSE37403	0.00058817	0.00240107	0.0049175	0.00506381	0.0112887	5.67333
NCOA3.MCF-7_E2.ERP000901	-0.00175693	-0.000370338	-0.00395382	-0.00613594	-0.0100182	5.66895
PIAS1.LNCaP_DHT_TNFA.GSE83860	-0.000662341	-0.00399214	-0.00724962	-0.00536477	-0.00824634	5.66686
HEXIM1.A-375_DMSO.GSE68052	-0.00344721	-0.00569544	-0.0063068	-0.00624843	-0.000622279	5.65597
IRF1.monocyte_nopretreatment.GSE100381	-0.000731899	0.00490267	0.00273078	0.0029484	0.00896354	5.65278
FOS.IMR-90.ENCSR124AIG	0.00343351	0.00625969	0.00418558	0.00400238	0.0057895	5.65278
CTCFL.delta-47.GSE70764	0.00135624	0.00507615	0.00717246	0.00790275	0.00589603	5.6483
ZBTB26.Hep-G2.ENCSR184SVO	0.00142828	0.00790273	0.00835557	0.00578804	0.0100466	5.64737
YY1.SK-N-SH.ENCSR000BSM	-0.00214103	-0.00574426	-0.00802586	-0.00484371	-0.00740783	5.64091
BACH1.GM12878.ENCSR585CVE	0.000729365	-0.00656563	-0.00427084	-0.00244759	-0.00592779	5.63267
HSF1.MO91_CHX_10UM.GSE45852	0.00382073	0.00608341	0.00379509	0.003611	0.00755066	5.6294
GR.T47D-A1-2_Dex.GSE112491	-0.00322961	-0.00315859	-0.0046444	-0.00310215	-0.00548753	5.62176
MLLT1_FKB.MV4-11.GSE82116	0.00322406	0.00455948	0.00683629	0.00899891	0.00547835	5.62128
MYCN.RH4.GSE83726	0.000840693	0.00439765	0.00169541	0.00577511	0.00937738	5.62041
PHIP.HCT-116_ab834.GSE101646	0.00179631	0.00573162	0.00675287	0.00528968	0.000797193	5.61815
CRY1.U2OS.GSE44236	0.00219792	0.000650028	-0.00436773	-0.00228266	0.00867697	5.60826
HEXIM1.A-375_A771726.GSE68052	-0.00233628	-0.00253439	0.00295011	0.00481632	0.00856028	5.60395
FOXM1.MDA-MB-231_THIOS.GSE40762	0.00232682	0.00451331	0.00625598	0.00914753	0.00363847	5.60244
ESR1.MCF-7_E2-10min-ERalpha.GSE94023	0.000750595	0.00139956	0.00882056	0.00656313	0.0126243	5.59798
MAX.SK-N-SH.ENCSR000BVD	-0.00288244	-0.00589692	-0.00958769	-0.00789429	-0.0102386	5.59617
BCOR.K-562.ENCSR808AKZ	0.00299595	0.00216476	0.0061889	0.00561035	0.00850044	5.5862
ATF7.Hep-G2.ENCSR545FXC	-3.75793e-05	-0.00503468	-0.00796494	-0.00804437	-0.00875813	5.57629
BRD4.HCT15.GSE73319	-0.000470384	-0.00286482	-0.00460582	-0.00550304	-0.0195289	5.57396
PAF1.HCT-116_37c.GSE97527	7.74899e-05	0.00468931	-0.000586768	-0.000463342	-0.0180491	5.56173
RELA.BJAB_4h-activation.GSE117250	0.000790841	0.00602553	0.00540409	0.00429127	0.00494127	5.55756
CTCF.retina_AB1-FW18.GSE86981	-0.00411164	-0.00712533	-0.00549109	-0.00956218	-0.00811624	5.55729
CD74.CLL_p1.GSE88955	-0.00167444	-0.00409727	-0.00556138	-0.00301879	-0.00582491	5.55374
GRHL2.MCF-7_E2_45min.GSE109820	0.00154882	0.00385693	0.00577152	0.00659588	0.00710201	5.54896
AR.LNCaP_1F5.GSE30623	0.00233923	-0.00190819	-0.00333769	-0.00933994	-0.00420832	5.54613
ERF.HAEC_TNFa_4h.GSE89970	0.000978491	0.00280957	0.00640986	0.00787481	0.00614065	5.53604
FLI1.A-673-clone-Asp114.GSE92738	-0.00171409	-0.0079653	-0.00893505	-0.00736405	-0.00401048	5.53352
PRDM14.NCCIT.GSE71675	-0.00242507	-0.00300159	-0.00370319	-0.00721125	-0.00270324	5.53123
SP2.HEK293T.ERP007114	0.00224938	0.00671229	0.00671866	0.0064868	0.00845624	5.52579
HNF4A.LoVo_PHASES.GSE51290	0.00090457	0.0031282	0.00351	0.00470745	0.00808411	5.52567
CEBPB.HFOB_DIFF.GSE82295	-0.00242179	-0.00406178	-0.00580279	-0.00436554	-0.00990929	5.52525
TCF12.K-562.ENCSR744WOO	-0.00069851	0.000711502	0.00643467	0.0105264	0.00393634	5.52112
ZNF175.K-562.ENCSR011PEI	-0.00461451	9.2551e-05	0.00394293	0.00821639	0.0034892	5.51694
MYC.P493-6_scramble-shRNA.GSE101853	-0.0017442	-0.00590853	-0.00554441	-0.00615968	-0.0053904	5.51107
ZMYM3.Hep-G2_Ab_JH39-2-2F10.GSE97661	-0.00126231	-0.00417189	-0.00297132	-0.00470269	-0.00923966	5.49936
ESR1.MCF-7_IL1b_45m.GSE67295	-0.0013179	-0.00401351	-0.00430811	-0.00466333	-0.00932331	5.49477
NEUROG2.MRC-5_N_1DPT.GSE75910	-0.00275456	-0.00320067	-0.00635856	-0.00576386	-0.00533341	5.49203
BCL11A.MDA-MB-157.ERP003925	0.000713511	-0.00358245	-0.00106534	0.00381612	0.00932052	5.48537
JARID2.AMIPS6.GSE48516	0.00117851	0.00513126	0.00788915	0.00642627	0.00402674	5.48085
FOXK2.GM12878.ENCSR861JUQ	0.00132362	0.00206971	0.00452905	0.00675897	0.00782662	5.47996
GATA3.breast_tumor_Male_21.GSE104399	-0.00193856	-0.00250898	-0.00385276	-0.00538843	-0.00796708	5.47738
SPI1.macrophage_IL4.GSE47188	0.00317649	0.00537042	0.00470279	0.00322936	0.00482689	5.47717
NR3C1.A-549.ENCSR000BHG	-0.000940284	-0.00148287	-0.0051318	-0.00729858	-0.00712637	5.47561
ZKSCAN1.HeLa-S3.ENCSR000ECJ	0.0010734	0.00410656	0.00640588	0.00665254	0.00199936	5.47247
RELA.HeLa-B2_GRKD_TA_TNFA.GSE24518	-0.000132649	0.00250673	0.00555652	0.00583499	0.00772902	5.47224
ERG.VCaP_DHT.GSE79128	0.0015456	0.00480766	0.00591812	0.00646143	0.0105546	5.4677
ARNT.MCF-7.GSE41820	-0.00157327	-0.00430531	-0.00363237	-0.00556985	-0.00181576	5.4653
ZNF134.HEK293.GSE76494	0.00360463	-0.0016125	-0.00462239	-0.000264797	0.00789224	5.45705
SUZ12.NT2-D1.ENCSR000EXH	0.000190328	-0.00670925	-0.0043205	-0.000990032	-0.00975915	5.4553
ZBTB2.K-562.ENCSR230PTV	0.00187523	0.00318168	0.00650381	0.00603257	0.00687775	5.45275
HLF.Hep-G2.ENCSR528PSI	0.00312006	0.00297787	0.00572998	0.00627144	-0.000305374	5.45135
FOXA1.LNCaP_ETOH.GSE28264	-0.000516725	-0.000379083	0.00274409	0.006959	0.0124437	5.44886
BRD4.HCC1806_300nMJQ1_24h.GSE87418	-0.00111008	-0.00369886	-0.00652582	-0.00312249	-0.00794161	5.44534
ZNF680.HEK293.GSE76494	-0.00115099	-0.00397399	-0.000218289	-0.00670565	-0.00563732	5.44214
BRD4.SUM149_DMSO.GSE63581	-0.000958483	-0.00418288	-0.0049908	-0.00257056	-0.0107914	5.43041
EZH2.RH30_DMSO.GSE85169	0.00135413	0.00256304	0.00690899	0.00675505	0.00559076	5.42568
JUND.HCT-116.ENCSR000BSA	-0.000189179	0.00195241	0.0079789	0.0073935	0.00648861	5.42431
EP300.HeLa-S3.ENCSR680OFU	-0.001672	-0.00466779	-0.00839478	-0.00606552	-0.0100764	5.40996
BRD4.IMR-90_QUIES.GSE74238	-0.00134748	-0.00628249	-0.00613839	-0.00768627	-0.00766724	5.40754
BHLHE40.Hep-G2.ENCSR000BID	0.0025812	0.000869404	-0.009444	-0.00551291	-0.0033282	5.40555
ZNF639.K-562.ENCSR845BCL	7.20481e-05	0.00370607	0.00451241	0.00566578	0.00840945	5.39124
FOXA1.22Rv1.GSE85558	0.00254983	-0.00209511	-0.00788658	-0.010147	-0.0042423	5.38972
RELA.MCF-7_E2.GSE59530	0.00201281	0.00328224	0.0069735	0.00613297	0.00765522	5.38905
GRHL2.OVCAR-3.GSE71018	-0.0013577	-0.00043208	-0.00699781	-0.00601337	-0.00375149	5.38532
ZSCAN23.HEK293.ENCSR705ASR	-0.00146531	-0.00321623	-0.00594357	-0.00579596	-0.00608108	5.37831
SKI.HL-60_CRISPRCas9_ctrl.GSE107553	8.76566e-06	0.00382924	0.00904178	0.00340626	0.00697191	5.37417
CREBBP.LS180_125.GSE39277	-0.000393179	-0.00323472	-0.00370586	-0.00240233	-0.00807257	5.35766
CTCF.aorta_thoracic.ENCSR668BTN	0.00289497	0.00578052	0.00616301	0.00530772	0.00556647	5.32895
NCOR1.OCI-Ly1.GSE29282	-0.00137909	0.00182151	0.00459227	0.00166696	0.00954353	5.32563
RUNX2.IMSC3.ERP003787	-0.00337143	-0.0100273	-0.00601919	-0.0040839	0.00341896	5.32245
ETS1.HUVEC-C.GSE41166	0.00248726	0.00510206	0.00772685	0.00720707	0.00534377	5.32147
CTCF.breast_epithelium.ENCSR304XUZ	0.00147993	-0.00112621	-0.00427969	-0.00501518	-0.0112156	5.31488
ESR1.T-47D_CR3flp.GSE99479	-0.00210292	-0.00250844	-0.00455836	-0.00537999	-0.00832896	5.31007
CTCF.breast_epithelium.ENCSR697YIN	-0.00187334	-0.00350667	-0.00599556	-0.00548686	-0.00731699	5.30988
STAT3.NCI-H358.GSE79707	-0.000989173	-0.00424435	-0.00561937	-0.00808687	-0.00133735	5.29702
GRHL2.LNCaP.GSE80256	0.000405181	0.00350135	0.00798942	0.00595781	-0.000935867	5.28465
NR3C1.IMR-90_GLUCC.ERP007081	0.000814048	0.00222847	-0.000507359	-0.00143632	-0.0137281	5.28336
ESR1.MCF-7_E2.ERP000901	-0.000180674	-0.00094864	-0.00986635	-0.00648504	-0.00741019	5.28093
BRD4.OCI-AML3_JQ1_500nM_24h.GSE104745	0.00136702	0.00486077	-0.0044919	-0.00780524	-0.000152146	5.2782
CDX2.CACO2_PROLIF.GSE23436	0.00235673	0.00212185	-0.00514487	-0.00343002	0.0042353	5.27494
GATA3.A-549.ENCSR000BTI	-0.000829301	-0.00242587	-0.00589978	-0.00426747	-0.00952237	5.25696
PIAS1.LNCaP_TNFA.GSE83860	-0.00143635	-0.00366194	-0.00665278	-0.00442648	-0.0105804	5.24232
RELA.Huh-7_IL1.GSE89212	-0.00019588	-0.00414334	-0.00220169	-0.00703034	-0.0041761	5.23808
EZH2.WSU-DLCL2.GSE45982	0.00113056	-0.0015668	-0.00368982	-0.0065212	-0.00514524	5.23567
NR2F2.uterus_STROMA_ENDOMETRIUM.GSE52008	0.000997023	-0.00139765	-0.00341961	-0.00769702	-0.00498834	5.23497
BRD4.HCT-116.GSE57628	0.000574094	-0.00283754	-0.00285447	-0.00542908	-0.00852813	5.23046
BHLHE22.CAL-1.GSE43876	0.002365	0.00568204	-1.04656e-05	-0.00140415	-0.00917192	5.23013
TFAP4.DLD-1.GSE46935	-0.000334051	0.00298643	0.00255167	0.0050223	0.00775504	5.22998
ZNF28.HEK293T.GSE78099	-0.00458136	-0.0054144	-0.00331699	0.00133735	0.000474201	5.22817
ESR2.MDA-MB-231_estradiol.GSE108979	-0.000847733	0.00189466	0.00668747	0.00760331	0.00324438	5.228
HIF1A.RCC10.GSE101063	-0.00274727	-0.00340784	-0.00577035	-0.00451745	0.0019566	5.22216
JUNB.MCF10A-Er-Src_EtOH.GSE115597	-0.00239345	-0.0019908	-0.00597495	-0.00263611	0.00785061	5.21321
SRF.A-673-clone-Asp114.GSE92738	0.000360945	0.00173815	0.00832847	0.00849201	0.00814308	5.20909
MAX.K-562.ENCSR000BLP	-0.00242691	-0.0100065	-0.00821607	-0.0103985	-0.00594043	5.20889
GATA1.erythroid_R3R4.GSE43625	0.00129626	0.00570211	0.00496727	0.00335642	0.00297431	5.20068
RUNX1.ME-1_Human-leukemia_AI-10-49.GSE101789	0.00096122	0.00211691	0.00376443	0.00518535	0.0100339	5.18786
PAX8.OVSAHO.GSE79893	-0.00191872	0.000231514	0.00061586	-0.00425959	-0.00796928	5.18435
FOXA2.Hep-G2.GSE90454	0.00115606	-0.00324316	-0.00309775	-0.00654152	-0.0161667	5.18272
EZH2.HeLa-S3.ENCSR000ATC	-0.00185998	0.00153534	0.00367493	0.00517858	0.00352801	5.1808
NR3C1.MCF-7_E2_Dex.GSE81510	0.00254422	0.00587388	0.00224417	0.00246609	0.0077774	5.17383
ESR1.breast_tumor_Male_3.GSE104399	-0.00275927	-0.00417232	-0.00697012	-0.00435141	-0.00516507	5.17151
BRD4.GM15850_DMSO.GSE99402	-0.00435867	-0.0100671	0.00025019	-0.00192795	0.00241733	5.16026
CEBPB.SUM159PT_DMSO_24h.GSE87418	-0.00135235	-0.00240381	-0.00502856	-0.00618241	-0.00975889	5.15879
RXRA.Hep-G2.ENCSR000BHU	0.000770302	0.00404292	0.00553624	0.00345178	0.00726859	5.15364
FOS.MV4-11_SHFLT3.GSE64862	0.00129616	-0.00343553	-0.00582558	-0.00514141	0.00059021	5.14925
TBP.HBTEC_MOI20_12hpi.GSE116772	0.00118968	0.00452129	0.00952579	0.00710541	0.00188936	5.14636
CEBPG.K-562.ENCSR490LWA	-0.00127346	-0.00315097	-0.00374426	-0.0054891	-0.0108189	5.14598
CEBPB.Ishikawa.ENCSR000BTT	0.00228889	0.00594708	0.00271155	0.00603515	0.00461818	5.14279
SMC3.neural.ENCSR404BPV	0.0018267	0.00669625	0.00601759	0.00571579	0.00520654	5.12725
RXR.LS180_125.GSE31939	-0.00155221	-0.00488683	-0.00689988	-0.00142813	0.00225948	5.12605
ESR1_D538G.MCF-7_dox_E2.GSE94493	-0.00163294	-0.00442043	-0.00423478	-0.00228842	-0.0120346	5.11701
BRD4.Hep-G2.ENCSR514EOE	-0.00276453	-0.00475685	-0.00541374	-0.00521037	-0.00414045	5.11666
ELF4.HEK293T.ENCSR778QLY	0.00129103	0.00245604	0.00446063	0.00679926	0.00834859	5.11542
IRF4.OCI-Ly3.GSE56857	-0.00169089	-0.00311204	0.00141728	0.00229044	0.00882773	5.1136
WDHD1.MCF-7_Ab_R1251-1-1B10.GSE97661	0.00266138	0.00153677	0.00234109	0.00405264	0.00947719	5.11019
RAD21.THP-1.GSE55407	0.00355642	0.0040005	-0.000179352	0.00391749	0.00868915	5.11008
RUNX2.SaOS-2.GSE76937	-0.00260479	0.00115311	0.00164316	0.00355043	0.0100195	5.10886
NCOA6.K-562.ENCSR168CEE	-0.003922	-0.00114029	0.00358674	0.00594998	0.00276037	5.09456
HNF4A.GP5D.GSE51234	-0.00263701	-0.00442523	-0.000412514	0.00371583	0.00737924	5.08822
ETV1.COLO-800.GSE80443	0.000171068	0.00397862	0.0061883	0.00551478	0.00704482	5.08129
GTF2F1.K-562.ENCSR189VXS	-0.00313559	-0.00493384	-0.00430271	-0.00549441	-0.00526582	5.07554
HSF1.SKBR3.GSE38901	0.00150587	-0.00164583	-0.00399144	-0.00549788	-0.00610191	5.07459
IKZF1.BCR-ABL1.GSE58825	-0.00148825	-0.00512306	-0.00123821	-0.00112253	0.010363	5.07412
FOXM1.GM12878.ENCSR000BRU	-0.00505433	-0.0051624	-0.000619087	0.00466676	0.00463936	5.07342
MTA2.K-562.ENCSR411UYA	0.00307835	0.00409667	0.00419578	0.00431348	0.00622151	5.06747
ESR1.MCF-7_LTED_E2.GSE86538	-0.000194419	0.00107201	0.00571193	0.00315165	0.00931996	5.05869
TBP.GM12878.ENCSR000DZZ	-0.0014152	-0.0029194	-0.00261929	-0.00676207	-0.00906807	5.05603
TCF12.WA01.ENCSR000BIT	0.000666184	0.00233339	0.00176719	0.00555664	0.0100392	5.0519
HNF4A.CACO2_PROLIF.GSE23436	0.00185139	-0.000703183	0.00678318	0.00570981	0.00466315	5.04918
ZNF24.K-562.ENCSR117WTM	0.0010134	0.00332464	0.00606923	0.00615538	0.0012481	5.04743
ZNF554.HEK293.GSE76494	0.00215831	0.00105655	0.00310153	0.00442337	0.00839011	5.04522
ELF3.PDAC.GSE64557	-0.003458	-0.00474502	-0.00638756	-0.00730946	-0.00491104	5.04009
MLLT1.MV4-11.GSE82116	0.00467738	0.00574082	0.00328752	0.00371937	0.00559563	5.03607
FANCL.Jurkat.GSE45864	0.00157585	0.00432174	0.00451442	0.00461246	0.00272101	5.03253
RUNX1.Jurkat.GSE68976	-0.00055594	0.000504959	0.00362571	0.00325554	-0.0107904	5.02766
SUZ12.Hep-G2.ENCSR771GTF	0.00246874	0.00446057	0.00505565	0.00609784	0.00988396	5.02761
MYOD1.RHABDOMYOSARCOMA.GSE50413	0.000609342	0.00456639	0.00598517	0.00344029	0.00589373	5.02478
AR.LNCaP_ERG.GSE110655	0.000624273	-0.00139437	-0.00352983	-0.00526859	-0.00852481	5.01656
EP300.A-549.ENCSR000BPW	0.00101579	-0.00141644	-0.00521703	-0.00649464	-0.0103481	5.00797
SRF.WA01.ENCSR000BIV	-0.000355335	-0.00281396	-0.00469323	-0.00356635	-0.0116541	5.00204
ESR1.MCF-7_LY2.ERP003844	0.00131069	0.00618671	0.00496696	0.00447513	0.00612021	5.00034
AR.MCF-7.GSE48930	-0.0014179	-0.00313938	-0.00679181	-0.0047671	-0.00477608	4.99323
PTBP1.Hep-G2.ENCSR156APP	0.0030647	0.00440687	0.00305327	0.00534074	0.00597173	4.98727
ESR1.breast_tumor_Male_22.GSE104399	0.00260197	0.00337132	-0.00312951	-0.00307029	-0.00528775	4.98411
FOXA1.PDAC_KOKLF5.GSE64557	-0.00144659	-0.0031383	-0.00588078	-0.0032927	-0.00878547	4.98381
AR.LNCaP_DHT.GSE43720	0.000855965	-0.00158555	-0.00407644	-0.00435065	-0.00690933	4.97757
NR4A1.K-562.ENCSR130PDE	2.21018e-05	0.00121178	0.00674434	0.00843311	0.00276158	4.97518
CBX3.HCT-116.ENCSR000BUH	-0.000981874	-0.00406966	-0.00454113	-0.0030538	-0.0074716	4.97176
RUNX1.Kasumi-1.GSE45738	-0.00308928	-0.00731743	-0.0024565	-0.00154904	0.00394398	4.9686
CREBBP.MCF-7_E2.ERP000901	-0.000898786	-0.00311564	-0.00604598	-0.00741303	-0.00838804	4.96573
RAD51.K-562.ENCSR524BUE	-0.00059961	0.00244843	0.00903698	0.00477279	0.0076719	4.96465
PAX8.K-562.ENCSR274CGK	-0.00338604	-0.000555865	-0.00654911	-0.00411124	-0.00233105	4.96302
CHD8.HNSC.GSE57369	-0.0030802	-0.00322747	-0.00487294	-0.00514246	-0.0103721	4.95994
RUNX3.GM12878.ENCSR000BRI	-0.000806003	-0.00320252	-0.00466276	-0.00660558	-0.00758231	4.95869
STAG1.Hep-G2.ERP000209	-0.00213791	-0.00389476	-0.00627536	-0.00620199	-0.00521142	4.95182
RNF2.K-562.ENCSR608XTF	-0.00169376	-0.00379455	-0.00703003	-0.00410462	-0.00588324	4.9497
GABPA.THP-1_calcitriol_100nM_1d.GSE98093	0.00059713	-0.0040735	-0.00674717	-0.00569863	-0.00606997	4.94936
KDM1A.Kasumi-1_DMSO.GSE71739	0.000494877	0.00153813	0.00525163	0.00570831	0.00590857	4.94817
MED1.CD4_TH1_BAY.GSE62482	0.0013879	0.00257872	0.00342765	0.00711848	0.0103998	4.94335
EHF.RWPE-1.GSE114241	0.00175013	0.00312373	0.00623328	0.00594549	0.00655417	4.94108
ZNF512B.MCF-7.ENCSR761LRR	0.00205145	0.003051	0.00327318	0.00430134	0.00614317	4.93654
DNMT3B.HUES-8.GSE99346	-0.000576501	0.00470848	-0.00739039	0.000893885	-0.00842325	4.9349
NR2C2.WI-38VA13.GSE46237	0.00294432	0.00556736	0.00649623	0.00711343	0.00470702	4.92847
KLF5.HCC95_E419Q.GSE88976	-0.000862056	0.00205945	-0.00208433	-0.00663588	-0.00515471	4.92229
ZNF334.HEK293T.GSE78099	0.00101448	0.0027615	0.00233741	0.000363679	0.00794524	4.92125
ZNF644.K-562.ENCSR729HVR	-0.00155038	-0.00233045	0.00393179	0.00748028	0.00535597	4.92098
FOXA1.VCaP_DHT24H.GSE58428	0.000154149	-0.00156941	0.00273685	0.00419099	0.00959257	4.9131
SIN3A.HCT-116.ENCSR000BSG	-0.00030813	-0.00226047	-0.00468596	-0.00568262	-0.00849421	4.91126
AR.VCaP_R1881_30M.GSE84432	0.000299054	-0.00382979	-0.00914431	-0.00394613	-0.00227728	4.9062
EED.GM12878.ENCSR199WXF	-0.00116452	-0.00362299	-0.00740112	-0.00713217	-0.00591389	4.90026
TEAD4.WA01.ENCSR000BRY	-0.00159453	-0.00437566	-0.00169319	-0.00402724	-0.00778381	4.89691
RAD21.MCF-7.ENCSR703TNG	0.00124654	0.0048189	0.00731366	0.00641688	0.00372551	4.89519
TBX2.SK-N-BE2-C.GSE94822	0.00220906	0.0040541	0.005272	0.00408275	-0.00203392	4.88536
CEBPB.hMSC.GSE68864	-0.000502773	0.00143127	0.0046116	0.00704235	0.010768	4.88535
CDX2.CACO2_DIFF.GSE23436	-0.00136413	-0.00378999	-0.00340582	-0.0056506	-0.00580518	4.88422
SMARCE1.MCF-7.ENCSR431TLD	0.00159567	0.00291181	0.00577708	0.00459384	0.00513787	4.87293
TBX5.cardiomyocyte_5.GSE85628	-0.00244963	0.000975487	0.00478683	0.00305777	0.00690951	4.87288
BRD4.MPNST_PDJQ.GSE62499	0.00197803	0.00344211	0.00208862	0.00125202	0.0106074	4.8665
CTCF.Hep-G2.ENCSR000AMA	0.000329891	0.0036621	0.00618467	0.00848929	0.0117287	4.86333
BCLAF1.K-562.ENCSR000BKH	0.00200407	0.0027302	0.00337312	0.00329039	0.00909254	4.83445
BMI1.GM12878.ENCSR469WII	-0.00115448	-0.00561165	-0.00492717	-0.00298459	0.00542972	4.83382
MED1.SUM159PT_300nMJQ1_24h.GSE87418	0.000698488	0.00323064	0.00518114	0.00546025	0.00837356	4.83052
GATA2.LNCaP_SHGATA2_R1881.GSE69043	0.000651338	0.00274501	0.00587261	0.00658792	0.00665605	4.82908
ESR1.MCF-7_E2_90min.GSE109820	0.00225494	0.00600092	0.00515491	0.00428174	0.00895789	4.82754
SMAD4.Hep-G2_Ab_13-2-1A5.GSE97661	-0.000666728	-0.00274685	-0.00544822	-0.00678938	-0.000507025	4.82673
ESR1.MCF-7_vehicle_45min_H2.GSE99626	0.00290706	0.00465166	0.000981476	0.000897145	0.00571699	4.82608
CEBPB.LS180_125.GSE31939	-0.00166663	-0.00432108	-0.00504128	-0.00456225	-0.00592539	4.82323
RELA.LNCaP_SIFOXA1_TNFA.GSE83860	0.00026008	0.00362036	0.00405628	0.00325533	0.00666688	4.82146
RELA.GM18505.ENCSR000EAW	0.00229143	0.000212725	-0.00397599	-0.00490958	-0.00666307	4.81498
JUNB.GM12878.ENCSR897MMC	0.000295395	0.00558817	0.00497786	0.00418052	0.00271965	4.8093
MYC.MCF-10A.ENCSR000DOS	-0.0017986	-0.0055491	-0.0023714	-0.00466293	-0.0112871	4.80866
CDK9.A-375_A771726.GSE57431	-0.00339179	-0.00304963	-0.00278082	-0.00431006	-0.00383664	4.80811
NCOA2.MCF-7.ERP000901	-0.000504031	0.000315891	0.00424265	0.007596	0.00434068	4.79619
CDK9.P493-6.GSE36354	0.00131901	0.00175333	0.00421921	0.00533174	0.005789	4.78423
HIC1.HEK293.ENCSR803GYT	0.00306744	0.00422693	0.0027473	0.00381935	0.00390163	4.77093
FOXA1.ZR751_E2.GSE72249	-0.00180399	-0.00415351	-0.00318787	-0.00453461	-0.0104048	4.77089
ESR1.MCF-7.ERP000209	0.000180599	-0.00261615	0.000181012	-0.00484442	-0.0105912	4.76919
SIRT6.SK-MEL-239_L-C-B.GSE102813	0.0027113	-0.0025581	-0.00595201	-0.00580068	-0.00699326	4.7661
ZBTB17.HEK293.ENCSR631WAA	-0.000628566	-0.00604187	-0.00364238	-0.00648101	-0.0101795	4.76564
TAF1.GM12891.ENCSR000BIM	-0.00189828	-0.00321708	-0.00584562	-0.00644041	-0.011176	4.76042
RXR.LS180.GSE31939	0.000121442	0.000979897	-0.00377305	-0.00414979	-0.00676903	4.75131
BHLHE40.A-549.ENCSR000DYJ	0.000715299	0.0016572	-0.00752231	-0.00546863	-0.00516506	4.74666
CEBPA.Kasumi-1_SIRUNX1ETO.GSE60130	-0.00175397	-0.000691755	-0.00543846	-0.00578369	-0.00266316	4.74518
ESR1.MCF-7_E2_30min.GSE108883	-0.00128205	-0.00428731	0.00358397	-0.00263149	0.0108751	4.74094
DPF1.MCF-7.GSE97661	-0.00424877	-0.00686193	-0.00797672	-0.00528205	-0.00446951	4.73614
GABPA.A-549.ENCSR000BPY	-0.00111693	-0.00305493	-0.00526326	-0.0069087	-0.00937013	4.72918
GATA1.K-562.GSE70482	-0.00155153	0.00261153	0.00460342	0.00477055	0.00533981	4.72508
NANOG.WA09.GSE105028	0.00129108	0.00229333	0.00482672	0.00501132	0.00585301	4.723
KLF13.HEK293.ENCSR946ZLI	-0.00136824	-0.00309998	-0.00489218	-0.00561293	-0.00490888	4.71904
BCL3.GM12878.ENCSR000BNQ	-0.00186821	-0.00432823	-0.00444913	-0.00552957	-0.00175189	4.71584
TCF7L2.HeLa-S3.ENCSR000EVE	0.00136266	0.00344242	0.00245526	0.00387224	0.00860612	4.71267
FOXA1.LNCaP_SHGATA2_R1881.GSE69043	0.000362359	0.000474187	0.00585067	0.00378978	0.00666422	4.71023
BRD4.SUM159PT_DMSO_72h.GSE87418	-0.00152632	-0.003488	-0.00396736	-0.00612731	-0.0140428	4.7088
SETDB1.WN8532.GSE36579	-0.000655906	-0.00444771	-0.00582521	-0.00378818	0.000981063	4.70499
ONECUT1.liver.ERP002306	-0.00175367	0.000291741	-0.00546437	-0.00229616	-0.00746387	4.69769
CTNNB1.LS180.GSE31939	0.00125935	0.00334375	0.00567305	0.00446557	0.00100891	4.69256
ZSCAN16.HEK293.ENCSR864VJE	-0.00232084	0.00109179	0.00171787	-0.00173788	0.0104259	4.69018
EZH2.ProEs_SHCTR.GSE59087	0.00298927	0.00407798	0.000575037	0.00197017	0.00698948	4.68786
FOXA1.breast_tumor_Female_2.GSE104399	0.00114549	0.00165041	0.00238301	0.00383772	0.00797765	4.68478
BRD2.NCI-H23.GSE104481	-0.00117234	-0.00335128	-0.00330523	-0.00344751	-0.0118163	4.68222
ZNF592.GM12878.ENCSR173ZVL	-0.00165321	-0.00699317	-0.00320801	-0.00077097	0.00402737	4.67828
SMC3.IMR-90.ENCSR000HPG	0.00256678	0.00348523	0.00437502	0.00413679	0.00488983	4.6779
ZNF3.K-562.ENCSR195QFV	0.000355373	-0.00214106	-0.00389734	-0.00515435	-0.00750531	4.66949
RAD21.THP-1_siNIPBL-NS1-Pam3csk-7h-Flavo-3h.GSE103477	0.000636614	0.00218246	0.00488778	0.00254338	0.0125388	4.66939
TP53.SaOS-2.GSE15780	0.00208564	0.00413397	0.00661858	0.00326882	0.000810354	4.66732
TP53.MCF-7_nutlin.GSE86164	-0.000480668	0.00198907	0.00496809	0.0056214	0.00546293	4.66515
BACH2.B-cell_IL2.GSE102460	0.00241541	0.00326903	0.00365084	0.00316508	-0.00442094	4.64775
GATA2.SH-SY5Y.ENCSR000EYB	0.000674429	0.00125451	0.00169357	0.00484131	0.0100008	4.63537
ZNF317.HEK293.GSE76494	-0.00134644	0.0010829	-0.00373342	-0.00333766	-0.00537816	4.62779
REST.GM23338.ENCSR871KYB	-0.00160795	0.000263481	0.00292055	0.00682774	-0.0040792	4.62764
ESR1.U2OS_E2.GSE26110	0.00194388	0.00262784	0.00667775	0.00546724	-0.00119165	4.6255
MYC.P493-6_SHCTR.GSE60223	-0.00119943	-0.00299817	-0.00722683	-0.00648316	-0.00521039	4.62529
GTF2B.K-562.ENCSR000DOE	-0.00159875	-0.00216396	-0.00602172	-0.00433287	-0.00383322	4.62126
FOXM1.Ishikawa.ENCSR000BUS	-0.00134789	0.000413658	-0.000832488	0.00602402	0.0100974	4.61998
GATA1.K-562.ENCSR000EWM	0.00149423	-0.00212402	-0.00370182	-0.00344855	-0.0071624	4.61981
CTCF.U-937.ERP008568	-0.00186002	-0.00384477	-0.00230773	-0.00430988	-0.00222536	4.61645
RELA.HeLa-B2_TA_TNFA.GSE24518	0.000673367	-0.00367979	-0.00325685	-0.00325122	-0.00785927	4.61572
CHD8.T-47D_ETOH_45.GSE62428	-0.00317849	-0.00461795	-0.000461072	0.00171209	0.00567214	4.61145
NFE2L2.IMR-90.ENCSR197WGI	0.00273774	0.00321266	0.00422009	0.00452657	0.00226048	4.60777
ATF7.MCF-7.ENCSR866QPZ	0.00274331	0.00383653	0.00511225	0.00162515	0.0101159	4.6061
NKX2-1.H9_derived-cIN.GSE99937	0.00251842	0.00671963	-0.000547649	-0.00197311	-0.00242411	4.60517
BRD4.SUM229PE_neg_DMSO_24h.GSE87418	-0.00206899	-0.00446223	-0.00317686	-0.00594675	-0.00613475	4.59919
FOXA1.MCF-7.GSE59530	-0.00249597	-0.00162273	-0.00759575	-0.0039744	-0.00489881	4.59799
CEBPB.hMSC_DMI_LOW.GSE68864	0.00018014	0.00387177	0.00393796	0.00516994	0.0105379	4.59563
CTCF.pancreas_body.ENCSR408XTO	0.0010726	0.00486522	0.00716951	0.00534904	0.00424534	4.58991
AR.LNCaP.GSE43720	-0.00186928	-0.00162527	-0.00424174	-0.0025652	-0.00628213	4.58892
SRF.GM12878.ENCSR000BGE	-0.00160092	0.00219818	0.00751447	0.0050561	-0.00132569	4.58328
HIF1A.HUVEC-C_HYPOX.GSE39089	-0.00152936	-0.00252666	-0.0039262	-0.00203812	-0.00735432	4.58218
JUN.HAEC_oxpapc_4h.GSE89970	0.000733763	-0.00128649	0.000987367	0.00840579	-0.00322618	4.58215
NFIC.SK-N-SH.ENCSR000BSV	-0.00169741	-0.00545585	-0.00602802	-0.00516347	-0.000170415	4.58081
BRD4.HT29.GSE73319	-0.00219618	-0.00595942	-0.00497493	-0.00435009	-0.00535555	4.57962
CDK9.BT-474_INHHDAC.ERP010664	0.000612495	0.0045138	0.00366992	0.00509103	0.00536083	4.57878
RELA.HAEC.GSE89970	-0.00235777	-0.0071002	-0.00512022	-0.00354996	-0.0076524	4.57754
TEAD1.pancreas_12D.ERP008682	-0.00121782	-0.00451252	-0.00361781	-0.00333976	-0.00441591	4.57679
ERG.TSU-1621MT_ATRA.GSE60477	-0.000875765	-0.00419037	-0.00519881	-0.00619706	-0.00937914	4.57514
VDR.LCLGM10861_CALCITRIOL.GSE22484	-0.00229306	-0.002519	-0.00312186	-0.00580496	-0.00508781	4.56889
RAD21.liver.ENCSR917QNE	-0.000727779	-0.00533992	-0.00716674	-0.00508265	-0.0026482	4.56641
MITF.melanocyte_CTR.GSE50681	-4.94891e-06	-0.00226561	-0.0056068	-0.00438	-0.00729793	4.55394
LEO1.SEM.GSE83671	0.000607217	0.00271647	0.00448695	0.00354042	-0.00694686	4.54726
GATA1.CD34_Day7_30min.GSE104676	-0.000660265	-0.00446453	-0.00378732	-0.00236277	-0.00556133	4.54501
CEBPZ.K-562.ENCSR618GDK	-0.00324992	-0.00474345	-0.00515909	0.00200492	0.00512678	4.5447
TP53.GM00011.GSE55727	0.00259437	0.00535163	-0.00114836	-0.00115516	0.00498869	4.54208
RBPJ.LCL.GSE75503	-0.0026612	-0.000712203	-0.00181142	-0.00371428	-0.00704622	4.53995
ESR1.breast_tumor_Male_30.GSE104399	0.00190717	0.00344312	0.00384261	0.00369746	0.0051372	4.5382
HOXB13.LNCaP.GSE94682	-0.0055208	-0.00471114	-0.00207661	-0.00318209	0.000474252	4.53798
ZNF207.WA09.GSE118632	-0.000707445	-6.46368e-05	-0.00182358	-0.00444202	-0.0097954	4.53577
HSF1.GM12878.ENCSR009MBP	-0.00253439	-0.00461693	-0.00356906	-0.00632642	-0.00151393	4.53461
TCF7L2.K-562.ENCSR888XZK	0.00196535	0.00367444	0.00141567	0.00157584	0.00884677	4.53086
MAFF.Hep-G2.ENCSR000EEC	0.00278223	0.0068444	0.00448747	0.00400171	-0.000558966	4.53053
ZBTB2.Hep-G2.GSE97661	-0.00242881	-0.00512289	-0.00736657	-0.00216919	-0.00794684	4.52751
CREBBP_M768.NCI-H3396_ETOH.GSE32349	0.00236139	0.00266755	-0.000268422	0.00560396	0.00208727	4.52739
PML.MCF-7.ENCSR000BUZ	-0.000264008	-0.00326359	-0.005554	-0.00694142	-0.00745953	4.52309
ZBTB48.HEK293.GSE76494	-0.00219944	-0.00417627	-0.00418588	-0.0024974	-0.00594334	4.52225
TSHZ1.HEK293.ENCSR217WRC	-0.000522813	0.00446775	0.00320912	0.0028741	0.00705332	4.51544
KDM1A.SKNO1_RN1.GSE71739	-0.00137395	0.00206122	0.00491088	0.00297423	0.00563207	4.51532
FOSL1.MDA-MB-231.GSE95303	-0.00056041	-0.00218728	-0.00380175	-0.00470504	-0.00610507	4.5152
ETV1.GIST-T1.GSE106624	-8.53408e-05	-0.00199591	-0.00485454	-0.00519129	-0.00889078	4.5118
E2F6.HeLa-S3.ENCSR000EVK	0.00132511	0.00461817	0.0059328	0.00309527	0.00322524	4.50784
RCOR1.IMR-90.ENCSR000EFG	-0.000449418	-0.00152658	-0.00455277	-0.00684573	-0.00314515	4.50357
CTCF.K-562_RUNX1_dMQ1.GSE90691	0.00336071	0.00418691	0.00441502	0.00767166	0.00529671	4.49982
SUPT5H.K-562.ENCSR894CGX	-0.000149741	0.00737454	0.00533433	0.00578225	0.00550743	4.49951
SREBF1.K-562.ENCSR815ZDS	-0.000343284	-0.00257558	-0.00439633	-0.00548916	-0.00679778	4.49783
YY1.liver.ENCSR382MOM	-0.000325661	-0.00286923	-0.00725751	-0.0101111	-0.00607054	4.49264
PHF8.HeLa.GSE22478	-0.00135966	-0.00358581	-0.00591695	-0.00601548	-0.00481334	4.49132
SMC1.HAP1_WaplKO-33.GSE94992	-0.00131257	-0.0029933	-0.00655291	-0.00382263	-0.00407252	4.48767
CTCF.THP-1_siCtrl-eGFP-Pam3csk-4h.GSE103477	-0.00256908	-0.00547217	-0.00962301	-0.00560456	-0.00375429	4.48755
NRF1.WA01.ENCSR000ECC	-0.00288777	-0.00415845	-0.00619059	-0.00743597	-0.00851236	4.48441
PRDM1.HEK293.GSE76494	0.000214445	-0.00073212	-0.00513575	-0.0073554	-0.00104007	4.48362
SOX2.RENVM.GSE49404	-0.00181977	0.00213854	0.00360539	0.00371517	0.00383734	4.47781
SMAD3.BGO3_DIFF_2H.GSE36578	0.000765514	0.00213275	0.00359989	0.00259391	0.0062273	4.47366
ZBTB48.U2OS.GSE96776	0.00156953	0.00173782	0.00523623	0.00437814	0.00839757	4.46151
SUZ12.LNCaP.GSE39459	-0.000449335	-0.00318513	-0.00426502	-0.00473422	-0.0020298	4.45909
TAL1.CD34.GSE52924	-0.000948717	-0.00677845	-0.00441981	-0.00422915	0.00164986	4.45479
RBBP5.GM12878.ENCSR330EXS	-0.000476125	-0.00175591	-0.00125709	-0.00562897	-0.0065338	4.4535
ESR1.MCF-7_RAD001.GSE103023	0.00218823	0.0039623	0.0058596	0.00203491	0.00663104	4.45274
CTCF.MCF-7.GSE70764	0.0015945	0.00617283	0.00703877	0.00593778	0.00614541	4.45022
FOXK1.HEK293T.GSE51673	-0.000491403	-0.000483432	0.00164601	0.00412383	0.0101836	4.44946
SIN3A.PANC-1.ENCSR000BOW	0.00146032	0.0069474	0.00686809	0.0079872	0.00240837	4.44648
PML.K-562.ENCSR000BQY	-0.00427659	-0.00775193	-0.0054121	-0.00729639	-0.000848856	4.44473
PHF21A.K-562.ENCSR119VCX	4.00345e-06	-0.00167174	-0.00230829	-0.00611686	-0.00480281	4.44466
POU5F1.hiPSC_3s2.GSE81899	-0.000873101	-0.00312958	0.00436187	0.00162482	0.0052554	4.44363
AR.MDA-MB-453.ERP003503	-0.00135988	-0.00411802	-0.00636898	-0.00524285	-0.00716112	4.44248
NCOR1.K-562.ENCSR798ILC	0.00114786	0.00526562	0.00414648	0.00341869	0.00678753	4.44094
SAP30.WA01.ENCSR000ATR	0.000272539	-0.00472643	-0.00783261	-0.00484755	-0.00275206	4.43961
ZNF577.HEK293.ENCSR776MDR	0.00158976	0.00428851	0.00636366	0.0029042	0.00170284	4.4377
CHD2.Hep-G2.ENCSR000EED	0.000996448	0.00534845	0.00652611	0.00614571	0.00235262	4.43597
SMARCA5.K-562.ENCSR895HSJ	-0.000953165	-0.00438845	-0.00142329	-0.00477287	-0.00466722	4.4358
CTCF.WA01.ENCSR000BNH	-0.00147571	-0.00547397	-0.00601938	-0.00655696	-0.00731122	4.43458
EZH2.fibroblast_DERMAL.ENCSR000ASE	0.00124635	0.0042532	0.00880921	0.00330058	-0.00276101	4.43331
GATA2.CD34_DMSO.GSE60792	-0.00312845	-0.00515093	-0.000707785	-0.00547164	-0.00153992	4.43123
CTCF.THP-1_siWAPL-eGFP-Pam3csk-4h.GSE103477	-0.00215744	-0.00289535	-0.00454058	-0.00486746	-0.00985964	4.43016
ESR1.MCF-7_Tamoxifen.GSE115607	0.0010577	0.00054575	0.00311579	0.00521185	0.00956977	4.42858
MAFK.Hep-G2.ENCSR000EDZ	-0.000506891	-0.00245888	-0.00325521	-0.00508405	-0.00666151	4.42785
ETS1.A-549.ENCSR000BPU	-0.000865462	-0.00374422	-0.005289	-0.0053897	-0.00858102	4.42677
CEBPB.WA01.ENCSR000EBV	-0.000681505	0.0030328	0.00582045	0.00657722	0.00228236	4.42061
KMT2A.SEM.GSE83671	0.00095758	0.00297437	0.00333932	0.00372407	0.0123881	4.41794
AR.LNCaP-abl_DMSO.GSE80238	0.000570251	0.00288631	0.0036198	0.00509619	0.00460353	4.41593
DACH1.K-562.ENCSR030TJP	-0.00279672	-0.00181653	-0.000249556	0.00142315	0.00955428	4.41487
NKX2-5.hESC_sc-14033.GSE89457	0.0017482	0.00153988	-0.00147006	-0.00573031	-0.00461381	4.41468
CTCF.THP-1_siCtrl-NS1-Pam3csk-0h.GSE103477	-0.00022563	0.00342557	0.00499759	0.00498781	0.0121135	4.41189
CEBPB.monocyte_INFg.GSE98367	-0.000763303	0.000153144	0.00492705	0.00437104	0.0104984	4.4117
MYC.BL41.GSE30726	-0.000431344	-0.000959669	-0.0060921	-0.00680361	-0.008187	4.40114
TRP47.THP-1.GSE118453	0.0014257	0.00392628	0.00390496	0.00186595	0.00618586	4.39909
EZH2.SU-DHL-6.GSE45982	-0.00121737	-0.00184004	-0.00324617	-0.00318672	-0.00596677	4.39854
RELA.Detroit-562_tri-DAP.GSE91018	-0.00264564	-0.00284048	-0.00304779	-0.00167499	-0.0097808	4.39699
JUND.liver.ENCSR837GTK	-0.00167972	-0.00390849	-0.00323352	-0.00348301	-0.00783756	4.38946
NKX3-1.LNCaP_DHT.GSE28264	0.00171962	0.00170299	0.00586646	0.00201458	0.00394741	4.38926
NR3C1.A-549.ENCSR000BJT	0.00231874	0.000291493	-0.00531744	-0.00576967	-0.00469747	4.38865
CEBPB.THP-1_NS1-Pam3csk-4h.GSE103477	0.00172013	0.000704824	-0.00421003	-0.00507639	-0.00778454	4.38337
JARID2.UTEIPS6.GSE48516	0.00285035	0.00173498	-0.000846072	-0.00368137	-0.0109766	4.38088
FOSL1.143B.GSE74230	-0.00292043	-0.00317376	-0.00347301	-0.00283084	-0.00392034	4.37845
HNF4A.GP5D_SIRAD21.GSE51234	-0.00293711	-0.00389931	-0.00264699	-0.000406438	0.00568905	4.37812
NRF1.Hep-G2.ENCSR000EEH	0.00114212	0.00446186	0.00675677	0.00440313	0.00824644	4.37112
ZFX.HEK293T.ENCSR218GSN	-0.000571973	0.00158456	0.00337038	0.00624488	0.00864465	4.3711
ZNF547.HEK293T.GSE78099	-0.000121785	-0.00237588	-0.0015194	0.00241418	0.00722364	4.37101
KLF5.HEK293.GSE88976	5.85697e-05	-0.00413301	-0.00634827	-0.00463417	-0.00431641	4.3707
TCF4.LS180.GSE31939	-0.00177484	-0.00103181	-0.00268311	-0.00363555	-0.00476528	4.36688
IKZF1.BCR-ABL1_LAX2.GSE58825	-0.000386627	-0.000901672	0.0034804	0.00590244	0.00772009	4.36681
EZH2phosphoT487.DOHH2.ENCSR562NOP	0.00230221	0.00474256	0.00638121	0.00258209	-0.00117676	4.36109
FOS.MCF-10A.ENCSR000DOO	-0.000111116	-0.00299631	-0.00378998	-0.00271368	-0.0107408	4.35945
SMC3.SK-N-SH.ENCSR000EHW	0.000599864	0.00486036	0.00731023	0.00393371	0.00625284	4.35471
ESR1.VCaP_E2_ERA.GSE43985	0.00161779	0.00201145	-0.00399428	-0.00182729	-0.00548726	4.35385
ZNF281.HEK293.GSE76494	-0.00106819	-0.000704613	-0.0034293	-0.00636821	-0.00443925	4.35172
SMARCA4.HeLa-S3.ENCSR000EZC	-0.00401915	-0.00204804	-0.00147843	-0.000769624	-0.00531377	4.34965
CTCF.K-562.GSE110681	-0.00217154	0.00381341	0.00495633	0.00712398	0.00639345	4.34842
BRD2.MM1-S.GSE43743	0.00136786	0.00330477	0.00512522	0.00534614	0.00251074	4.34535
KLF5.GM12878.ENCSR974OFJ	-0.00099662	-0.00404506	-0.00615791	-0.00333501	-0.00429416	4.34037
RCOR1.Hep-G2.ENCSR000EDQ	0.00188879	0.00230108	0.00428275	0.0053106	0.00614001	4.3386
ERG.HAEC.GSE89970	0.000285139	0.00373575	0.00492205	0.00294603	0.00708149	4.33747
ETV6.K-562.ENCSR000FCE	0.000917171	0.00156974	0.00340332	-0.00401046	-0.00698728	4.33606
CTBP1.K-562.ENCSR201NQZ	-0.00398085	-0.00493888	-0.00748065	-0.00652472	-0.00631802	4.33208
FOS.MNNG-HOS.GSE74230	-0.000773866	-0.00248901	-0.00406524	-0.00545207	-0.00343272	4.32892
EBF1.MUTUL.GSE75503	0.00179002	0.00338748	0.00581534	0.0050851	0.00383741	4.32745
RB1.MCF-7_siH1.2.GSE98728	9.77417e-05	-0.00367496	-0.00400296	-0.00376511	-0.00566041	4.32704
RXRA.SK-N-SH.ENCSR000BVG	0.00665539	0.00639781	0.000536063	-0.000985308	0.00172796	4.32213
KDM1A.keratinocyte_diff.GSE57702	-0.000631365	-0.00620028	-0.00157297	-0.000498082	-0.00525703	4.32166
ESR1.T-47D-B.GSE80358	-0.00232875	-0.00372284	-0.00643845	-0.00213497	0.00178281	4.31864
SP1.WA01.ENCSR000BIR	-0.00260019	-0.00299968	-0.00672899	-0.00422381	-0.00250512	4.31069
CTCF.81-3.ERP002246	-0.00280369	-0.0037269	-0.0017783	0.00452106	0.0149944	4.30896
HDAC1.VCaP_DHAT_2H.GSE28950	-0.000490479	0.0023686	0.00503379	0.00404436	0.00653245	4.3074
RAD21.LoVo_PHASEM.GSE51290	0.000450492	-0.00187086	-0.00418832	-0.00634306	-0.0037442	4.29953
BRD4.CD4_TH1_DMSO.GSE62482	-0.000235213	0.00322113	0.00720206	0.00674413	0.00612742	4.29774
SFPQ.LTAD_siCTBP1-AS-EtOH.GSE94577	0.00367935	0.00491179	0.00114732	0.00111198	0.00335147	4.29253
SP1.liver.ENCSR386YIH	0.00113131	0.00414722	0.00544445	0.00485583	0.00919964	4.28992
FOS.MG-63-3.GSE74230	0.00107643	0.00201219	0.00477596	0.00501161	-0.0011661	4.28465
SUZ12.K-562.ENCSR412CTM	0.000640313	0.00495973	0.00233216	0.00285844	0.00869301	4.27669
USF2.K-562.GSE111469	0.00164483	0.00284751	0.00350904	0.00417188	0.00419268	4.27515
RELA.786-O.GSE86092	0.00404483	0.00523521	-0.00310811	-0.00129633	-0.0083756	4.2729
ESR1.MCF-7_estradiol_45min_ChIP-and-reChIP.GSE99626	0.000590371	0.00333272	0.00447549	0.00524915	0.00418048	4.27233
ZNF44.HEK293T.GSE78099	-0.00143514	-0.00581982	-0.00267188	-0.00248908	-6.63275e-05	4.27177
ZHX2.786-O.GSE109953	-0.000248716	-0.00419263	-0.00157223	-0.00689932	-0.0103839	4.27133
ZNF580.HEK293.ENCSR668HOP	0.00077669	0.00305522	0.00276227	0.00588447	0.00749854	4.26874
BRD4.OCI-Ly1_JQ1.GSE53601	0.000510443	0.00430574	0.00331325	0.00303186	0.00909232	4.26618
MYC.IMEC_MYC.GSE86412	-0.000852833	0.00019609	-0.00358703	-0.00362072	-0.010436	4.26234
ESR1.MCF-7_SICTR_E2.GSE40129	0.00134763	0.00620681	0.00470327	0.00574651	0.00564653	4.26188
REST.liver.ENCSR867WPH	-0.00136235	-0.00327244	-0.00515627	-0.00561218	-0.00609032	4.25084
ATF2.GM12878.ENCSR000BQK	-0.00112988	-0.00249223	-0.00447459	-0.00220155	-0.00749637	4.24857
CTCF.GM19239.ENCSR000DLE	-0.00258712	-0.00256034	-0.00342501	-0.00559145	-0.00872037	4.24544
POU2F3.NCI-H1048.GSE115123	-0.00112935	0.00050645	-0.00407562	-0.00344939	0.00625618	4.24486
IRF2.K-562.ENCSR376WCJ	-0.00293677	-0.00512557	-0.0056889	-0.00550897	-0.00275499	4.24437
OGG1.HEK293_30_min.GSE89017	0.00147508	0.000364779	0.00178755	0.0049475	0.00633106	4.23316
FOXA1.liver.ENCSR735KEY	0.00282331	0.00449053	0.0010454	-0.00542745	-0.00189631	4.23013
MBD3.MCF-7.GSE44737	0.00239056	-0.000584854	-0.00389185	-0.00300417	-0.00478072	4.23007
CTCF.NCI-H929.ENCSR634OAQ	0.00265422	0.0036218	0.00393527	0.00553937	0.00530329	4.22864
MXD3.Hep-G2.ENCSR909GJR	0.00167767	0.0057084	0.00740318	0.00634472	0.00570461	4.22708
SPI1.monocyte_MACROPHAGE.GSE31621	0.00232526	0.00384911	-0.0033633	0.00254204	0.00303342	4.22237
ETV1.A-375.GSE80443	-0.00115376	0.00042889	0.00360397	-0.00252454	-0.00814414	4.21816
RAD21.HeLa-S3.ENCSR000EDE	-0.00220734	-0.00532549	-0.00570705	-0.00333556	-0.00250278	4.21102
ZNF121.HEK293.ENCSR224QDY	-0.00131637	-0.00167198	-0.00138408	-0.0029306	-0.00798197	4.20991
TP63.keratinocyte_D0.GSE59824	0.0018076	0.00362951	0.0052939	0.00360654	0.00424082	4.20523
EHF.primary-bronchial-epithelial.GSE85401	-0.00108477	-0.0035257	-0.00337358	-0.00098889	0.00738701	4.20256
SMC1.HCT-116_RAD21-mAC.GSE104888	-0.00199973	-0.00454816	-0.00492221	-0.0028604	0.00379955	4.19403
CEBPA.liver.ERP002306	0.00138472	-0.00223274	-0.00182259	-0.00314654	-0.0092266	4.18842
ESR1.MCF-7_talen.GSE94493	-0.000254331	-0.00479119	-0.00444384	-0.00331876	-0.00487644	4.18565
ZSCAN29.K-562.ENCSR175SZH	0.000162129	0.00373021	0.00301184	0.00267615	0.00607128	4.18074
ESR1.MCF-7_DHT.GSE99626	0.000709766	-0.000690851	0.00379134	0.00226672	0.00945328	4.17773
ESR1.MCF-7_E2-40min-ERalpha.GSE94023	-0.00151604	-0.00241778	-0.00667926	-0.00465973	-0.00690421	4.17531
CDK9.A-375_A771726.GSE68052	0.00106737	0.000257071	0.00254839	-0.00181855	0.0101301	4.17364
SRSF4.Hep-G2.ENCSR696MBC	-0.00153938	-0.00368349	-0.00228403	-0.00160062	-0.00666531	4.1734
RAD21.MCF-7_E2.ERP000209	0.000491657	0.00336042	0.00612561	0.00397571	0.00594883	4.1627
CHD8.T-47D_ETOH_5.GSE62428	0.000184059	0.00152745	0.00258934	0.00503603	0.00463012	4.16108
ZNF341.LBCL_EBV-transformed.GSE107719	-0.00359205	-0.0036549	0.00465424	0.00119136	0.000578122	4.15964
JUN.Hep-G2.ENCSR000EEK	-0.00101782	0.00142819	0.00752608	0.00259953	0.0064879	4.15911
AHR.Hep-G2.ENCSR412ZDC	-0.000541895	-0.000216232	0.000748907	-0.00301803	-0.0181825	4.15907
CBX5.K-562.ENCSR272JAT	0.000466489	-0.00259169	-0.00520348	-0.00299917	-0.00435288	4.15797
AGO1.Hep-G2.ENCSR555ZMV	0.00191748	0.00462989	0.00498555	0.0062828	0.00500864	4.15566
BRD4.MV4-11_IBET_SGC.GSE71776	0.00297377	0.00538595	0.00630955	0.00665464	0.00491651	4.14588
ZNF843.HEK293.ENCSR502KPJ	-0.00311267	-0.00396002	-0.0044281	-0.00496893	-0.00350837	4.1447
RAD21.THP-1_siNIPBL-eGFP-Pam3csk-4h.GSE103477	-0.0010928	-0.00511186	-0.00210649	-0.00347333	-0.00802515	4.14215
U2AF2.Hep-G2.ENCSR991ADX	0.000563813	0.0011535	0.00171723	0.00500948	0.00645765	4.14069
JDP2.Loucy.GSE115465	-0.00361439	-0.00355112	-0.00366741	-0.000272646	-0.00326327	4.13585
ATF3.K-562.ENCSR000BNU	0.00228585	0.00413207	0.00625412	0.00285513	0.00405432	4.13392
RAD51.MCF-7.ENCSR442VBJ	0.000868546	0.00458663	0.00660187	0.00331226	0.00405953	4.13222
BRD4.HUVEC-C_TNF.GSE53998	0.000692409	0.00177054	0.00739495	0.00624833	0.00271614	4.1321
SUZ12.MCF-7.ENCSR757EMK	-0.00172253	-0.00356713	-0.0059055	-0.00505034	-0.00306609	4.13051
ZNF343.HEK293T.GSE78099	-0.00133824	-0.00495539	-0.00252337	-0.00330398	0.000695752	4.12826
RBPJ.Hep-G2.ENCSR596FEL	0.0027367	0.00552084	0.00646755	0.00679159	0.0106519	4.1253
MYC.U2OS_SHRCTR.GSE77356	0.00153843	0.00131524	0.00499712	0.00850995	0.00717291	4.12296
ESR1.MCF-7_shKMT2C_R.GSE100328	0.00452562	0.000678057	-0.00886257	-0.0021953	-0.00231795	4.1169
CEBPB.GM12878.ENCSR681NOM	0.00141845	0.00489766	0.000876084	0.00130075	-0.0067349	4.11548
ZBTB33.K-562.ENCSR876GXA	0.00136942	-0.000798513	-0.00448216	-0.00391624	-0.00329758	4.11456
NOTCH3.TALL-1_DMSO.GSE104261	0.00181412	0.00430393	0.00406301	-0.000432342	-0.00263762	4.11396
KLF4.PDAC.GSE64557	-0.00139696	-0.0034197	-0.00373506	-0.00685366	-0.00665013	4.11113
DRAP1.GM12878.GSE97661	0.0018652	-0.000852329	0.00445623	0.00297294	-0.00463689	4.10962
MAFF.K-562.ENCSR000EGI	-0.000443193	-0.00369835	-0.00465863	-0.00412402	0.00479272	4.10702
ESR1.MCF-7_E2.GSE102410	0.000820305	-0.00281636	-0.00539132	-0.00514511	-0.00222849	4.10423
HNF4G.liver.ENCSR297GII	0.00183461	0.0040754	-0.000595958	0.000851384	-0.00736786	4.09617
MYC.NCI-H2171.GSE41105	-0.00530027	-0.00570245	-0.000947532	-1.72867e-05	-0.00123056	4.09594
RXRA.JMSU-1.GSE107734	-0.000163049	-0.000694414	-0.00413202	-0.00437779	-0.00723453	4.09474
NFE2L2.A-375_DMSO.GSE57431	-0.000423325	-0.00282379	0.00222901	0.0048383	0.00565312	4.09009
ZFP64.Hep-G2.ENCSR487CPI	0.001288	0.0030884	0.00648972	0.00447783	0.0109461	4.08524
MAX.endothelial_umbilical-vein.ENCSR000EEZ	0.000385143	-0.00264161	-0.00596303	-0.00670291	-0.00306086	4.08424
CEBPA.SKH1_E2.GSE102697	-0.000347727	0.00271608	0.00524734	0.0033229	0.00712879	4.08383
NFATC3.K-562.ENCSR670FDA	0.000204171	0.00159939	0.00774697	0.00451127	0.000271936	4.08006
PPARG.ASC.GSE21366	-0.00258777	-0.00374739	4.46952e-05	-0.00190363	0.00538827	4.07842
ZBTB33.HCT-116.ENCSR000BNY	0.00147358	0.000428438	-0.00490806	-0.00427626	-0.0063739	4.07816
ETS1.OVCAR-8.GSE101832	-0.00278008	-0.00685886	-0.00315858	0.00221601	0.00397962	4.07773
FOXA1.LNCaP-abl.GSE63034	0.000539918	0.00416034	0.00412468	0.00319364	0.00497941	4.07717
ZNF639.K-562.ENCSR497VFH	-0.00366404	0.00318056	-0.000926101	-0.000904235	-0.00700822	4.07575
POU5F1.NCCIT_SNF5.GSE36134	-0.00237698	-0.00421235	-0.00264268	-0.00394869	-0.00214094	4.07544
ESR1.Ishikawa_Dex_E2.GSE109891	0.00150178	0.00328213	0.0011942	-0.00530881	-0.00670552	4.07192
SP140.macrophage_LPS.GSE90126	0.0037369	0.0070652	0.00400408	0.00339377	0.00107582	4.06986
XRCC5.Hep-G2.ENCSR031URL	0.000246974	-0.0034979	-0.002317	-0.00522677	-0.0123824	4.06903
EZH2phosphoT487.hepatocyte.ENCSR341VYI	0.0052941	0.00240573	0.000899928	-0.00444324	-0.00471775	4.06784
MED1.K-562.GSE97661	0.000340226	0.00053415	0.00524469	0.00420759	0.0111326	4.06782
SIN3A.K-562.ENCSR000BLR	0.000337251	0.00282811	0.00637846	0.00619625	0.00469892	4.06562
E4F1.MCF-7.ENCSR841YWU	-0.00206853	0.000679647	0.00666935	0.00279503	0.00236722	4.06481
SP1.A-375_A771726.GSE68044	0.00186511	0.00202315	0.00683029	0.00207385	0.00403862	4.06269
USF1.SK-N-SH.ENCSR000BMF	0.00199295	0.00260583	0.00570961	0.00274048	0.00672148	4.04972
FLI1.SK-N-MC_SHGFP_48H.GSE61944	-0.00243555	0.000836992	0.00163577	0.00583635	0.00563142	4.0433
ZBTB6.HEK293.GSE76494	-0.000997156	-0.00218982	-0.00199966	-0.00446216	-0.00612237	4.04229
ZBTB11.HEK293.ENCSR882ZTS	0.000196838	-0.00182487	-0.0060027	-0.00686767	-0.00527613	4.03957
NRF1.HeLa-S3.ENCSR000EDJ	-0.00360101	-0.00582495	-0.00551775	-0.00453072	-0.00561967	4.03154
STAT3.SU-DHL-2.GSE50723	0.000272349	0.00185797	0.00669675	0.00531251	0.00482188	4.03049
KDM1A.K-562.ENCSR000ATX	0.00335798	0.00340419	-0.00145862	0.00187296	0.00587545	4.02853
JUND.Hep-G2.ENCSR000BGK	0.0013843	0.00562331	0.00566848	0.0042473	0.00508752	4.02742
HSF1.BT-20.GSE38901	-0.00368053	-0.00297779	-0.00458828	-0.00197065	0.000731608	4.0227
EZH2.GM23338.ENCSR045YHA	-0.000228149	0.00234873	0.00350808	0.00302599	0.00968354	4.02265
CTCF.keratinocyte.ENCSR000DWX	0.000157207	-0.000972609	-0.00282813	-0.00712814	-0.00963017	4.02019
MAFK.K-562.ENCSR000EGX	-0.000677806	-0.0038641	-0.000694724	0.00249378	0.00836135	4.01279
RBPJ.MUTUL.GSE75503	0.00128432	0.00170809	0.00387729	0.00574384	0.00822595	4.00696
ESRRA.SKBR3_EGF.GSE81651	-0.000567843	0.00232411	0.00539688	0.00561332	0.00650627	4.00629
ESR1.breast_mrnahist.ERP002305	-0.00377032	-0.0057191	0.000439067	-0.0015472	0.000968043	4.00567
TBP.HeLa-S3.ENCSR000EDD	0.00140072	-0.00412126	-0.00417934	-0.00591578	-0.00674215	4.00415
NIPBL.A-549.GSE76893	0.000164477	-0.00123551	-0.00726513	-0.00560539	-0.00247052	4.00371
RELA.AC16.GSE51169	-0.00376226	-0.00492457	0.0017421	0.000227754	-0.00289278	4.00236
ESR1.MCF-7_s5942.GSE115607	-0.00123734	-0.00429993	-0.00358636	-0.00292995	-0.0067686	4.00072
FOXA1.NCI-H3122.GSE39998	-0.00180829	-0.00306597	-0.0070979	-0.00417973	0.00141392	4.00008
FOXA2.BJ1-hTERT_FOXA2_GATA4_Coexp.GSE92491	0.00172902	-0.00147853	0.00121636	0.000575173	0.00893016	3.99939
EP300.WA01.ENCSR000BKK	-0.00183315	-0.00229765	-0.00412136	-0.00277839	-0.00617702	3.99718
CEBPB.A-549.ENCSR000BUB	-0.000589715	-0.00118597	-0.00428735	-0.00469192	-0.0087684	3.99623
ZNF441.HEK293T.GSE78099	0.00124393	0.00350113	0.00374783	0.00386754	5.73115e-05	3.99398
FLI1.NB4.GSE23730	-0.000387416	-0.000339474	0.00124594	0.00673834	0.00548128	3.99341
USF2.HeLa-S3.ENCSR000ECW	-0.0020607	-0.0038422	-0.00341398	0.0034757	-0.00460291	3.99271
RBPJ.GSC8-11_12d-das.GSE74557	0.00170403	0.00450549	0.00405123	0.00374145	0.00416531	3.99264
IRF5.GM12878.ENCSR976TBC	-7.57406e-05	0.00275825	-0.0021122	-0.0026873	-0.00879815	3.99174
REST.WA01.ENCSR000BHM	-0.0015005	-0.00330798	-0.00531844	-0.00366305	-0.00157478	3.98957
GLIS2.HEK293.ENCSR535DIA	-0.000804404	-0.00176578	-0.00377421	-0.00483515	-0.00965355	3.98843
NCOR2.LS180.GSE39277	-0.000388482	-0.00297118	-0.00438421	-0.00308137	0.00191951	3.98734
STAT3.MCF10A-Er-Src_EtOH.GSE115597	0.00208524	-0.00202931	-0.00421891	-0.00421487	-0.0049697	3.98652
ZNF90.HEK293T.GSE78099	0.000622595	-0.00172318	0.00086667	0.00346141	0.004887	3.9861
SCRT1.HEK293.ENCSR605MGM	-0.0021427	-0.00486863	-0.00292008	-0.00214406	-0.00261427	3.9844
BRD3.HEK293T.GSE39579	-0.00160445	-0.00299507	-0.00408835	-0.0045542	0.00104577	3.9828
LCORL.Hep-G2.ENCSR950NAZ	-0.000398739	0.00338933	0.00554346	0.00026582	-0.00407604	3.98233
ESR1.MDA-MB-134-VI_FI.GSE109103	-0.00283135	-0.00448093	-0.00557044	-0.0032557	0.00117798	3.98158
FOXO1.CD34.GSE80773	0.00257618	0.00300273	0.0048028	0.00710046	0.00355961	3.98119
PRDM9.HEK293T.GSE78099	-0.00181704	0.00188409	0.000709905	0.00517135	0.00157187	3.97902
KMT2A.L826.GSE83671	0.00105472	0.00417768	0.00279553	0.00339537	0.00572899	3.97442
ESR1.T-47D_flp-ctrl.GSE99479	6.84959e-05	-0.00276945	-0.00435869	-0.00545234	-0.00616025	3.97419
JUND.MCF-7.ENCSR000BSU	0.000927013	0.000530602	-0.00359891	-0.00586389	-0.00526621	3.96809
TCF7L2.PANC-1.ENCSR000EXL	0.00315696	0.00639448	0.00526441	0.00168308	0.000192742	3.95546
MTA2.K-562.ENCSR113LAS	0.00461692	0.00682003	0.00126218	0.000783806	0.000959931	3.955
ZNF528.HEK293.GSE76494	-0.00127686	0.000215153	0.00515082	0.00414922	0.00629447	3.95263
KLF1.K-562.ENCSR550HCT	-0.000879035	-0.00207323	-0.00677691	-0.00276966	-0.00458441	3.95219
BRD4.SUM159_RES.GSE63581	0.000662246	0.00130078	-0.00366007	-0.00139571	-0.00802479	3.94379
AHR.MCF-7_DMSO_45min.GSE90550	-0.000731411	-0.00370537	-0.00361604	-0.00313085	-0.00476841	3.94074
ERG.VCaP_ETOH.GSE49091	0.0008294	0.00298317	0.00485614	0.00376027	0.00262573	3.93884
THAP1.K-562.ENCSR000BNN	0.000306766	-0.000774967	-0.00510936	-0.00486929	-0.00620641	3.93722
RBPJ.GSC8-11_dasatinib.GSE74557	0.0027055	0.00419064	0.00238932	0.00271944	0.00559626	3.93474
RBPJ.GIC.GSE79734	0.00245277	0.00305458	0.00359334	0.00243112	0.00578757	3.93382
ETS1.GM12878.ENCSR000BKA	-0.00149517	-0.00582735	-0.00437963	-0.0043471	-0.00303152	3.93273
GATA1.HSPC-CD34pos.GSE93372	-0.0017615	-0.00283447	-0.00401479	-0.00526597	-0.00337936	3.92773
STAT3.A-137.GSE85579	0.000128694	0.000693527	0.00577572	0.00612566	0.00475602	3.92114
SPI1.K-562.ENCSR000BGW	-0.00190747	-0.00486958	-0.00366908	-0.00454791	-0.00287924	3.91492
CCAR2.Hep-G2.ENCSR247XFV	-0.000447818	-0.0031652	-0.0035846	-0.00356822	-0.00406062	3.90345
YY1.WA01.GSE39096	-0.00102277	-0.00106566	-0.00420725	-0.00502952	-0.00683198	3.8947
ELK1.GM12878.ENCSR000DZB	-0.000983203	-0.00096412	-0.00653673	-0.00685221	9.303e-06	3.89194
GRHL2.OVCA429.GSE71018	-0.00213611	-0.00107474	-0.00280795	-0.00407535	-0.00518726	3.8904
ELF1.Hep-G2.ENCSR000BMZ	-0.00211669	-0.00449812	-0.00240334	-0.00299241	-0.0122479	3.88257
CTCF.Peyers-patch.ENCSR391ZKN	0.000922006	-0.00201653	-0.00608545	-0.0041368	-0.00456534	3.88066
ESR1.Ishikawa.ENCSR000BIZ	0.00133859	0.00434784	0.0045104	0.00433673	0.00338239	3.88047
ESR1.MCF-7.GSE76893	0.00248532	0.00367223	0.0037835	0.00284076	0.00728815	3.88029
SS18.Aska-SS_BAF47KO1.GSE108025	0.00408458	0.00510854	0.000954847	-0.00362632	-0.000659166	3.87922
IRF1.monocyte_notreatment.GSE100381	-0.00130667	-0.00264832	-0.0025077	-0.00330662	-0.00379404	3.87904
SP1.HEK293T.ERP007114	0.000209721	-0.00238625	-0.0060895	-0.00601676	-0.00674342	3.87509
RNF2.A-549.ENCSR798EGJ	0.00219809	0.00163031	0.00495128	0.00404096	0.00232412	3.8739
MAF.lymphocyte_Th17_IL10+_Day5.GSE101389	0.00141242	-0.00156088	-0.00594059	-0.00126498	0.00354383	3.87105
GABPA.Hep-G2.ENCSR269TNX	0.0019084	0.00472425	0.00704286	0.00478002	0.0064944	3.86986
ARID3A.K-562.ENCSR000EFY	-0.00173407	-0.00416391	-0.00385096	-0.00382547	-0.0015253	3.86786
MYCN.NB-1643.GSE94782	0.00193042	0.00358121	0.0061216	-0.00243581	-0.00131012	3.86288
RELA.KB_IL.GSE52469	-0.000574179	-0.00459681	-0.00601316	-0.00418623	-0.0027627	3.8619
AR.22Rv1.GSE85558	-0.000621125	-0.00240653	-0.00383761	-0.00369724	0.00587432	3.86022
SREBF1.GM12878.ENCSR000DYU	-0.00168973	-0.00218538	-0.00188863	-0.000983542	-0.0116528	3.85947
MITF.K-562.ENCSR797SWM	0.000415467	-0.00217327	-0.00618646	-0.00180263	-0.00717416	3.8585
MYB.DU528.GSE94000	-0.00098001	0.00222403	0.000514153	0.00332487	0.00887412	3.85791
BRCA1.MCF-10A.GSE40591	-0.00206817	-0.00476503	-0.00183513	0.00269893	0.009528	3.85583
ZBTB24.HCT-116.GSE111683	-0.00275124	-0.000758963	-0.00246191	-0.00257579	-0.00412106	3.85578
RELA.HeLa-B2_TNFA.GSE24518	-0.00124281	-5.13434e-06	-0.00314749	-0.00362247	-0.00812064	3.85069
NR3C1.A-549.ENCSR000BJR	-0.00222366	-0.00365361	-0.00342573	-0.00421049	-0.00692767	3.84591
CTCF.T-47D.ENCSR000BNO	6.13005e-05	-0.0055007	-0.00526109	-0.00758568	-0.00013522	3.84199
ZNF645.HEK293.ENCSR776LDJ	-0.000269006	-0.00110658	-0.00249949	-0.00619054	-0.00411645	3.83897
MED1.G296S_4.GSE85628	0.000927193	0.00460038	0.00141811	0.00420912	0.00701272	3.83785
MYOD1.RH4.GSE83726	-0.0016559	-0.0041847	-0.00294192	-0.00410257	0.000424974	3.83585
HDAC8.K-562.ENCSR000DJZ	0.00257883	0.00208496	0.00158028	0.00380421	0.00277706	3.83491
AR.breast_tumor_Male_28.GSE104399	0.0025364	0.00199059	-0.000791771	-0.00422183	-0.00402839	3.83418
IKZF1.HSPC.GSE26014	0.00191792	0.00471843	0.000132211	0.000131012	0.0059795	3.8324
CTCF.VCaP_ETOH.GSE84432	-0.000991687	-0.00634101	-0.00593994	-0.00709627	-0.00415582	3.83237
MED1.hMSC-TERT4_D3.GSE104537	-0.000174862	-0.00328767	-0.00510196	-0.00433534	-0.00429364	3.83159
ETS1.PANC-1.GSE59021	0.00140691	0.00011886	0.000993291	-0.00362094	-0.0103611	3.83093
MED1.MCF-7_E2.GSE60270	-0.00164189	-0.00169894	-0.00418835	-0.00320627	-0.00275373	3.83055
ZBTB7A.K-562.ENCSR000BME	0.00118554	0.00256989	0.00542988	0.00581992	0.00729397	3.83003
RUNX1.BCP-ALL_patient1.GSE109377	0.00115263	0.00363182	0.00385863	0.00514661	0.00832383	3.82807
STAT1.NCI-H358.GSE79707	0.00111743	-0.00170323	-0.00475192	-0.00330009	-0.00449531	3.82618
ZNF423.HEK293.ENCSR477OJI	-0.00163218	-0.00160944	0.000591237	0.00210917	0.00819384	3.82582
SREBF1.MCF-7.ENCSR197DJH	-0.0012357	-0.00696927	-0.00458451	0.000880634	0.00137911	3.82521
RELA.SW480_16h_TNFa.GSE102796	-0.00207396	-0.0028039	-0.00144739	0.000923455	-0.00683529	3.82446
NFE2L2.Hep-G2.ENCSR488EES	0.000706263	0.0017621	0.00481383	0.00285768	0.00365009	3.82417
ESR1.MCF-7_E2.GSE60270	-0.0025393	-0.00630021	-0.0112189	-0.00391777	-0.00026729	3.82082
GRHL2.PEO1.GSE71018	-0.00131805	-0.00205748	-0.00396644	-0.00432658	0.00364686	3.81918
BATF.GM12878.ENCSR000BGT	-0.000843071	-0.00192425	-0.00554063	-0.0043947	-0.0031553	3.81467
BRD4.COLO-320.GSE73319	0.00227069	0.00155697	0.00106091	0.00271354	0.00701995	3.81398
CTCF.THP-1_Pam3csk-020m-Flavo-000m.GSE103477	-0.00132894	-0.00489949	-0.00709864	-0.00670426	-0.00338403	3.81275
TAF9B.K-562.ENCSR100UQX	0.00269599	0.00384661	0.00314901	0.00266986	0.0060466	3.81039
CHD2.WA01.ENCSR000EBT	-0.00211534	-0.00615795	-0.0035097	-0.00139649	-0.00463806	3.80745
ZBTB7A.HEK293.ENCSR773REP	0.00287982	0.00440062	0.00385996	0.00441425	0.000441759	3.80581
MED1.SGBS_TNF.GSE64233	0.00141235	-0.000837747	-0.00475479	-0.00471408	-0.00623274	3.80442
AFF1.K-562.ENCSR241LIH	-0.000688652	-0.00224817	-0.00487743	-0.00343305	-0.00617116	3.79861
HMBOX1.K-562.ENCSR757IIU	0.00178404	-0.000142212	0.000760007	0.00288344	0.00808155	3.79836
ZBTB33.K-562.ENCSR000BKF	-0.00540389	-0.0035908	-0.00381956	-0.00428098	0.00126553	3.79821
ZNF736.HEK293T.GSE78099	-0.000808349	-0.00239009	-0.000835255	-0.00405834	-0.00295588	3.79722
TP53.SW480_shLacZ_16h_TNF-a.GSE115985	-0.0017138	-0.0042552	-0.00445489	-0.00739297	-0.00290234	3.79591
ATF3.K-562.ENCSR632DCH	0.00224452	-0.000111384	0.00185957	0.00378849	-0.00971833	3.7944
FOXA1.LNCaP_1F5.GSE30623	0.000658282	0.00376757	0.00126835	0.00496949	0.00398537	3.79286
RAD21.THP-1_siWAPL-NS1-Pam3csk-4h.GSE103477	-0.000633217	-0.00141779	-0.00505617	-0.00696697	-0.00565886	3.79178
RELA.LNCaP_SICTR_TNFA.GSE83860	0.00109985	0.00251883	0.00389926	0.00513382	0.00268529	3.79081
NCOR2.B-cell_GERMINAL_CENTER.GSE43350	0.00164358	-0.00176689	0.00186182	0.00393914	0.00520666	3.78543
SIN3B.K-562.ENCSR657JLK	0.00122201	0.00299354	0.00467143	0.0053448	0.00354423	3.78513
ZNF395.K-562.ENCSR462QZZ	-0.000732949	-0.000958341	-0.00282394	-0.00413978	-0.00519367	3.78504
EBF1.LCL.GSE75503	0.00100355	0.00250412	0.000372876	0.00497929	0.0057093	3.78402
TP53.MCF-7_7-5h_IR_10Gy_Nutlin.GSE100099	1.10686e-05	0.0018978	0.00402914	0.00430719	0.00426269	3.78367
SIN3A.WA01.ENCSR000BIS	-0.000699855	-0.000940667	0.00267274	0.00595504	0.00756322	3.78313
IRF4.NCI-H929.GSE56857	0.00232734	0.00353588	0.00712664	0.000692761	-2.95874e-05	3.77976
NKX2-5.hESC_ab3584.GSE89457	-0.000973588	0.00292319	0.00342889	0.00246759	0.00411691	3.77966
ZNF121.HEK293.GSE76494	0.00218352	0.00226758	0.00181256	0.00242233	0.00456312	3.77341
SFPQ.LTAD_EtOH.GSE94577	0.00129503	0.00157861	-0.00212179	-0.00476821	-0.0031691	3.76675
ZEB1.PDAC.GSE64557	-0.000258776	6.55381e-05	0.00225258	0.00506739	0.0108964	3.76408
RAD21.THP-1_Pam3csk-180m-Flavo-060m.GSE103477	-0.00136605	-0.00417078	-0.00462712	-0.00330034	-0.00392957	3.75503
NR3C1.Ishikawa.ENCSR000BLB	-0.000161152	-0.0018802	-0.00368741	-0.00163986	-0.00752704	3.75478
CDK9.HEK293T_SIJMJD6.GSE51633	0.0011315	-0.00103368	-0.000631717	-0.0030421	-0.00732748	3.75415
ESR1.MCF-7_ESR1_wildtype.GSE100074	0.00208931	-0.00247343	0.000476123	-0.0073686	0.00247316	3.75367
HIF1A.U2OS_DMOG.GSE85096	0.000508166	0.00151896	0.00134813	0.00213088	0.00849071	3.75209
ESR1.MCF-7_estradiol-Dex_4h.GSE99626	-0.000621306	-0.00195763	-0.00331981	-0.00506048	-0.00711575	3.75191
MYC.LS174T_BI8622.GSE59223	0.000774912	0.00141179	0.00244673	0.00397196	-0.00697956	3.75031
TBL1X.HEK293T.GSE35197	-0.000303128	0.000330276	0.00273463	0.00546737	0.0106045	3.74993
ARID3A.GM12878.ENCSR778UBR	0.00153522	0.00329959	0.00191766	0.0043151	0.00508489	3.74945
ZNF407.K-562.ENCSR439OCL	0.00123129	0.000966215	0.00505572	0.00581549	0.00635995	3.74518
GABPB1.K-562.ENCSR138YYY	0.00066952	0.00267178	0.0047963	0.00656837	0.00937484	3.74279
CTCF.HeLa-Kyoto_PDS5-depleted.GSE102884	0.00205764	0.00299772	0.00511477	0.0049032	0.0090555	3.74151
RAD21.HUES-64.GSE97394	-0.000705746	0.00183544	0.00456336	0.0042371	0.00581041	3.73932
ZSCAN5A.BeWo.GSE85009	0.000547065	0.00196266	0.00523501	0.00211846	0.00274892	3.73745
ZBTB40.K-562.ENCSR237VLT	-0.00329597	-0.00444245	-0.00653678	-0.00576133	-0.00554088	3.73171
SPI1.K-562_NABUT.GSE74999	-0.00165118	-0.0054043	-0.00605628	-0.00309125	0.000137999	3.7297
HOXB13.LNCaP.GSE56288	-0.00184155	0.00108922	0.00230438	0.00246642	0.00570698	3.72505
E2F4.HeLa-S3.ENCSR000EVL	-0.000981944	-0.00257463	0.0023799	0.00238283	-0.00896906	3.7237
KMT2A.THP-1.GSE83671	-0.000887211	0.00103305	0.00283148	0.00369396	0.00785593	3.72282
ZC3H8.HCT-116.GSE47938	0.00164073	0.00291994	-0.00223805	0.0013313	0.00540721	3.72206
SUPT5H.MOLT-4.GSE89384	-0.00157621	0.00220693	0.00297284	0.00463933	0.00865928	3.72193
CTCF.MCF-7_E2_SHCTCF.ERP000209	0.000202184	0.00220306	0.00979099	0.00852503	0.00354261	3.72069
CDK9.A-375_DMSO.GSE68052	-0.00270507	-0.00476876	-0.00275784	-0.00314748	0.000548263	3.71963
CTCF.WA01_TROP.GSE52457	0.00106084	0.000933519	0.00553696	0.00520018	0.00729598	3.71231
NELFA.HeLa_Flavo-0-H2O2.GSE100742	-0.0010716	-0.00493695	-0.00604481	-0.00752861	-0.00968594	3.71091
RUNX1.THP-1.GSE79899	-0.0012621	-0.00385854	-0.00350058	-0.00224552	-0.00649403	3.70868
ZNF283.HEK293T.GSE78099	-0.000200299	0.00135521	0.00259504	0.00334464	0.00371249	3.70805
ESR1.MCF-7_H3B-6545.GSE115607	0.00356316	0.00551844	0.00399183	0.00355893	0.00130245	3.70624
TAL1.erythroid.GSE42390	0.00485061	0.00273018	-0.0013039	-0.000771048	-0.00348617	3.70045
NFE2L2.HeLa-S3.ENCSR707IUN	0.000852408	0.00074988	-0.00257276	-0.0041369	-0.0102403	3.70039
SP7.HEK293.ENCSR468IJT	0.0006046	0.000955692	0.00612152	0.00679782	0.0118521	3.69993
SNIP1.MCF-7.ENCSR042TWZ	-0.00176591	0.000559003	-0.00443184	-0.00338673	-0.00383203	3.69807
ZFX.PrEC.GSE102616	0.00133714	0.00532162	0.00612001	0.00446827	-0.000153831	3.6958
PGR.breast_tumor_Male_26.GSE104399	-0.00103069	0.00089227	-0.00311839	-0.00592001	-0.00668514	3.69026
ELF4.K-562.ENCSR638QHV	0.00163575	0.00309397	0.00399279	0.00491021	0.00719043	3.68636
PRPF4.K-562.ENCSR220YXI	-0.00152932	-0.00320892	-0.00482901	-0.00309528	-0.00435004	3.68569
NRF1.HeLa-S3.GSE108856	0.00020439	0.00101564	0.00573215	0.00741016	0.00149114	3.68467
ESR1.breast_tumor_Male_29.GSE104399	0.000479676	0.00165647	0.00326717	0.0044767	0.00458355	3.68398
CLOCK.BA40-neocortex_3.GSE96659	-0.000751838	0.00134222	0.00297018	0.00270284	0.00468227	3.68353
RELA.HEK293_TNF-1h.GSE75562	0.00387411	-0.000279912	0.00197026	0.00172694	-0.00362355	3.68315
BRD2.foreskin_NHM1-5.GSE94488	0.00157037	0.00266732	0.00350045	0.0042022	0.00575905	3.68227
SMC1A.LCL.GSE38395	-0.000972662	-0.00195856	-0.00503733	-0.00343547	-0.00203439	3.68065
TAL1.K-562.ENCSR000EHB	0.00134951	0.00369616	0.0061152	-0.00163334	-0.00162459	3.67734
RELA.786-M1A.GSE98012	-0.000427333	-0.00307603	-0.00342034	-0.00358905	-0.00625984	3.67218
BRD4.MM1-S.GSE45984	0.00231462	0.00387673	0.00578422	0.00499486	0.00225036	3.67071
EGR1.HL-60.GSE106359	0.00355316	0.00548665	0.00173581	0.0027817	0.00234888	3.67001
CTCF.endothelial_umbilical-vein.ENCSR000ALA	-0.000799425	-0.00371751	-0.00440891	-0.00407374	-0.00901377	3.66995
CTCF.THP-1_siNIPBL-eGFP-Pam3csk-4h.GSE103477	0.00156808	0.00219025	0.00453024	0.00370924	0.00858459	3.66794
CTCF.THP-1_Pam3csk-360m-Flavo-240m.GSE103477	-0.00190635	-0.00435931	-0.00374151	-0.00383211	-0.00694467	3.66749
CTCF.Hep-G2.ENCSR000DUG	0.000609233	0.00393616	0.00578754	0.0069907	0.00490913	3.65872
FUS.Hep-G2.ENCSR590QQP	0.000746771	0.00100343	0.0046528	0.00638655	0.00713028	3.65869
CBFA2T2.NCCIT.GSE71675	0.000460039	-0.00100139	-0.00442879	-0.00388688	-0.00266514	3.65721
HNF4A.Hep-G2.ENCSR000EEU	-0.000386532	-0.00237825	-0.00697381	-0.0029028	0.00186593	3.6492
NR2F2.liver.ENCSR338MMB	-0.000457314	-0.00474307	-0.00554669	-0.00308146	-0.00143289	3.64695
MED1.Hep-G2.GSE76893	-0.000712204	0.00079224	-0.00225615	-0.00377822	-0.00774134	3.64125
SP140.macrophage.GSE90126	0.00230877	0.00104956	0.00325132	0.00204577	0.00924162	3.64044
MITF.K-562.ENCSR000FCB	-0.00109591	-0.00186464	-0.00407023	-0.0047277	-0.00357234	3.64005
CEBPA.Kasumi-1.GSE102697	0.0018439	0.00208393	0.0031808	0.00348385	0.00389073	3.63933
SOX2.KYSE70.GSE46837	-0.00114684	-0.00501688	0.00320643	0.00113623	0.0024643	3.63904
ZNF133.HEK293.ENCSR283MWQ	0.00196022	0.00162017	0.0020545	0.000789572	-0.00626557	3.63784
SCRT1.HEK293.GSE76494	-0.000588164	-0.00254597	-0.00522732	-0.00315625	-0.00196533	3.63607
NFIC.Hep-G2.GSE108514	0.00149165	0.00585825	0.0036033	0.00108871	0.00253335	3.63535
BCL11A.HUDEP-2_BCL11A-ER-V5.GSE103445	0.000566117	0.00299083	0.00191482	0.00272672	0.00617293	3.63439
EP300.Ishikawa.ENCSR000BUE	0.00266762	0.00319441	0.0043546	0.00425677	0.00147388	3.63394
NEUROD1.D283-Med_shGFP.GSE92582	-3.66697e-05	-0.00434401	-0.00724425	-0.0061456	-0.00474945	3.63128
CTCF.GM19238.ENCSR000DLD	-0.00156188	-0.00431168	-0.00318737	-0.00449673	-0.00827311	3.62629
T.H9_MESODERM.GSE60606	0.000169516	0.00188947	0.00436257	-0.000976912	-0.00548686	3.62562
CTCF.GP5D.GSE51234	0.00154059	0.00272263	0.00588177	0.00310529	0.00173271	3.62133
ESR1.T-47D-B_E2.GSE80358	-0.00133366	7.0689e-05	0.00165322	0.00212157	0.00853737	3.6189
CUX1.Hep-G2.ENCSR049KIZ	0.000479996	0.00158352	0.00546443	0.00434866	0.0059569	3.61782
CLOCK.BA10-neocortex_2.GSE96659	0.000725319	0.00181667	-0.00306276	-0.00494715	-0.00069208	3.61005
OGG1.HEK293_15min.GSE89017	-0.0016987	-0.00185637	-0.000717197	-0.0042356	-0.00848059	3.60879
GABPB1.Hep-G2.ENCSR462KYU	-0.00049048	-0.00301387	-0.000445869	-0.00549427	-0.0147365	3.60793
STAT1_pS727.SET-2.GSE100566	0.000729532	0.00481282	0.00399018	0.00576466	0.00211171	3.60771
RCOR1.K-562.ENCSR000EGC	-6.47885e-05	-0.00251696	-0.00322714	-0.00184207	-0.00712139	3.60433
TCF3.Kasumi-1.GSE43834	0.000703159	0.00420886	0.00443002	0.00346519	0.00176343	3.60125
TARDBP.K-562.ENCSR353HEP	-0.000185586	0.000732972	0.00483397	0.00363594	0.00764956	3.59829
REST.SK-N-SH.ENCSR000BJJ	0.00188323	0.000568929	-0.00355361	-0.00599346	0.000515103	3.59764
GATAD2B.K-562.ENCSR547LKC	0.00112389	0.00438412	0.000507832	0.00254734	0.00597149	3.59036
RNF2.K-562.ENCSR076YPO	0.00113283	0.00283257	0.00403475	0.00458124	0.00316996	3.59019
RELA.HUVEC-C_Notch1kd_IL1beta.GSE87552	-2.17044e-05	-0.00162416	-0.00137629	-0.00068941	-0.0117717	3.58986
REST.Hep-G2.ENCSR000BOT	0.000378333	-0.00146743	-0.00478343	-0.00583408	-0.00606835	3.58955
BRD4.SUM1315_DMSO.GSE63581	0.000664436	0.00147318	0.00827935	0.00551043	0.00140182	3.58825
AR.VCaP_R1881_4H.GSE84432	0.000214407	0.00311736	0.00269613	-8.20251e-05	-0.00903929	3.58606
ESR1.MCF-7_estradiol_45min_H4.GSE99626	-0.00352879	-0.00529141	-0.00161975	0.00120318	-2.16568e-05	3.58362
RAD21.THP-1_PMA_IFNb-6h.GSE103477	-0.0021302	-0.00283663	-0.00298018	-0.0022606	-0.00657808	3.58248
T.H9_ENDODERM.GSE60606	0.00291014	0.00315238	0.00214745	0.00133278	0.00294739	3.58066
RAD21.Hep-G2.ENCSR000EEG	-0.000209165	0.00335285	0.00460431	0.00437644	0.00440908	3.57858
BRD4.CHL-1_OTX015.GSE95585	-0.00115948	-0.00415199	-0.00505958	-0.00244025	-0.0014442	3.57426
ZHX1.K-562.ENCSR557RVF	-0.00192812	-0.00154682	-0.0030197	-0.00461155	-0.00474991	3.56809
BRD2.SK-MEL-147.GSE94488	-0.000718012	-0.00446821	-0.0085937	-0.00987703	-0.00295914	3.564
NR3C1.Ishikawa.ENCSR000BJC	1.23703e-05	-0.00225419	-0.00487565	-0.00605391	-0.00289106	3.56368
CTCF.retina_AB1-FW23.GSE86981	-0.00284939	-0.00326006	-0.00459745	-0.00161017	-0.010165	3.56184
CTCF.SK-MEL-147.GSE94488	3.36496e-05	-0.000245983	0.00369349	0.00587708	0.00899942	3.55967
TCF4.CAL-1.GSE76147	0.00178021	0.00144726	0.00429519	0.0056406	0.00123557	3.55965
ZFX.RPMI8402.GSE43147	0.00258677	-0.00140471	-0.0046008	-0.00104113	0.00271325	3.55661
CBFA2T2.K-562.ENCSR699PVC	-0.00213909	-0.00416604	-0.00484423	-0.0049011	-0.00155294	3.55602
MYC.MM1-S_JQ1.GSE42161	0.00127642	0.000820318	0.00034093	0.00337993	0.00768879	3.55504
KLF5.KATOIII.GSE51705	-0.000745829	-0.00117994	-0.00321867	-0.00426042	-0.00842747	3.55375
SP1.liver.ENCSR085IXF	0.000346562	-0.00455936	-0.00658928	-0.00642362	-0.00314344	3.55337
CEBPB.monocyte.GSE98367	0.00255181	0.00193792	0.00219793	-0.00475502	0.00310973	3.55259
PGR.T-47D_R5020.GSE68355	0.000969277	0.00316869	0.00416901	0.00348944	0.00299376	3.5471
ATF2.K-562.ENCSR869IUD	-0.00274139	-0.00225551	-0.00292789	-0.00379248	-0.0055402	3.54428
CTCF.VCaP_R1881.GSE84432	0.00176514	0.00429971	0.00711835	0.003781	0.00558332	3.53797
ZNF778.HEK293T.GSE78099	5.30831e-05	-0.00272882	0.00103343	-0.00162139	-0.00568095	3.53616
MAFB.keratinocyte_epidermal_PROLIF.GSE52953	0.00198942	0.00361322	0.00546876	0.00192199	0.000852395	3.53614
DEAF1.K-562.ENCSR387SYS	-0.00204638	-0.00456458	-0.00283449	-0.000826359	-0.00389615	3.53456
MIER1.K-562.ENCSR426MDV	-0.00201073	0.00140126	0.00605016	0.00288076	0.000291559	3.53408
CTCF.HUES-64_DNMT-KO.GSE97394	0.00329538	0.00403614	0.0051871	0.00559822	0.00275724	3.5316
BMI1.K-562.ENCSR782WRO	-0.00124009	0.000112379	-0.00212719	-0.00217634	-0.00906189	3.5313
NR3C1.HeLa-B2_P65KD_DMSO.GSE24518	-0.00144735	-0.00400727	-0.00300613	-0.00190465	0.00147082	3.52631
ZNF3.Hep-G2.ENCSR182QWU	5.58606e-05	-0.00339606	-0.00551212	-0.00445047	-0.00372512	3.5262
CTCF.colon_transverse.ENCSR833FWC	0.00157759	0.00377585	0.0050184	0.00391894	0.00335873	3.52423
EZH2phosphoT487.neural_progenitor.ENCSR656MXA	0.00427261	0.00627667	0.00377152	-2.52006e-05	0.000988757	3.52307
TERF2.LCL.GSE55053	-0.000240948	-0.0033973	-0.00200879	-0.00300345	-0.00339992	3.52249
MED1.hMSC-TERT4_D14.GSE104537	-0.000102181	-0.00381242	0.00165738	-0.00238996	0.00540157	3.52236
AR.prostate.GSE65478	0.000909661	0.00132938	-0.00238816	0.00149484	0.00645636	3.52017
CHD2.GM12878.ENCSR000DZR	-0.000398166	-0.00423548	-0.00504549	-0.00630268	-0.000469584	3.5201
HDAC2.A-549.ENCSR659LJJ	-0.00177956	-0.00250023	-0.00337553	-0.00271648	0.00249133	3.51869
EZH2.WA01.ENCSR000ASY	0.000816268	0.00430627	0.0019832	0.00248964	0.00514481	3.51834
KAT2B.A-549.ENCSR356WVQ	0.00459577	0.00265211	0.000253568	-0.00223285	0.00076741	3.51774
BRD4.Mutu-1_JQ1.GSE84213	-0.000697274	0.0015778	0.00395689	0.00661229	0.00430561	3.51713
STAT3.SU-DHL-4.GSE50723	-0.00196426	-0.00417129	-0.00447908	-0.00212103	0.000764449	3.51064
PROX1.SW480.GSE60390	-7.20853e-05	-0.000361118	-0.00328499	-0.00152705	0.00723361	3.50911
RB1.MCF-7_siGFP.GSE98728	0.000942805	0.00294574	0.00472873	0.00413564	0.00228535	3.50846
FOXA2.KerCT.GSE90454	-0.00237035	-0.0067746	-0.00303079	-0.000985495	-0.00108144	3.50487
ZNF18.HEK293.ENCSR977HTH	0.000779606	0.00359602	0.00459212	0.00430677	-0.000375097	3.50389
AR.prostate_fetal-fibroblast.GSE90772	0.0030458	0.00503786	0.00241815	0.00291961	0.00383366	3.50335
MYCN.SK-N-BE2-C.GSE94822	-0.00109439	-0.00382823	-0.00243728	-0.000796576	-0.00784174	3.50146
SMARCA5.MCF-7.ENCSR487ASM	0.00240521	0.00268706	0.00322395	0.00260966	0.00244593	3.50112
ESR1_Y537C.SUM44PE_ESR1_mutant_LTED.GSE100074	0.00197403	0.0047261	0.00446434	0.00145197	0.00293421	3.50063
KMT2A.SHI-1.GSE95511	-0.0018721	-0.00393233	0.000544181	0.00157751	-0.00494122	3.49972
LMO2.Kasumi-1_SIRUNX1ETO.GSE60130	-0.000195682	-0.00114394	-0.00296999	-0.00409855	-0.00635851	3.49926
CEBPA.MV4-11.GSE88746	-0.000939009	-0.0035538	-0.00119491	-0.00561751	-0.00522865	3.49842
EZH2phosphoT487.neuron_bipolar_doxy_4d.ENCSR886KKK	0.000443019	-0.00225622	-0.00456145	-0.00355599	-0.00421937	3.49774
MYC.P493-6_CMYC_24H.GSE36354	0.000956611	0.000763574	-0.00375718	-0.00515061	-0.00710113	3.4971
NFYB.K-562.GSE26439	0.00063792	0.0047737	0.00555551	0.0051589	0.00193589	3.48963
TP53.SW480_16h_TNFa.GSE102796	0.00134994	0.00346794	0.00532522	0.00395226	0.00470046	3.48696
SMARCA4.K-562.ENCSR587OQL	-0.00124134	-0.00309505	-0.00432637	-0.00463064	-0.0038354	3.48463
FOXA1.22Rv1_Dox.GSE85558	-0.00327713	-0.00322768	-0.00341081	-0.0044692	-0.0002057	3.48243
SPI1.THP-1_eGFP-Pam3csk-4h.GSE103477	-0.000491446	-0.00569465	-0.00502219	-0.00455667	-0.00166596	3.47873
PAF1.HCT-116_ab-sc-74797.GSE97527	-0.000478571	-0.00118702	-0.00618475	-0.0026493	-0.00438819	3.47744
NCOR1.HEK293T_SICTR.GSE35197	-0.00184577	-0.00380428	-0.00328802	-0.00421646	-0.00233255	3.47343
ZNF217.GM12878.ENCSR764CZW	0.000540069	0.00137429	-0.00126263	-0.00545829	-0.00604389	3.47252
UBTF.K-562.ENCSR000EFW	0.000645681	0.00322313	0.0037881	0.00404454	0.00369469	3.47114
ZFP36.HeLa-S3.ENCSR184MFH	0.000767608	-0.00477301	-0.0040989	-0.00206275	-0.000845263	3.47054
KLF14.HEK293.ENCSR780ESQ	0.000346047	0.00280538	0.00577441	0.00429774	0.00182073	3.47006
NIPBL.HCT-116_RAD21-mAC_500uM_auxin.GSE104888	-0.00264294	-0.004184	-0.00745787	-0.00904541	-0.00383135	3.46887
ZNF143.K-562.GSE39263	-0.00105004	-0.00141526	-0.00455709	-0.00397798	-0.00502112	3.46705
NR3C1.U2OS_SHHIC5.GSE65847	0.00108476	-0.000133635	0.00369216	0.00257493	0.00555676	3.46512
POU5F1.BJ1-hTERT.GSE92491	0.00127695	0.00224233	0.00493347	0.00670103	0.00412234	3.46317
BRD4.KK-1_DMSO.GSE94732	0.00161316	-8.5349e-05	0.00291001	0.0039915	-0.00489814	3.46247
RXRA.WA01.ENCSR000BJW	0.000227771	0.00349039	0.00524207	0.000826669	-0.00205558	3.45979
BRD1.RKO.GSE47190	0.00186806	0.00592451	0.00593296	0.00568528	-2.31007e-05	3.45874
ZBTB33.liver.ENCSR345YWJ	0.000801441	0.00257756	0.00297964	0.0039648	0.00554998	3.45797
CREB1.A-549.ENCSR000BRC	-0.00189286	-0.00545625	-0.00506763	-0.00387371	-0.000636726	3.45639
TEAD1.MSTO.GSE68170	-0.00419611	-0.00288991	1.33379e-06	-0.00181557	-0.00415938	3.45063
MYC.CD34.GSE85488	0.000605707	0.00468509	0.00501091	0.00514843	0.00322656	3.45019
ZSCAN22.HEK293.GSE76494	0.00112946	0.00460297	0.00383945	0.00376975	0.00572578	3.45012
SMC3.GP5D_SIRAD21.GSE51234	-0.00026921	-0.00139606	-0.00402859	-0.00103853	-0.00552173	3.44785
CDK7.SK-MEL-147.GSE45984	-0.00189606	-0.0070739	-0.00203843	0.00035357	0.000299314	3.43704
ESR1_Y537S.MCF-7_E2.GSE94493	-0.000858417	0.0033723	0.00402545	0.00453316	0.00179765	3.43667
FOXA2.H9.ERP004206	0.00303793	0.000697744	-0.00348572	-0.00604988	-0.00109945	3.43622
ATF2.Hep-G2.ENCSR047BUZ	0.00124574	0.00203751	0.00290884	0.00267277	0.00910321	3.43156
ELK1.WA01.ERP002417	-0.00268725	-0.00179013	-0.00173661	-0.00353166	-0.00287605	3.4315
ZNF629.HEK293.ENCSR351NON	-0.000140561	0.00181575	0.00638401	0.00661522	0.0055491	3.42798
PHF8.A-549.ENCSR541AOQ	0.00285636	0.000761774	-0.00652911	-0.00622431	-0.00433019	3.42564
FOXA1.MCF-7_ETOH.GSE23852	0.000625018	0.000858539	0.00305764	0.00725811	0.00403054	3.42511
ZNF468.HEK293T.GSE78099	0.00123357	0.00255366	0.00212765	0.00126138	-0.00446741	3.42481
RAD21.GM12878.ENCSR000EAC	0.000938101	0.00372615	0.00280052	0.0074233	0.00247547	3.42298
NIPBL.hESC_activin.GSE64758	0.00160292	0.00123224	0.0036718	0.00300029	0.00606179	3.42249
PGR.T-47D_CR3flp_veh.GSE99479	-0.000385209	0.00193699	0.00336958	0.00394632	0.00373262	3.42198
GTF3C2.K-562.ENCSR000DOD	-0.000340513	-0.00261507	-0.00541386	-0.00206204	0.00143715	3.41926
RAD21.WA01.ENCSR000BLD	0.00131963	0.00347535	0.00296286	0.00370664	0.00443284	3.41879
YAP1.MDA-MB-231.GSE66081	-0.000288959	-0.00414111	-0.0010336	-0.00046317	-0.0078666	3.41746
TAF1.SK-N-SH.ENCSR000BQF	-0.000618528	-0.00447975	-0.00455808	-0.00780718	-0.00740305	3.41685
ETS1.HUVEC-C_VEGF_1H.GSE41166	0.00019941	0.0020531	0.003718	0.00380156	0.00827426	3.41337
ZHX1.HeLa-S3.ENCSR887MXT	0.00201432	0.00433459	0.00416269	0.0017793	0.00365555	3.4121
HNF4A.liver.ENCSR445QRF	-0.00171133	0.000914095	0.0046968	0.00445746	0.00514509	3.40778
FOXA1.MCF-7.GSE80808	0.0017254	-0.000322998	-0.00581391	-0.00412601	-0.00427157	3.40692
SETDB1.K-562.ENCSR000EWI	-0.00192825	-0.00227157	-0.00299008	-0.00188237	-0.00446984	3.40669
ESR1.MDA-MB-231_LQ_45min.GSE95121	0.000669213	0.00378384	0.00407087	0.00380424	-0.000784147	3.40626
RAD21.THP-1_Pam3csk-020m-Flavo-000m.GSE103477	0.000858042	0.0020468	0.0034618	0.00362419	0.00630585	3.40613
EZH2.K-562.GSE97661	0.000377834	0.000248167	0.00536129	0.00285307	0.0104703	3.40515
ZFX.DAOY.GSE45394	0.00131496	0.00236635	0.00431752	0.00556391	0.00104569	3.40503
ERG.VCaP.GSE28950	-0.000290224	-0.0043877	-0.00629407	-0.00582022	-0.00277141	3.40501
ZNF202.HEK293T.GSE78099	-0.000648881	0.000342472	0.00323694	0.00519541	0.00696762	3.405
NEUROD1.MCF-7.ENCSR006WUS	0.000812128	-0.00207905	-0.00483548	-0.0016554	0.00391254	3.40219
ETV1.GIST48_siSCR.GSE106624	-0.000847748	-0.00246721	-0.00217044	-0.00151787	-0.00751574	3.39966
CBX1.K-562.ENCSR948QLZ	-0.00255096	-0.00466059	-0.00418736	-0.00346533	-0.00263665	3.39919
CEBPB.HeLa-S3.ENCSR000EDA	0.000898811	0.0012983	-0.00321362	-0.00594408	-0.00498908	3.39081
LMO2.TSU-1621MT.GSE60477	-0.00473162	-0.00159512	-0.00264991	-0.00141419	0.00159912	3.39047
TFDP1.MM1-S.GSE80661	-0.00101022	-0.00489992	-0.00429935	-0.00252696	-0.00562686	3.38965
ZNF148.K-562.ENCSR018MSO	-0.000593447	-0.00217542	-0.00287326	-0.00682034	-0.000964949	3.38956
MAFK.Hep-G2.ENCSR000EEB	-0.000988179	0.00146071	0.00378651	0.00438281	0.00395755	3.38522
ZBTB48.HeLa.GSE96776	0.00372236	0.00764956	0.00328999	0.00370567	0.000605482	3.38421
BRD4.HUVEC-C.GSE53998	-0.0006196	-0.00310001	-0.0030794	-0.00274981	-0.00536253	3.38016
RELA.U2OS.GSE109996	0.000690956	-0.00359382	-0.00443197	-0.00219806	0.00146879	3.37876
SMARCC1.SK-N-MC.GSE94275	-0.00100421	-0.00157817	0.0010657	0.000776253	0.0069882	3.37795
CTCF.HUDEP-2_30min.GSE104676	-0.00194623	-0.00334049	-0.00365043	-0.00312045	-0.00367459	3.37599
CTCF.MDM_dNS1.GSE103477	-0.000417371	0.00171693	0.00451064	0.00709674	0.0109746	3.37583
RUNX1.Jurkat.GSE85524	0.000104221	-0.000608076	-0.00543934	-0.00421381	0.000896559	3.37541
ZMYM3.K-562.ENCSR102KIN	-0.00122119	0.00241522	0.00556643	0.00163687	0.00699156	3.37518
ESR1.breast_tumor_Male_25.GSE104399	-0.00246013	-0.00360033	-0.00289168	0.000543789	-0.00234995	3.37451
AR.LTAD_EtOH.GSE94577	0.00106074	0.00374228	-0.00176519	-0.00237916	-0.00167913	3.37383
EGR1.A-375.GSE116190	-0.00047151	-0.00389532	-0.00280766	-0.00144704	0.00267895	3.37264
CDX2.LS180_125.GSE31939	-0.00231079	-0.00420616	-0.00172936	-0.00317747	0.00110633	3.37231
CDK7.Jurkat.GSE83777	-0.00144471	-0.00482989	-0.00583353	-0.00419762	-0.00865841	3.37223
ESRRA.BT-474_EGF.GSE81651	0.00183766	0.00410408	0.00174493	0.00395638	-0.00320083	3.36865
ESR1.MCF-7_E2_45m.GSE67295	0.000646801	0.00207581	0.00445634	0.00376423	0.00391464	3.36695
HSF1.SW620.GSE38901	0.000507998	-0.00128984	0.000276088	0.00229977	0.00760441	3.36597
E2F7.IMR-90_SENES_E2F7.GSE40343	0.000131115	0.0011405	-0.0035901	-0.00224614	-0.00606464	3.36464
GABPA.VCaP_ETOH.GSE49091	-0.00135679	-0.0040052	-0.0057616	-0.00649591	-0.00477149	3.3566
EZH2.astrocyte.ENCSR000ARR	0.00149735	0.000917847	-0.00397067	-0.00582548	-0.00243324	3.35461
SRSF3.K-562.ENCSR268QIQ	0.00206003	0.00164924	0.00437349	0.00423483	-0.000809058	3.3543
EGR1.K-562.ENCSR024CNP	0.000821263	0.00294228	0.00613433	0.00517274	0.00246312	3.35221
STAT2.GM12878.GSE97661	-0.00111651	-0.00361752	-0.00211347	-0.00208054	-0.00261999	3.35075
RAD21.THP-1_siCtrl-NS1-Pam3csk-0h.GSE103477	0.00152214	0.0030273	0.0035565	0.00494053	0.00321276	3.34759
RFX5.K-562.ENCSR000EGO	0.00063032	0.00288225	0.00287102	0.00120527	0.00539845	3.34635
NR2F1.MCF-7.GSE41561	0.00277646	0.00261349	0.00351003	0.000354289	0.0074086	3.34372
SMAD1.BGO3.GSE36578	-0.00019932	0.00138925	0.00201907	0.00469883	0.00375278	3.3436
BRD4.OVCAR-3_DMSO.GSE77568	-0.000651356	-0.000489199	-0.00250606	-0.00410471	-0.00474142	3.33882
GATA1.HUDEP-2_30min.GSE104676	0.00277861	0.00566933	0.00375739	-0.00121162	-0.00193403	3.33456
SMARCA4.501MEL_SHCTR.GSE61965	-3.10879e-05	-0.000102447	-0.00286316	-0.00387453	-0.00428553	3.33431
CEBPB.K-562.ENCSR000EHE	0.000541806	0.000643055	0.00121046	0.00474323	0.00905804	3.33213
ZBTB48.U2OS_ZBTB48-KO.GSE96776	-7.82842e-05	-0.000811916	-0.0044121	-0.00350029	-0.00222213	3.33185
MXI1.Hep-G2.ENCSR000EDU	-0.000308592	0.00148282	0.00384223	0.00505057	0.00995678	3.33158
KDM1A.SH-SY5Y_B0_SHLSD18A.GSE58258	-0.00108986	-0.00214723	-0.0038654	-0.00440983	-0.00603048	3.33024
TBX2.Kelly.GSE94822	0.00120785	0.00329695	0.0045462	0.00265735	-0.00111258	3.32948
BHLHE40.Hep-G2.ENCSR000EDT	-0.00122289	-0.00288922	-0.00407565	-0.00349808	-0.00485783	3.32922
NCOA1.MCF-7.ERP000901	-0.00160606	0.00406221	0.000793322	0.0034879	0.000396721	3.32708
CTCF.thyroid-gland.ENCSR744YJR	0.000388742	0.00269975	0.00508049	0.00583685	0.0036324	3.32573
ESR1.T-47D_R5020.GSE68355	0.00221762	0.00460459	0.00398793	4.97986e-05	-0.00217625	3.32539
CTCF.fibroblast_MAMMARY.ENCSR000DUU	-0.000291355	-0.0024489	-0.00262998	-0.00592245	-0.0129026	3.32469
HNRNPLL.K-562.ENCSR112RNT	0.00320336	0.00532512	0.00419852	0.00607249	-0.000591172	3.32456
LMO2.CCRF-CEM.GSE33850	-0.000724654	-0.00131586	-0.00268377	0.00280327	0.00383252	3.32428
MYOD1.myoblast.GSE50413	-0.000394877	-0.00127998	0.00293095	0.00462222	0.00405283	3.31912
SPI1.NCI-H929.GSE56857	0.00274556	0.00261181	0.00255275	-0.00021005	0.00552292	3.31821
TFAP2C.UCLA1-hESCs_TFAP2C_2d_TFAP2C_Induc.GSE101074	0.000857135	0.000972527	0.00421365	0.00537789	0.00653446	3.314
ESR1.endometrioid-adenocarcinoma_tumor_3.GSE94031	-0.000378728	0.00161688	0.00349415	0.00484306	0.00562913	3.31358
JMJD1C.THP-1.GSE63484	0.00150714	0.00163576	-0.00187925	-0.00415259	-0.00401961	3.31356
ESR1.MCF-7_E2.GSE115607	-0.00230598	-0.00300335	-0.00156848	-0.00450302	-0.00349889	3.31123
FOS.HeLa-S3.ENCSR000EZE	-2.5243e-05	-0.00523635	-0.0059068	-0.0039765	-0.00026923	3.30918
TCF12.Hep-G2.ENCSR000BJG	0.00104385	0.00339125	-0.00015901	0.00190271	0.00534777	3.30661
BCL11A.CD34_Day3_90min.GSE104676	-0.00080915	-0.00352022	-0.000478804	-0.0063196	-0.00791425	3.30355
YY1.SK-N-SH.ENCSR000BLZ	-0.000680116	0.000517156	0.00476176	0.00160608	0.0110457	3.3017
ZNF600.HEK293.ENCSR017QBI	5.72754e-05	0.00330588	0.00435538	0.00255294	0.00514935	3.29728
TBP.K-562.GSE55306	0.00144734	0.00273467	0.00728572	0.00338682	-0.00177381	3.29699
ARID1A.RMG-I.GSE104545	0.000346144	-0.0016039	-0.00384407	-0.00354301	-0.00583932	3.29684
USP7.HEK293T.GSE61048	-0.00459736	7.09529e-05	-0.00263274	-0.00268133	-0.000843369	3.2963
ZNF34.HEK293.ENCSR727PIC	0.000390102	-0.00131516	-0.00515267	-0.00151716	0.00395954	3.2958
ESR1.breast_tumor_Male_18.GSE104399	-0.00308675	-0.00336573	-0.00422327	-0.00135569	0.0002211	3.29451
DPF2.MCF-7.ENCSR234VCE	-0.000786996	0.000870229	-0.00446769	-0.001683	0.00508808	3.2937
TBX21.GM12878.ENCSR739IHN	0.000991415	0.00465759	0.0028892	0.00211972	0.00460109	3.29231
NFATC3.Hep-G2.GSE97661	0.00106632	0.00372725	0.00191891	0.00178113	0.00381779	3.28972
CTCFL.OVCAR-8.GSE70764	-0.000149348	-0.00126981	-0.00315293	-0.00352868	-0.00744192	3.28971
CTCF.lung.ENCSR000DMH	0.000121372	-0.00392058	-0.00287791	-0.00238659	-0.00652251	3.28936
ZSCAN29.K-562.ENCSR635EXI	0.00275281	0.00223939	-0.00173196	-0.00255224	-0.00184834	3.28247
BRD4.P493-6_MYC_1H.GSE42262	0.00210598	0.00291582	0.000732481	0.000330935	0.00683379	3.28175
FOXA1.MCF-7.GSE81714	-0.00303177	0.00227522	0.0030396	0.000947984	0.00531214	3.27874
NONO.K-562.ENCSR010KFT	-0.00171925	-0.00227277	-0.00521529	-0.00257522	-0.00267694	3.27758
CTCF.NB69.GSE101295	-5.2187e-05	-0.0032643	-0.00493748	-0.00432942	-0.00734214	3.2775
CTCF.esophagus_muscularis-mucosa.ENCSR353DFU	0.000960977	0.000856205	0.00360652	0.00453169	0.00488124	3.2769
ELF3.PDAC_KOKLF5.GSE64557	-0.00170532	-0.0057825	-0.0039141	-0.00294061	-0.00184877	3.27448
KDM4B.K-562.ENCSR642VZY	-0.00272368	-0.00451742	-0.00317263	-0.00426729	-0.00270176	3.27442
ESR1.MDA-MB-134-VI_ESTROGEN.GSE51022	0.000398652	0.000584384	0.00312135	0.00107317	0.00598185	3.27313
NCOA1.K-562.ENCSR931HNY	-0.00166996	-0.0008848	-0.00386049	-0.00380165	-0.00409774	3.27237
POU5F1.hiPSC.GSE56567	0.00113138	0.0026123	0.00593804	0.00171076	0.0011212	3.26999
ZNF207.GM12878.ENCSR117KWH	-0.00159859	-0.0025143	-0.00227287	-0.00331425	-0.00634823	3.26987
MYCN.Kelly.GSE94822	-0.00234976	-0.00395782	-0.00349263	0.00206861	0.0101867	3.26849
RUNX1.NB4.GSE81992	-0.000402249	-0.00327754	-0.00451861	-0.00598525	-0.00630994	3.26831
OVOL3.HEK293.ENCSR768LIO	-0.000535348	-0.000866941	-0.00231711	-0.00363294	-0.00611094	3.26456
NR3C1.breast_tumor_Male_21.GSE104399	9.86593e-05	0.00230843	0.00386673	0.00261886	-0.00329825	3.26284
ZNF280A.HEK293.GSE76494	-0.00158248	-0.00131531	0.0015624	0.00347086	0.00438303	3.26223
ETV6.GM12878.GSE97661	-0.00086854	0.00365734	0.00569545	0.00298196	0.0015309	3.26036
MEF2C.MOLM-13.GSE109492	-0.00101526	-0.00200629	-0.00189338	-0.00521306	-0.00718808	3.26032
CTCF.fibroblast_LUNG.ENCSR000DPM	-0.00043335	-0.00207337	-0.00613057	-0.00563904	-0.00883334	3.25981
STAG1.HL-60.ERP008568	0.00231494	0.00504057	0.00523792	-0.000556761	0.00158339	3.25967
MECOM.SKH1_CEBPA-ER_E2.GSE102697	0.00100793	0.00345576	0.00295838	0.00282814	0.00354351	3.25918
ESR1.Ishikawa.ENCSR000BQR	-0.00120603	-0.00232612	-0.00463584	-0.00475659	-0.000552103	3.25913
ZBTB16.KG-1_shEZH2.GSE109619	-0.000850163	-0.000530918	-0.00172064	-0.00388784	-0.00409136	3.25744
CTCF.CHRF28811.ERP008568	-0.00183949	-0.000814802	-0.00356524	-0.00440745	-0.00723631	3.25584
ARID1B.Hep-G2.GSE69566	0.000689475	-0.000314703	-0.00336154	-0.00400461	-0.00459557	3.25488
ZNF384.HEK293T.ENCSR882ICT	-0.000231254	0.00392715	-0.000670506	-0.000621507	0.00641807	3.25273
ZFX.NOMO1.GSE43147	-0.000973921	-0.00277448	-0.00485607	-0.00348994	-0.00210716	3.24896
FOXA1.MCF-7_E2_TNF.GSE59530	-0.000354005	-0.00167734	0.0051167	0.0064867	-0.000785374	3.24836
GTF2B.LCL.ERP004110	-0.00227587	-0.00492494	-0.0040957	-0.00577895	-0.00499194	3.245
STAT3.HCC1143_EtOH.GSE85579	0.00154203	0.000980536	-0.00174452	-0.00120526	-0.0066964	3.24438
HSF1.451Lu.GSE63589	-0.000883097	-0.00054422	0.00473944	0.00630133	0.00945198	3.2433
JUN.HAEC_IL1b_4h.GSE89970	-0.000782651	-0.00100062	0.00208611	0.00459027	0.00554689	3.2427
ERG.Jurkat.GSE49091	0.00084288	0.000664354	0.00627618	0.00516062	0.00485044	3.24049
PHIP.HCT-116_BRWD2-KO_ab833.GSE101646	0.00139923	0.00506308	0.0029763	0.00208396	0.00201073	3.2402
CREB1.MDA-MB-134-VI_E2.GSE109103	0.000357784	-0.000244253	-0.00393796	-0.00218972	-0.00841471	3.23558
SMARCA4.501MEL_SHSOX10.GSE61965	-8.44291e-06	-0.00191482	0.00305009	-0.000428609	-0.00605258	3.23248
ZKSCAN5.HEK293T.GSE78099	0.00121039	-0.0024843	0.00105372	-0.000929554	-0.00419486	3.23032
TP53.IMR-90.GSE115940	-0.00166319	-0.0018979	-0.00176718	-0.00361339	0.00322603	3.22446
BRD3.HUVEC-C.GSE60171	-0.000256366	0.00244355	0.00107207	0.00116047	0.00597876	3.22364
CTCF.ovary.ENCSR548DDS	0.00137399	0.00434916	0.00129832	0.0028135	0.00664934	3.21859
ZNF341.HEK293.ENCSR185FOY	0.000525589	0.000337642	0.00233965	0.00315057	0.00872767	3.2184
NEUROD1.K-562.ENCSR986CDX	0.00229364	0.00489995	0.00457242	0.00397769	0.00687203	3.21774
FOS.MCF-10A.ENCSR000DOT	-0.000432928	-0.00159881	-0.00138933	-0.00324279	-0.00919063	3.2171
ERG.LNCaP_ERG.GSE110655	0.00262957	0.00437157	0.0049813	0.00402588	0.00547136	3.21698
CTCF.OVCAR-8.GSE70764	-0.000738788	-0.00267548	-0.00267651	-0.00327399	-0.00931546	3.21601
EZH2.SU-DHL-5.GSE45982	0.00103349	0.00215504	0.00325392	0.000977434	-0.00360832	3.21154
HCFC1.HeLa.GSE31417	5.81534e-05	0.00309148	0.00390117	0.0031684	0.00735143	3.21105
YY1.HEK293.ENCSR859RAO	0.00205751	0.0047976	0.00282353	0.00197264	0.00385566	3.21097
FLI1.TSU-1621MT.GSE60477	-0.00290067	-0.0037176	-0.0028325	-0.00317868	-0.00238991	3.21094
ESR1.HCC1428_TLED.GSE27300	-0.000543018	-0.00592136	-0.0030287	0.000249156	-0.000821811	3.20896
SOX9.HT29.GSE63629	0.0014368	0.00168138	0.000198497	0.00127645	0.00948556	3.20552
PATZ1.HEK293.GSE76494	9.77957e-05	0.00233775	0.00317579	0.00373351	-0.00209365	3.20502
STAT3.MDA-MB-231_EtOH.GSE85579	-0.00232439	-0.00225873	-0.000127533	-0.00153921	-0.00719408	3.20444
RAD21.THP-1_Pam3csk-150m-Flavo-030m.GSE103477	0.000165295	-0.0022514	-0.00186214	-0.00362117	-0.00647901	3.20303
TET2.Jurkat_RUNX1KD.GSE85524	-0.000567669	-0.00268388	0.000955485	-0.00261333	-0.00586792	3.20287
CTCFL.K-562.ENCSR000BNK	0.000357518	0.00268302	0.00492125	0.0033699	0.00230097	3.2022
MYC.LoVo_PHASEM.GSE51290	0.00337073	0.00277903	-0.00171716	-0.000768801	-0.00316748	3.20012
ZMYM3.Hep-G2_AC_JH39-2-2B9.GSE97661	-0.0013894	-0.00131086	-0.00277718	-0.00410097	-0.00388854	3.1982
ESR1.MCF-7.GSE94023	0.00416104	0.00346978	0.00192552	0.000684882	0.00244804	3.19599
CLOCK.MCF-7.ENCSR934JDG	0.000701723	-0.00212536	-0.00367572	-0.00436141	-0.00295785	3.19469
ESR1.MCF-7.GSE48930	-0.00254643	-0.00253774	-0.00315296	-0.00335675	-0.00378857	3.19463
ATF3.primary-dermal-fibroblasts_overexpressed.GSE81403	-0.00106508	-0.000776789	-0.00027312	0.0059065	-0.0038766	3.19232
ZNF263.K-562.ENCSR000EWN	-0.00041335	-0.00428612	-0.00241504	-0.0027388	-0.00228501	3.19083
TRIM24.LNCaP_ETOH.GSE69331	0.000601361	0.00210436	0.00387942	0.00370105	0.00454926	3.18804
UBN1.HeLa.GSE45024	-0.00185352	-0.00291784	-0.00429002	-0.00339851	3.92037e-05	3.18341
JUND.WA01.ENCSR000BKP	-0.000652064	-0.000581848	0.00620578	0.0055812	0.00115878	3.18001
BATF.GM12878.GSE97661	-0.00178841	6.6588e-05	-0.000473907	0.00283783	-0.00841018	3.17824
JUNB.HAEC.GSE89970	-0.00193645	0.000297553	-0.00189632	-0.00480545	-0.00268171	3.17628
ERG.VCaP_R1881.GSE49091	0.00135022	0.00516685	0.000588705	0.00239038	0.00275717	3.16534
VDR.THP-1_EtOH_1d.GSE89431	-1.40292e-05	-0.00249574	-0.00385267	-0.00333245	-0.000994918	3.16471
RBM14.K-562.ENCSR423FCW	0.000730286	0.00150144	-0.00222604	-0.003159	-0.00466775	3.16409
ZNF786.HEK293T.GSE78099	-0.000555351	0.000446052	-1.18374e-05	-0.00493029	-0.00396715	3.16394
KLF5.HEK293_E419Q.GSE88976	-0.0018141	-0.00484905	-0.00295066	-0.00290779	-4.44375e-05	3.16295
ZMYM3.K-562_Ab_JH39-2-2F10.GSE97661	0.00213706	0.00514675	-0.000901305	-0.00232341	-0.00557369	3.16293
RCOR1.AML_OG86.GSE112074	-0.000724892	-0.00279457	0.00220331	0.000439763	-0.00517456	3.16102
NRF1.MCF-7_Ab_R157-1-3D4.GSE97661	-0.000658532	-0.00317327	-0.00515182	-0.0039123	-0.00524304	3.15627
ARNT.K-562.ENCSR155KHM	-0.00153627	-0.00388739	0.00186856	0.00185031	-0.00291901	3.15498
CEBPA.SKH1_RUNX1-EVI1_KD.GSE87283	0.000249092	-0.00145089	-0.00459878	-0.002968	-0.00640736	3.15165
BCL6.OCI-Ly7.GSE44420	0.000926628	0.00226183	0.00227923	0.00421626	0.00247708	3.14983
E2F4.GM12878.ENCSR000DYY	0.00333742	0.00333846	0.00349605	0.000658132	0.00333125	3.14916
ZNF207.MCF-7.ENCSR096KWU	-0.000246397	0.000125222	-0.000502273	-0.00185338	-0.00969622	3.14871
ESR1.MCF-7_H3B-5942.GSE115607	0.000492864	0.000670092	0.00333244	0.00486797	0.00521397	3.14704
NRF1.K-562.ENCSR837EYC	0.000424916	-0.00217007	-0.00547706	-0.00550736	-0.00776181	3.14528
E2F1.MCF-7.ENCSR000EWX	-0.00243192	-0.0023243	-0.00572252	-0.00283496	-0.00494408	3.14483
ZNF513.HEK293.ENCSR503DPC	-0.00199197	-0.00362012	0.000876843	0.00343104	-0.000589889	3.14207
ZBTB21.HEK293.ENCSR321MSF	-0.00219065	-0.00389301	-0.000923304	-0.00291697	-0.0039925	3.14184
VEZF1.K-562.ENCSR189YMA	-0.00243732	-0.00316849	-0.00328241	-0.00329251	0.00324222	3.14076
CTCF.HCT-116.ENCSR000BSE	-0.000358007	-0.00212959	0.00406475	0.00282984	0.0112301	3.13617
RAD21.THP-1_siNIPBL-NS1-Pam3csk-4h.GSE103477	-0.00464409	-0.00585585	-0.00148849	0.00141073	-0.000798797	3.13137
ZNF24.HEK293.ENCSR984MDV	-0.00211368	-0.00416095	-0.00429054	-0.00293192	-0.001666	3.13083
STAT3.SU-DHL-10.GSE50723	-0.00134106	-0.00426561	-0.00147584	-0.000207357	-0.00505391	3.1285
SOX4.MRC-5_1DPT.GSE75910	-0.000527804	0.0015229	0.000748645	0.0034633	0.00666609	3.12709
HDGF.K-562.ENCSR563YDA	0.00112788	0.00455815	0.0013935	0.00040298	0.00384035	3.12592
PALB2.MCF-10A.GSE40591	0.000251534	-0.000305321	0.00218155	0.00210642	0.00641374	3.12162
ERG.VCaP.GSE98809	0.00117314	0.00277497	0.00540306	0.00289444	0.00260413	3.12029
ESR1.breast_tumor_Male_13.GSE104399	0.00316779	0.00326414	0.00296369	0.000774129	0.00114916	3.11929
ZNF143.FLP143HA_T4.GSE39263	0.00125784	0.00196888	0.00464328	0.00175173	0.00459202	3.11649
USF2.A-549.ENCSR563FBT	0.00037248	-0.000258726	-0.00472547	-0.00502138	-0.00547241	3.11644
FLI1.A-673.GSE99959	-0.00201082	-0.00365002	-0.00157843	-0.0026901	-0.00546861	3.11643
CTCF.ZR751.ERP000783	0.000378492	0.00012	0.004775	0.00502372	0.0100325	3.11629
NCOR1.LS180_125.GSE39277	0.000179122	0.00210783	0.000126913	-0.000847549	-0.00745972	3.11327
NCOA3.NCI-H3396_E2.GSE32349	-0.00296214	-3.71125e-05	0.00285896	0.00199332	0.00325223	3.11191
TBX3.Hep-G2.ENCSR238QRG	0.00156528	0.0013886	0.0033863	-0.000353322	0.00572124	3.11087
BRD4.CHL-1_BAY123897.GSE95585	7.20857e-05	0.00266074	0.00591887	0.00197342	0.00166721	3.10978
BRD4.HUVEC-C.GSE60171	-0.000469583	-0.00187912	-0.00345075	-0.00253031	-0.00295211	3.10969
MYC.HT-1080.GSE86504	0.000231884	0.00371755	0.0035771	0.00469546	0.00171579	3.10948
MECOM.SKH1.GSE102697	-0.00102787	-0.00259329	-0.00207814	-0.00385208	-0.00311257	3.10946
GATA3_Nter.T-47D_flp-ctrl.GSE99479	-0.000667339	0.00125017	-0.00708288	-0.00217125	0.00230823	3.1087
RUNX1.Jurkat.GSE29180	0.00139985	-0.00338348	0.000530365	-0.00027244	-0.00540283	3.10693
RELA.BJAB_1h-activation.GSE117250	0.00365745	0.00494021	0.00400891	0.000666373	0.00024102	3.10691
TP63.keratinocyte_D7.GSE59824	-0.00251346	-0.00262638	-0.00219721	-0.00348877	-0.00365819	3.10452
RELA.Detroit-562_TNFa.GSE91018	0.00135054	0.00486	0.000913088	-0.000764124	-0.00680793	3.10354
RELA.LNCaP_DHT_TNFA.GSE83860	0.00234829	0.00281819	0.00318088	0.00253441	0.00157913	3.10306
RAD21.THP-1_NS1-IFNb.GSE103477	0.00248643	0.00508477	0.00385964	0.00106787	0.00136308	3.10086
GATA3.T-47D.GSE51274	-0.000136041	0.00302685	-0.00110312	-0.00368443	-0.00509081	3.09929
MAX.K-562.ENCSR000FAE	-0.000465696	-0.0018322	-0.00134025	-0.00521554	-0.0059146	3.09915
CTCF.endothelial_umbilical-vein.ENCSR000DVP	0.00116961	0.00255535	0.00337889	0.00583415	0.00316535	3.09843
KDM1A.SH-SY5Y_B3.GSE58258	0.000156072	0.00273792	0.00352364	0.00380685	0.00316539	3.09698
CDK8.MOLM-14_IBET.GSE65138	0.00268106	0.00552674	0.00712843	0.00637213	0.00506167	3.09516
ZNF24.GM12878.ENCSR072PWP	-0.00135716	-0.00337206	-0.00135876	-0.00174772	-0.00409041	3.09424
SIN3A.PFSK1.ENCSR000BOY	-0.00167788	-0.00292925	-0.000550453	0.000670708	0.00701166	3.09152
BAF155.VCaP_shERG.GSE110655	-0.000137844	0.00244619	0.00542615	0.00510769	0.00468829	3.0903
CTCF.nerve_tibial.ENCSR822PJT	0.00194201	0.00186974	0.00234407	0.0032821	0.00769664	3.08873
BRCA1.Hep-G2.ENCSR000EDY	0.00218255	0.00385447	0.00169592	0.00297053	0.00216706	3.08811
RNF2.Hep-G2.ENCSR523XCR	0.0020395	0.00528996	0.00278818	0.00169111	0.00111254	3.08332
IKZF3.HEK293.ENCSR304AMN	-0.00130509	-0.00428922	0.000583834	0.00095279	0.00596005	3.08324
BRD4.CD4_TH1_BAY.GSE62482	0.000534828	0.00356706	0.00601089	0.00702259	0.00402864	3.08122
TP53.GM06170.GSE55727	0.00247653	0.00472798	0.000204511	0.00131826	0.00127546	3.07876
ZNF740.K-562.ENCSR737UST	0.00312621	0.000446545	0.00111792	-0.00284736	-0.00284198	3.07767
STAT3.HCC70_EtOH.GSE85579	-0.000809184	-0.00155393	-0.00301403	-0.00383411	-0.00453501	3.0727
AR.LNCaP_SHFOXP1_DHT.GSE62492	0.000160297	-0.00106531	0.00475967	0.00280962	-0.0023922	3.07001
BRD2.HEK293T.GSE39579	-0.00130331	-0.00220987	-0.00292827	-0.00264818	0.00875152	3.06945
SPI1.U-937.ERP008568	0.000957124	0.00263169	-0.00149505	-9.15227e-06	-0.00957229	3.06667
MYB.THP-1.GSE90769	0.000500792	-0.00242567	-0.0042035	-0.00256571	-0.00483441	3.06631
REST.WA01.ENCSR663WAR	-0.00188722	-0.00339312	-0.00350073	-0.00227172	-0.00564248	3.06631
RFX5.SK-N-SH.ENCSR000EHY	-0.00131995	-0.00270845	-0.00386292	0.00100503	0.00436296	3.06625
CREBBP.LS180.GSE39277	0.00259162	0.00123163	0.000582014	0.00427909	0.00110859	3.06609
ESR1.MCF-7_estradiol-aldosterone_4h.GSE99626	-0.00321404	-0.00376132	-0.00321019	-0.00217581	-0.00168854	3.06454
RAD21.RH4.GSE83726	-0.000120519	0.00186964	0.00311799	0.00443308	0.00293048	3.06408
PGR.T-47D.GSE40724	-0.00013327	0.000982713	-0.00318663	-0.00342965	-0.0052214	3.06127
NFE2L2.A-375_A771726.GSE57431	0.00314415	0.00148376	0.00146912	-0.000183232	-0.00516224	3.06124
HDAC2.WA01.ENCSR000BNR	-0.00239187	-0.00419969	-0.00283932	0.00016377	0.00171669	3.05014
CTCF.delta-47.GSE70764	-0.00152126	-0.00359323	-0.00372928	-0.00161316	0.00647864	3.04565
YY1.GM12891.ENCSR000BKJ	-0.000434505	-0.00253078	-0.00516155	-0.00406157	-0.00762298	3.04286
NIPBL.WA09.GSE105028	0.00108445	0.00195958	0.00214695	-0.0001973	0.00536919	3.04073
EGR1.Ishikawa.ENCSR000BSQ	-0.000637927	0.0032458	0.00400912	0.00439312	0.00156803	3.0397
U2AF1.K-562.ENCSR690GUG	0.00126623	0.00331451	0.00463414	0.000539598	-0.00344377	3.03937
ESR1.MCF-7_E2-80min-ERalpha.GSE94023	0.0009811	0.000486314	0.00396137	0.00585116	0.00366885	3.03917
ZBTB7A.HUDEP-2.GSE103445	-1.66533e-05	-0.00156901	-0.00591247	-0.00427723	-0.00267157	3.03882
RAD21.HeLa-Tet-On.GSE112028	0.00197256	0.00120329	0.00196517	0.00212875	0.00577041	3.0372
IRF1.K-562.ENCSR000EGK	-0.00072085	0.00152432	0.00433024	0.00195743	-0.00364536	3.03215
CEBPB.IMR-90.ENCSR000EFM	-2.99035e-05	0.000101704	-0.00373182	-0.00403943	-0.00622076	3.03096
TP63.keratinocyte_diff.GSE33571	-0.00124532	-0.00444422	-0.00321795	-0.0042755	-0.000238795	3.02997
MYC.NB4.ENCSR000EHR	0.000627183	0.000685074	0.00437903	0.0031912	0.00632612	3.02693
PAX5.GM12892.ENCSR000BJI	0.00172133	0.00106733	0.0027592	0.0057432	0.00572528	3.02668
FOXA2.CACO2.GSE66218	-8.06983e-05	0.00374274	0.00430942	0.00181598	-0.00248218	3.02643
ZNF316.K-562.ENCSR200JYP	9.45494e-05	-0.00284998	-0.00477593	-0.000861607	-0.00126023	3.02461
MXI1.HeLa-S3.ENCSR000ECU	0.000420207	0.00227231	0.00222247	0.0045152	0.00689663	3.02436
ZBTB7A.Hep-G2.ENCSR000BQA	0.000279668	0.00309428	0.00474591	0.0041881	0.000952638	3.02366
CTCF.fibroblast_GINGIVA.ENCSR000DPS	-0.0016121	-0.00424869	-0.00277536	-0.00417254	-0.00640822	3.02284
GABPA.VCaP_R1881.GSE49091	-0.0028223	-0.00442111	-0.00415263	-0.00271877	-0.00584516	3.02227
ZNF264.HEK293.GSE76494	-0.000325473	0.000383393	0.00581816	-0.00150113	-0.00190809	3.0216
TBX5.G296S_4.GSE85628	0.000635873	0.00336077	0.00224667	-0.000546247	0.00437612	3.01994
MYC.Ramos.GSE30726	0.00109887	-0.00244752	-0.00342581	-0.00111924	-0.00534282	3.01632
ZNF239.HEK293.ENCSR440COG	0.00149591	0.003259	0.000626935	0.00328228	0.00261515	3.01522
TAF1.liver.ENCSR016BMM	-9.36044e-06	-0.00160199	-0.00310417	-0.00452453	-0.00509621	3.01128
FOSL2.MCF-7.ENCSR000BUI	0.00166894	0.00323563	-0.00199303	-0.00170722	-0.0042312	3.0072
FOSL1.K-562.ENCSR000BMV	0.000697064	-0.000256032	0.00280304	0.00228125	0.00545013	3.00666
TERF1.LCL.GSE55053	-0.000100921	-0.00154635	-0.00379839	-0.00389241	-0.00163962	3.00598
ZNF574.MCF-7.ENCSR402JAC	-0.000517468	-0.00603541	-0.00361951	-7.74378e-05	0.00184069	3.0037
OTX2.D341-Med_shOTX2-1393.GSE92582	0.000411824	-0.00195085	-0.00530056	-0.00457404	-0.00127739	3.0031
CTCF.HEK293.GSE76494	0.00109199	0.00126327	0.00287481	0.00384192	0.00619708	3.00284
GATA2.CD34_ACY957.GSE60792	0.00088876	-0.000219323	-0.00358257	-0.00308212	-0.00467508	3.00256
TAL1.ECFC.GSE53423	-0.00169021	-0.00255595	-0.00129751	-0.00258722	-0.00463302	3.00253
NAB2.HL-60_PMA.GSE106359	0.00102048	0.0028495	-0.0016404	-0.00341805	-0.00159729	3.00253
KLF12.HEK293.GSE76494	-0.000518586	0.00132912	0.00145334	0.00369056	0.00568578	3.00243
TCF7.K-562.ENCSR863KUB	-0.000637194	-0.000767761	-0.0011412	0.000940175	0.00851355	3.00147
CTCF.OCI-Ly1.ENCSR072EUE	-0.000384839	-0.0029237	-0.00535959	-0.00311329	-0.00554894	3.00084
EZH2.Pfeiffer.GSE45982	0.00096652	0.000875314	0.000949203	0.00352182	0.00353397	2.9931
NR2C2.Hep-G2.ENCSR000EVS	0.000238161	-0.00218576	-0.00249947	-0.00316496	-0.00603216	2.98995
DDX21.HeLa.GSE89420	0.000453685	0.00185052	0.00335889	0.0046126	0.00715244	2.9897
FOXA1.MCF-7.GSE72249	0.00089265	-0.00297862	-0.00462986	-0.00293396	-0.00264207	2.98719
NR2F6.K-562.ENCSR707QWA	0.000259284	0.000383198	-0.00171265	-0.00216728	-0.00811838	2.98673
GTF2F1.HeLa-S3.ENCSR000ECZ	0.00237726	0.00383357	0.00214564	0.0024927	0.00385454	2.98582
ESR1.breast_tumor_Male_12.GSE104399	0.00329601	0.00127725	0.00235158	-0.00137736	-0.00311171	2.98502
GTF2B.IMR-90_TERT.GSE38303	-2.88329e-05	-0.00305794	-0.00280102	-0.0042978	-0.00401762	2.98364
CTCF.uterus.ENCSR392SFJ	0.00196547	0.00285698	0.00378946	0.00102462	0.0044788	2.98268
FOXA1.VCaP_ETOH.GSE56086	0.000189271	0.00199776	0.00593138	0.0039784	0.0029984	2.98265
BRD4.KK-1_JQ1.GSE94732	0.000205027	-0.00224557	-0.0027934	-0.0019201	0.003911	2.97986
RAD21.WA01.ENCSR000ECE	-0.00102106	0.00136258	0.00354393	0.00484742	0.00251334	2.97962
EHMT2.K-562.ENCSR175EOM	-0.000358644	-0.00207165	-0.00445664	-0.00340832	0.00026622	2.9773
FOS.MCF-10A.ENCSR000DOP	-0.00146931	-0.00230793	-0.00369984	-0.0013851	-0.00571809	2.97612
FOXA1.ZR751.GSE72249	-0.00150088	-0.00376232	-0.00543483	-0.00289639	-0.00138561	2.97589
OTX2.D283-Med.GSE92582	0.000438284	0.00241011	0.00607587	0.00164299	-0.00151843	2.97418
TBL1XR1.K-562.ENCSR000EGB	0.00121587	0.00504269	0.00495814	0.00247874	-0.000735727	2.97327
CTCF.WI-38VA13.GSE41048	-0.00306819	-0.00272964	-0.00286516	-0.00172255	-0.00660285	2.97008
JUND.HeLa-S3.ENCSR000EDH	0.00225988	0.00243668	0.00335908	-0.000399386	-0.00374936	2.96632
JUN.HAEC.GSE89970	0.0027853	0.00352065	0.000909931	0.00268105	-0.00398267	2.9658
RUNX1.HEK293T.GSE85524	-0.00108326	-0.00375715	-0.00391776	-7.39029e-05	0.000717264	2.96474
AHR.GM01310_3MC.GSE116632	0.000215667	0.00362687	0.00638063	0.00395805	0.00394937	2.96359
EBF1.GM12878.ENCSR000BGU	-0.00119985	-0.0038151	-0.00292027	-0.00259828	-0.00166046	2.96083
CEBPB.THP-1_eGFP-Pam3csk-4h.GSE103477	-0.00130289	-0.00281464	-0.00400592	-0.00385472	-0.00126138	2.96011
RAD21.IMR-5.GSE78957	0.000728248	0.000373815	0.00455991	0.00672994	0.00182888	2.95916
BRD4.GM15850_PA1_JQ1.GSE99402	0.0022701	0.00141682	-0.00144737	0.0015235	0.00548106	2.95767
NR3C1.Ishikawa_Dex.GSE109891	-0.0050632	-0.0008694	0.00130427	-0.00130434	0.00196833	2.95698
ESR1.Ishikawa.GSE99905	-0.000129414	0.000906049	0.00756965	0.00539547	0.0046922	2.9555
ETS1.ALL-SIL.GSE102209	-0.000129883	-0.000178078	-0.00283533	0.000588137	-0.00795844	2.95501
CTCF.coronary-artery.ENCSR175FLL	0.000547386	0.00260579	0.00320414	0.00412964	0.00383005	2.95472
ZMYM3.Hep-G2.ENCSR848YWD	-0.000869949	-0.00288772	-0.000428985	0.0020108	0.00644138	2.95392
CREM.Hep-G2.ENCSR903ELW	-0.00105834	-0.00405054	-0.00497351	-0.00416539	-0.00276066	2.95383
HSF1.MO91_27A_100UM.GSE45852	0.000519765	0.00159508	-0.00234364	0.00155015	0.00372692	2.95338
FOXA1.LNCaP_SHCTR_R1881.GSE37345	-0.00116926	0.00211522	-0.00373599	-0.00265557	-0.00316863	2.95112
ERG.RWPE-1.GSE114241	0.00132962	0.000167095	-0.00102829	-0.00417131	-0.00734542	2.94573
STAT3.MCF-10A.ENCSR000DPB	-0.000976388	-0.00447837	-0.00316496	-0.00037534	-0.00390135	2.9442
FOXA2.liver.ENCSR080XEY	0.000460348	0.00173689	0.00356952	-0.00184843	-0.00531969	2.93681
JUND.GM12878.ENCSR000DYS	-0.000980044	-0.00294923	-0.00296911	0.000775604	0.00447963	2.93527
EBF3.SK-N-SH.GSE90682	-0.000822829	0.000562834	0.00372348	0.00295006	0.00558781	2.93349
BRD4.HCC1806_DMSO_24h.GSE87418	0.00193624	0.00137863	0.00240241	0.000490152	-0.00766378	2.93348
SS18.Aska-SS.GSE108025	0.00231498	0.00043358	0.00226811	0.0017484	0.00529868	2.93194
GATA3.MCF-7.ENCSR000BST	-0.000482649	1.78236e-05	-0.00360465	-0.00297521	-0.00559877	2.93122
CHD4.SCC-9_DOC1.GSE97839	0.00146603	-0.00142417	0.00479079	0.00205258	-0.000111585	2.93029
NMYC.IMR-5_CD532.GSE78957	-0.00205977	-0.0028938	-0.00235998	9.73372e-05	-0.00526491	2.92933
RELA.HAEC_IL1b_4h.GSE89970	0.000201527	0.00169458	0.00599287	0.00540994	0.00352995	2.92812
CTCF.colon_transverse.ENCSR769WKR	0.00282776	0.00465589	0.00145425	0.00406912	0.00181681	2.92804
SPI1.macrophage_IFNG.GSE47188	-0.00125917	-0.00113139	-0.00232499	-0.00255995	-0.00426474	2.92768
ATF3.GM00739.GSE87562	0.00137737	-0.00404661	-0.00237562	-0.00525622	-0.00646679	2.91985
CHD1.MCF-7.ENCSR360JOC	0.000664406	0.00415711	0.00274578	0.00323346	0.00310428	2.91416
FOXA2.BJ1-hTERT_FoxHnf1aCoExp.GSE90454	6.77191e-07	-0.00470924	-0.00356049	-0.00375814	-0.00405311	2.91198
FOS.MCF10A-Er-Src_EtOH.GSE115597	-7.22274e-05	0.00204728	0.00201426	0.00541161	0.00381085	2.91072
TP63.keratinocyte_D2.GSE59824	-0.000476942	-0.00352322	-0.003738	-0.00407039	0.0003834	2.90921
TCF12.Kasumi-1.GSE23730	0.00072024	0.00134099	0.00249626	0.00252758	0.0075508	2.90843
ZBED1.K-562.ENCSR286PCG	-0.00201842	-0.00269205	-0.00198055	-0.00184032	0.00415437	2.90677
AR.myofibroblast.GSE90772	-0.00102356	-0.00291749	-0.00404618	-0.00412812	-0.00118143	2.90569
CTCF.WA01_MESEN_STEM.GSE52457	-0.000653153	-0.00211051	-0.0029481	-0.00340668	-0.00751537	2.90472
SRF.Hep-G2.ENCSR000BLV	0.000533153	0.00291692	0.00505556	0.00289251	-0.000804668	2.90322
RAD21.WA09.GSE105028	0.00114117	0.000471149	0.00193877	0.00508538	0.00828445	2.90302
RUVBL2.Hep-G2.GSE107730	-0.0017703	-0.00314358	-0.000948439	-0.0045462	-0.000777426	2.90064
PIAS1.LNCaP_DHT.GSE83860	8.43815e-05	-0.00409664	-0.00403565	-0.00420476	-0.000431858	2.89936
TP53.IMR-90_NUT3A.GSE58740	0.000839349	0.00160068	0.000337464	-0.00420636	-0.00333766	2.89613
BCL11A.CD34_Day3_30min.GSE104676	-0.00139435	-0.000805042	0.00345622	0.00236735	0.00630561	2.89556
HDAC1.K-562.ENCSR711VWL	-0.000399384	-0.00262742	-0.0044553	-0.00515029	-0.00739459	2.89504
HSF1.MO91.GSE45852	0.000753024	0.000787411	0.00300133	0.00432265	0.00494256	2.89477
NRF1.Hep-G2.GSE97661	-0.00109827	0.00196715	0.00477529	0.00536377	0.00381217	2.89391
BCL11A.GM12878.ENCSR000BHA	-0.00152453	-0.00254569	-0.00337861	-0.000989613	-0.00450805	2.88646
CTCF.osteoblast.ENCSR000APF	-0.00125084	-0.00510294	-0.00493556	-0.00403724	-0.000482899	2.88583
ELK4.HeLa-S3.ENCSR000EVI	0.00139699	0.0029778	0.00293654	0.00323145	0.00430021	2.88459
CTCF.GM12801.ENCSR000DQY	-0.0022224	-0.00143905	-0.00380204	-0.00470964	-0.00285617	2.88159
SMARCE1.K-562.ENCSR157TCS	0.00134073	0.00137423	0.00303602	0.00268845	0.00541177	2.88063
CTCF.THP-1_siCtrl-eGFP-Pam3csk-0h.GSE103477	-0.000592941	0.00330498	0.00372034	0.00455499	0.00362942	2.87918
KDM5B.SUM159.GSE46055	4.78301e-05	0.0041122	0.00378093	0.00317663	0.00102416	2.87712
BRD4.LNCaP-C4-2_F133V_JQ1.GSE88871	-0.0015858	-0.0038386	-0.00634001	-0.00403571	0.00226132	2.87647
EP300.Hep-G2.ENCSR000BLW	-0.00024594	-0.00229349	-0.00505764	-0.00370207	-0.00225219	2.87616
PBX2.K-562.ENCSR633EIC	-0.00155296	0.000910575	0.00140602	0.00400432	0.00677122	2.8731
MYC.breast_primary.GSE66252	-0.000217551	0.00405646	-0.000159238	0.000103765	0.000871105	2.8714
ZNF35.HEK293.GSE76494	0.00021228	-0.00171659	0.000591178	-0.00328989	-0.00685507	2.86916
SRF.HCT-116.ENCSR000BSC	-0.00360218	-0.00324916	0.00251973	0.00157412	-0.00180041	2.86286
STAG1.HCAEC.GSE101921	-0.000802765	-0.000373063	0.00383321	0.0021005	-0.0069292	2.86018
RAD21.THP-1_Pam3csk-120m-Flavo-000m.GSE103477	0.00111629	0.0042885	0.00125371	-0.00265401	-0.00417397	2.85998
REST.MCF-7.ENCSR000BSP	0.000292567	-0.0009484	-0.00100736	-0.00486695	-0.00374739	2.85937
PDX1.islet.ERP001456	-0.000579698	-0.0034659	0.00352121	0.000415346	-0.00277623	2.85905
CHD1.LNCaP.GSE64528	-0.00241628	-0.00417633	-0.00144933	-0.00148902	-0.00107229	2.85812
EZH1.ProEs_SHEZH2.GSE59087	0.00072014	-0.00129508	-0.00136088	0.00361321	0.00307796	2.85655
ESR1.MSF-7.GSE116768	4.40617e-05	-0.0019288	-0.00646162	-0.00233911	0.00104529	2.85424
ELF3.PDAC_SHCTR.GSE64557	-0.00142926	-0.00357872	-0.00412877	-0.00223714	-0.00411155	2.8537
SUZ12.ProEs.GSE59087	0.00212417	0.00424008	0.00426187	0.00321577	0.00106195	2.85345
HNF4G.22Rv1_Dox.GSE85558	-0.00287844	-0.000332404	-0.00300961	-0.00231599	-0.00121524	2.85137
SPI1.THP-1_DIFF.GSE25426	-0.00115369	-0.00119121	0.00378332	0.004867	0.00136271	2.85107
ZNF24.K-562.ENCSR385AHH	-0.000272583	0.00369828	0.00106681	0.00318603	0.00204521	2.85084
YY1.HEK293.GSE76494	0.00224412	-0.00254469	-0.00152869	-0.00406272	-0.00561619	2.85061
ZFP36.GM12878.ENCSR900XDB	-0.000360002	-0.00342247	-0.00235101	-0.0034762	-0.00163592	2.8488
SKIL.K-562.ENCSR336DXE	-0.000263266	0.0031177	0.00435757	0.00330993	0.00280485	2.84851
ZNF501.HEK293.ENCSR461ZJT	-0.000368721	0.000210193	0.00317871	0.0043277	0.00603283	2.84762
SOX2.HNSC.GSE69479	0.00213556	0.00146177	0.00225997	0.00210719	0.00379153	2.84443
ZNF660.HEK293.ENCSR283DOU	0.00175215	0.00368354	0.00275691	0.00314542	0.00437078	2.84393
ZNF18.HEK293.GSE76494	0.00104935	0.00143725	0.00140386	0.00224829	-0.00346483	2.84041
MYC.U2OS_EtOH.GSE77328	0.00214604	0.00149771	0.00506706	0.00387294	0.000787246	2.83788
CD74.CLL_p4.GSE88955	0.00205305	0.00168663	0.00289567	0.00323987	0.000681515	2.83648
RAD21.A-549.ENCSR000DYE	-0.00163424	0.00132054	-0.00325243	-0.00612707	-0.00186912	2.83641
MAFF.HeLa-S3.ENCSR140DSL	0.000384976	-0.00121134	-0.00423986	-0.00350888	-0.00408979	2.83564
TRIM24.K-562.ENCSR957LDM	0.000847634	0.0023309	0.00345449	0.00357048	0.00021032	2.83441
MYC.IMEC.GSE70001	-0.000217222	0.00402531	-7.38547e-05	0.000141948	0.000867606	2.83269
CTCF.HCT-116.ENCSR000DTO	-0.00166442	-0.00239457	-0.00590633	-0.00570153	-0.0026777	2.82978
NR3C1.HASM2_Dex-KLF115.GSE95632	-0.0013091	-0.00254882	-0.00310679	-0.0021894	0.00299361	2.8287
SMARCB1.HeLa-S3.ENCSR000EDK	0.00221683	0.00248424	-0.000455557	-0.0043192	-0.00750435	2.82807
RXRA.GM12878.ENCSR000BJD	-0.00235778	-0.00483607	-0.00179837	-0.00124801	-0.000896519	2.82726
GATA3.MCF-7.ENCSR423RTK	0.00149186	0.00395399	0.00326117	0.00250397	0.000828986	2.82586
NFIB.MCF-7.ENCSR702BYX	-0.00172305	-0.00270782	-0.000836668	-0.00142536	-0.00536976	2.82562
AFF4.CD4_TH1_BAY.GSE62482	-0.00121165	-0.00388595	-0.00339059	-0.000876536	-0.00647405	2.82455
FOXK2.Hep-G2.ENCSR171FUX	-0.00173714	-0.00256566	0.000514756	0.00157415	0.00568131	2.82138
RUNX2.LNCaP-C4-2B.GSE33889	-0.00165564	-0.00473582	-6.87127e-06	0.000372608	-0.00189205	2.82106
ESR1.MCF-7_ER_t10.GSE119057	-0.00191928	-0.00463885	-0.00431176	-0.00507658	-0.00598244	2.8204
RAD21.MCF-7.ERP000209	0.000187915	0.00361199	0.00379507	0.0030188	0.00326351	2.82009
ELF1.SK-N-MC_SHFLI_96H.GSE61944	0.00186432	-0.00162055	-0.00449655	-0.00132331	0.00554513	2.81945
REST.A-549.ENCSR892DRK	0.0025043	0.00123731	-0.00354499	0.00151761	0.00305277	2.81659
NFKB1.MCF10A-Er-Src_TAM.GSE115597	0.00203829	0.00236349	0.00322558	0.00141857	-0.00237512	2.81568
SUZ12.GM12878.ENCSR744XTG	0.000243003	0.00119209	0.00504413	0.0036329	-0.00305964	2.81394
SPDEF.A-549.GSE86957	0.00163431	0.00179116	0.00273001	0.00240287	-0.00119906	2.81218
TP63.JHU-029.GSE88859	0.00224272	0.00232316	0.00107117	-0.00106083	0.00288666	2.81203
MEF2A.GM12878.ENCSR000BKB	-0.000908759	-0.000393646	-0.0028377	-0.00309049	-0.00478321	2.80856
ESR1.MCF-7_E2.ERP000209	0.00333494	0.0061503	0.000899318	0.00183288	0.00122355	2.80482
MYC.P493-6_SHTERT.GSE60223	0.000254332	0.00134865	0.00393871	0.00271823	-0.00356967	2.80293
PHIP.HEK293_ab833.GSE101646	-0.000439764	-0.00112605	-0.000509709	0.00510425	0.00759073	2.80289
KMT2B.AML_OG86.GSE112074	-0.0020181	-0.00272454	-0.00118345	-0.00267664	-0.00777499	2.80149
MYC.HFF_OHT_SHBPTF.GSE65544	0.00123426	0.00400001	-8.68357e-05	-0.00222991	-0.00251716	2.80127
LDB1.HEP.GSE52637	-0.000575876	0.000661723	0.00161123	0.0055148	0.00128435	2.79843
E2F1.HeLa-S3.ENCSR000EVM	0.00202013	0.00436324	0.00319022	0.00128051	0.00220298	2.79699
SRF.GM12878.ENCSR041XML	-0.00332332	-0.00476308	6.10883e-05	0.00108926	-0.000936535	2.79615
FOXA1.PDAC.GSE64557	-0.00251639	-0.00298784	-0.00232012	-0.00219502	-0.00314745	2.79581
DMAP1.Hep-G2.ENCSR670YPQ	-0.00205752	-0.00380169	-0.00517785	-0.00651384	-0.00796172	2.79529
RELA.HAEC_TNFa_4h.GSE89970	0.000248801	0.00088922	0.00530992	0.00864789	0.000521936	2.7949
KDM1A.HeLa.GSE45441	0.000997345	0.00136238	-0.000859737	0.000602838	0.00568903	2.79475
SUZ12.WA01.ENCSR000ATS	-0.00163053	-0.0022248	-0.000530239	-0.00211898	0.00481616	2.79107
NFRKB.K-562.ENCSR657EOF	0.00132319	0.00375987	0.00508041	0.00291248	-0.000736878	2.78811
AR.LNCaP.ERP001226	0.00230919	0.00330431	0.0046201	0.000363192	0.000232431	2.78639
NR2F2.Hep-G2.ENCSR000BVM	0.000934644	0.00341493	0.00348296	0.00135035	0.00174684	2.78534
SOX4.HCC1954.GSE104760	-0.000659347	-0.00101782	-0.00238428	-0.00231361	0.00469265	2.78523
ESR1.pleural-effusion.GSE86538	-0.000625492	-0.00567191	-0.000592056	-0.00186808	-0.00271479	2.78362
HOXC5.PC-3.GSE97570	-0.000984869	-0.00417186	0.00155208	0.00139138	-0.00435656	2.77956
CTCF.WA01_MESEN.GSE52457	0.00127919	0.0037318	0.00344853	0.0020105	0.00349813	2.77867
HDAC2.K-562.ENCSR000BMG	-5.68044e-05	0.000272946	-0.00136335	-0.00503951	0.00295541	2.77752
MAFF.GM12878.ENCSR237YZZ	0.00028897	-0.000897607	0.00255097	0.00271606	0.00461327	2.77736
CDK9.BT-474.ERP010664	0.00157277	0.00295064	0.00308286	0.00193078	0.00302797	2.77734
NELFA.HeLa_Flavo-35min-H2O2.GSE100742	-0.00137107	-0.00361335	-0.00544714	-0.00654521	-0.00598985	2.77636
MXI1.WA01.ENCSR000EBR	-0.00020913	-0.00335352	-0.00125274	-0.00398392	-0.00253135	2.77565
ASH2L.WA01.ENCSR850KIP	-0.00268851	-0.00538693	-0.00475046	-0.00625087	-0.0033238	2.77466
ESR1.MCF-7_E2-5min-ERalpha.GSE94023	-0.00130084	0.000482635	0.00267505	0.00383838	0.00631366	2.7728
ETS1.DU145.GSE59021	-0.00133613	-0.000495743	-0.0018346	-0.00251276	-0.00760142	2.7707
NCOA3.MCF-7.ERP000901	0.00105387	0.00258646	0.00114341	0.00196669	0.00352074	2.76784
POU2F2.GM12891.ENCSR000BII	0.000479071	0.00314266	0.00380316	0.00131199	0.00369901	2.76364
ESR1.MCF-7_shKMT2C.GSE100328	0.000448387	-0.00046798	0.00220338	0.00471451	-0.00597451	2.75968
ATF1.K-562.ENCSR159OCC	-0.0025803	-0.00348185	-0.00230304	-0.0021757	0.00147269	2.75965
CEBPD.HAEC_IL1b_4h.GSE89970	-0.00148223	-0.00276559	-0.00343247	-0.00266878	-0.00239145	2.75931
ESR1.breast_tumor_Male_14.GSE104399	-0.00197447	-0.00373098	-0.00502017	-0.00165263	-0.000603584	2.75505
TAF1.WA01.ENCSR000BHO	-0.000615568	-0.00391042	-0.00414635	-0.00464153	-0.00690903	2.75291
MTA2.GM12878.ENCSR293QAR	0.00150354	0.00203009	0.00378193	0.00154905	0.00262904	2.75034
AR.LNCaP_1F5_SIFOXA1.GSE30623	0.00169648	0.00469835	0.000821307	-0.000677815	0.001967	2.74976
NR2F2.liver.ENCSR168SMX	-0.00119475	-0.00132585	-0.00189529	-0.00136549	0.00684553	2.74957
SPI1.Kasumi-1_SIRUNX1ETO.GSE60130	0.000385124	0.00366515	0.00297019	0.00272795	0.00375698	2.74859
LYL1.Kasumi-1.GSE63484	0.00194842	-0.000399056	0.0015557	0.00494861	-0.000637666	2.74794
FOXA1.MCF-7_4OH-Tam.GSE75201	-0.0013494	-0.00244983	-0.00286536	-0.00200261	-0.00333826	2.747
STAT3.MDA-MB-468_EtOH.GSE85579	-0.000332601	-0.000877963	-0.00158451	-0.00340319	-0.00533524	2.74373
NR3C1_mut.MCF-7_E2_Dex.GSE81510	-0.00108888	0.000721647	-0.00162641	-0.00266762	0.00411294	2.74252
POU4F2.HNPC_DIF.GSE74814	0.00110813	0.00450051	0.00108086	0.00131422	0.00441968	2.74146
MORC2.HeLa_V5-MORC2-KO-W505A-MORC2-mut.GSE95451	-5.44071e-05	-0.00196378	-0.00151839	-0.00101319	-0.0075875	2.7381
KLF5.HEK293_E419K.GSE88976	0.00128101	0.000809411	5.59148e-05	-0.000726576	0.00769157	2.7363
BCL11A.CD34_Day9_90min.GSE104676	0.000967319	0.000214538	-0.00389023	-0.00295697	-0.00437195	2.73622
CEBPB.epididymis_HEE.GSE109061	0.000333152	-0.00288235	-0.0016153	-0.00368563	-0.00442575	2.73615
TCF7L2.LNCaP.GSE51621	0.000802868	0.000696306	-0.00369442	-0.00401056	-0.00212625	2.73585
JARID2.MRC-5_IPS25_MEG3.GSE48515	-0.000331898	-0.00392227	-0.0024986	-0.00241808	-0.00287631	2.73506
ZBTB33.SK-N-SH.ENCSR000BTS	-0.000606816	0.00107222	0.00572193	0.00487739	-0.000917157	2.73241
STAT3.A139.GSE85579	-4.06024e-05	0.00248399	0.00266186	0.00337581	0.00218855	2.72793
PATZ1.HEK293.ENCSR966ULI	-0.00154859	-0.00271109	-0.00371856	-0.0062544	-0.00278964	2.72683
YY1.WA01.ENCSR000BKD	-0.000384771	-0.00330131	-0.00414084	-0.0038583	-0.00198632	2.7254
CTCF.skin_suprapubic.ENCSR756KRS	-0.00142845	0.00390441	0.00403532	-0.000511237	0.003792	2.72447
CTCF.SUM159.GSE46055	0.00173225	0.00411218	0.00348562	0.00433141	-0.00146674	2.72383
VDR.THP-1_1d_1-25-OH-2D3.GSE89431	-0.000688492	-0.000385434	-0.00310075	-0.00335154	-0.00395083	2.7226
RELA.KB_5Z.GSE64223	-0.00156981	-0.00199913	-0.0053753	-0.00522038	-0.00392047	2.72129
ZNF143.FLP76_T4.GSE39263	0.000817699	0.000376475	-0.00391833	-0.00305624	-0.00377003	2.72077
MITF.melanocyte_BRAFV600E.GSE50681	0.00126261	0.00257357	1.11498e-05	0.00379515	-0.00165503	2.72027
GATA6.AGS.GSE51936	8.73427e-05	0.00330045	-0.00160536	-0.00118587	-0.00202893	2.71862
BCL11A.CD34_Day7_30min.GSE104676	-0.0016173	-0.00176891	0.00186069	0.00332017	0.00303299	2.71724
CTCF.NB4.ENCSR000DWN	0.00122377	0.00244878	0.0024739	0.00304409	0.00610206	2.71607
TFAP2A.MCF-7.GSE60270	0.000204029	-0.00207848	-0.00400625	-0.000936883	0.00340177	2.71357
ESR2.MDA-MB-231_LY500307.GSE108979	7.35105e-05	0.00150979	0.00241072	0.000571146	-0.00537938	2.70775
AR.LNCaP_r1881.GSE94682	0.000338515	0.00101646	0.00305033	0.000917903	0.00454619	2.70718
NFKB2.L1236.GSE63736	0.000557757	0.00010998	-0.00324928	-0.00463558	-0.0018731	2.70614
ERG.CD34_NR29.GSE23730	0.0019772	0.00269622	0.00383363	0.00359721	0.00661129	2.70518
RUNX1.MV4-11.GSE79899	0.00222359	0.00134179	0.00357343	0.00157886	0.00665392	2.70452
CREB1.MCF-7.ENCSR897JAS	0.000520835	-8.00614e-05	0.00227749	0.00423821	0.00894275	2.70358
CTCF.WA01.ENCSR000AMF	0.00198424	0.00152524	0.00385283	0.00554664	0.00288606	2.70298
ZNF320.HEK293.GSE76494	-0.00169844	-0.00278226	-0.00285137	-6.66494e-05	0.00132302	2.70224
ESR1.MCF-7.GSE45822	0.000826064	-0.00148688	-0.00645371	-0.00150764	-0.00748161	2.70008
PLAG1.K-562.GSE111469	-0.0027239	-0.00246541	-0.00313059	-0.00302274	-0.00170711	2.69841
TRIM25.BT-549.GSE79588	0.00211668	0.00399735	0.00513323	0.00206848	0.0041278	2.69812
BRD3.MM1-S.GSE43743	0.000596739	0.00231296	0.00493112	0.00430089	0.000972015	2.6974
FOS.GM12878.ENCSR000EYZ	-0.00306704	-0.00429514	-0.0048829	-0.00179734	-0.00164961	2.69715
E2F1.LNCaP-abl.GSE67809	-0.000369437	0.000392372	-0.00288318	-0.00269265	-0.0060811	2.69503
NFRKB.Hep-G2.ENCSR145BHD	0.00302485	0.0010759	-0.000702654	-0.00290855	-0.00313473	2.69459
ZNF362.HEK293.ENCSR715QNO	-0.00166807	-0.000302727	0.00102063	0.0012991	0.00599519	2.68516
FOXA1.T-47D_DMSO.GSE84593	0.00073737	0.000544985	0.000998947	0.00318839	0.00701398	2.6848
HNF4A.HCT-116.GSE62890	0.00270553	0.00416282	-0.00062943	-0.000345075	0.00146205	2.68349
CTCF.macrophage_ZIKVneg.GSE118305	-8.65304e-05	-9.51227e-05	0.00540821	0.00330409	0.00477037	2.68287
AR.VCaP_DHT24H_SHRUNX1.GSE58428	0.0025037	-0.00289842	-0.00234346	0.00151872	0.000305701	2.68272
MED1.SUM159PT_100nMtrametinib300nMJQ1_24h.GSE87418	0.000651767	0.000506867	-0.00355403	-0.0022654	0.00383523	2.68141
ESR1.MCF-7_E2.GSE14664	0.00197313	0.00105927	-0.00236238	-0.00102944	0.00305029	2.6761
EP300.GM12878.ENCSR000BHB	-0.0025696	-0.00471914	-0.00126509	-0.000901336	-0.000897033	2.6761
MED1.hMSC-TERT4_4h.GSE104537	-0.00126347	-0.00353198	-0.00320105	-0.000997857	0.00330397	2.67595
AR.VCaP_SHPIAS1_R1881.GSE56086	-0.000289002	-0.00354092	0.000553512	0.00283666	0.00317803	2.67495
RCOR1.SK-N-SH.ENCSR009TKN	-0.000718119	0.0032466	0.002345	0.00182022	0.00673273	2.6734
ZNF175.Hep-G2.ENCSR014RHK	-0.00180996	-0.00278953	-0.00500942	-0.00589692	-0.00347439	2.67242
FOXA1.LNCaP_DMSO.GSE83860	-8.73492e-05	-0.000633155	-0.00371574	-0.00507297	0.00307793	2.67219
CDK7.Jurkat_THZ2102.GSE60027	0.000387392	0.00207618	0.00177917	0.00418302	0.00656515	2.66975
RBM39.K-562.ENCSR764OXF	-0.00173259	-0.00389734	-0.000130025	0.00216368	0.00155433	2.66763
SREBF1.A-549.ENCSR897MYK	-0.000130701	-0.00144216	-0.00412973	-0.00124603	0.00300091	2.66688
BRD4.MDA-MB-157.ERP003925	0.00164555	0.000849784	0.00192063	0.00335728	0.00119856	2.66653
GATA6.YCC-3.GSE51705	-0.000110727	-0.00320856	-0.000649868	0.000229668	-0.00583989	2.66476
NR3C1.HeLa-B2_GRKD_DMSO.GSE24518	0.000981103	0.00236964	0.000713088	0.00279087	0.00204073	2.66388
NEUROG2.MRC-5_NFD_05DPT.GSE75910	0.00277097	0.00392254	0.000182587	0.000847496	0.00329522	2.66343
SPI1.MDM_H5N1.GSE103477	0.00239231	0.00250177	0.0031604	0.00492176	0.00303187	2.663
FOXA2.islet.ERP004003	0.00057969	-0.000348687	-0.00551747	-0.00404727	-0.00120841	2.66213
MYC.U2OS_SHMYC.GSE77356	3.66417e-05	-0.001677	-0.00157807	0.00216317	0.00476835	2.65899
MAX.Hep-G2.ENCSR000EDS	-0.000794351	0.000895103	0.00224428	0.00624234	0.00585965	2.65871
CDX2.LS180.GSE31939	0.00067921	-0.00409335	0.000991406	-0.000970002	-0.00251715	2.65861
NONO.K-562.ENCSR415TXN	0.000442438	0.00203894	0.0030332	0.00508696	-0.00234668	2.6586
RELA.GM12891.ENCSR000EAI	0.00217868	0.00337377	0.00231578	0.000788282	-0.00168455	2.65851
SPI1.THP-1_NS1-Pam3csk-0h.GSE103477	0.00262499	0.00277369	0.00105391	0.00352114	0.00314201	2.65839
NR3C1.MCF-7_ICI_Dex.GSE81510	0.00214702	0.00078446	0.000927265	0.000713404	0.00591581	2.65804
ASCL1.SCLC_ASCLP.GSE61197	1.7712e-05	-0.00157662	-0.00275995	-0.00282898	-0.00482444	2.65709
USF2.WA01.ENCSR000ECD	-0.00317605	-0.00493169	0.000522794	0.00246276	-0.00171162	2.6567
CTCF.MM1-S.GSE43743	0.000919953	0.00114751	0.00349011	0.00618361	0.00636933	2.65601
HNF4A.liver.ENCSR601OGE	0.00094855	0.00295789	0.00464078	0.00179315	0.0033441	2.65473
TRIM24.LNCaP_DHT.GSE69331	0.000837624	0.00475995	0.00326347	0.00220901	-0.000188169	2.65457
OTX2.D341-Med_shGFP.GSE92582	-0.00110488	-0.00223579	-0.00385643	-0.00405083	-0.00111775	2.65294
NELFA.HeLa_Flavo-10min-H2O2.GSE100742	0.000381409	0.000642992	0.00122859	0.000823931	0.00337623	2.65222
PRPF4.Hep-G2.ENCSR243LNQ	-0.00136391	-0.0020371	-0.000783546	0.00126972	0.00371973	2.65071
TFAP2C.SKBR3.GSE36351	-0.00206344	-0.0031461	-0.00110038	-0.00305323	-0.00436837	2.65016
CTBP2.MCF-7.GSE107013	-0.00104938	0.000442682	0.00209195	-0.00414055	-0.000869975	2.64965
RELA.GM15510.ENCSR000EAQ	-0.000237527	-0.00178302	-0.00309443	-0.00159151	-0.00460604	2.64915
SIX5.A-549.ENCSR000BRL	0.001676	0.00212034	0.00111468	0.00200844	0.00652729	2.64768
CTCF.WA01.ENCSR000DLK	-0.00257584	-0.00505797	-0.0023713	-0.00458557	-0.00111516	2.64696
ZBTB33.GM12878.ENCSR542FLV	-0.00189954	-0.00201848	0.00129217	-0.000912738	-0.00290148	2.64601
AFF4.CD4_TH1_DMSO.GSE62482	-0.000505923	0.000225423	0.0043429	0.00598563	0.00296503	2.64571
ESR1.breast_tumor_Male_6.GSE104399	0.00335298	0.00251804	-0.00202447	-0.000430976	0.000888141	2.64565
RAD21.THP-1_siCtrl-NS1-Pam3csk-4h.GSE103477	-0.00177886	-0.00126589	0.000189501	-0.00325666	-0.00634041	2.64521
RAD21.MCF-7.ENCSR000BTQ	0.00130467	0.0025677	0.00448317	0.0044046	0.000910733	2.64471
JUN.HAEC_TNFa_4h.GSE89970	0.000779784	0.00351451	0.00274546	0.00379931	0.000540495	2.64436
ATF3.liver.ENCSR205FOW	-1.0747e-07	0.00285399	0.00371606	0.00169282	0.00249785	2.64398
NANOG.WA01.ERP004238	0.000175305	0.0012662	0.00416676	0.00294999	0.00555773	2.64298
PML.GM12878.ENCSR000BQM	-0.00152745	-0.00179911	-0.00232049	-0.00278796	-0.00488567	2.64149
MED26.U2OS_SHCTR.GSE73742	8.90433e-05	-0.00258728	-0.00483799	-0.00591467	-0.002055	2.64032
STAG2.HCAEC.GSE101921	0.000838324	0.00111353	-0.00133742	-0.00161996	-0.00671156	2.64009
E2F1.U266B1.GSE80661	0.001632	-0.0032095	-0.00122536	-0.0039272	-0.00122013	2.63783
CEBPA.Hep-G2.ERP000209	0.00212338	0.00101789	-0.00107622	0.000256765	0.0084094	2.63468
CTCF.HAP1_SCC4KO.GSE94992	-0.00233994	-0.00309885	-0.00211243	-0.00290403	-0.00746972	2.63467
SMARCC1.Aska-SS.GSE108025	0.000102254	0.00139079	0.00307944	0.00284668	0.00865437	2.63394
ESR1.MCF-7_PROG.GSE68355	0.000223834	-0.00160929	0.00265852	0.00341602	0.00387289	2.633
CTCF.omental-fat-pad.ENCSR225OKX	0.000498837	-0.00157471	-0.0019788	-0.00366296	-0.00507644	2.6321
ZNF335.HEK293.ENCSR328SUD	-0.00160119	-0.00480838	-0.00343365	-0.00386065	-0.00639702	2.63155
ESR1.MCF-7_RAD1901.GSE115607	0.00147639	0.00093201	0.00403013	0.0038108	0.00327159	2.6315
TBP.K-562.ENCSR000EHA	-0.000666913	-0.00438108	-0.00369043	-0.00637304	-0.00550576	2.62778
SPI1.K-562_SAHA.GSE74999	0.0016501	0.000808724	0.00328172	0.00130382	0.00424299	2.62752
ZNF184.HEK293.ENCSR020UPN	0.000345506	0.00366112	0.0037114	0.00231133	0.000135761	2.6273
CTCF.gastrocnemius-medialis.ENCSR071XWO	-0.000523532	-0.00256825	-0.00369253	-0.00336083	-0.00284165	2.62563
FOXA2.liver.ENCSR310NYI	0.00125766	0.00130504	-0.00221072	-0.00456997	0.00113999	2.62048
CTCF.MCF-7_TAM.ERP000380	-0.000568062	-0.000222977	0.00199896	0.00409243	0.00693571	2.61988
NRF1.T-47D_HAEGIN2.GSE59935	0.00197873	0.00424697	0.00338266	0.00332428	0.00102595	2.61813
PGR.AB32.GSE31129	0.000242276	-0.00389379	-0.000965829	-0.00383268	0.000132213	2.61481
SMARCC2.HeLa-S3.ENCSR000EDL	-0.000467084	0.00318687	-0.000452782	-0.00320063	-0.00163255	2.61352
MAZ.GM12878.ENCSR000DZA	-0.00135256	-0.00178922	-0.00163601	0.00275361	0.00373277	2.61348
NR3C1.A-549.ENCSR000BHF	-0.00166707	-0.00333346	-0.00397897	-0.00174399	0.000857898	2.61277
RUNX1T1.Kasumi-1_CEBPA-ER_E2.GSE102697	-1.83956e-05	0.0018584	0.00188629	0.00604906	0.00716127	2.61196
CTCF.MCF-10AT1.GSE98551	0.00165038	0.00597498	0.00431579	0.00250094	-0.00181228	2.61139
FOXA1.breast_tumor_Male_13.GSE104399	-0.00125636	0.00166486	-0.000342436	-0.00096603	0.00524999	2.61073
AR.VCaP_DHT.GSE79128	0.00135533	0.000180437	0.00126668	-0.000157673	0.0064058	2.60927
CREB1.KG-1_XX65023.GSE74928	-0.000611618	0.000123548	0.00330937	0.00401971	0.00550576	2.60658
USF2.Hep-G2.GSE97661	-0.000292564	-0.000751792	-0.00637837	-0.0036829	-0.00285123	2.60555
CTCF.gastroesophageal-sphincter.ENCSR661XNQ	0.00130598	0.00263956	0.00410172	0.00154976	0.00353232	2.60536
FLI1.ME-1.GSE46044	0.00142714	0.00438822	0.00434711	0.00159783	0.000692982	2.6046
MED1.P493-6.GSE36354	0.00058101	0.00300931	0.00374403	0.00219972	0.00188831	2.60356
CTCF.Loucy.ENCSR464DKE	-0.000789966	-0.00514162	-0.00527433	-0.00258384	-0.000361682	2.60225
ZNF263.HEK293T.GSE78099	-0.00182493	-0.00524103	0.000117448	-0.000878053	0.000822996	2.60024
NR2C2.K-562.ENCSR750LYM	-4.57967e-05	0.00179748	0.00277227	0.00474455	0.00292445	2.59968
ASH1L.K-562.ENCSR115BBC	0.000380071	-0.00165524	-0.00385597	-0.00151903	-0.00483089	2.5954
BRD4.LNCaP-C4-2_EV.GSE88871	0.00135021	0.00180942	0.00231845	0.00233931	-0.00144405	2.59511
CTCF.THP-1_PMA_Dex-6h.GSE103477	0.000648493	-0.00308309	-0.00442198	-0.00299851	-0.00358119	2.5912
SMAD3.MDA-MB-231_TGFb.GSE104760	0.000167621	0.00100318	0.00208988	0.00421398	0.00752558	2.58954
NR3C1.A-549.ENCSR000BHE	-0.00158125	-0.00247934	-0.00116627	-0.00335339	0.00156132	2.58711
NEUROD1.D341-Med_shNEUROD1-1579.GSE92582	0.00194399	0.00441977	0.00225794	0.0018436	0.00536389	2.58435
CEBPB.LS180.GSE31939	-0.000979855	-0.00180007	0.00325721	0.0023482	0.00305192	2.58407
NR3C1.breast_tumor_Male_9.GSE104399	0.00137619	0.000942222	-0.00397123	-0.00209634	0.00132299	2.58309
TCF4.GEN2-2.GSE76147	0.00117101	0.00215316	0.00265319	0.00304019	0.00157438	2.5826
GRHL2.HBE.GSE46194	0.00132211	-0.00110583	0.00497356	-2.93369e-05	0.00271329	2.5809
ZFX.MCF-7.GSE102616	-0.00191147	-0.00193827	-0.00337346	-0.00335778	-0.00392879	2.58082
FOXA1.A-549.ENCSR000BPX	0.00111491	0.00155457	0.00393965	0.00391478	0.000992603	2.57928
TET2.Jurkat_NCKD.GSE85524	-0.00147494	-0.00179783	-0.00137856	-0.00190519	-0.00430687	2.57833
ESR1.MCF-7_estradiol-progesterone_4h.GSE99626	-0.00083965	0.00164173	0.00158883	-0.00196191	-0.00655844	2.57749
ESR1.Ishikawa_EnhiE2.GSE99905	-0.00173651	0.000137041	0.00612433	0.00404763	0.00104867	2.5761
FOXA1.MDA-MB-453_DHT.GSE45201	0.00229884	0.00288326	0.00390118	0.00298911	0.00232279	2.57542
RELA.MCF-7_Veh.GSE67295	0.000388301	0.00305274	0.00317853	0.00217627	-4.58362e-05	2.57205
RBP2.U-937.GSE28323	-0.00062652	0.000696457	0.00440135	0.00228636	0.00383493	2.57105
BRD4.MCF-10A.ERP003925	-4.16218e-05	0.000172243	0.000300694	0.00508191	0.00460609	2.57082
GATA2.LNCaP_CSFCS.GSE69043	-0.000610039	-0.00148922	-0.0026758	-0.00254059	-0.00239608	2.5701
RELA.HeLa-B2_DMSO.GSE24518	0.00102404	-0.00185659	-0.00200899	-0.00236122	0.00293803	2.56863
ETV6.K-562.ENCSR124BJR	-0.000309325	-0.00242317	-0.000567643	0.00288265	-0.00380435	2.56736
BRD4.HCT-116_JQ1.GSE57628	0.000992082	0.00131741	-0.00110254	0.00203368	0.0030334	2.56581
BRD4.HeLa.GSE51633	-0.00147478	-0.00177675	-0.00183785	-0.000279563	0.00631574	2.56544
ARID1A.Hep-G2.GSE69566	0.000747246	0.0005433	-0.00343293	-0.00503516	-0.00510915	2.5648
IKZF1.K-562.ENCSR948VFL	0.00186304	0.00179603	-0.000663766	-0.00209383	-0.00505054	2.56438
RAD21.THP-1_Pam3csk-030m-Flavo-000m.GSE103477	0.00019775	-0.000901457	-0.00567817	-0.00388782	-0.00156917	2.56424
POU2F2.GM12878.ENCSR000BGP	1.15846e-05	-0.00177055	-0.00371441	-0.00548791	-0.00562301	2.56226
EP300.osteoblast.ENCSR000AUD	-0.00181435	-0.00279212	-0.00278642	-0.00182578	-7.17518e-06	2.561
BRD4.DND41_E.GSE54379	0.000388892	-0.00198751	-0.00501861	-0.00498453	0.00406003	2.55903
STAG2.MCF-10A_siSTAG1.GSE101921	0.00298618	0.00199514	0.00105688	0.00306513	0.0020477	2.55861
CTCF.pancreas_body.ENCSR484DDO	-0.00254069	-0.00435084	-0.00492369	-0.00158169	-0.001261	2.55758
JUN.786-O.GSE86092	4.34834e-05	-0.00151288	-0.00120061	-0.00191156	-0.00445071	2.55582
CTCF.B-cell.ENCSR000AUV	-0.000362137	0.00136456	0.00309679	0.00335158	0.00449835	2.55482
HDAC2.VCaP_DHAT_2H.GSE28950	-0.000846713	0.00181157	-0.000273875	-0.00176413	-0.00518048	2.55319
SUPT5H.MOLT-4_NVP2.GSE89384	-0.00457537	-0.00558555	-0.00306452	-0.00306928	0.00276509	2.55279
CREBBP.tonsil_GCBC_p5.GSE89688	-0.00094032	-0.000801652	0.00236157	0.00274339	0.00521673	2.55139
SMC1A.BCBL-1.GSE38411	0.000480148	-0.00125193	-0.00555785	-0.00459133	-0.00181167	2.55137
NCOR2.LS180_125.GSE39277	0.00188469	0.001885	0.00186022	0.000463342	-0.00204829	2.54927
AR.LNCaP_ETOH.GSE69043	-0.00187304	-0.00204186	-0.000624136	-0.0034326	-0.000523549	2.54872
BRD4.HEK293T.GSE51633	0.0016946	0.00559941	0.00316211	0.00569462	0.00171981	2.5483
MED1.SUM159PT_DMSO_24h.GSE87418	0.000478079	-0.00250152	-0.00385258	5.4183e-05	-0.00599073	2.54743
OGG1.HEK293_60_min.GSE89017	0.00177571	0.001588	0.00125337	-0.00260275	-0.00335087	2.54477
CBFB.SKNO1.GSE23730	0.00163073	0.0038187	0.00084324	0.00314459	0.00379557	2.54433
STAG2.MCF-10A_Control.GSE101921	0.00204749	0.0018954	-0.00520187	-0.00155622	-0.00225548	2.54209
MORC2.H9.GSE95374	-0.00124862	-0.0024069	-0.00392955	-0.00176574	1.32737e-05	2.54071
NANOG.LNCaP_pNanog1_Dox.GSE74799	-0.00130075	-0.00182541	-0.00317397	-0.00170047	-0.00174686	2.54025
NFKBIZ.Hep-G2.ENCSR235OVI	-0.000383929	-0.00247855	-0.00224894	-0.00370346	-0.01238	2.54024
NELFA.HeLa_1h_Flavo-35min-H2O2.GSE93931	-0.0017601	-0.005409	-0.00554033	-0.00597175	-0.00195044	2.54007
ZNF324.HEK293.GSE76494	0.00057192	0.00176693	0.00310371	0.00206208	0.00255404	2.53986
ZFP69B.HEK293.ENCSR381VYR	0.0017273	0.000705493	0.00352497	0.00327455	-0.00305756	2.53866
REST.HeLa-S3.ENCSR000BMN	-0.000273428	-0.000856525	0.00395828	0.00198621	0.00277403	2.5385
TEAD4.SNU-216.GSE44416	-0.000769506	-0.00106346	0.00198455	0.00451498	0.000743695	2.53833
HNRNPLL.Hep-G2.ENCSR804HMZ	-0.00101567	-0.0051034	-0.00267409	-0.00353762	-0.00393397	2.53571
GABPA.GM12878.ENCSR000BGC	-0.00097536	-0.00318654	-0.00412923	-0.00353283	-0.00488403	2.53489
CTBP2.LNCaP_DHT24H.GSE58428	0.00137035	-0.00168841	0.000104289	0.000327687	-0.00563949	2.53489
SREBF2.HeLa-S3.ENCSR611WZO	0.00051099	0.00072639	-0.00264328	-0.00226863	-0.00321846	2.53181
NELFA.HeLa_40min-Flavo-10min-H2O2.GSE93931	0.000378118	0.000608626	0.00116036	0.000768553	0.00324093	2.52983
ESR1.breast_tumor_Male_28.GSE104399	-0.00127246	-0.00152803	-0.00283093	-0.00200985	-0.00260175	2.52852
TAL1.PRIMA5.GSE33850	0.00151425	0.00302091	-0.000208009	0.000231297	-0.00235938	2.5267
CTNNB1.LS180_125.GSE31939	0.00356396	-0.000595013	-0.00200248	-0.00179663	0.000455096	2.52669
PAF1.HCT-116_ab20662.GSE97527	-0.000985691	-0.00168505	-0.00202334	-0.00327086	-0.00308256	2.52385
HCFC1.MCF-7.ENCSR697CUP	0.00127924	0.00496877	0.00360601	0.00323345	0.000305146	2.52334
CTCF.THP-1_PMA_Dex-0h.GSE103477	0.00104666	0.00626925	0.00376454	0.00213938	0.00209147	2.52257
BRD4.SUM159PT_30nMbortezomib_8h.GSE87418	-0.00341879	-0.00655028	-0.00178329	-0.00331109	-0.0079701	2.52125
BRD4.CHL-1.GSE95585	0.0014696	0.000762626	0.000873627	0.00217831	0.00507053	2.51931
MYC.DLD-1_MYC-activated.GSE117240	0.00131635	0.00168621	0.0020916	-0.000152559	-0.00558817	2.5186
NBN.K-562.ENCSR085QEV	-0.00176946	-0.00380157	-0.000952454	0.000535689	0.00540225	2.51847
SMARCC1.HS-SY-2.GSE108025	0.00237875	0.00273371	0.00106005	-0.00359532	-0.00238599	2.51766
STAG2.MCF-10A.GSE101921	0.00108309	-0.00206879	-0.00461588	-0.00257313	-0.000646976	2.51761
ESR1.MCF-7.ERP000783	-0.000980503	-0.00164009	-0.00450777	-0.00378543	-0.00108689	2.51724
HNF4A.liver.ERP002306	-0.00142459	0.00176291	0.0023052	0.00305962	-0.0028592	2.51703
EGR1.WA01.ENCSR000BJA	-0.000652378	-0.0026713	-0.0032706	-0.00359765	-2.41376e-05	2.5156
HNRNPL.Hep-G2.ENCSR315JJE	0.00146842	0.00204848	0.00131906	-0.00071697	-0.00546412	2.51488
TAF1.HeLa-S3.ENCSR000BHT	-0.00110794	-0.00335419	-0.000235544	-0.00225502	-0.00846861	2.51461
RAD21.THP-1_PMA_IFNb-0h.GSE103477	-0.00161105	-0.0019474	-0.00274825	-0.00511548	0.000612197	2.51445
KLF4.keratinocyte_diff.GSE57702	6.46956e-05	-0.00163593	-0.00488612	-0.00224088	0.00213665	2.51434
MAX.P493-6.GSE42262	-0.00046647	-0.00336421	-0.00347166	-0.00571069	-0.00958412	2.51217
RUNX1.Kasumi-1.GSE65427	-0.00161693	0.00178607	-0.000932222	0.000486845	0.0063799	2.51143
CEBPA.Kasumi-1_CEBPA-ER.GSE102697	0.0013434	0.0015972	0.00387332	0.00220373	0.000649172	2.51095
REST.K-562.ENCSR137ZMQ	-0.00019321	0.000905658	0.00536858	0.0011586	0.00313763	2.50967
RAD21.MCF-7_E2_SHCTCF.ERP000209	-0.0011747	-0.00194119	-0.00298865	-0.00316018	-0.00101789	2.50839
USF1.Hep-G2.ENCSR000BGM	0.000611986	-0.00265584	-0.00346721	-0.00305879	-0.00280734	2.50776
TAF1.PFSK1.ENCSR000BQN	0.00130929	0.00460582	0.0039591	0.00134593	0.00116577	2.50762
TBP.Hep-G2.ENCSR000EEL	-0.000314723	-0.00363993	-0.00495445	-0.00423239	-0.00353967	2.50634
MYC.P493-6_CMYC_1H.GSE36354	-0.00144662	-0.00111538	-0.0018857	-0.00266419	-0.00637553	2.50448
CTCF.DND41.ENCSR000AQU	-0.00110945	-0.00302631	-0.00296378	-0.000905423	-0.00365283	2.50131
STAT5A.K-562.ENCSR000BRR	0.000542435	-0.00600942	0.000839112	1.5448e-05	-0.00268374	2.5012
AR.22Rv1_siARFL_R1881.GSE80742	0.00265149	-0.00192339	0.000190694	0.00115383	-0.00382461	2.5009
NFATC1.HUVEC-C_VEGF.GSE49428	-0.00168833	-0.00392641	-0.00397362	-0.00172303	-0.00457095	2.50024
ID3.K-562.ENCSR005NMT	0.00164626	0.00327563	0.00259122	0.00209682	-0.00095452	2.49851
ELK1.IMR-90.ENCSR664OKA	0.00234758	0.00100839	0.00147037	-0.00234786	0.00223938	2.4955
CTCF.RWPE-1.ENCSR303GFI	-0.000966733	-0.00419902	-0.00397341	-0.00262703	-0.00451201	2.49416
ZBTB40.GM12878.ENCSR189YYK	-0.00317551	-0.00223169	-0.00132531	-0.002743	-0.00216357	2.49355
MYC.HCT-116.GSE86556	0.000198261	-0.00173764	-0.000379242	-0.00309267	-0.00541938	2.49336
MYC.WA01.ENCSR000EBY	0.000859143	0.000647387	0.00251834	0.00226536	0.00485958	2.4917
SPI1.RS4-11_DEX.GSE71616	-0.000834484	-0.00210978	-0.00391078	-0.000787931	-0.00230064	2.48789
NFIC.Hep-G2.ENCSR000BQX	0.000253517	0.000705471	0.00155567	0.00391323	0.00307742	2.48556
AR.LNCaP_DHT.GSE92347	0.00013051	-0.00113915	0.000856665	0.00352269	0.00192989	2.48197
FOXA1.DU145.GSE47987	0.00262085	0.00394483	-0.00260062	-0.000573332	-0.000118663	2.48077
ESR1.MCF-7_E2-320min-ERalpha.GSE94023	-0.00150151	-0.00266356	0.000518619	-0.00188927	-0.00544762	2.4807
WT1_plusKTS.K-562_streptavidin.GSE81009	-0.00103947	-0.00224016	-0.00188962	-0.00239832	0.00121209	2.48069
RELA.K-562.ENCSR772EEN	0.00078216	0.000333472	-0.00158889	-0.000143907	-0.00625076	2.47838
JMJD1C.Kasumi-1.GSE63484	0.000942123	0.00143555	0.00412191	0.00295756	0.00383745	2.47562
CTCF.GM23338.ENCSR987GXT	-0.00164513	-0.00236661	-0.0035378	-0.00321338	-0.00211321	2.47524
ZFP36.Hep-G2.ENCSR382XLA	0.000439216	-0.0032605	-0.00114735	-0.00179974	-0.00146665	2.47511
RAD51.GM12878.ENCSR482TWQ	0.000166	0.00183691	0.00621081	0.00174063	0.00210465	2.47509
HSF1.MCF-7_CHX_10UM.GSE45852	-0.00232949	7.05485e-06	-0.00385224	-0.00134387	-0.00196746	2.47393
GATAD1.Hep-G2.ENCSR108TYQ	-0.00305133	-0.00397447	-0.00566528	-0.00641171	-0.00333662	2.47302
STAT1.CD14_LPS.GSE43036	0.00118712	0.00342021	0.00438239	0.0025916	4.6013e-05	2.47246
MYC.Raji.GSE30726	0.00141424	0.00154734	0.00187258	0.00305037	0.00401234	2.47132
SIN3A.WA01.ENCSR000EBO	0.00278432	0.00205333	0.00271948	0.00631864	0.00327393	2.47119
CTCF.esophagus_squamous-epithelium.ENCSR003SZZ	0.000457763	-0.00138161	-0.00232489	-0.00301008	-0.00427452	2.47034
JUN.MCF-7_Tamoxifen.GSE102410	-0.000134525	0.00143802	0.00236939	0.00273043	0.00326118	2.47027
MYCN.SHEP-21N_24h.GSE80151	-0.00138955	-0.00286424	-0.00262117	-0.00311422	-0.00262052	2.47012
IRF3.GM12878.ENCSR408JQO	-0.00147755	0.00113777	0.00320355	0.00217769	-0.00269232	2.46909
CDK6.KB.GSE52469	9.53155e-05	-0.000766602	0.00313872	0.00249088	0.00300777	2.46838
APC.HCT-116.GSE103894	-0.00135887	-0.00255225	-0.00297004	-0.00273694	0.0013886	2.46721
USF1.Ishikawa.ENCSR000BSX	0.00067343	0.00341765	0.00367859	0.00195599	0.00181377	2.46565
BCLAF1.GM12878.ENCSR000BJZ	-0.0019231	-0.0046187	-0.00249757	-0.00242157	0.00362706	2.4653
GATA4.KATOIII.GSE51705	-0.00093607	-0.00140092	0.00132108	-0.000671859	0.0038848	2.46524
SPI1.macrophage_IFNG.GSE66594	0.000371629	0.000954214	0.00272647	0.00337662	0.00603639	2.46504
EGR1.HL-60_PMA.GSE106359	0.000494139	0.00273997	-0.000301123	-0.000375181	0.00630442	2.4636
JUN.MCF10A-Er-Src_EtOH.GSE115597	0.00158553	-0.000236917	0.00338093	0.00329934	-0.00181148	2.46308
CTCF.THP-1_Pam3csk-150m-Flavo-030m.GSE103477	0.000987185	0.00400386	0.00232101	0.0048702	0.000851439	2.45922
E2F1.HeLa-S3.ENCSR000EVJ	0.000589775	0.00366255	0.0027486	0.000498982	-0.00200364	2.45785
CTCF.uterus.ENCSR527TPP	-0.0006703	0.00137965	0.00304208	0.00246092	0.00444108	2.45735
MYC.IMEC_M2.GSE86412	0.00102753	0.0012439	0.00156053	0.00243054	-0.00414533	2.45647
ESR1.Ishikawa.ENCSR000BKL	-0.00161181	-0.00208926	-0.00231533	-0.00348938	-0.000945103	2.45598
STAG1.MCF-7_E2.ERP000209	-0.000773878	-0.00233941	-0.00224788	-0.00419702	-0.0020703	2.45535
BRD4.HCC1806_100nMtrametinib300nMJQ1_24h.GSE87418	0.00125569	0.00351858	4.97697e-05	-0.00138266	0.00433731	2.45434
L3MBTL4.Hep-G2.GSE97661	0.000456587	0.000825256	0.0025417	0.00275852	0.00277581	2.45382
MAX.liver.ENCSR847DIT	-0.00154661	-0.00099924	-0.00586716	-0.00137938	-0.00354887	2.45244
SPI1.MDM_IFNb.GSE103477	0.000145978	0.00388187	0.00498835	0.00310158	0.00207127	2.4518
AR.LNCaP_SHCTR.GSE52725	-0.0010418	-0.0033467	-0.00158919	-0.00145554	-0.00188621	2.45108
GATA3_Nter.T-47D_CR3flp.GSE99479	0.000706098	0.00198708	-0.000329137	-0.00261971	-0.00400187	2.45048
PRKDC.MCF-7_E2.GSE60270	-0.000599212	-0.00274559	0.00261103	0.000472422	-0.00257818	2.44729
STAT3.TMD8.GSE106844	-0.00170218	-0.00255994	0.000207042	-0.000285767	0.00458122	2.44707
BCL11A.HEK293.ENCSR021DJC	0.00201697	0.00437052	0.000249018	0.00179774	0.00101558	2.44689
ZSCAN4.HEK293.ENCSR211GNP	0.00206242	0.00237839	0.00222956	-0.00126845	0.00180573	2.4462
TOP1.LNCaP_DHT.GSE63202	-0.00188217	-0.00350993	-0.00261692	-0.000154297	-0.00140343	2.44617
BCL6.CD4.GSE59933	0.000650426	0.00075153	-0.00218076	-0.00564238	-0.00367558	2.44489
TP53.U2OS_NUT.GSE46641	0.000444352	0.00119181	-0.000907266	-0.000526814	0.00557059	2.44457
SND1.NHEK.GSE29498	0.00278846	-0.00276147	-0.00149962	-0.000273723	-0.00189413	2.4398
NKX2-2.islet.ERP004003	0.00143812	0.00327449	0.00158681	0.000571342	0.00526367	2.43941
MAFG.K-562.ENCSR818DQV	-0.000747604	-0.000798566	0.00117095	0.00231809	0.00445351	2.43812
WDHD1.MCF-7_Ab_R1251-1-1A5.GSE97661	-0.00154873	-0.000159943	0.0020668	0.000964371	-0.00500331	2.4369
KLF17.HEK293.ENCSR065WUF	0.00163631	0.00371802	0.00455361	0.00105956	0.00242928	2.4352
FOXA1.MCF-7_siCT.GSE81714	-0.000784798	0.000451348	0.00342487	0.00265265	0.00387375	2.42988
TP53.IMR-90_APO.GSE53491	-0.000607374	0.000561648	0.00405644	0.00419901	0.00237784	2.4296
NR3C1.HASM2_Dex.GSE95632	0.000252205	0.00253182	0.00339507	0.000956363	0.00395345	2.42941
CTCF.primary-epidermal-keratinocyte_diff_d3.GSE84657	0.000870071	-0.00294305	-0.00202544	-0.00391023	-0.0031063	2.42861
E2F6.K-562.ENCSR000EWJ	-0.003234	-0.00370503	-0.00351784	-0.00464281	-0.00344427	2.42803
CHD2.SK-N-SH.ENCSR274SLQ	0.000845216	0.00153917	0.00171561	0.0016133	0.0107292	2.4271
XBP1.MDA-MB-231_HYPO_GLUDEP.GSE49952	0.000573309	0.00131864	0.00301912	0.00293098	0.00268645	2.42704
CTCF.THP-1_Pam3csk-000m-Flavo-000m.GSE103477	-0.00210149	-0.0037098	-0.00433567	-0.00250719	-0.00204284	2.42676
SMARCC1.Hep-G2.GSE108514	0.000819479	0.0029949	0.0014395	-0.00187287	-0.00394299	2.42655
CTCF.OCI-Ly3.ENCSR756ZKG	-0.000261548	-0.0016831	-0.00458643	-0.00372275	-0.00215042	2.42645
NCOR1.LS180.GSE39277	0.00113079	0.00215916	0.00174848	-0.00049233	0.0026864	2.42521
CTCF.A-549.ENCSR000AUF	-0.000544414	-0.00142392	-0.00274345	-0.00536786	-0.00341152	2.42348
CTCF.fibroblast_FORESKIN.ENCSR000DWQ	-0.000230453	-0.000943271	-0.00197436	-0.00520279	-0.00711922	2.42214
ZNF398.HEK293.ENCSR676ZEF	-5.81336e-05	-0.0015355	0.00259892	0.00313199	0.00291827	2.42205
FOXA2.BJ1-hTERT_MimoRelease.GSE92491	-0.00132675	-0.000894816	-0.00222218	-0.0042357	0.000515801	2.42062
MLLT1.K-562.ENCSR107GRP	-0.000531031	-0.000133802	-0.00218632	-0.00256647	-0.0064103	2.42025
MECOM.SKH1_E2.GSE102697	-0.000596679	0.00041302	-0.00334711	-0.00272417	-0.00346865	2.41702
MEIS2.K-562.ENCSR851BNE	0.000142954	0.0015753	0.0023988	0.00491488	0.00179973	2.41675
CTCF.retina_AB1-FW16.GSE86981	-0.000922308	-0.00158781	-0.00107436	-0.00358243	-0.00593974	2.41611
CTCF.kidney.ENCSR000DMC	0.000451661	0.00328519	0.002372	0.00143967	0.00718969	2.41166
SMC3.GP5D.GSE51234	-0.000100213	0.00213117	0.00382523	0.0031418	0.00234013	2.41118
CTCF.CACO2.ENCSR000DQN	-0.00264189	-0.00328634	-0.00296338	-0.0034579	-0.00103219	2.40838
FOXA1.MCF-7_E2.GSE72249	0.00101431	0.00320129	0.000510661	-0.00109595	-0.00521114	2.40764
E2F8.GM12878.ENCSR793HVL	0.00104473	0.00292089	0.00328802	-0.000254173	-0.00333597	2.40722
CTCF.lung_left_upper-lobe.ENCSR799TJD	0.000137192	0.00138712	0.00303983	0.00261303	0.0046834	2.4063
ESR1.breast_tumor_Male_19.GSE104399	-0.00016132	-0.000218304	-4.77523e-06	0.00270935	-0.00810435	2.40511
CTCF.OCI-Ly7.ENCSR027HML	0.00083886	0.00162331	0.00347661	0.00374102	0.00430227	2.40503
RAD21.GP5D_SIRAD21.GSE51234	0.00182896	0.00144846	0.000665187	-0.00262527	-0.00249515	2.40112
RELB.GM12878.ENCSR387QUV	-0.000302423	-0.00128121	-0.00604393	-0.00466126	-0.00270513	2.4002
MYC.K-562.ENCSR000EZU	0.000516948	-0.00118656	-0.00337755	-0.00359761	-0.00479669	2.40008
SPIB.OCI-Ly3.GSE56857	-0.00104853	-0.00147965	-0.00066451	-0.00216074	-0.00413443	2.39461
MED1.MCF-7_SHRARS_E2.GSE60270	2.72098e-05	0.00137792	0.00504277	0.00483224	0.00685207	2.39447
RELA.THP-1_eGFP-Pam3csk-4h.GSE103477	-0.00111543	-0.00286882	-0.00242527	-0.00203482	-0.001642	2.39353
CTCF.breast_epithelium.ENCSR661NXJ	0.000431105	-0.00136254	-0.00592698	-0.0022809	0.000986189	2.39227
HMG20A.Hep-G2.ENCSR072GJV	-0.00120782	-0.00373804	-0.00409127	-0.00279196	-0.00300034	2.39064
TP53.lymphocyte_116_Nutlin.GSE110368	-0.000429788	-0.0022181	0.00312577	-0.000233452	0.00290291	2.38929
FOXA1.VCaP_R1881.GSE56086	-0.000999061	0.00145323	0.00251853	0.00240185	0.00453299	2.38824
KDM6B.CUTLL1.GSE56694	-0.000179793	-0.000202751	0.0030896	0.00195907	0.00701391	2.38809
SMC1.HAP1.GSE94992	2.07344e-05	0.00126391	0.00332456	0.00360899	0.00152986	2.387
CTCF.HeLa-S3_unsynchro.GSE108173	0.00160849	0.00419664	0.0026761	0.00258087	0.00354925	2.38589
MBD1_ISOF1.Hep-G2.ENCSR396QWK	0.00130499	0.00106997	0.00152361	0.00365194	-0.00139633	2.3853
SUZ12.LNCaP-abl.GSE39459	0.00142103	-0.000355226	-0.000362931	0.00388555	0.00128399	2.38466
CEBPA.Kasumi-1_E2.GSE102697	-0.000771064	-0.00187216	-0.0022941	-0.00272711	-0.0024147	2.38458
RUNX1.K-562.ENCSR588AKU	-0.000494848	-0.0012526	-0.000215444	-0.00195864	-0.00503618	2.38453
FOXA1.MCF-7_E2.GSE60270	0.000603227	0.00271226	0.00143399	0.00296472	-0.00307304	2.382
USF1.WA01.ENCSR000BIU	-0.00102937	-0.00331287	-0.00202042	-0.00208278	-0.00232011	2.38158
USF2.K-562.ENCSR359NFW	-9.61746e-05	-0.00164168	0.00338213	0.00222041	0.00687804	2.38122
BHLHE40.GM12878.ENCSR987MTA	0.00146769	-0.000351687	-0.00448671	-0.00525324	-0.00379912	2.37968
CBX1.Hep-G2.ENCSR819WZE	0.00159703	0.00098791	0.00501643	0.00214068	0.00295793	2.37919
MYC.P493-6_SHTERC.GSE60223	0.00103385	0.00120018	0.00296277	0.00408995	0.00222147	2.37477
NMYC.IMR-5_DMSO.GSE78957	-0.000927493	-0.001195	0.00386163	0.0033764	-0.000481718	2.37344
ZNF534.HEK293T.GSE78099	0.00159268	-0.000168041	-0.000516179	-0.00397872	-0.00148004	2.37238
FOXA1.LNCaP-abl_SHCTR.GSE63034	0.000761381	0.00457784	0.00409127	0.00209866	0.00126555	2.37144
SPI1.THP-1_NS1-Pam3csk-4h.GSE103477	-0.0018919	-0.00309622	-0.00198322	-0.00111022	-0.0036408	2.37015
OTX2.D341-Med_CRISPR-OTX2.GSE92582	0.000901763	-0.00325499	-0.00251291	-0.00268463	-0.00530653	2.36901
TET2.Jurkat.GSE85524	-0.00170257	0.00203785	-0.0047437	0.000243596	2.61375e-06	2.36895
BRD4.CD4.GSE33281	-0.00121426	-0.00206391	-0.00250109	0.00124466	0.00666642	2.36847
CTCF.adrenal-gland.ENCSR450BLH	0.00104824	0.00364079	0.00258564	0.002141	0.00322738	2.36708
ZHX2.MCF-7.ENCSR876UYH	-0.00116561	-0.00101746	-0.00256224	-0.00320974	-0.00246339	2.36576
RUNX1.BONE_MARROW.GSE64862	-0.00156212	-0.000566282	-0.000169836	-0.00346776	-0.00627107	2.36469
MEN1.MCF-7_E2.GSE85317	0.00111657	0.00289572	-0.00104779	-0.00051872	0.00497375	2.36444
CTCF.22Rv1.ENCSR857PBV	0.00226626	0.0027672	0.0039769	0.00276072	0.00264241	2.36412
YY1.GM12892.ENCSR000BLT	0.00103485	0.00257952	0.00534946	0.00299848	0.00257061	2.36347
CTCF.LNCaP.ENCSR315NAC	0.00179386	0.00319777	0.00412806	0.00353772	0.00347032	2.36265
YAP1.OVCAR-5.GSE57236	-0.00161666	-0.00234466	-0.0030266	-0.00182214	-0.000794608	2.36255
CTCF.SK-N-SH.GSE76815	0.000503611	0.00348319	0.00276637	0.00486509	0.000617363	2.36194
RELA.KB_5Z_IL.GSE64223	0.000419881	-0.00116124	-0.00384735	-0.00377176	-0.00690027	2.36067
MAX.NB4.ENCSR000EHS	-0.00171096	-0.00251401	-0.00376866	-0.00200555	-0.00172458	2.35896
STAT1.AGS.GSE79707	-0.0013579	0.00273916	0.00251362	0.000229152	-0.00380774	2.35884
OSR2.HEK293.GSE76494	-0.00113165	0.00290382	0.00252988	2.50507e-05	0.00203482	2.35825
RFX5.MCF-7.ENCSR924TVL	0.000423299	-0.000177934	-0.00453393	-0.00376125	-0.000796309	2.35746
NIPBL.HCT-116_RAD21-mAC.GSE104888	-0.00232545	-0.00248768	-0.00375787	-0.00511926	-0.00221485	2.35731
WT1.HEK293.ENCSR966PJJ	0.000997392	0.00315938	0.00194071	0.000614487	0.00373007	2.35595
PHIP.HEK293_flag_brwd2_phip.GSE101646	0.00133247	0.000950894	0.000890377	0.000365447	0.0113081	2.35516
RAD21.MDM_-dNS1.GSE103477	0.00098174	0.000549052	0.00110778	0.00415785	0.00333081	2.35418
TP63.keratinocyte_D4.GSE59824	-0.000377955	-0.00150019	0.00216046	-0.000599602	-0.00636606	2.35321
MAFK.HeLa-S3.ENCSR000ECK	0.00227391	-0.000163394	-0.00536091	-0.000688337	0.000309635	2.35148
ELL2.HeLa_DOX.GSE40632	-0.00148343	-0.00019369	-0.0023061	-0.00386941	-0.00614519	2.35131
BRCA1.HeLa-S3.ENCSR000EDB	-0.000445173	-0.0018422	0.00215596	-0.00253137	-0.00385494	2.34995
HNF4G.Hep-G2.ENCSR000BNJ	-0.000754536	-0.000438517	0.000798915	0.00144581	0.00685805	2.34993
CEBPB.hMSC_DMI_HI.GSE68864	-0.00255667	0.000570539	0.00131776	0.00144004	0.00607215	2.34656
MYC.HeLa-S3.ENCSR000EZD	0.000904766	0.00198538	-0.00149196	-0.00147799	-0.00559224	2.34638
NCAPH2.HEK293.GSE97540	-0.0023954	-0.00595867	-0.0032844	-0.00551603	-0.00565789	2.34618
DAXX.PC-3_DAXX.GSE68647	-0.000116296	-0.00347113	-0.00329164	-0.00184532	0.000226072	2.34441
FOXA1.MCF-7_E2.GSE23852	0.000135935	0.00117059	0.00276587	0.000895611	0.00629436	2.34189
ZBTB48.HEK293.ENCSR781EQJ	7.71579e-06	0.000878261	-4.23947e-05	0.00394223	0.00584982	2.34101
ZNF687.MCF-7.ENCSR899BKM	0.00139675	0.00340323	0.00463492	-2.11276e-05	-0.00099673	2.34042
ATF3.GM12878.ENCSR000BJY	0.000702937	-0.0016584	-0.00479053	-0.0043151	-0.00113422	2.34016
RELA.AC16_TNFA.GSE51169	-5.94852e-05	0.00246561	-0.000338797	-0.00051453	-0.00571436	2.33875
GABPA.liver.ENCSR038GMB	0.000737131	-0.000759013	0.00240155	0.00272596	0.00696743	2.33761
CTCF.stomach.ENCSR549WAU	0.000320609	-0.00250188	-0.00177988	-0.00448812	-0.00404217	2.33622
CTCF.786-O_NORMOXIA.GSE78113	0.000726009	0.000598674	-0.00214449	-0.00435787	-0.00425434	2.33515
ESR1.breast_tumor_Male_26.GSE104399	-0.000957819	-0.00177475	-0.000552451	-0.00575629	-0.0042503	2.33505
CTCF.prostate_epithelial.ENCSR196HOM	-0.000503203	-0.00182308	0.00312163	0.00396833	0.00277487	2.33433
KMT2A.blood_cord.GSE83671	0.000817656	0.00444603	0.00420739	0.00234511	0.00288412	2.33348
SMC3.K-562.ENCSR000EGW	-0.000294717	-0.00159537	-0.00378828	-0.00402294	-0.000163458	2.33174
CTCF.THP-1_siNIPBL-NS1-Pam3csk-7h-Flavo-3h.GSE103477	0.000295863	0.00121571	0.00180013	0.00404907	0.00663026	2.32998
FOXA1.LNCaP_DHT_TNFA.GSE83860	0.00126732	0.00276617	0.00314737	0.00173763	0.00290212	2.32962
[truncated: 1,857 more rows]

## Sheet: ChIP-Atlas
Additional file 4: Table S1. Estimated activities of ChIP-Atlas molecular signatures during TGFꞵ induced EMT in A-549 cell line.
name	A_TGFb_01h	A_TGFb_02h	A_TGFb_04h	A_TGFb_06h	A_TGFb_24h	z_score
EP300.293.SRX367321	0.0087868	0.0201827	0.0289231	0.0302919	0.0267941	29.6156
SMAD3.LX2.SRX148896	0.00766924	0.0161137	0.0263824	0.0209331	0.0285945	23.4228
TRIM28.hESC_H1.SRX553658	-0.00396249	-0.0102476	-0.0177856	-0.0149528	-0.0288656	20.4102
SMAD2.hESC_HUES8.SRX3592685	0.00523257	0.0172456	0.0257925	0.0148553	0.0214049	19.6732
SSRP1.HT-1080.SRX3436566	0.0116733	0.0169685	0.00795083	0.0192306	0.0262655	18.6661
TP53.Dermal_fibroblast.SRX1547998	0.00162956	0.0184848	0.0152042	0.0249784	0.0352497	18.1907
TP53.Dermal_fibroblast.SRX1547996	-0.000199329	0.0124264	0.0109501	0.0239016	0.0424605	17.4303
ESR1.Breast_cancer_cells.SRX2897219	-0.0060173	-0.0142187	-0.0138203	-0.0121571	-0.0160105	16.2118
NELFE.DLD-1.SRX7677722	-0.00169583	0.00307975	0.0196737	0.0210445	0.0191004	16.2069
SP140.Macrophages.SRX2367967	-0.00628218	-0.0103164	-0.0147092	-0.0135937	-0.00984445	15.0908
SMAD4.hESC_H9.SRX064483	0.00550577	0.00914423	0.0206801	0.0161441	0.0116878	14.9253
SCML2.293.SRX644728	-0.0044257	-0.00845279	-0.00862833	-0.0122199	-0.020065	14.6556
SMARCB1.MCF-7.SRX5089430	-0.00472713	-0.0077737	-0.0161406	-0.0178916	-0.0200834	14.1199
SMARCC1.iPS_cells.SRX5234474	0.000988034	0.00576975	0.0137247	0.0163794	0.0179679	13.8379
SMARCB1.iPS_cells.SRX5234466	-0.00394939	-0.00711474	-0.0127057	-0.0144391	-0.015892	13.5016
MAX.A549.SRX190184	-0.0019811	-0.0124817	-0.019334	-0.0276042	-0.0272305	13.2262
TP63.Keratinocytes.SRX105186	-4.7128e-05	0.0109369	0.0173883	0.01729	0.0203936	13.1353
CHD1.IMR-90.SRX186628	0.0090966	0.0131661	0.0114214	0.00891557	0.0158419	12.5795
SMAD2.hESC_H9.SRX064481	0.00360882	0.0108247	0.0146984	0.0171093	0.00832492	12.4101
NFE2L2.A549.SRX3985128	-0.00235622	-0.00727455	-0.00967108	-0.0102964	-0.0229496	12.062
TWIST1.Neuroblastoma.SRX1690217	-0.00120214	-0.00695635	-0.0104061	-0.0105436	-0.0189544	11.8783
NR2F2.MCF-7.SRX6027752	0.00439776	0.00885669	0.016015	0.0151831	0.0149685	11.6785
NR3C1.HCC1187.SRX8520802	-0.00638933	-0.00893176	-0.00733236	-0.0107599	-0.0135468	11.6049
NR2F2.MCF-7.SRX6027754	0.00449205	0.00706719	0.0132033	0.0176694	0.0197599	11.5127
ARNT.786-O.SRX968418	0.00485413	0.0123353	0.00984203	0.0136448	0.00936833	11.4656
SKI.HL-60.SRX3434291	0.00444854	0.0100433	0.0148134	0.00973721	0.0131449	11.1779
RAD21.HCT_116.SRX6384791	-0.000886761	-0.00458432	-0.0109733	-0.0123109	-0.00881987	10.9127
PPP1R10.U2OS.SRX5702146	0.00431354	0.00561316	0.00995628	0.0121574	0.0122105	10.796
HIF1A.PC-3.SRX4096729	0.00400389	0.00828034	0.0103874	0.012585	0.0161075	10.7858
BATF3.ST1.SRX2548286	-0.00503853	-0.00835094	-0.0100649	-0.00526587	-0.0184528	10.6872
N6AMT1.PC-3M.SRX4420233	0.00132646	-0.00771289	-0.0144128	-0.0121921	-0.0124098	10.6751
C17orf49.HeLa.SRX023651	-0.00305461	-0.00581991	-0.0115191	-0.0149026	-0.0157548	10.5068
MED1.A549.SRX1531781	-0.00324496	-0.00888822	-0.0123878	-0.014463	-0.0151805	10.4857
SMARCA4.MCF-7.SRX5089414	-0.00132594	-0.00589749	-0.00891138	-0.0128353	-0.021571	10.4845
VDR.LX2.SRX148897	0.00293766	0.00635332	0.0132038	0.010761	0.0114528	10.431
EP300.MCF-7.SRX190256	0.000735156	0.00829958	0.0127341	0.013522	0.0164609	10.2847
SUZ12.Aska.SRX3468022	-0.00480167	-0.00600739	-0.00580855	-0.00465495	-0.0215595	10.2839
ESR1.Ishikawa.SRX6027698	-0.00257807	-0.00377453	-0.0133168	-0.0171371	-0.0158398	10.1381
TOP2B.BT142.SRX6365883	-0.00320744	-0.00581721	-0.00763208	-0.00892439	-0.0172738	10.1332
SRF.HEL.SRX3837518	-0.00325369	-0.0129538	-0.00731475	-0.00764921	-0.0101118	9.98579
PML.MR4.SRX014775	-0.00248688	-0.00874875	-0.0102232	-0.00675843	-0.0146793	9.8885
PAF1.HCT_116.SRX2731314	-0.0027797	-0.00770608	-0.00728937	-0.00989554	-0.0196348	9.77584
SMAD3.NCI-H441.SRX366168	0.00373723	0.00777288	0.0116763	0.0121558	0.0133116	9.77128
FOXM1.HeLa.SRX373256	-0.00277902	-0.000242178	0.00841788	0.0159414	0.0224713	9.76728
RAD21.iSLK.SRX6916368	-0.00032165	-0.00333283	-0.0102316	-0.0113547	-0.0154062	9.72375
SMARCA4.CD36+.SRX170348	-0.000125949	-0.0057869	-0.00974541	-0.0110695	-0.0131613	9.69476
MEF2B.293.SRX974291	-0.00149551	0.0014145	0.00918305	0.011811	0.0127369	9.6751
JUNB.CFPAC-1.SRX4677294	-0.0039108	-0.00438398	-0.00772366	-0.0151669	-0.0181429	9.64297
BRD4.90-8TL.SRX736201	0.000183233	0.00917431	0.00795817	0.0124359	0.0101737	9.60226
SMARCA4.MCF-7.SRX5089516	0.00359585	0.00715287	0.0159787	0.00966599	0.00913622	9.55575
CBX7.NT2-D1.SRX6370188	0.0100904	0.00951817	0.00534332	-0.000554926	0.00915018	9.54283
KMT2A.293.SRX2323867	0.00103894	0.00500392	0.0118886	0.0110318	0.0108904	9.44467
AFF1.RS4-11.SRX151223	0.000261479	0.00594997	0.0136947	0.0112789	0.013217	9.35517
ESR1.Breast_cancer.SRX3229128	0.0027515	0.00780227	0.00676717	0.00904476	0.0142922	9.33673
FOXA2.BJ.SRX2431541	0.00149159	0.00881621	0.0136723	0.0142739	0.0140424	9.26223
TLE3.SUM_149PT.SRX4815194	-0.000863183	-0.00408565	-0.00809409	-0.0125564	-0.0176921	9.2574
ARNTL.LoVo.SRX359921	-0.00191804	-0.00485149	-0.00896837	-0.00967812	-0.0153222	9.24522
SSRP1.HT-1080.SRX3436564	-0.00365111	-0.00499265	-0.0111867	-0.00822512	-0.0100996	9.23526
CTCF.iPS_cells.SRX4174617	-0.00370393	-0.0120518	-0.0163848	-0.0137159	-0.00523562	9.20791
DPF2.Small_cell_ovary_carcinoma.SRX4473694	0.00549892	0.00992698	0.00901267	0.00907617	0.00716626	9.20633
ESR1.Endometrium_cancer.SRX4116059	0.0024132	-0.00364905	-0.0114958	-0.0116062	-0.00861394	9.16078
LARP7.HeLa.SRX2198831	0.0017664	0.00555975	0.0117073	0.011209	0.01264	9.0641
SMC1A.Macrophages.SRX2770859	0.00194716	0.00824334	0.0066153	0.0125981	0.00974885	9.03878
GATA3.MCF-7.SRX5534866	0.00289572	0.00747957	0.0122294	0.0141522	0.00958121	9.03343
HMGB1.HUVEC.SRX2765964	0.00516971	0.00939066	0.00852245	0.00992085	0.0113413	8.97545
ARID1A.MCF-7.SRX5089381	0.00232109	0.00731556	0.0130293	0.0101658	0.0151081	8.96903
ZNF263.K-562.SRX150611	-0.00438385	-0.00357378	0.00253036	0.0110266	0.0108116	8.75958
RELA.BJAB.SRX4401063	0.00516455	0.0108356	0.00839822	0.00469868	0.010769	8.68039
ZBTB7A.VCaP.SRX5076290	-0.00477972	-0.00820346	-0.00748602	-0.0130063	-0.0132073	8.67286
BRD4.Hep_G2.SRX5077398	-0.00418466	0.000931029	0.0108201	0.0103774	0.00987993	8.64265
GRHL2.PEO1.SRX1099628	-0.000236659	0.00625213	0.011878	0.0106455	0.0160418	8.62049
CEBPD.HAEC.SRX2355057	-0.00409696	-0.00720936	-0.00983187	-0.0118065	-0.0152216	8.6033
SMARCA4.MCF-7.SRX5089525	0.00434886	0.00820969	0.00793721	0.0107757	0.00719787	8.56099
EZH2.KARPAS-422.SRX6430562	0.00924362	0.00814074	0.00549043	0.00605461	0.00194235	8.55189
FOXP1.VCaP.SRX595673	0.00290478	0.00547989	0.00877394	0.011115	0.00766547	8.54439
AR.LNCAP.SRX5729948	-0.00224931	-0.00428865	-0.00941155	-0.0103614	-0.0110971	8.51001
SMARCA2.A549.SRX5982362	-0.00113783	-0.00709029	-0.0102708	-0.00927879	-0.0106929	8.50221
ETS1.hESC_derived_cardiac_cells.SRX5705800	0.0036202	0.00319373	0.00715708	0.0110545	0.00929112	8.48792
TP53.Saos-2.ERX181467	0.00381501	0.0088492	0.00602866	0.00510797	0.00892989	8.48143
ESR1.T-47D.SRX371473	-0.00174611	-0.010051	-0.0137799	-0.0125788	-0.0172767	8.41552
AR.LHSAR.SRX1067069	-0.00342683	-0.00504717	-0.00642219	-0.0118734	-0.00885622	8.40487
PPARG.Adipose_stromal_cell.SRX019520	-0.00615471	-0.00960794	-0.00849641	-0.0114424	-0.00228264	8.39729
FOXA1.Prostate.SRX8406508	0.00126493	-0.00219049	-0.0101663	-0.00889468	-0.0197822	8.37424
PAF1.HCT_116.SRX2731316	-0.00303167	-0.00723055	-0.00612956	-0.00866135	-0.0176492	8.36816
SP1.A549.SRX190269	-0.000388667	-0.00706133	-0.0105873	-0.0173664	-0.0187583	8.29459
POU5F1.NCCIT.SRX123445	0.00118757	0.00587787	0.0108376	0.00511914	0.010439	8.29287
CDK9.A-375.SRX5501657	-0.0050047	-0.00781792	-0.0116613	-0.00731105	-0.00733647	8.28823
BRD9.Aska.SRX4525857	0.00356608	0.00566077	0.0119707	0.00939789	0.00952014	8.28043
FOXA2.A549.SRX2368897	-0.00173974	-0.00875444	-0.0100239	-0.0113968	-0.0160587	8.26204
TP63.Keratinocytes.SRX663250	-0.00403697	-0.00591559	-0.00874167	-0.0128392	-0.0208581	8.16806
CHD7.iPS_cells.SRX3581507	-0.00230121	-0.00693304	-0.00472793	-0.00665342	-0.0130666	8.1209
HOXB13.LNCAP.SRX5604675	-0.00266403	-0.00454369	-0.00528582	-0.0124241	-0.00781781	8.10372
SS18.NGP.SRX6483125	0.0027861	0.00636711	0.00558003	0.00919447	0.0135779	8.10015
WDR5.NHEK.SRX204109	-0.00120504	-0.00697164	-0.00246607	-0.00684097	-0.0138302	8.06423
EZH2.LNCAP.SRX3452545	-0.000475579	0.00164726	0.00627972	0.0119684	0.0111547	8.03454
RB1.HeLa.SRX248769	-0.00644227	-0.00762912	-0.00731589	-0.00614715	-0.00585661	7.99274
ESR1.Breast_cancer.SRX3229163	0.00241398	0.00648361	0.00787921	0.0100065	0.0111025	7.9395
NELFCD.DLD-1.SRX7677720	0.00119098	0.00595681	0.0104461	0.0120354	0.011231	7.93748
FOXA1.Prostatic_Neoplasms,_Castration-Resistant.SRX8406518	-0.00205306	-0.00347935	-0.00959047	-0.00798437	-0.0121348	7.91521
BRD9.HeLa.SRX4928877	0.00267037	0.00426665	0.00543205	0.00362803	0.0162634	7.91114
SRSF1.K-562.SRX4708061	-0.00435951	-0.0046716	-0.00493249	-0.0102216	-0.00929559	7.89941
TP53.Fibroblasts.SRX396254	0.000624274	0.00167275	0.0105552	0.0124308	0.0152796	7.86886
ESR1.Breast_cancer_cells.SRX2897213	0.00293053	0.00764623	0.0098123	0.00645736	0.00521392	7.83258
SUPT5H.293.SRX6435391	-0.00341698	-0.00639523	-0.00807594	-0.00867747	-0.00869439	7.81482
ZNF768.RAJI.SRX3797277	0.00300323	0.00345934	-0.00568483	-0.0079551	-0.00962891	7.79605
AR.293.SRX433190	0.000843326	0.00367255	0.00723727	0.011865	0.018968	7.7594
HOXB13.LHSAR.ERX1965642	-0.00543281	-0.0100035	-0.0056321	-0.00285173	-0.0134236	7.72976
FOSL2.LPS141.SRX3751771	0.00631047	0.00768127	0.00818973	0.00556954	0.00966078	7.71121
FOXM1.MCF-7.SRX185907	0.00173821	0.00460962	0.00697814	0.013729	0.0148122	7.64818
FOXA1.A549.SRX190282	-0.00309255	-0.0071078	-0.00831415	-0.0100363	-0.0157627	7.63148
SP140.Macrophages.SRX2367969	-0.000816757	-0.00217201	-0.00996526	-0.0134553	-0.00248399	7.61013
AR.PC-3.SRX433198	0.00160892	-0.000225115	0.00937288	0.0111878	0.0169243	7.58569
SMAD1.U-937.SRX097097	-0.0019037	-0.00514191	-0.00672913	-0.00846402	-0.0112435	7.5683
ESR1.MCF-7.SRX4451208	0.00361207	0.005997	0.0158984	0.0100299	0.00224488	7.53633
CEBPA.THP-1.SRX5141100	0.000629395	-0.00478386	-0.0113487	-0.0155656	-0.00776564	7.51935
MYOD1.Unclassified.SRX6824678	-0.00286447	-0.00570267	-0.00727677	-0.00853974	-0.016279	7.50721
ESR1.U2OS.SRX036635	0.00312439	0.00521168	0.0116091	0.010081	0.0057439	7.49955
BACH2.OCI-LY-7.SRX244190	0.00306407	0.00776663	0.00908601	0.00884367	0.0051613	7.49085
HDAC2.Erythroid_progenitors.SRX687555	0.00051076	-0.00282009	-0.00987865	-0.00897606	-0.0103051	7.46348
HIC1.iTreg.SRX2900606	0.00100436	0.00807186	0.00410384	0.00917086	0.0126518	7.42527
FOXP1.LNCAP.SRX736067	-0.00955699	0.00308262	-0.00550763	0.00308463	-0.00459648	7.41328
HNF4A.HCT_116.SRX748433	0.00127763	0.00335018	0.00657068	0.00484538	0.0148379	7.39449
CDYL2.MCF-7.SRX8321655	0.00231355	0.00638459	0.0134371	0.0130157	0.00692547	7.38203
FOXA1.LNCAP.SRX6878606	0.00285047	0.00550427	0.0122906	0.0107437	0.0107613	7.37631
NR3C1.BEAS-2B.SRX5289975	-0.00144431	-0.00596416	-0.00593771	-0.00919639	-0.0126485	7.37337
AGO2.Hep_G2.SRX4708039	0.0059684	0.00824606	0.00646727	0.00753214	0.0113926	7.35742
ZEB1.RKO.SRX2245439	-0.00257845	-0.0089269	-0.0118031	-0.00686022	-0.00229668	7.34403
PGR.Breast_cancer.SRX3229190	0.00163938	0.00486761	0.006232	0.00814859	0.0123158	7.31064
SNAI2.Keratinocytes.SRX476913	-0.00162319	-0.00243164	-0.0142138	-0.0121009	-0.0123264	7.29018
CREBBP.Keratinocytes.SRX7214024	0.00277357	0.00554794	0.00787812	0.0126771	0.00792888	7.28517
STAT3.MDA-MB-453.SRX8520799	0.00550632	0.0100556	0.00602728	0.00532896	0.00444629	7.27133
CRTC2.A549.SRX5576993	0.000953752	-0.00944939	-0.0104539	-0.0150862	-0.0277518	7.25038
TAL1.CD36+.SRX037939	0.000557641	-0.00567216	-0.00867161	-0.00857149	-0.00677794	7.23522
GABPA.CUTLL1.SRX369125	0.00115603	-0.00623154	-0.009357	-0.010998	-0.0129786	7.1957
FUS.K-562.SRX4708077	-0.00165608	0.00147976	0.0112902	0.00749515	0.0106847	7.18752
CRTC2.A549.SRX5576990	0.00113765	-0.00784153	-0.0112577	-0.0204645	-0.0271583	7.17895
JUN.hESC_HUES8.SRX3592686	0.00403811	0.00757954	0.00686735	0.00631356	0.00942957	7.15604
REST.A549.SRX190205	-0.00357639	-0.00690731	-0.0106947	-0.0109897	-0.011726	7.1518
RELB.GM12878.SRX2837383	-0.00312818	-0.00590035	-0.00748491	-0.00635215	-0.00995403	7.14816
MEF2C.GM12878.SRX100465	-0.00461819	-0.0067125	-0.00889126	-0.00538971	-0.0101605	7.1267
ESR1.Breast_cancer.SRX186804	0.00353293	0.00608163	0.00582531	0.00952634	0.00673861	7.09438
ESR1.MCF-7.SRX7427512	-0.00276525	-0.00427939	-0.00831922	-0.0101205	-0.0151589	7.09115
FOXA1.T-47D.SRX2871347	0.00152629	-0.00447612	-0.0130407	-0.0128842	-0.0144781	7.08315
FOXA1.Prostate.SRX8406506	0.00141823	-0.00415941	-0.00525404	-0.0053665	-0.014432	7.07861
STAT1.SET-2.SRX2961559	-0.00269098	-0.0071911	-0.00867418	-0.00909426	-0.00893177	7.06003
CTCF.MCF-7.SRX4065875	-0.000178314	-0.00660178	-0.0120588	-0.0166842	-0.0186107	7.05382
CEBPB.hESC_H1.SRX150375	0.00388772	0.00855544	0.0106403	0.0101227	0.00527991	7.04582
FOXA1.LNCAP.SRX1166395	-0.000248058	-0.00474891	-0.00573452	-0.0117655	-0.0124213	7.02825
CTCF.MCF-7.SRX4065876	-0.000909538	-0.00941316	-0.0117629	-0.0159968	-0.0136604	6.98539
DMC1.Testis.SRX663450	0.00283903	0.00581411	0.00940441	0.0126956	0.00843318	6.98439
STAT3.HCC1143.SRX2020848	0.00192294	-0.00335855	-0.00390535	-0.00846485	-0.0131361	6.97312
FOXL2.HGrC1.SRX6957397	0.000945272	0.00393634	0.00425754	0.0054068	0.0190897	6.95154
EZH2.LNCAP.SRX2146136	0.00296696	0.00706813	0.00607552	0.0078993	0.00211942	6.94417
CTCF.Macrophages.SRX4001755	-0.000425376	-0.00900418	-0.0106283	-0.0116147	-0.0140027	6.93813
CPSF3.293.SRX8018230	-0.00140693	-0.00536307	-0.00682018	-0.0097946	-0.0129092	6.91453
FOXA2.BJ.SRX2368879	0.00043323	0.00286257	0.00848613	0.0121435	0.0132225	6.91321
GFI1.Kasumi-1.SRX3144981	-0.00313037	-0.0051447	-0.00607744	-0.00487927	-0.00860316	6.90672
ESR1.MCF-7.SRX5089461	0.00300922	0.00611556	0.0103673	0.00983013	0.0115474	6.90242
ESR1.MCF-7.SRX6027740	0.00365276	0.00496555	0.00609634	0.00757868	0.0113816	6.90145
AFF1.NCI-H2171.SRX3873707	-0.00102108	-0.00601759	-0.00920622	-0.0108086	0.00100922	6.87113
ERG.K-562.SRX063919	0.00190808	0.00600253	0.0085385	0.0126174	0.0129775	6.86253
DNMT3A.MCF-7.SRX3075718	-0.00142438	-0.00545426	-0.00382181	-0.00771393	-0.00885287	6.84547
XBP1.LNCAP.SRX4941319	0.00326659	0.00661646	0.0105111	0.0122338	0.0113237	6.8354
FOXA1.Prostatic_Neoplasms,_Castration-Resistant.SRX8406523	-0.00304181	-0.00361584	-0.0091069	-0.0095509	-0.00250485	6.82893
SUZ12.Fibroblasts.SRX3468052	0.00369875	0.00396479	0.00455644	-0.00590391	-0.00979804	6.79751
FOXA1.Prostate.SRX8406486	0.00187203	0.00441849	0.00689158	0.00831472	0.0103301	6.79059
PGR.MCF-7.SRX1012653	0.00290284	0.00348075	0.00836371	0.0122149	0.00790917	6.77789
PAF1.HCT_116.SRX3151495	0.00113142	0.0003583	-0.00246003	-0.00665856	-0.0166532	6.72785
TP53.SW_480.SRX4235880	-0.00312133	-0.000754636	0.00885886	0.00624214	0.0130383	6.71257
RELA.HAEC.SRX7054658	-0.00277704	-0.0059729	-0.00495835	-0.00594651	-0.0119771	6.69068
SFPQ.MCF-7.SRX593748	-2.45649e-05	-0.00238196	-0.00700583	-0.0083155	-0.00963193	6.68922
EZH2.RCH-ACV.SRX6608390	0.00330773	0.00370399	0.0112671	0.00737099	0.00217848	6.67088
SMARCA4.MCF-7.SRX5089424	-0.000986451	-0.00247383	-0.009332	-0.00711144	-0.0103437	6.63436
BRD4.MCF-7.SRX5089552	0.000725104	0.00611503	0.0111278	0.00972601	0.0129253	6.62649
SKI.HL-60.SRX3434290	0.00194849	0.00794667	0.00723334	0.00533158	0.00811826	6.6245
ATOH1.MKL-1.SRX5394928	-0.00293322	-0.00420111	-0.00476598	-0.00746286	-0.0063576	6.58654
AR.Prostate.SRX8406425	0.0038642	0.00704417	0.00987337	0.00702218	0.00341678	6.5739
VDR.THP-1.SRX2319761	-0.00233787	-0.00428016	-0.0069299	-0.00676931	-0.00753231	6.56888
BRD4.BxPC-3.ERX2722654	-0.00109999	-0.00297259	-0.0108757	-0.0072738	-0.00839613	6.55861
BARX1.LoVo.SRX359924	0.00127582	0.00336228	0.00559989	0.0078095	0.0145868	6.5329
FOXA2.hESC_derived_mesendodermal_cells.SRX266856	0.00234642	0.00703611	0.00918648	0.00954648	0.0119869	6.51956
FXR2.AGS.SRX3124570	-0.00265298	-0.00498763	-0.00945225	-0.00739726	-0.00589041	6.46273
SMARCB1.BJ.SRX5888974	-0.000476659	-0.00289064	-0.00565232	-0.00804964	-0.00894322	6.44606
MAX.MDA-MB-468.SRX1757996	-0.000437949	0.00779464	0.0109927	0.00884204	0.00295019	6.44289
SUMO1.WI-38.SRX204172	0.000392043	0.00373849	0.00985888	0.0130594	0.00402542	6.42533
NR3C1.HASM2.SRX2609664	0.00200662	0.00557608	0.00558057	0.00757439	0.0121697	6.4179
SMARCA4.Endometrial_epithelial_cells.SRX5195672	0.000155657	-0.00254722	-0.00674664	-0.00908957	-0.010262	6.41782
SMARCA4.MCF-7.SRX5172065	0.00231594	0.00357688	0.00636652	0.00663606	0.00922838	6.41776
JUND.T-47D.SRX190174	-0.0026546	-0.00522759	-0.00813	-0.00515065	-0.00823619	6.41485
ARID1A.hESC_H9.SRX7036324	-0.00330845	-0.00292338	-0.00373781	-0.00785089	-0.00712553	6.41131
AR.LNCAP.ERX2049942	0.00112822	0.00420895	0.0104574	0.00731394	0.00844632	6.39763
TP63.Keratinocytes.SRX663249	2.02802e-05	-0.00363364	-0.0080112	-0.0135967	-0.01463	6.39672
TAL1.hESC_derived_mesendodermal_cells.SRX702127	-0.00103782	0.00414231	0.00779125	0.0105188	0.0121818	6.36954
MED1.SUM_159PT.SRX2194236	-0.00311578	-0.0039288	-0.00647441	-0.00681537	-0.00657024	6.3548
FOXA1.DU_145.SRX306509	-0.000989995	-0.00161062	-0.0124095	-0.00816591	-0.0102766	6.3514
GATA3.MCF-7.SRX5534865	0.0018493	0.00512621	0.00825904	0.0100191	0.00828487	6.34816
ZNF92.HRPEpiC.SRX668219	0.00429354	-0.000775565	-0.00607823	-0.00455514	0.00870694	6.32792
MYCN.Neuroblastoma.SRX1842780	-0.00427231	-0.00725079	-0.00655994	-0.00780263	-0.00176694	6.31178
NR3C1.HASM2.SRX2609661	0.00158595	0.00431835	0.00674232	0.00675038	0.0117615	6.30178
LMNA.BJ-5ta.SRX3962738	0.00200567	0.00068411	0.00297431	0.0077337	0.0131026	6.29229
JUN.GM07492.SRX7277180	0.00224188	0.00596176	0.00730329	0.00505413	0.00994758	6.28025
EGR1.Fibroblasts.SRX6596848	-0.00259468	-0.00370248	-0.0073224	-0.00646993	-0.0119144	6.26255
TAF1.A549.SRX190268	0.000453485	-0.00353482	-0.00795171	-0.0108038	-0.0184878	6.25806
RARA.iPS_derived_chondrocytes.SRX6039041	-0.00240455	-0.00216852	-0.00338448	-0.000446199	0.0185126	6.25761
SOX2.LK-2.SRX6852813	0.00260462	0.00560823	0.00655431	0.00622242	0.00807983	6.2273
STAT3.MCF-7.SRX8520796	0.00229104	0.002839	0.00707864	0.00920465	0.00734608	6.20059
FOXL2.HGrC1.SRX6957466	0.00155273	0.0036524	0.00741076	0.00763698	0.0147176	6.19755
SUPT5H.HeLa.SRX684292	-0.00275826	-0.00912453	-0.00946154	-0.011218	-0.00982304	6.17268
ESR1.MCF-7.SRX1012629	-0.00117475	-0.00561354	-0.00824412	-0.00868295	-0.0158706	6.16281
ESR1.Breast_cancer_cells.SRX2897215	0.00384703	0.00419251	0.00351421	0.00593263	0.0103667	6.16262
NIPBL.A549.SRX1531780	0.00499836	0.0071981	0.00433975	0.00442512	0.00803178	6.1561
PGR.Breast_cancer.SRX3229192	0.000694729	-0.0048757	-0.00543695	-0.00794278	-0.00805978	6.1481
SMARCB1.MCF-7.SRX5089439	0.00104301	0.00362935	0.00117105	0.00508241	0.0163805	6.14635
MYC.hESC_HUES64.SRX702150	-0.000474738	0.0032588	0.00860494	0.00807439	0.00959764	6.1438
CEBPA.SKH1.SRX3098189	-0.00156513	0.00105242	0.00413187	0.00552786	0.0171021	6.11277
TCF7.Breast_organoids.SRX5794313	0.00244879	0.00624778	0.00647215	0.00687361	0.00836678	6.11202
CTCF.IMR-90.SRX5290912	-0.000643197	0.00226688	-0.00601167	-0.00735927	-0.0189411	6.10662
SMARCA4.Neural_progenitor_cells.SRX5716470	-0.00137981	-0.00366522	-0.00689443	-0.00967382	-0.00652845	6.10179
SMC3.Hep_G2.SRX150621	-0.000834444	-0.00655447	-0.00636031	-0.00653498	-0.0127342	6.10059
MED26.293.SRX4819827	-0.000338813	0.00793423	0.00885368	0.00860676	0.00297988	6.08586
ARID1B.MCF-7.SRX5534860	-0.00390944	-0.00485854	-0.00535934	-0.00882506	-0.00337591	6.08559
SMARCA4.MCF-7.SRX5089425	-0.0012075	-0.00565606	-0.00551344	-0.00829776	-0.00801241	6.07704
JUN.Uterin_leiomyoma.SRX5514024	0.000870129	0.00335373	0.0110565	0.00516805	0.00691216	6.07658
ETS1.hESC_derived_cardiac_cells.SRX5705802	-1.96742e-05	0.00338171	0.00706063	0.00992314	0.0147106	6.07188
DDX21.A-375.SRX8257415	0.000538604	-0.00331238	-0.00662784	-0.00758786	-0.00745671	6.0682
ARID2.Aska.SRX3468013	0.000278271	-0.00107535	-0.00887618	-0.00982282	-0.00797641	6.06147
DPF2.TTC1240.SRX5294340	-0.000607678	-0.0010067	-0.00653714	-0.00938112	-0.0123214	6.05977
NR3C1.HASM2.SRX2609659	0.00353699	0.00320192	0.00741099	0.00584872	0.0100003	6.05204
MAFB.Keratinocytes.SRX386479	0.00258599	0.00157427	-0.00630877	-0.0110877	-0.00663725	6.02217
MTF2.DU_145.SRX7654177	-0.000467902	-0.00113372	0.00892157	0.00545519	0.00842585	6.01696
TP53.Saos-2.SRX016980	0.000669634	0.00420269	0.00427123	0.00462421	0.0134386	5.99773
REST.GM12878.SRX100394	0.00362476	0.00788842	0.00322028	0.00449772	0.00837711	5.99099
STAT3.MCF_10A.SRX4192888	-0.000384042	-0.00483869	-0.00848043	-0.00721291	-0.0151514	5.99085
TRIM28.Embryonic_Stem_Cells.SRX671999	-0.00133002	-0.0051455	-0.00677875	-0.00552653	-0.00693975	5.97493
STAT2.K-562.SRX150549	-0.00151368	-0.00341894	-0.00448276	-0.00478531	-0.0152232	5.97463
RAD21.THP-1.SRX4001945	-0.00291191	-0.00417584	-0.01073	-0.0113765	-0.0115823	5.96513
KAT8.CD4-Positive_T-Lymphocytes.SRX017701	0.00133269	0.00445894	0.0076632	0.00729121	0.00618178	5.94097
FOXA1.HEC-1-A.SRX2982420	0.00209908	0.00064895	0.00808934	0.00918803	0.00824422	5.9405
SOX17.Tcam-2.SRX5771670	0.00188755	0.00236086	0.00285396	0.00400075	0.0116601	5.92706
SMARCA4.501A.SRX719732	-0.000897386	-0.00324011	-0.00676258	-0.00786375	-0.00703383	5.91876
FOXA1.MCF-7.SRX3931031	0.00102125	-0.0057939	-0.0105795	-0.0113286	-0.0142935	5.91177
FOXA1.22Rv1.SRX5124845	0.00203796	0.00606298	0.0121218	0.0101221	0.00531042	5.91122
HDAC1.CD4-Positive_T-Lymphocytes.SRX017703	-0.00287343	-0.00218744	-0.00489938	-0.00753468	-0.00808482	5.90132
RNF2.hESC_H9.SRX3288572	0.00107992	-0.00318765	-0.00712046	-0.00780505	-0.00916967	5.89595
YAP1.H2052.SRX757326	-0.000389608	-0.00338974	-0.00724997	-0.00908293	-0.0111452	5.89144
EZH2.iPS_cells.SRX317575	-0.000443204	-0.00552892	-0.00593646	-0.00800268	-0.00950776	5.88856
BRCA1.SH-EP.SRX5025675	-0.0014346	-0.00294127	-0.00590614	-0.00958576	-0.0092611	5.88542
TBP.Bronchial_tracheal_epithelial_cells.SRX4367431	-0.000127199	0.00270146	0.0119889	0.0127356	0.0155768	5.86578
ESR1.MCF-7.SRX3110724	-0.00298579	-0.00629219	-0.012713	-0.00931287	-0.00872289	5.86284
KDM6A.CAL-51.SRX2880134	-0.00189878	-0.00498721	-0.00732027	-0.00758276	-0.00890977	5.85898
RAD21.hESC_H9.SRX3288556	-0.00180497	-0.00433533	-0.00722074	-0.0125027	-0.0153571	5.84198
AR.LNCAP.SRX5729949	0.00196922	0.00321063	0.00561962	0.00648607	0.00773688	5.8386
SMARCA4.MCF-7.SRX5089420	-0.00258195	0.00251374	0.00974627	0.00604181	-0.00481456	5.83526
HNF4G.Hep_G2.SRX100449	0.00261742	0.00264284	0.00667705	0.00752864	0.0103076	5.83384
CREB1.A549.SRX5576989	0.000782266	-0.00956627	-0.0126298	-0.0171337	-0.0169669	5.83326
SMARCA4.MCF-7.SRX5089408	-0.0023256	-0.00388674	-0.00562777	-0.00646733	-0.00920698	5.8196
MBD4.Hep_G2.SRX190196	0.000844476	0.00402845	0.00759169	0.00860117	0.0090811	5.81686
AR.LNCAP.SRX5577167	0.00186302	0.00501392	0.00690356	0.00678906	0.00422049	5.81503
PIAS1.VCaP.SRX895439	0.000440302	0.0058624	0.00685852	0.00979879	0.0116969	5.81502
HOXB13.Prostatic_Neoplasms,_Castration-Resistant.SRX8406310	0.00107595	0.00363381	0.00703058	0.00793498	0.00757669	5.81283
SMARCA4.MCF-7.SRX5089513	0.00292661	0.00505432	0.00566166	-0.00323841	0.0100061	5.81146
BRD4.22Rv1.SRX4824368	-0.0027001	-0.0076424	-0.009753	-0.0117385	-0.0116815	5.81068
CEBPB.Mesenchymal_stem_cells.SRX1027439	0.000450029	0.00407989	0.00980525	0.0072239	0.0157113	5.79204
FOXM1.MDA-MB-231.SRX185914	0.000377094	0.00494281	0.00888397	0.00722568	0.00932602	5.79161
RAD21.HUVEC.SRX2559013	0.000102788	-0.00288565	-0.00368029	-0.00753785	-0.0150112	5.79069
ESR1.Ishikawa.SRX6027699	0.000138289	0.00626834	0.0054141	0.0102775	0.00427168	5.77935
HOXB13.Prostate.SRX8406535	0.00214569	-0.00281024	-0.00729944	-0.00802228	-0.00642754	5.77684
FLI1.CD34+.SRX029436	-0.0018915	0.00306397	-0.00455125	-0.00798631	-0.0118931	5.76864
KMT2C.Small_cell_ovary_carcinoma.SRX5068573	-0.00445815	-0.0059378	-0.00584077	-0.00469452	-0.00713595	5.76105
AR.Prostatic_Neoplasms,_Castration-Resistant.SRX8406480	-0.00259767	-0.00437222	-0.00806935	-0.00541973	-0.00591079	5.72957
EP300.SUM_159PT.SRX2194266	-0.000357635	0.00371195	0.00901806	0.00773133	0.0111556	5.72787
FOXA1.Unclassified.SRX3001608	-0.00243467	-0.00437828	-0.00341257	-0.00472359	-0.00776497	5.68817
TCF7L2.HCT_116.SRX5486438	-0.00267102	-0.00751786	-0.00962754	-0.00847918	-0.00854738	5.68093
ARNT.786-O.SRX968414	0.00501939	0.00742708	0.00396928	0.00743363	0.00376133	5.68043
FOS.Uterin_leiomyoma.SRX5514011	0.00142302	0.000775875	-0.00609567	-0.00777465	-0.0109119	5.6768
EP300.HeLa.SRX717859	-0.00209176	-0.00348383	-0.00772634	-0.0116045	-0.00574548	5.67079
CTCF.MOLM-13.SRX3927299	0.00222147	0.00561007	0.00892865	0.0102132	0.0108925	5.66071
ESR1.MCF-7.SRX4451194	0.00304281	0.00799232	0.0076751	0.00715763	0.00672525	5.65874
SMAD2.HUVEC.SRX6476492	-0.000820294	0.00185664	0.00872955	0.00634448	0.00763674	5.65675
TFAP4.Kasumi-1.SRX259618	0.00298057	0.00430023	0.00614561	0.00611206	0.00945965	5.65075
DCP1A.SH-EP.SRX5025678	-0.00275107	0.00318976	0.00651069	0.00661092	0.00489021	5.63886
TP53BP1.hESC_H9.SRX4727912	0.0021932	0.00338676	0.00323038	0.00728477	0.0102198	5.63623
MED1.Embryonic_Stem_Cells.SRX1053376	-0.000317405	0.00392647	0.00624671	0.00677125	0.00985135	5.62758
NKX2-1.A549.SRX2164786	-0.00158629	-0.00601418	-0.00464904	-0.00624387	-0.00811179	5.62507
RELA.GM12878.SRX017906	0.00114387	-0.00104439	-0.00446061	-0.0078966	-0.0145078	5.62435
SMARCA4.TTC-1240.SRX4525853	0.000430538	0.00742657	0.00539941	0.00631956	0.00621744	5.61886
KDM5B.SUM_159PT.SRX265425	0.000174781	-0.001319	-0.00662109	-0.00949966	-0.0108442	5.61614
ESR1.FULR.SRX3285599	-0.0024493	-0.00759635	-0.00721635	-0.00641664	0.00454077	5.60824
STAG1.Erythroid_Cells.SRX1738532	0.00161517	0.00846345	0.0103358	0.0104937	-0.000782689	5.58636
ERG.HAEC.SRX7054940	-0.000355782	-0.00344935	-0.00953976	-0.00982245	-0.0110049	5.58368
RBM39.K-562.SRX4708085	-0.00215814	0.00598626	0.00555461	0.00790402	0.00405631	5.56252
BRD4.MCF-7.SRX490429	-0.000350819	-0.00455219	-0.00741901	-0.00752267	-0.00898038	5.55799
KDM5D.DU_145.SRX1819612	0.000657066	-0.00508923	-0.00468026	-0.00461659	-0.0092158	5.55241
TEAD1.HuCCT1.SRX1011298	-0.00224969	-0.0023968	-0.00648603	0.00069253	-0.0141805	5.54757
EGR1.Fibroblasts.SRX6596844	-0.00357689	-0.00319521	-0.00200272	0.00697745	0.0118235	5.54602
AR.Prostate_cancer.SRX502070	0.000636559	0.00342234	0.00718369	0.00634337	0.00672747	5.53981
CTCF.LNCAP.SRX5290904	-0.00380021	-0.00920833	-0.00603247	-0.00738643	-0.00677614	5.53799
CHD1.hESC_H1.SRX116453	-0.0023525	0.00413106	0.00367013	0.00996996	0.000586758	5.53473
NANOG.hESC_derived_mesendodermal_cells.SRX702037	-0.00100296	-0.0040872	-0.0071372	-0.00723529	-0.00516851	5.52955
HOXC9.BE(2)-C.SRX111320	0.00107441	0.00464112	0.0113243	0.0055665	0.000477482	5.51796
PCF11.HeLa.SRX5441328	0.00261423	0.000643488	0.00401338	0.0104344	0.00874957	5.50996
BRD4.IMR-90.SRX1658067	-0.00109515	-0.00430205	-0.00678365	-0.00793181	-0.00695907	5.50507
NIPBL.hESC_H1.SRX833421	-0.000216752	0.00344786	0.00953304	0.00789855	0.00683962	5.50034
JMJD6.Tumor.SRX2270413	0.000788473	-0.00243932	-0.00506451	-0.00569032	-0.00889666	5.49648
KDM1A.hESC_derived_pancreatic_cells.SRX3271016	0.00118735	-0.00406897	-0.00708066	-0.00805368	-0.00977002	5.49494
TP63.MCF10DCIS_com.SRX1143681	-0.000587842	0.0035928	0.00386347	0.00795381	0.0117257	5.48811
STAT3.FaDu.SRX1597599	0.00351551	0.00434948	0.00367085	0.00612586	0.00877647	5.48191
FOXA1.MCF-7.SRX3923519	-0.00166656	-0.00458646	-0.00594111	-0.0110364	-0.0175228	5.4713
SPI1.CTV-1.SRX5574463	-0.00369191	-0.00502456	-0.00662649	-0.00874746	-0.00962084	5.46571
TBX2.KELLY.SRX3542260	0.00372928	0.00756527	0.0103717	0.00147733	0.000921598	5.46469
HOXB13.VCaP.SRX2642373	-0.00597208	-0.004646	-0.0034192	-0.0035193	0.00653888	5.44535
KDM5B.MCF-7.SRX055311	-0.00317607	-0.00453072	-0.00643975	-0.00683536	-0.0105713	5.44194
CTCF.Embryonic_Stem_Cells.SRX1053374	-0.000385817	-0.00443304	-0.0123313	-0.011449	-0.0132142	5.44114
LARP7.HeLa.SRX2198833	-0.00334758	-0.00841514	-0.0064196	-0.000494693	-0.00515562	5.43898
FOXA2.CFPAC-1.SRX4677296	-0.00166913	-0.00602163	-0.00717704	-0.00704755	-0.00829053	5.4374
KDM4C.SW_1783.SRX2430640	0.00164376	0.00292314	0.00722289	0.00713163	0.00523653	5.42378
STAG1.HMEC.SRX3040147	-0.00273326	-0.00869971	-0.00777625	-0.0066815	-0.00796346	5.42166
BRPF3.RKO.SRX796085	0.00242362	0.00526185	0.00745916	0.00740332	0.00754904	5.42147
ATXN7L3.HCT_116.SRX4937327	0.000452963	-0.000471164	-0.00624344	-0.00666487	-0.0129673	5.41782
ESR1.FULR.SRX3285601	-0.00344956	-0.00299962	-0.00822028	-0.00800714	-0.00601081	5.41638
HAP1.KBM-7.SRX8570949	0.0010553	0.00662185	0.00606321	0.00757459	0.0147986	5.41505
NR3C1.BEAS-2B.SRX5289974	0.000909335	-0.00372564	-0.00623943	-0.00670983	-0.0084679	5.41316
PBX1.MCF-7-LTED.SRX180167	-0.00425413	-0.00603863	-0.00912294	-0.00649175	-0.00406352	5.41146
FOXA1.Prostatic_Neoplasms,_Castration-Resistant.SRX8406529	-0.00041005	0.0047127	0.00797714	0.0060149	0.0052644	5.41063
CTCF.Hep_G2.SRX038544	-0.0032562	-0.00579619	-0.00833232	-0.0115277	-0.00738858	5.40872
CTCF.Lymphoblasts.SRX8841621	0.000726326	0.00781418	0.0109879	0.00969006	0.0138529	5.40416
STAT3.MDA-MB-157.SRX2020838	0.00537007	0.00735708	0.0070489	0.00485039	-0.000347381	5.39953
HIF1A.LNCAP.SRX4108918	0.0010306	0.0034403	0.00679298	0.00991648	0.00566033	5.39309
AR.LNCAP.SRX5577159	0.00204988	0.00423532	0.00517735	0.00537983	0.0093509	5.36272
PPARG.HT-29.SRX1538766	-0.00468405	-0.00591679	-0.00582162	-0.00398618	-0.00535029	5.3514
GATA1.PBMC.SRX099231	0.00323324	0.00707601	0.00542949	0.00546659	0.00382092	5.34312
KDM1A.hESC_derived_pancreatic_cells.SRX3271015	-0.00134606	-0.00673241	-0.00634728	-0.00767617	-0.00765527	5.33869
RAD21.A549.SRX190217	-0.00329475	-0.00310326	-0.00892669	-0.0103035	-0.0104327	5.33824
FOXA1.hESC_derived_mesendodermal_cells.SRX701973	-0.000992111	-0.00119834	-0.00613739	-0.00921448	-0.00730227	5.33274
ERG.RWPE-1.SRX145843	-0.001841	-0.00752847	-0.0065793	-0.00491285	-0.00431465	5.32982
EP300.MCF-7.SRX176883	0.00300678	0.00381726	-0.00064299	0.00406198	0.0161094	5.32759
EGR1.Macrophages.SRX7902981	0.00120434	0.00529846	0.0061268	0.00732047	0.00987374	5.32546
ESR1.MDA-MB-231.SRX2578878	0.0033023	0.00174329	-0.000343786	0.00844791	0.00889253	5.32437
CTCF.Lymphoma,_B-Cell.SRX092414	7.96903e-05	-0.00435967	-0.0051073	-0.00945158	-0.0153883	5.31831
BRD4.MCF_10A.SRX1224602	-0.00186682	-0.0049723	-0.00947277	-0.00853939	-0.00581877	5.31824
ERF.VCaP.SRX1872773	0.000934916	-0.00343169	-0.00731523	-0.00545368	-0.00793363	5.31409
TP53BP1.hESC_H9.SRX4727911	0.00238782	0.00634907	0.00561769	0.00577133	0.0133695	5.29959
ZMYND8.293.SRX1782979	0.000522359	0.000379814	-0.00485513	-0.00917906	-0.0079014	5.29275
SP1.hESC_H1.SRX100422	-0.00193734	-0.00443134	-0.00830223	-0.00692688	-0.00761176	5.29127
RELA.HUVEC.SRX425263	0.00239187	0.00738964	0.00795497	0.00795062	-0.000862937	5.29115
BRD4.CD4-Positive_T-Lymphocytes.SRX103445	0.00486111	0.00445059	0.00404186	0.0036864	0.00704147	5.2757
GATA1.CD34+.SRX160843	0.00193624	0.00336203	0.00803832	0.00779819	0.00989427	5.27188
RUNX1T1.Kasumi-1.SRX858325	7.23813e-05	0.00457711	0.010246	0.00585417	0.00602872	5.26721
JUN.MCF-7.SRX5534872	0.00314503	0.00457186	0.0046928	0.00567089	0.00641421	5.26675
CUL4A.U2OS.SRX4107936	0.00157114	0.00124914	-0.000623056	0.000455024	0.0134879	5.26364
TCF7L2.LNCAP.SRX367192	-0.00098353	-0.00291825	-0.00772001	-0.00948851	-0.00503017	5.25964
DCP1A.SH-EP.SRX5025680	-0.00331403	-0.00498263	-0.00493489	-0.00654102	-0.000925872	5.24137
BCL6.OCI-LY-7.SRX244191	0.00132885	0.00172615	0.005003	0.00769299	0.00648445	5.23674
EP300.MCF-7.SRX5534863	0.00330472	0.0062453	0.00774447	0.00597588	0.00275234	5.23672
JUN.Myometrium.SRX5514019	0.00425711	0.00547682	0.00565141	0.00198888	0.00761877	5.22998
NR3C1.SUM_159PT.SRX8520809	-0.00308121	0.000762051	0.00744457	0.00776544	0.00509368	5.22213
RUNX1.Kasumi-1.SRX858324	-0.00148477	0.00136593	0.00372278	0.00739265	0.0150872	5.21747
LMO3.Kasumi-1.SRX698187	-0.000752818	-0.0039031	-0.00882655	-0.00713452	-0.00509286	5.21096
ESR1.MCF-7.SRX1012628	0.00146774	0.00303206	0.00786957	0.00726134	0.0125626	5.20491
TRPS1.SUM_159PT.SRX4096891	-0.0026441	0.00204144	0.00662935	0.00298395	0.00661551	5.20367
ESR1.Breast_cancer.SRX3229142	0.000406193	-0.00348602	-0.00665868	-0.00950878	-0.0059411	5.19636
POU2F3.NCI-H1048.SRX4143035	-0.00225394	-0.00175777	0.00060209	-0.00372272	-0.0130603	5.19487
TFAP2A.hESC_derived_trophoblast_cells.SRX3292075	0.000613122	-0.00172315	-0.00708011	-0.00877099	-0.00513018	5.19397
ESR1.Ishikawa.SRX7944502	-0.00023188	-0.00453882	-0.010446	-0.0104025	-0.00907491	5.19374
PDX1.hESC_derived_mesendodermal_cells.SRX451077	-0.000565304	0.000514252	0.00384407	0.00522488	0.0136826	5.19036
AR.22Rv1.SRX4824363	0.0017192	0.0057453	0.00407605	0.00760554	0.00714656	5.18175
BRD4.SUM_159PT.SRX2194234	0.00292096	0.0046664	0.00371898	0.00531724	0.0141809	5.18046
BACH1.hESC_H1.SRX150659	-0.00189557	-0.00281997	-0.00562503	-0.00451113	-0.00859964	5.17973
BRCA1.EWS502.SRX2188679	-0.00121697	-0.0109558	-0.0102574	-0.00738372	-0.00274535	5.16663
BRD4.90-8TL.SRX736204	0.00390756	0.00550674	0.0032573	0.00236363	0.00782569	5.16552
SOX2.hESC_derived_neural_cells.SRX1047416	0.00254448	0.0041833	0.00532512	0.00576908	0.00680089	5.1621
YAP1.IMR-90.SRX1038945	-0.00363259	-0.00445739	-0.00428453	-0.00657466	-0.00602132	5.16131
ARNTL.Neural_Stem_Cells.SRX6602367	0.00125523	0.0019839	0.00286227	-0.000308194	-0.0144871	5.16122
CEBPB.HL-60.SRX3434296	-5.73408e-05	-0.00343917	-0.0056421	0.00440017	-0.0171285	5.16017
CTCF.Anterior_temporal_cortex.SRX5532364	0.000238864	-0.00241625	-0.00513039	-0.0079168	-0.00883424	5.16001
FOXA1.T-47D.SRX5323826	-0.00378016	-0.00740641	-0.00930332	-0.0107583	-0.00382733	5.15821
BRD4.HCC1395.SRX1131549	0.00206077	0.00279866	0.00804438	0.00972565	0.00583352	5.15785
ELK1.hESC_H1.ERX223315	0.000189184	0.00440052	0.00729369	0.00665824	0.00576545	5.15658
TBP.K-562.SRX482859	-0.00182085	-0.00644387	-0.0059539	-0.00768189	-0.00820233	5.14221
PAX8.769-P.ERX3266635	0.00157641	0.00452383	0.00436716	0.0045695	0.00615665	5.14061
MED1.Adipose-Derived_Mesenchymal_Stem_Cells.SRX751299	0.00100623	0.00371665	0.00469929	0.00241194	0.0139664	5.1404
FOSL1.K-562.SRX100484	0.00311117	0.00369664	0.00642347	0.00336961	0.00722262	5.13903
HOXB13.Prostate.SRX8406308	-0.00349716	-0.00211956	-0.00638635	-0.00180322	0.0100376	5.13536
TAF2.hESC_H1.SRX011575	0.00205444	-0.000360474	-0.00533328	-0.00500914	-0.010305	5.13485
JUND.GP5d.SRX360588	0.0012343	0.00278633	0.00433097	0.00816812	0.0073786	5.1343
ESR1.MCF-7.SRX3110722	0.0027262	0.00508781	0.0105283	0.0100211	0.00923647	5.13328
STAT5B.T-Lymphocytes.SRX041293	-0.00320745	-0.00632526	-0.00369543	-0.00518434	-0.00413471	5.13239
SNAI2.Keratinocytes.SRX476919	-0.000356667	-0.00202383	-0.00743638	-0.00972267	-0.0111884	5.13121
NCOA1.LY2.SRX095407	0.0034478	0.00446765	0.00533076	0.00242687	0.00725299	5.12744
ZNF366.Dendritic_Cells.SRX1614805	-0.00057783	-0.00386933	-0.00468798	-0.00553482	-0.0128796	5.11709
SMC1A.A549.SRX1531782	0.00163756	0.000534674	-0.00552545	-0.00789891	-0.0179403	5.1158
ERG.HAEC.SRX2355059	0.00103935	0.00441896	0.00972748	0.00845228	0.00494926	5.11518
RELA.GM10847.SRX017891	0.00130787	-0.00233681	-0.00935119	-0.0105436	-0.00243745	5.11394
EP300.T-47D.SRX1012614	-0.0020035	-0.00250014	-0.00601473	-0.00961219	-0.00594121	5.1121
ESR1.Ishikawa.SRX2901942	-0.000297636	0.00385802	0.00869136	0.00807486	0.00892026	5.1096
NR2C2.WI-38.SRX268883	0.00234166	0.0059763	0.00682995	0.0099397	0.0078694	5.09418
MLLT3.CD34_Hematopoietic_stem_cells.SRX3768737	-0.00135421	-0.00734107	-0.00684771	-0.00589904	0.000518568	5.08882
FOXM1.MCF-7.SRX185918	-0.00225923	-0.0078048	-0.00704062	0.000441645	0.00838558	5.08748
SMARCA4.B-Lymphocytes.SRX170356	-0.00190393	-0.00260557	-0.00457144	-0.00679056	-0.00770414	5.05957
ESR1.MCF-7.SRX2912051	0.000368709	0.00546064	0.00664422	0.00858036	-0.00204646	5.05867
BRD4.J-Lat_A72.SRX2937338	0.00227193	0.00390802	0.00301596	0.00551101	0.00897205	5.05792
ZFX.293.SRX7805370	0.00339126	0.00547363	0.00622925	0.00698377	0.00727222	5.05584
FOXA2.CFPAC-1.SRX4677291	0.00100082	-0.000838487	-0.00884029	-0.00535302	-0.0145729	5.05547
MYC.P493-6.SRX129067	0.00289865	0.00623015	0.00516224	0.00619649	0.00556787	5.04857
ARID1A.MCF-7.SRX5089391	-0.00014974	-0.00477062	-0.00751841	-0.00556273	-0.00807927	5.04713
HMGB1.Lung_fibroblasts.SRX3585704	1.59948e-05	-0.00130013	-0.00579914	-0.00809274	-0.00669674	5.04388
CEBPB.Macrophages.SRX093190	0.00298655	0.00509724	0.00532286	0.00614449	0.00368463	5.03665
FOXA1.Breast_cancer_cells.SRX5493761	0.00269235	0.00327654	0.00745947	0.00518725	0.0061442	5.03627
EP300.HAEC.SRX5527609	-0.00480356	-0.00841847	-0.00898505	-0.00710728	-0.00938896	5.03576
WDR5.K-562.SRX4170712	-0.00226158	-0.00333486	-0.00599368	-0.00916869	-0.00767295	5.02373
TCF7.Breast_organoids.SRX5794311	-0.00369122	-0.00354878	-0.00221029	0.00372443	0.00880943	5.02333
SREBF1.Hep_G2.SRX150706	-0.00102126	-0.00267253	-0.00738595	-0.00762681	-0.00634917	5.01619
REST.HeLa.SRX100523	0.00106252	-0.00373587	-0.0024849	-0.00670592	-0.00911056	5.01598
BRCA2.hTERT-HME1.SRX6371943	6.20552e-06	0.00472811	0.00487423	0.00711363	0.00953796	5.00274
ESR1.MCF-7.SRX3110720	-0.00370017	-0.00541906	-0.00772761	-0.00984207	-0.0109704	5.00121
BRD7.SUM_159PT.SRX5824551	-0.000923033	-0.00480409	-0.00543742	-0.00773125	-0.000829629	4.98203
HNRNPH1.Hep_G2.SRX4708021	0.00150627	0.000988525	0.0036522	0.00701537	0.00721679	4.98167
BRD1.hESC_HUES64.SRX3230265	-0.000824479	0.00106687	0.00535126	0.00755034	0.00404051	4.97719
SSRP1.HT-1080.SRX3436567	0.00637286	0.00874995	0.00137018	0.00415629	-0.000752489	4.97565
YY1.hESC_H1.SRX157662	-0.000917376	-0.00490565	-0.00830223	-0.00789406	-0.0085113	4.97505
MYC.MCF-7.SRX188954	0.00148946	0.00611426	0.00792651	0.00709898	0.0120144	4.97321
CTCF.Neural_progenitor_cells.SRX4174629	-0.00227081	-0.00252979	-0.00927051	-0.00874239	-0.00821157	4.97055
STAT5B.CD8-Positive_T-Lymphocytes.SRX831873	-0.00203267	-0.00381161	-0.00758918	-0.00291847	-0.00773223	4.95756
AGO1.K-562.SRX4708086	-0.000200589	-0.00394178	-0.00722537	-0.00644114	-0.00531324	4.94454
MYCN.Neuroblastoma.SRX1842781	0.00383767	0.00583042	0.00285139	0.00423381	0.00724698	4.92029
FOS.MCF_10A.SRX150477	-0.00127391	-0.00173215	-0.00758151	-0.00642219	-0.0132671	4.91418
PAF1.THP-1.SRX728777	0.000296947	-0.00123642	-0.00324768	-0.00623565	-0.00905167	4.91057
MAFK.Hep_G2.SRX150689	-0.00107154	-0.00265367	-0.00437272	-0.00862514	-0.00825019	4.91015
TP53.Mammary_glands.SRX3734321	-0.000238807	0.00195863	0.00371488	0.00701716	0.0104845	4.90899
MYCN.CD34_Hematopoietic_stem_cells.SRX2013093	-0.00188539	-0.00736805	-0.0038336	-0.00303949	-0.00445431	4.90675
ZIC2.BCBL1.SRX3082734	-0.00184196	-0.00372378	-0.00980867	-0.00699194	-0.00311357	4.90258
ATF3.HCT_116.SRX1384029	0.00225084	0.0019108	0.00568041	0.00790168	0.00759569	4.90027
BCOR.VCaP.SRX5010967	-0.000293464	-0.00355539	-0.00460693	-0.00686653	-0.00643314	4.89857
RAD21.A549.SRX150380	-0.00305555	-0.00381072	-0.00916855	-0.00935232	-0.00730127	4.89
RCOR1.Keratinocytes.SRX543182	0.000295762	0.00155493	0.0053207	0.00483544	0.00761847	4.88689
MAX.Unclassified.SRX4220404	-0.00168497	0.0037218	0.00576262	0.00358514	0.00741606	4.88279
ZNF366.Dendritic_Cells.SRX1614810	-0.00307654	-0.00365963	-0.00704731	-0.0046008	-0.0064871	4.88136
SAFB.K-562.SRX4708087	4.14735e-05	-0.00245881	-0.00332337	-0.00602269	-0.0107297	4.86976
GTF2I.iPS_cells.SRX753138	-0.00319176	0.000951719	0.00438635	0.00574855	0.00425236	4.86858
ESR1.Breast_cancer.SRX3229153	0.00131555	-0.00352942	0.000143172	0.00502227	0.0117124	4.86402
FOXM1.MDA-MB-231.SRX185913	0.000934574	0.00366148	0.00694878	0.0100882	0.00419264	4.86088
SMARCA4.Hep_G2.SRX3426554	0.00264609	0.00420118	0.00252501	0.00602873	0.00656716	4.85969
BCL11A.LK-2.ERX2696551	-0.00141718	0.000588939	0.00540229	0.0104008	0.00781895	4.85863
PCGF2.T-47D.SRX3410402	0.00164725	0.00452223	0.00299742	0.00484222	0.00677495	4.85285
ELL2.HeLa.SRX573038	-0.0017076	0.00131069	0.00610555	0.00654911	0.0104633	4.85123
CTNNB1.SUM_149PT.SRX4815189	-0.000351991	-0.00219388	-0.00369409	-0.00802871	-0.0120172	4.83287
POU2F1.Mammary_gland_ductal_carcinoma.SRX8080566	0.00149755	0.00574939	0.00669998	0.00860409	0.00799408	4.82728
ESR1.MCF-7.SRX5323875	-0.00210559	0.00239473	0.00890894	0.0087136	0.00665333	4.82692
BRD4.SK-MEL-147.SRX2537517	-0.00194949	-0.003665	-0.00446281	-0.00431206	-0.00751483	4.81889
APOBEC3B.MCF-7.SRX523396	-0.000955107	0.0025981	-0.00109158	0.00408832	0.0152688	4.8141
EP300.T-47D.SRX1012610	-0.000338551	0.00160391	0.00441411	0.00690137	0.0112833	4.80043
FOXA1.Prostate.SRX8406482	-0.00163411	-0.00010617	0.00406662	0.00523092	0.0109198	4.79871
SUMO2.293.SRX316368	-0.00117768	-0.00219629	-0.00361605	-0.00605903	-0.0105371	4.79317
TBP.Bronchial_tracheal_epithelial_cells.SRX4367421	-0.000748148	-0.00219382	-0.00407984	-0.00711169	-0.0101137	4.79066
HIC1.iTreg.SRX2900608	0.00304387	0.00377182	0.0073241	0.00806859	0.00083061	4.78775
FOXA1.VCaP.SRX8089637	-5.74171e-05	0.00467727	0.00875773	0.00911709	0.00889003	4.78584
SNAI2.Keratinocytes.SRX476914	-0.000537433	-0.0037769	-0.00822764	-0.00723261	-0.00925343	4.78546
ZBTB7A.VCaP.SRX5076291	-0.00195453	-0.00347439	-0.00768363	-0.00826939	-0.00466242	4.78494
CDK12.Jurkat.SRX1144285	-0.00196035	-0.00521324	-0.00463371	-0.00341906	-0.00734364	4.78203
CEBPB.A549.SRX190327	-0.000466778	-0.00228626	-0.00472676	-0.00787805	-0.0138862	4.78112
INTS3.HeLa.SRX3640577	-0.00257182	0.00293891	0.000670989	-0.00321569	-0.00990571	4.77919
HMGB2.HUVEC.SRX2765965	-0.00219177	-0.00337636	-0.00650642	-0.00421093	-0.00969211	4.77731
SNAI2.Keratinocytes.SRX476921	-0.00138715	-0.00515793	-0.00783413	-0.00580718	-0.0103189	4.77682
AHR.MCF-7.SRX2378695	-0.00140878	0.00524183	0.00245304	-0.000167799	-0.0105282	4.77464
CTCF.hESC_derived_cardiac_cells.SRX4377128	1.81788e-05	0.00274416	0.0100613	0.0101981	0.0134119	4.77053
WDR5.LoVo.SRX6764991	0.00215397	0.00207208	0.000319434	0.00351319	0.0140718	4.76711
TRIM28.293.SRX065546	0.000249371	0.00550808	0.00542523	0.00700972	0.00347237	4.76569
SUMO2.WI-38.SRX204164	0.00225686	0.00222081	0.00453021	0.00667772	0.00555005	4.75215
TFAP2C.MCF-7.SRX028632	0.00162999	-0.00232438	-0.00634233	-0.00905068	-0.0098546	4.74639
STAG2.HMEC.SRX3040152	0.00320231	-0.000536148	-0.00860608	-0.00623861	-0.00837773	4.74545
PCF11.HeLa.SRX5441326	-0.00238317	-0.00342726	-0.00184183	-0.00538275	-0.00881337	4.73575
RUNX2.MCF-7.SRX2145569	0.00148879	0.00244369	0.0090395	0.00608825	0.00930973	4.72688
BRD4.SUM_159PT.SRX5824596	0.000860676	-0.00414927	-0.00545231	-0.00699441	-0.00597757	4.72651
BRD4.SUM_229PE.SRX2194290	-0.00208768	-0.00604807	-0.00765676	-0.00762682	-0.00387631	4.72043
TET2.Jurkat.SRX2014505	0.00197403	0.00363973	0.00239349	0.00393729	0.00726904	4.71577
FOXA2.PANC-1.SRX5504128	-0.00224693	0.00180706	0.011041	0.00290527	0.00876268	4.71236
GATA3.MDA-MB-231.SRX1156477	0.00224642	-0.00137711	-0.00809814	-0.00756188	-0.0103508	4.7064
SMAD3.H69.SRX7719080	0.000169129	0.00273638	0.0102996	0.0128893	0.0163172	4.70482
PHF2.NAMEC8.SRX1426078	-0.000321755	-0.0015852	-0.00433893	-0.00328818	-0.0108091	4.7
TEAD4.PC-9.SRX5887610	0.00054677	0.000860335	-0.00837093	-0.0100739	-0.00511666	4.69401
CTNNB1.293.ERX2722358	-0.00287405	-0.00556994	-0.0068606	-0.00410525	-0.00192701	4.68846
SSRP1.HT-1080.SRX3436562	-0.00132443	-0.00634767	-0.00700417	-0.00156345	-0.0045398	4.68684
BCOR.VCaP.SRX5010966	-0.00156043	-0.00123107	-0.00688237	-0.00621569	-0.00690597	4.68076
MED1.VCaP.SRX8089673	0.000321875	0.00213141	0.00586054	0.0066547	0.0108632	4.67661
HOXB13.Prostate.SRX8406303	-0.000288817	0.0032164	0.00454905	0.0051113	0.0111654	4.67542
RXRA.JMSU1.SRX3450331	-0.00149001	0.00159193	-0.00618357	-0.00555383	-0.00519818	4.67277
ESR1.Breast_cancer_cells.SRX2897209	0.000493731	0.00429247	0.00623458	0.00649544	0.0077222	4.66287
CTCF.Hep_G2.SRX4655782	-0.00419015	-0.00538741	-0.0086583	-0.00573629	-0.00484299	4.66179
ESR1.MCF-7.SRX323399	-0.00182225	-0.00160757	-0.00171232	-0.0073192	-0.0150163	4.65894
ESR1.MCF-7.SRX5089450	-0.00107588	0.0020388	0.00567951	0.00957043	0.0107221	4.65802
NETO2.U-937.SRX5409711	0.00164703	0.00543316	0.00140001	0.00558582	0.00570883	4.65619
SRF.hESC_H1.SRX100470	-0.000810015	-0.0037193	-0.00505877	-0.00640764	-0.0116886	4.64814
RUNX1.Kasumi-1.SRX747571	-0.00260191	-0.00363381	-0.00640756	-0.00459145	-0.00849946	4.64751
RUNX2.SEM.SRX4484982	-0.00197467	-0.00826998	-0.00695212	-0.00842443	-0.0068296	4.64614
CTCF.Hep_G2.SRX4655783	-0.00189299	-0.00421981	-0.000227903	0.00692126	0.0155928	4.64578
FOXA1.CFPAC-1.SRX1389379	-8.22489e-05	-0.00243495	-0.00333205	-0.00628499	-0.0151882	4.64335
TCF12.MCF-7.SRX190317	0.00127285	0.00321318	0.00571511	0.00339294	0.00919018	4.63723
XRN2.DLD-1.SRX7677740	-0.00298617	-0.00455863	-0.00134774	0.00356925	0.00730471	4.63202
ESR1.MCF-7.SRX5089459	-0.00186483	-0.00609881	-0.00884205	-0.0084588	-0.0060131	4.63005
VDR.Lymphoblastoid_cell_line.SRX022395	-0.000975584	0.00624792	0.00724748	0.00513409	0.00574513	4.62575
GRHL3.NHEK.SRX2582161	-1.49672e-05	0.003811	0.00740964	0.00723925	0.00606885	4.62483
MYC.293.SRX3422689	0.00170035	0.00492251	0.006181	0.0036573	0.00630389	4.61857
SPI1.Dendritic_Cells.SRX5574369	0.00110889	0.00559061	0.0030027	0.00607797	0.00744877	4.6162
RAD21.THP-1.SRX4001825	0.00243645	0.00402968	0.00730691	0.00610204	0.00830794	4.60839
TCF3.ICN12.SRX656347	0.00305556	0.00638671	0.00559077	0.00217762	0.0051694	4.60737
YAP1.293.SRX5718140	-0.00143158	-0.00496294	-0.00430008	-0.00563629	-0.00330602	4.60041
UBTF.K-562.SRX150418	0.0026774	0.00572461	0.00400236	0.00459882	0.00454325	4.5996
REST.HCT_116.SRX190325	0.00177376	0.00255883	0.00348985	0.00506088	-0.00965704	4.59789
DDX5.NTERA-2.SRX610813	-0.000254914	0.00276175	0.00192438	-3.90746e-05	-0.00944582	4.59703
TEAD4.hESC_H1.SRX190301	-0.000885395	-0.00351158	-0.00427229	-0.00532905	-0.00845687	4.59439
CTCF.hESC_HUES64.SRX3482873	-0.00105851	-0.00565153	-0.0107048	-0.0065129	0.000671814	4.59069
RUNX1.Kasumi-1.SRX112545	-0.0023934	-1.95236e-05	-0.00860472	-0.00422597	-0.0068087	4.58874
EP300.786-O.SRX2749139	0.000270271	-0.00298965	-0.00667537	-0.00629492	-0.00612082	4.58481
SNAI2.PC-9.SRX5887623	0.00144361	0.00382076	0.00494753	0.0052682	0.00759449	4.58449
BCL11B.PBMC.SRX5007091	0.00167667	0.00249864	0.00723434	0.00836728	0.00691202	4.57939
CEBPA.T-47D.SRX6058755	-0.00148641	-0.00412755	-0.00590869	-0.00734317	-0.0091519	4.57431
NR4A1.Kasumi-1.SRX1653203	-0.00269005	-0.00260162	-0.00527243	-0.00487859	-0.00665182	4.56478
YAP1.H2052.SRX757325	-0.00194823	-0.0048207	-0.00540162	-0.00976799	-0.00287272	4.55204
AR.Prostate.SRX8406424	0.0019378	0.00489272	0.00255189	0.0042893	-0.0071964	4.54629
IRF1.K-562.SRX5646088	0.00068923	-0.00178886	-0.00516235	-0.00629265	-0.00609129	4.54545
MYC.LoVo.SRX361885	-0.00210063	-0.00229065	-0.00456101	-0.00584975	-0.00761244	4.54498
ESR1.FULR.SRX3285603	0.00277783	0.002861	0.00421858	0.00603739	0.00743495	4.53925
STAT3.FaDu.SRX1597600	-0.00133192	-0.00128576	-0.00601863	-0.0052353	-0.00743266	4.53818
SMARCA4.Neural_progenitor_cells.SRX5716469	0.000744893	-0.00209791	-0.00276334	-0.00295115	-0.0112531	4.53373
ARID3A.Hep_G2.SRX150355	-0.00221349	-0.00441478	-0.00215143	-0.00400037	-0.0092615	4.52804
NR3C1.ECC-1.SRX100509	-0.00239542	-0.0054199	-0.0053558	-0.00652298	0.00116009	4.52637
GATA1.K-562.SRX186613	0.000399664	0.00182023	0.00864729	0.00554954	0.00488287	4.52452
SMARCA4.Aska.SRX3468010	-0.00139306	-0.00332313	-0.000949936	-0.00283502	-0.010051	4.52088
FOS.K-562.SRX029087	0.000730615	0.00260702	0.005298	0.00536187	0.00710245	4.51623
ETV1.Gastrointestinal_Stromal_Tumors.SRX2628187	-0.00259503	-0.00251973	-0.00274529	-0.00513115	-0.00892847	4.51232
JUN.hESC_HUES8.SRX3592678	-0.000920459	0.00195762	0.00539711	0.00581925	0.00741475	4.50836
BRD4.OCI-AML-3.ERX195061	0.0036681	0.00564688	0.00416919	0.0040722	0.00925679	4.50655
ZNF366.Dendritic_Cells.SRX1614808	-0.000112994	-0.00141599	-0.00393221	-0.00796837	-0.00955536	4.50576
TOP2B.Glioma.SRX6433362	0.00178985	-0.00172521	-0.00315966	-0.00535007	-0.00746249	4.50322
ASF1A.HeLa.SRX248766	-0.00113936	-0.00374027	-0.00424949	-0.00574423	-0.00575276	4.50134
SUMO2.VCaP.SRX1079390	-0.00116817	-0.00362364	-0.00613651	-0.00699427	-0.00500052	4.4999
FOXP1.hESC_H9.SRX097581	0.000644755	0.00232943	0.00573233	0.00662867	0.00669856	4.49931
PAF1.SEM.SRX1873455	0.00141247	0.00458113	0.00494342	0.00487041	0.00531988	4.49782
AR.VCaP.SRX099182	-0.00234528	-0.00712051	-0.00254439	-0.00553017	0.0016802	4.49648
BRD4.J-Lat_A72.SRX2937351	-0.00227768	-0.00214978	-0.00568574	-0.00184853	-0.00794624	4.49562
RELA.Lung_fibroblasts.SRX212183	0.0031989	0.00459326	0.00626368	0.00484397	-0.00133301	4.48645
PHF8.HeLa.SRX022433	-0.0018812	-0.0036587	-0.00492619	-0.00593072	-0.00563742	4.48601
FOXA2.CFPAC-1.SRX6441750	-0.0025692	-0.00531594	-0.00611117	-0.00624821	-0.00960263	4.486
ESR1.MCF-7.SRX3447355	0.000774825	0.00390565	0.0113043	0.0110177	0.0127296	4.47988
ESRRA.BT-474.SRX1473609	0.000979059	0.00222433	9.36567e-05	-0.00176512	-0.0162855	4.47973
BRD4.402-91.SRX5026354	-0.00214712	-0.00289837	-0.00351048	-0.00447232	-0.00847977	4.47821
MYC.LNCAP.SRX3881551	-0.000532792	-0.00285705	-0.0045793	-0.00721212	-0.00948273	4.47813
BHLHE40.Hep_G2.SRX150645	-0.0010222	-0.00295618	-0.00654872	-0.00680862	-0.00689847	4.47703
JARID2.iPS_cells.SRX317574	-0.000871038	-0.00531652	-0.00367967	-0.00577145	-0.00662297	4.47648
BRD3.LX2.SRX612502	0.00344039	0.0056207	0.0069052	0.00314635	0.00341687	4.47257
GRHL3.NHEK.SRX2582162	0.00250759	0.00394569	0.00629692	0.00511655	0.00614871	4.47096
SMARCA4.hESC_H9.SRX027488	-0.000643687	-0.00498203	-0.00436284	-0.00180174	-0.00798777	4.47035
SMARCA4.iPS_cells.SRX5234472	-0.0032346	-0.00365503	-0.00454063	-0.00489049	-0.0013884	4.47009
PPARG.HT-29.SRX1538765	0.000153958	-0.00395593	-0.00468238	-0.0062949	-0.00792884	4.46585
ONECUT2.AGS.SRX3927330	-0.00117198	-0.00756719	-0.00144894	0.0054679	0.00378842	4.46326
ESR1.MCF-7.SRX2912063	0.00217909	0.00155855	0.00663379	0.00710242	0.00539994	4.4607
ESR1.Breast_cancer_cells.SRX2897218	0.00050465	0.00103616	0.00555425	0.00725764	0.00858329	4.45294
FOXA2.PANC-1.SRX5504129	0.00128673	0.00543101	0.00652147	0.00664817	0.00323095	4.45117
KLF6.PDAC.SRX1389377	0.00153522	0.00243922	0.00139337	0.00657649	0.0102107	4.451
APC.HCT_116.SRX2850860	0.00301244	0.00456001	-0.00267268	-0.00645828	0.00521186	4.44874
BRD4.hESC_derived_neural_cells.SRX4417535	0.000277132	-0.00392845	-0.00766263	-0.00515682	-0.00640498	4.44751
FOXM1.SK-N-SH.SRX190206	-0.000346721	0.0023959	0.00397575	0.00867918	0.0063847	4.44604
HDAC1.Erythroid_progenitors.SRX687554	-0.000734629	-0.00329996	-0.0038099	-0.00761023	-0.00622441	4.44154
PCBP1.Hep_G2.SRX4708027	-0.00162664	-0.00396502	-0.00444767	-0.00703839	-0.00584697	4.43679
BRD9.MDA-MB-231.SRX4377562	0.000730446	0.00564171	0.00633138	0.00605247	0.00145182	4.4278
BRD4.SW_480.SRX1272798	-0.000912626	-0.00416328	-0.00336398	-0.00363016	-0.00895149	4.42734
KDM5B.FULR.SRX3285608	0.00152763	0.00359555	0.00512718	0.00568186	0.00484694	4.42115
SUZ12.CAL-51.SRX2900154	-0.000788245	0.00249361	0.00488852	0.00572002	0.0150988	4.42025
MYCN.Neuroblastoma.SRX1690263	9.02669e-05	0.00257238	0.00714342	0.00789861	0.00628274	4.41972
SMARCC1.MCF-7.SRX5172061	4.27033e-05	0.00397696	0.00641625	0.00818898	0.00240388	4.41392
KLF5.KATO_III.SRX367644	0.00198678	-0.0010382	-0.00626229	-0.00527947	-0.00893919	4.40709
RELA.HUVEC.SRX294971	0.00148922	-0.00273126	-0.00739041	-0.00310077	-0.0072274	4.40631
RB1.VCaP.SRX1490930	0.00451194	0.00621204	0.00526434	-0.0021859	0.00121396	4.40179
MITF.Hermes_3C.SRX7368251	0.0012852	0.000462819	-0.00613171	-0.00452516	-0.00647696	4.39701
EP300.hESC_derived_neural_crests.SRX1091543	0.0010184	0.00391397	0.00634341	0.00472992	0.00880277	4.39614
TCF3.Kasumi-1.SRX236115	0.00238515	0.00307726	0.00443191	0.00545255	0.0038385	4.38035
STAT3.Th2_Cells.SRX5801455	-0.00280696	-0.00357805	-0.00117075	-0.00391442	-0.0106149	4.37794
BRD4.22Rv1.SRX4824369	-0.000894372	-0.00456652	-0.00797078	-0.00989293	-0.00425933	4.37426
SOX3.Neural_progenitor_cells.SRX5716454	-0.00041411	0.0033883	0.00192195	0.0051246	0.00913384	4.37151
CTCF.U2OS.ERX1831867	0.0028454	0.00477943	0.00654881	0.00428724	0.010909	4.36853
PAX8.Caki-1.ERX3266645	0.000944639	0.000356376	0.00616374	0.00694156	0.0034989	4.36737
NFE2L2.HAEC.SRX2734392	-0.000199225	0.00235566	0.00599472	0.00836113	0.00655497	4.36534
SMARCA4.Mel270.SRX5212357	0.000252513	-0.00230684	-0.00450489	-0.00522651	-0.00764126	4.35543
FOXL2.HGrC1.SRX6957433	-0.00361221	-0.00654265	-0.00819066	-0.00589462	-0.00172536	4.35251
TFAP4.Kasumi-1.SRX259617	0.00059802	0.0021297	0.00426284	0.00830863	0.00793545	4.34464
TBP.Bronchial_tracheal_epithelial_cells.SRX4367441	-0.000692246	0.00131544	0.0059876	0.00767165	0.0105339	4.34248
KDM1A.OCI-LY1.SRX3461646	0.000855418	-0.00140281	-0.0030767	-0.00350794	-0.0102247	4.33279
CREBBP.T98G.SRX018281	0.00271692	0.00433453	0.00264804	0.00853767	-0.00120923	4.32973
BRD4.VCaP.SRX8089624	-0.000771814	-0.00217794	-0.00517391	-0.00548809	-0.00665892	4.32755
ZFP64.MOLM-13.SRX4154204	-0.000242408	-0.00199928	0.00522864	0.00561509	0.0100177	4.3224
ZMYM3.Hep_G2.SRX3230411	0.00108912	-0.00233708	-0.00149594	-0.00572124	-0.00856286	4.31965
BRD4.U-87_MG.SRX327752	0.000976152	0.0050267	0.00788301	0.00734842	0.00609642	4.31377
TRIM28.CD34_Hematopoietic_stem_cells.SRX391683	-0.00216664	-0.006142	-0.00257283	-0.00420192	-0.0127901	4.31305
MAX.U-87_MG.SRX129085	-0.00323193	-0.00613035	-0.00448626	-0.00500443	-0.010896	4.31211
CEBPB.Hep_G2.SRX150572	0.000763268	-0.00220703	-0.00501205	-0.00668926	-0.0114274	4.31102
TAF3.Hep_G2.ERX1234993	-0.00166926	-0.00275961	-0.0062172	-0.00444691	-0.00410068	4.29735
BRD4.HUVEC.SRX425253	0.00125946	0.00198782	0.00397735	0.00610437	0.00668281	4.29142
POU2F1.22Rv1.SRX5124040	-0.00116578	-0.00359791	-0.00635018	-0.00765878	-0.00787869	4.29087
RELA.MCF-7.SRX968976	0.00166269	0.000655935	0.00511908	0.00843456	0.0033647	4.28434
HOXB13.Prostate.SRX8406545	-0.00161102	-0.00413871	-0.00523464	-0.00532009	-0.0043741	4.28362
EZH2.Peripheral_blood_mononuclear_cells.SRX4212572	-0.00120114	-0.00130543	-0.00427142	-0.00770391	-0.00901466	4.28158
ESR1.MCF-7.SRX4451216	0.00116059	0.00156676	0.00666739	0.00751339	0.00576877	4.28087
FOXA1.Prostatic_Neoplasms,_Castration-Resistant.SRX8406525	0.00194359	0.00152324	0.00557304	0.00411357	0.00704765	4.28004
INTS12.Bronchial_epithelial_cells.SRX1711344	-0.000258155	0.00101269	0.00709251	0.0103354	0.0048971	4.27453
EGR1.Macrophages.SRX7902979	0.00181446	0.00265535	0.00741576	0.00958432	0.00299467	4.27283
MYH11.ME-1.SRX265221	-0.00361903	-0.00288933	-0.00431859	-0.00210671	0.00165084	4.27013
HOXB8.K-562.SRX4882227	0.000878579	-0.00328525	-0.00196416	-0.0053978	0.00592439	4.26918
CTCF.Neuroblastoma.SRX2731778	-0.00109632	0.00349731	0.00668718	0.00866017	0.0156964	4.26736
ESR1.MCF-7.SRX371476	0.000547339	-7.2239e-05	-0.00564174	-0.00940848	-0.0127603	4.26571
CEBPB.Osteoblasts.SRX1823810	0.00105073	-0.00872854	-0.00746779	-0.0040717	0.00428263	4.25967
POU5F1.BJ.SRX2431535	-0.000259049	0.0052708	-9.41112e-05	0.00726202	0.00682921	4.25932
MYC.HCT_116.SRX5547217	-0.000455321	0.000549301	-0.00335299	-0.0061342	-0.0121054	4.2579
SUPT5H.HeLa.SRX2510823	0.00547537	0.00856657	0.000122744	-0.00217139	-0.000890089	4.25786
ESR1.MCF-7.SRX330069	0.00380399	0.00388061	0.00636691	0.00944751	0.00717776	4.2473
EP300.Erythroid_Cells.SRX218421	-0.0018792	-0.00459587	-0.00423824	-0.00480817	-0.00609852	4.24359
FOXA1.LNCAP.SRX1280790	0.00573609	0.00504174	0.00207557	0.00422718	0.00751753	4.24349
NR1H2.HT-29.SRX1538759	-0.00196977	-0.00311037	-0.00496977	-0.00442737	-0.00875108	4.24079
YAP1.MDA-MB-231.SRX883576	-0.00201836	-0.00299123	0.000498991	-0.00343789	-0.0118995	4.2337
RAD21.THP-1.SRX4001824	-0.00168765	-0.00521989	-0.00583909	-0.00460088	-0.00761936	4.23
FOXA1.Breast_cancer.SRX3229180	-0.000209651	0.00323361	0.00270862	0.00202836	0.0108254	4.22924
PIAS1.LNCAP.SRX1885196	0.000832162	-0.00312741	-0.00188971	-0.00682277	-0.00882677	4.22569
GRHL2.Tracheal_epithelial_cells.SRX268451	-0.00293599	-0.00563454	-0.0054208	-0.00575594	-0.00337678	4.22427
AR.VCaP.SRX471855	-0.00260248	-0.00226086	0.000861384	0.00139567	0.0117041	4.22185
BRD4.MV-4-11.SRX1134749	0.00118498	0.00414738	0.00427468	0.00510361	0.00630558	4.22137
EP300.ZR-75-30.SRX1521303	-0.000987558	-0.00517661	-0.00556185	-0.00460211	-0.00216436	4.2158
SMARCA4.MCF-7.SRX5089413	-0.000599154	-0.00390386	-0.00651955	-0.0053447	-0.00404725	4.21439
SMC1A.Macrophages.SRX2770860	0.00149627	0.00308898	0.00537695	0.00459984	0.00662581	4.21001
RELA.HUVEC.SRX425264	-0.00251686	0.00129191	0.00653084	0.00452661	0.00685195	4.20956
KMT2A.MCF-7.SRX4931261	0.00106715	-0.00437367	-0.00698749	-0.00564126	-0.00288631	4.20537
BRD7.EOL-1.SRX3927289	-0.000167156	-0.00290396	-0.007019	-0.0060666	-0.00577686	4.20369
FOXA1.MCF-7.SRX371483	0.000617766	0.00458008	0.00690328	0.00443201	0.00980759	4.20286
MYBL2.MCF_10A.SRX4213901	-0.0017561	-0.00609395	0.00427842	0.00574128	0.000156299	4.19465
GATA4.AGS.SRX367641	-0.00215214	-0.00308208	-0.00467158	-0.0063477	-0.00623327	4.18693
IKZF1.Pre-B_ALL_.SRX625674	-8.40273e-05	0.000821427	0.00145499	0.00593134	0.0153127	4.18371
RELA.SGBS.SRX813774	-0.0046155	-0.00421298	0.0032968	0.00428742	0.000632115	4.18107
TP63.Mammary_glands.SRX3734319	0.00403788	0.00253298	0.00517321	0.00221601	0.00855322	4.17775
KLF4.HAP1.SRX5763015	-0.00488152	-0.00148435	-0.000664613	0.0013571	-0.00843063	4.16835
MED1.MOLM-14.SRX5242457	-0.00216246	0.000880794	0.00277652	0.00346052	0.010371	4.16744
SPI1.Hep_G2.SRX5574513	-0.000796961	-0.00222865	-0.00559647	-0.00615471	-0.00983247	4.16711
FOXA1.MCF-7.SRX5202983	0.00123222	0.00302048	0.00276275	0.0063734	0.0100757	4.1671
JARID2.iPS_cells.SRX317571	0.00182993	0.00185919	0.0069573	0.00426784	0.00829887	4.16486
TAF1.GM12891.SRX100438	-0.00177663	-0.00371604	-0.00763211	-0.0102736	-0.00948114	4.1648
ESR1.Breast_cancer.SRX3229140	0.000505489	0.00584289	0.00194701	-0.00167687	0.00864327	4.14744
FOXA2.Endometrium.SRX4911599	-0.00237075	-0.0042698	-0.00448778	-0.00596684	-0.00228437	4.14577
CREBBP.Keratinocytes.SRX7214027	0.00182961	0.00342424	0.00476909	0.0074696	-0.00291643	4.14103
RELA.HAEC.SRX7054660	-0.00157621	-0.00381416	-0.00472707	-0.00247379	-0.00766743	4.14036
CDK9.HCT_116.SRX1177906	-0.00123965	-0.00287743	-0.00396006	-0.00483412	-0.00316524	4.13905
TEAD1.Keratinocytes.SRX6976722	-0.00338015	-0.00511648	-0.00830469	-0.00104996	-0.00605969	4.13489
SMC3.Unclassified.ERX1268189	-0.000362082	-6.95074e-05	0.00358946	0.010659	0.0120805	4.13485
SMARCA4.Endometrial_epithelial_cells.SRX5195731	2.54401e-05	-0.00232538	-0.00535672	-0.00502409	-0.00469916	4.13443
RAD21.THP-1.SRX4001911	-0.00253137	-0.00624392	-0.00484185	-0.00793362	-0.00679827	4.13166
RELA.HAEC.SRX7054610	-0.00078799	-0.00352428	-0.00412123	-0.00313068	-0.0097811	4.13148
ESR1.MCF-7.SRX323398	-0.00107416	-0.0029058	0.00316119	0.00465455	0.00841258	4.12752
NR3C1.A549.SRX100403	-0.000264187	-0.00181948	-0.00683624	-0.00897244	-0.00298983	4.12458
RUNX1.293.SRX2513054	0.00622303	0.00355884	0.00556364	0.00473774	0.00378044	4.12447
ZFX.PrEC.SRX3526593	0.00170281	0.00303434	0.00747995	0.0057248	0.00484394	4.12362
BRD4.VCaP.SRX8089625	-0.00124087	-0.00235491	-0.00488635	-0.00652321	-0.00471021	4.12328
BRD4.NCI-H2171.SRX204900	0.0030222	0.00547331	0.00559798	0.00729345	0.00298313	4.12195
TCF7.MCF_10A.SRX4017892	0.000349156	0.000575133	0.00410025	0.00449213	0.0114514	4.1215
AR.DU_145.SRX306506	0.00155907	0.00425734	-0.000115313	-0.00176223	-0.00945921	4.12119
ESR1.MCF-7.SRX1012625	0.00133754	0.00563723	0.00665547	0.00392456	0.0095315	4.12091
SNAI2.Keratinocytes.SRX476922	-2.57568e-07	-0.00250059	-0.00750007	-0.00801299	-0.00802671	4.11711
EP300.HUVEC.SRX5527617	-0.0026227	-0.00549656	-0.0065069	-0.00573703	-0.0137419	4.11193
CDCA5.Unclassified.ERX1268187	0.000178905	0.00323195	0.00675292	0.00722185	0.00953308	4.11181
XBP1.MDA-MB-231.SRX384488	-0.00294854	-0.00590472	-0.00636022	-0.00417505	0.00178372	4.11047
EP300.Lung_fibroblasts.SRX212185	-0.000258102	-0.00323982	-0.0076506	-0.00797899	-0.000631097	4.10795
STAT3.Breast_cancer_cells.SRX2020844	0.000843638	0.000658303	-0.00385745	-0.00933859	-0.00432844	4.10086
TCF12.RPMI_8402.SRX158110	0.00171597	0.0030732	0.00436525	0.00312537	0.00807901	4.10084
RNF2.T-47D.SRX3410396	0.00126557	0.00343054	0.00234371	0.00367272	0.00759608	4.10023
ARNT.Hep_G2.SRX4802359	-0.00273125	-0.00471902	-0.00226279	-0.00385907	-0.0128127	4.09891
ZFX.293.SRX3091917	-0.000277495	-0.00167712	-0.00273108	-0.00381514	-0.00680801	4.09578
NR1H3.HT-29.SRX1538763	-0.00170916	-0.00409027	-0.00478385	-0.00417577	-0.0087851	4.08945
ZBTB48.HeLa.SRX2652439	-0.000380664	-0.00230705	-0.00265953	-0.00585903	-0.0070458	4.08781
ETS1.HEYA8.SRX3033231	-0.00397717	-0.00133393	0.0046658	0.00755319	0.0024592	4.08248
BRD9.MDA-MB-231.SRX4377560	-0.000582452	-0.00387711	-0.00517784	-0.00403476	-0.0119435	4.0809
TLE3.MCF-7.SRX4815192	0.00175645	0.00511502	0.00392112	0.00712353	0.00168256	4.07864
FOXL2.HGrC1.SRX6957394	0.00190116	-0.00185296	0.00102682	0.00697691	0.0117259	4.07745
ETV5.LoVo.SRX359886	0.00064794	-0.00213874	-0.004606	-0.00598828	-0.0110488	4.07652
ESR1.Ishikawa.SRX5683078	-0.00216866	0.000513804	0.00390947	0.000257807	0.0138322	4.0752
KDM5B.MCF-7.SRX055309	3.33768e-05	0.00501768	0.00746242	0.00657275	0.00829772	4.07399
CTCF.786-O.SRX1594217	-0.000654009	-0.00446285	-0.00500167	-0.00793684	-0.00837527	4.07332
BRD4.HeLa.SRX367337	-0.000442799	-0.00322509	-0.00288782	-0.00709512	-0.0030259	4.07259
EZH2.LNCAP.SRX160731	-0.00173016	0.000609511	0.00451078	0.00568743	-0.00445464	4.07212
PAX5.NAMALWA.SRX243762	0.000696214	0.00293271	0.00471099	0.0048389	0.00357347	4.0685
JUN.MDA-MB-231.SRX1044413	0.00565866	0.00441129	0.00434899	0.00611683	0.00634006	4.06742
FOXA1.Prostatic_Neoplasms,_Castration-Resistant.SRX8406516	0.00196513	0.00303159	0.00654149	0.00392279	0.00464587	4.06685
CTCF.HuT_78.ERX2868734	-0.00140712	-0.00523008	-0.00645096	-0.00679648	-0.00839053	4.06597
RBM22.Hep_G2.SRX4708035	0.00157958	0.00250914	0.0031671	0.00431943	0.00857705	4.0578
RELA.U2OS.SRX3638911	-0.000780634	0.000360697	0.00618226	0.00665349	0.00634191	4.05239
FOXL2.KGN.SRX6957430	-0.000432278	-0.00368173	-0.00647528	-0.00469898	-0.00544081	4.05232
GTF2F1.HeLa.SRX150633	0.00113988	0.00226547	0.00496386	0.00667965	0.00937182	4.05045
GTF2B.HeLa.SRX1136633	-0.00235493	-0.00604053	-0.00516642	-0.00244821	1.84153e-05	4.04882
MYOCD.A549.SRX5598318	0.000549342	0.00405464	0.00410619	0.00611053	0.00668619	4.04425
BRD2.MDA-MB-231.SRX4377541	-0.00135406	-0.00468815	-0.00767474	-0.0105814	-0.0102932	4.04197
JDP2.Loucy.SRX4179992	-0.000928285	0.00324497	0.00636087	0.00652457	0.00185266	4.04113
HOXB13.Prostate_cancer_cells.SRX1067064	-0.00437126	-0.00534667	-0.00415291	-0.000266895	0.00462156	4.03931
ZIC5.HCT_116.SRX5486433	-0.00376183	-0.00474538	-0.00726775	-0.00531188	-0.00396824	4.03639
BRD4.SUM_159PT.SRX795223	0.00348141	0.00459756	0.00472383	0.0029702	0.00506853	4.03239
AR.LHSAR.SRX1067071	0.00207919	0.0044415	0.00705535	0.00480184	0.00311464	4.02852
FOXA1.VCaP.SRX2642365	2.53231e-05	-0.00357382	-0.00707024	-0.00775794	-0.00983011	4.02724
NR3C1.BEAS-2B.SRX1672127	-0.000694971	-0.00281321	-0.00405854	-0.00441223	-0.0100693	4.02344
NELFCD.DLD-1.SRX7677725	-0.000449528	0.00192962	0.00691067	0.00659994	0.00219112	4.01935
RELA.HAEC.SRX7054612	-0.00454529	-0.00574579	-0.00514783	-0.00100838	-0.00291385	4.01879
ESR1.U2OS.SRX8380668	-0.000106346	-0.00597332	-0.0125117	-0.00927378	-0.0072464	4.01623
KDM5B.MCF-7.SRX265414	0.00150185	0.00351865	0.00613018	0.0070069	0.0119857	4.01582
NELFA.293.SRX3737119	-0.00162817	-0.00364183	-0.00553954	-0.00466565	-0.00736041	4.01092
SPI1.Macrophages.SRX5574375	-0.00223009	-0.00380378	-0.00321791	-0.0062167	-0.00897826	4.01026
SMARCB1.MCF-7.SRX5089444	-0.0018939	-0.00153502	-0.00439237	-0.00268954	-0.00878125	4.00737
CEBPB.MV-4-11.SRX2245500	0.00260867	0.00503182	0.00442965	0.00424877	0.00570707	4.00669
TP53BP1.hESC_H9.SRX3472377	-0.000861504	-0.00312129	-0.00498417	-0.00477237	-0.00754902	3.99623
EGR1.Macrophages.SRX7902980	-0.0008732	0.00300743	0.0073997	0.00741895	0.00481327	3.99597
FUS.Hep_G2.SRX4708029	-0.000337256	0.00199758	0.00732898	0.00769052	0.00552621	3.99441
TOP1.LNCAP.SRX758029	0.000929383	0.000669134	-0.00232376	0.00139972	-0.00955118	3.99361
FOXA1.VCaP.SRX497610	0.000262748	-0.00389194	-0.00393713	-0.00575599	-0.0095894	3.99341
GATA2.LNCAP.SRX864826	-0.00218499	-0.00298909	-0.00636838	-0.00947142	-0.00343558	3.99248
EP300.hESC_derived_neural_cells.SRX027490	-0.000928402	-0.00185894	-0.00596222	-0.00674579	-0.00472656	3.98592
EP300.293.SRX359407	-0.00483531	-0.00326612	-0.0024412	-0.00236934	-0.00668169	3.98529
BRD4.SUM_159PT.SRX2194261	-0.00100574	-0.00538906	-0.00776095	-0.00847582	-0.0153887	3.9787
ELF1.A549.SRX190246	0.00186789	0.00232534	0.00449036	0.00729686	0.0103882	3.97378
SMARCA4.A549.SRX5982342	-1.99704e-05	-0.00333205	-0.00836132	-0.00498557	-0.00642163	3.97377
STAT1.SET-2.SRX2961558	0.00172499	0.00212801	0.00172025	0.00442748	0.010929	3.97278
FOXA1.MCF-7.SRX371481	0.00021956	-0.00213571	-0.00552245	-0.0088272	-0.00678594	3.97208
STAT3.NCI-H358.SRX3124566	0.0022102	-0.00158351	-0.00361759	-0.00818422	0.0035459	3.9711
HSF1.U2OS.SRX690823	-0.00459973	-0.00496874	-0.00599452	-0.00351734	-0.00103035	3.96832
RUNX2.PER-117.SRX8472392	-0.00142936	-0.00330187	-0.00544335	-0.00458136	-0.00511984	3.96751
MYCN.CHP-134.SRX5662026	0.000594628	0.00669139	0.00332206	0.00232823	0.00658049	3.95789
TCF12.GM12878.SRX100434	-0.00135969	-0.00384977	-0.00477272	-0.00746267	-0.00561505	3.95667
SMARCA4.A549.SRX5982364	-0.00288358	-0.00010492	0.00639683	0.00586353	0.00240868	3.95417
MED1.Mesenchymal_stem_cells.SRX3946904	5.50641e-06	-0.00308148	0.00155178	0.0066011	0.00614987	3.95056
RAD21.MCF-7.SRX1165107	0.00374573	0.00496335	0.00728092	0.00543774	0.00366466	3.94829
SMC3.Neutrophils.SRX5391681	0.00335166	0.00617088	0.00619655	0.00259336	-0.000371455	3.94774
MCRS1.Hep_G2.SRX3445803	0.00160283	0.00183202	0.00844347	0.00575111	-0.00107917	3.94754
BRD4.KELLY.SRX3124405	0.00148166	0.00389154	0.00443603	0.00525196	0.00497246	3.94749
SMARCC1.iPS_cells.SRX5234467	-0.000724689	0.000932924	0.00400069	0.00614424	0.00568682	3.94369
ESR1.MCF-7.SRX371468	0.00107966	-5.3395e-06	0.00813836	0.00523804	0.00966068	3.94055
BRD4.hESC_derived_neural_cells.SRX4417541	-0.000829556	-0.00237588	-0.00424956	-0.00723036	-0.00317236	3.93615
HIF1A.EA_hy926.SRX4741788	0.00337079	0.00637036	0.00430059	0.00447806	0.00195406	3.93327
CEBPB.JB6.SRX4394541	0.000840746	0.00390124	0.00443087	0.00639159	0.0114478	3.92928
MED1.HCT_116.SRX4937339	0.00022449	-0.00120016	-0.00427512	-0.00340874	-0.0105544	3.92786
SMARCC1.HSSY2.SRX3468041	0.00266014	0.00168135	0.00331574	-0.0013074	-0.00685503	3.92698
PIAS1.LNCAP.SRX1885195	-0.00105004	0.00132241	0.00428581	0.00483031	0.00842902	3.92586
ESR1.C70R.SRX3285556	0.00154012	-0.00479557	-0.00288471	-0.00336909	-0.010198	3.92402
RAD21.THP-1.SRX4001878	-0.000595408	-0.00215647	-0.00503799	-0.00784263	-0.0097066	3.924
ESR1.T-47D.SRX8861821	-0.000177343	-0.00305897	-0.00584487	-0.00399126	-0.00863972	3.92257
CTCF.LoVo.SRX2654819	-0.00116376	0.00575829	0.00302694	0.00374832	0.00909559	3.92241
SMARCB1.TTC1240.SRX5234502	-0.000746022	-0.00405753	-0.00345888	-0.00425943	-0.00520904	3.91715
ERG.HAEC.SRX5527655	0.000447558	-0.00279249	-0.00593446	-0.00592704	-0.00915769	3.90768
ZFX.293.SRX7805361	-0.000286645	-0.00176027	-0.00272532	-0.00352159	-0.00630575	3.90752
STAG1.Hematopoietic_Stem_Cells.SRX1738530	-0.00202509	-0.00391707	-0.00392858	-0.00555955	-0.00552084	3.9059
MYC.LNCAP.SRX3881553	-0.000813317	-0.00333598	-0.00564666	-0.00606919	-0.00666159	3.90526
FOXA1.Prostatic_Neoplasms,_Castration-Resistant.SRX8406520	-0.000730738	-0.0020021	0.00249879	0.00474581	0.00771104	3.90442
NR1H2.HT-29.SRX1538757	-0.00117446	-0.00325935	0.00214923	0.00256707	0.0141278	3.9021
MYCN.COG-N-415.SRX6935370	-6.16182e-05	-0.00406934	-0.00645475	-0.00687255	-0.00963467	3.90122
LARP7.HeLa.SRX2198835	0.00108668	0.000110662	-0.00380072	-0.00684364	-0.0113333	3.90106
RUNX1.K-562.SRX029085	-0.0023715	-0.00059453	0.00137996	0.00396442	0.00797597	3.90039
TP53BP1.hESC_derived_neural_cells.SRX3472376	-0.000521668	-0.00469868	-0.00580789	-0.00492189	-0.00312004	3.89793
CTCF.ECC-1.SRX190230	-0.000936165	-0.00265877	-0.00659555	-0.0101241	-0.00767306	3.89539
INO80.HuH-7.SRX2708813	0.00279484	0.00509632	0.00465467	0.00189814	0.00345697	3.88832
SMAD3.WHIM12.SRX5757568	-0.00196048	-0.00669784	-0.00754738	-0.0070692	-0.0147679	3.88826
AR.LNCAP.SRX5577152	-0.00211081	-0.00416896	-0.00604941	-0.00391596	-0.00534849	3.87755
CPSF3L.HeLa.SRX5283931	0.00143861	0.00425781	0.00618849	0.006832	0.00247743	3.87317
GATA3.MDA-MB-231.SRX1156476	0.00064822	-0.00244625	-0.00853356	-0.00780329	-0.00447155	3.8731
TCF12.hESC_H1.SRX100472	0.000478569	0.00138545	0.00243259	0.00551648	0.00788729	3.87119
EZH2.Peripheral_blood_mononuclear_cells.SRX4212597	-0.00190586	-0.00278618	-0.00382628	-0.00585232	-0.00431111	3.87053
SPI1.EM-3.SRX5574379	-0.00166491	-0.00357128	-0.00689404	-0.00855325	-0.000719206	3.8703
ESR1.T-47D.SRX1961155	-0.00293782	-0.00783932	-0.00686045	-0.00319524	-0.00794098	3.86922
BRD9.SYO-1.SRX3927304	0.0030972	0.00377407	0.00374698	0.00386494	0.00466543	3.86862
SOX2.Head_and_neck_squamous_cell_carcinoma_.SRX3205373	0.00337578	0.000377142	-0.00163405	-0.00403026	-0.0083065	3.86621
RAD21.Lymphoblasts.SRX8841625	-0.00131141	-0.00355119	-0.00281001	-0.00628333	-0.00746091	3.86608
YY1.HuH-7.SRX2708829	0.00191639	0.00345422	0.00278559	0.00562114	0.00591067	3.86509
MED1.NCI-H2171.SRX129089	0.00255132	0.00565578	0.00350175	0.00440682	0.00326019	3.86389
MED1.Adipose-Derived_Mesenchymal_Stem_Cells.SRX751300	-3.39891e-05	-0.00461305	-0.00308658	-0.0049432	-0.00669026	3.86343
SMARCC1.Aska.SRX3468008	0.00252039	0.00458793	0.00639117	0.00541256	0.00230203	3.86242
MYC.P493-6.SRX353808	0.00125537	0.00380238	0.0083283	0.00457787	0.0023743	3.86113
ZBTB48.HeLa.SRX2652441	-0.00119051	-0.0030912	-0.00514508	-0.00616754	-0.0069737	3.85915
HIF1A.PC-3.SRX3342252	-0.0027156	-0.00338024	-0.00166191	-0.00568762	-0.00330652	3.85859
BRD2.VCaP.SRX471868	-0.000874329	0.0042914	0.00397457	0.00760182	-0.00101006	3.85759
GATA4.BJ.SRX2431539	0.000837263	-0.00654833	-0.00503646	-0.00569896	-0.00223376	3.85707
TLE3.MCF-7.SRX4815191	-0.000829195	-0.00278648	-0.00469455	-0.00177357	-0.00832822	3.85496
TFAP2C.hESC_UCLA1.SRX3509024	-0.00120686	-0.00315552	-0.00511505	0.000935405	0.00653331	3.8497
BCL11B.Thymus.SRX1968074	-0.00180982	-0.00322313	-0.00470153	-0.00432512	-0.00517413	3.84778
FOXA1.Prostatic_Neoplasms,_Castration-Resistant.SRX8406517	-0.00289008	-0.00200902	0.00488521	0.00206356	0.00670558	3.84662
RUNX1.Epididymis.SRX3584196	-0.000878781	-0.00205809	-0.00561378	-0.004793	-0.00563726	3.84561
KMT2A.Cord_blood_mononuclear.SRX2281258	0.0020563	0.00378566	0.00715425	0.00656722	0.00968754	3.84489
FOSL2.SK-MEL-147.SRX3367141	-0.00119733	-0.00301012	-0.0048016	-0.0056823	-0.00450569	3.8438
KMT2D.Small_cell_ovary_carcinoma.SRX5068576	-0.000380026	-0.00332939	-0.00485145	-0.00704384	-0.00441792	3.84279
FOXA1.Breast_cancer_cells.SRX5493760	-0.00324048	-0.00552435	-0.00403437	-0.00287682	0.00239084	3.84237
KMT2A.RS_411.SRX5444530	0.00283216	0.0025361	0.00136444	0.00134961	0.00986368	3.8418
SMARCA4.J-Lat_A72.SRX2937339	0.00109061	0.000769587	0.00670546	0.00462098	0.00722553	3.83982
ESR1.Breast_cancer.SRX3229132	-0.00079529	-0.00574285	0.00268236	-0.00236501	-0.00653527	3.83817
CEBPA.THP-1.SRX5141101	-0.000998701	0.000722909	0.004324	0.00530833	0.00832041	3.83544
PAXIP1.Hep_G2.SRX3230395	0.000185143	-0.00356378	-0.00675791	-0.00525942	-0.00266491	3.83423
RELA.HAEC.SRX7054613	0.000984867	0.00335351	0.00535126	0.00469855	0.00528831	3.83329
AR.LNCAP.SRX5286306	-0.00165356	-0.00452127	-0.00405167	-0.0052246	-0.00136767	3.82975
SS18.SYO-1.SRX3927303	0.000981861	0.0048499	0.00634082	0.00498158	0.00312922	3.81669
MAZ.T778.SRX695951	0.000300334	0.00160224	0.00584837	0.00589112	0.0106586	3.8118
FOXA2.Ker-CT.SRX2368888	-0.0021385	-0.00505418	-0.00729214	-0.00390514	-0.00447979	3.81026
MYC.SH-EP.SRX4409573	0.000442831	0.00537302	0.00696068	0.00586882	0.0019253	3.80425
STAT3.MDA-MB-468.SRX2020846	-0.000867807	-9.90263e-05	0.000842043	0.00772918	0.00736774	3.79929
ERG.HAEC.SRX7054994	0.00186104	0.00593667	0.00585367	0.00393668	0.0073105	3.79798
LARP7.HCT_116.SRX1177904	0.00156655	0.0018579	0.0051513	0.00496296	0.00485152	3.79746
GATA2.Endometrial_stromal_cells.SRX7767645	-0.00264566	0.00246468	-0.00320298	-0.00329577	0.00360516	3.79673
ESR1.Endometrial_Stromal_Tumors.SRX1745738	0.00339722	0.00541904	-0.0028059	-0.00264397	-0.00304638	3.7942
TET2.Jurkat.SRX2513053	-0.00184043	-0.00570763	-0.00536097	-0.00308883	-0.00876052	3.79393
INTS3.HeLa.SRX3640569	0.00282503	0.00515551	0.00428869	0.00315684	0.00723594	3.79361
REST.GM12878.SRX190200	-0.00324735	-0.00449684	-0.00257021	-0.00159535	-0.00719137	3.79014
FOXA1.T-47D.SRX5323823	-0.00153844	-0.00365239	-0.00330957	-0.0039917	-0.0127814	3.78913
HOXB13.Prostate.SRX8406299	0.0055596	0.00584694	-0.00172472	0.00349842	0.000755372	3.78912
RCOR1.K-562.SRX150465	0.00163944	0.00224245	-0.00180257	-0.00547152	-0.00521342	3.78745
ESR1.Breast_cancer.SRX3229145	-0.0027023	-0.00495489	-0.00432909	-0.00409613	-0.00603497	3.78481
SMARCA4.MDA-MB-231.SRX1156537	2.24903e-05	0.00201454	0.00415922	0.00451987	0.00692065	3.78429
GTF2I.iPS_cells.SRX753142	-0.000219528	-0.000446776	-0.00269334	-0.00658474	-0.00511484	3.78368
PHIP.HCT_116.SRX3020561	-0.000750318	0.00154134	0.0055982	0.00222355	0.00633187	3.78153
REST.MCF-7.SRX190347	-0.000928831	-0.00291222	-0.00566383	-0.00461281	-0.00498673	3.78055
MYCN.BE(2)-C.SRX1690205	0.000527679	0.00257461	0.00469413	0.00655783	0.0109034	3.77946
DPF2.TTC1240.SRX5294341	0.0044949	0.00584955	0.00142256	-0.00495152	0.00115581	3.77854
ZBTB48.U2OS.SRX2652450	-0.00266044	-0.0046584	-0.00549923	-0.00577438	-0.00288373	3.77542
RXRA.UPR9.SRX014784	-0.00162969	-0.00749848	-0.00387249	-0.00244663	-0.00017684	3.77375
CBFB.ME-1.SRX265218	-0.00128934	-0.00331891	-0.00126823	-0.00323545	-0.0125332	3.76961
KDM5C.ZR-75-30.SRX1117697	-0.00195872	-0.00432383	-0.00114726	-0.00300317	-0.00730769	3.7696
BHLHE40.Hep_G2.SRX100528	0.000424852	0.00434888	-0.00108822	0.00270574	0.00898219	3.76748
PPARG.Adipose-Derived_Mesenchymal_Stem_Cells.SRX660086	0.00241669	0.00407494	0.00579248	0.00288182	0.00528705	3.76459
AR.LNCAP.SRX6878594	-0.0015656	-0.00352515	-0.00272992	-0.00482609	-0.00739108	3.76354
EBF3.SK-N-SH.SRX2382329	0.000512643	0.00239679	0.00362274	0.00374487	0.00592943	3.76128
MYC.LNCAP.SRX1334495	0.0025794	0.0064727	0.00708872	0.00323307	-0.00154727	3.75893
SMARCA4.Neural_progenitor_cells.SRX5716463	0.000816526	0.00147485	0.00514918	0.00419683	0.00659946	3.75586
FOXA1.22Rv1.SRX5124842	-0.000107773	-0.0038307	-0.006535	-0.00753706	-0.00162517	3.75554
EP300.HAEC.SRX5527607	-0.00289028	-0.00538751	-0.00776709	-0.0042269	-0.00710628	3.75309
REL.GM12878.SRX2837386	-0.00305021	-0.00490514	-0.00423459	-0.00452838	-0.00060586	3.75247
FOXA1.VCaP.SRX667984	0.00681926	0.00588296	0.0037419	0.00401037	0.00127454	3.75058
ESR1.MCF-7.SRX4367193	0.00123093	0.00301521	0.00379044	0.00556711	0.0066803	3.75052
MYCN.IMR-5.SRX1616410	-0.000609868	-0.00226787	-0.00438883	-0.00473887	-0.00699729	3.74527
JUND.Melanoma.SRX1136730	0.00144133	0.00462803	0.00714229	0.00460045	0.0044532	3.74262
RAD21.hESC_H9.SRX3288588	0.00134102	0.000809894	0.00855337	0.00574378	0.00834815	3.74066
NFIC.Hep_G2.SRX3511104	0.00252234	0.00584221	0.00421911	0.00202863	-0.00229797	3.74054
MYC.MCF-7.SRX8803196	0.000155	0.00213567	0.00621535	0.00692548	0.00385552	3.73822
CPSF3L.HeLa.SRX684297	0.00116812	-0.00320058	-0.00535638	-0.00553684	-0.00330054	3.73744
IRF4.GM12878.SRX100435	0.00405177	0.00410787	0.00358882	0.00279918	0.00554655	3.73173
CTCF.Pancreatic_islets.SRX026720	0.00203545	0.00602462	0.00713838	0.00335129	0.00426397	3.72896
ZFX.Daoy.SRX253212	0.000831589	0.00355411	0.00228285	0.00532274	0.00542333	3.72842
RELA.BJAB.SRX4401061	-0.000935595	0.000893161	-0.00378332	0.00137697	0.0103527	3.72337
SPI1.CTV-1.SRX5574459	-0.00179602	-0.00209363	-0.0045832	-0.00412026	-0.00748442	3.71848
CHD1.GM12878.SRX150381	-0.000796956	-0.00625752	-0.00227563	-0.00385802	-0.00501794	3.71768
FOXA1.MCF-7.SRX673756	-0.00158667	-0.0053618	-0.00632394	-0.00779425	-0.00170324	3.71435
TFAP2C.HeLa.SRX150450	-0.00113037	-0.0043312	-0.00514102	-0.00508823	-0.00684847	3.71384
RAD21.Lymphoblasts.SRX8841629	0.00143417	0.00390158	0.00711234	0.00569885	0.00384413	3.7134
FOS.Uterin_leiomyoma.SRX5514013	0.00113836	0.00402075	-0.000576793	0.00327762	-0.00675864	3.71192
YAP1.PC-9.SRX5887614	0.00272027	0.00422474	0.00411053	0.00512895	0.0014371	3.70971
RAD21.THP-1.SRX4001869	-0.0031856	-0.00200452	-0.00171947	-0.00662615	-0.0111228	3.7088
PGR.T-47D.SRX3990990	0.0037872	0.00305833	0.00656528	0.00382468	0.00394088	3.70814
CDK12.143B.SRX5975300	0.000756249	0.000633658	0.00382417	0.00502959	0.0104385	3.70373
CBX4.Mesenchymal_stem_cells.SRX4389612	-0.000925997	0.000687094	0.00651277	0.00668722	0.0010094	3.70298
CPSF3.HeLa.SRX5441331	0.000485453	-0.00314846	-0.00523024	-0.00264845	-0.00652746	3.70243
TBP.hESC_H1.SRX150383	0.00102303	0.00447632	0.00599944	0.00557791	0.00768061	3.69893
GRHL2.Tracheal_epithelial_cells.SRX268450	0.00231821	-5.71474e-05	0.000480132	0.00540006	0.0137226	3.69768
NEUROD1.D283_Med.SRX2436062	0.000105539	-0.00614768	-0.00787441	-0.006637	-0.00414304	3.69631
AFF1.SEM.SRX1424883	0.000334232	-0.00034341	-0.00843356	-0.00645483	0.000422492	3.69626
ESR1.Ishikawa.SRX7944505	-0.00139267	0.00137694	0.00561284	0.00657966	0.00566965	3.69418
ESR1.MDA-MB-134-VI.SRX3554405	0.000896322	-0.00241687	0.0015879	0.00184518	0.0130312	3.69374
YY1.Hep_G2.SRX4708117	0.00161325	0.00339098	0.00573071	0.00492756	0.00752155	3.6911
GATA2.K-562.SRX092303	-0.00279914	-0.00393693	-0.00192073	0.000424471	0.00752199	3.68574
ESR1.Breast_cancer_cells.SRX2897214	0.000765225	0.0039113	0.0039832	0.00699659	0.00351496	3.68544
MYC.MCF_10A.SRX150570	0.00277942	0.00248138	0.00316698	0.00511444	0.00601622	3.6756
RELA.GM15510.SRX017878	-0.00132848	-0.0033219	-0.00471379	-0.00438097	-0.00507869	3.6741
FOXA1.VCaP.SRX497613	0.000152609	-0.00252789	-0.00571393	-0.00616841	-0.00723365	3.67268
C17orf49.HeLa.SRX023657	-0.000445904	-0.0045556	-0.00658716	-0.00644057	-0.00207855	3.67252
KMT2C.MCF-7.SRX1787680	0.0011157	0.00556206	0.00547035	0.00289972	-0.00230285	3.6709
ESR1.MCF-7.SRX2513520	0.00236185	0.00342041	0.00727819	0.00852266	0.0060009	3.67054
FOXA1.LNCAP.SRX1033270	0.0026821	0.00350554	-0.00635242	-0.00472674	-0.00255144	3.67004
ESR1.Breast_cancer.SRX186824	0.00250893	0.00458466	0.00454274	0.00396656	-0.00127909	3.66877
MED1.MOLM-13.SRX8807165	0.000200337	-0.00157425	-0.00352199	-0.00481665	-0.0101431	3.66539
MYC.P493-6.SRX5307511	0.00110813	0.00478897	0.0034364	0.00361394	0.00654109	3.66538
MGA.A549.SRX3829961	-0.00172168	-0.00656241	-0.00210466	0.00182337	0.00687875	3.66495
GATA2.K-562.SRX100585	0.00137463	0.00275967	0.00289045	0.00583969	0.00417271	3.66465
CTCF.Ca_Ski.SRX7498510	-0.00115722	0.00275166	0.0033795	0.0121043	0.00675663	3.66266
FOXM1.MDA-MB-231.SRX185912	0.000354492	0.00347884	0.00248861	0.00639132	0.00735836	3.66172
CTCF.Lymphoblastoid_cell_line.SRX4288471	0.00317696	0.00505149	0.00308427	-0.00233647	-0.0071935	3.65707
FOS.GM12878.SRX150489	0.00120741	0.00349571	0.0056778	0.0078323	0.00780999	3.65623
AR.LNCAP.SRX4411675	0.000559645	-0.00117767	-0.00363633	-0.00226682	-0.00872334	3.6524
SP1.K-562.SRX100550	-0.00133411	-0.00357416	-0.00464885	-0.00590607	-0.00524838	3.65136
EOMES.hESC_derived_mesendodermal_cells.SRX035159	0.0018274	0.00111153	0.00366462	0.00294668	0.00572879	3.64778
GATA3.BE(2)-C.SRX2555304	-0.00132784	0.00372259	0.00534571	0.00515112	0.00187327	3.64507
SRF.hESC_derived_mesendodermal_cells.SRX702117	0.0021355	0.00213824	0.00345907	0.00377389	0.0115886	3.64393
RELA.HAEC.SRX7054623	0.00415522	0.00184883	0.00674979	0.00485479	-0.00301847	3.64278
CASZ1.Rhabdomyosarcoma.SRX5341954	0.00115898	-0.00212002	-0.00546747	-0.00585838	-0.000908509	3.6355
ARNT.HKC8.SRX4802340	0.000351974	-0.00339538	-0.00384034	-0.00568106	-0.00549675	3.63336
BRD4.VCaP.SRX471857	0.00124638	0.00304497	0.00441399	0.00647326	0.00552891	3.62983
FOXA1.22Rv1.SRX5124858	0.00188481	0.00609638	0.00237907	0.00487055	0.00837636	3.62945
CEBPA.Kasumi-1.SRX3098198	0.000666186	0.00711786	0.00488092	0.00565521	0.000767057	3.62861
TP63.BxPC-3.SRX4179959	-0.0015867	-0.00231812	0.00450671	0.00515569	-0.0050313	3.62813
SPI1.Dendritic_Cells.SRX5574362	-0.00159083	-0.00342679	-0.00636401	-0.00594018	-0.00467906	3.6245
SPI1.B-Lymphocytes.SRX5574340	0.00184806	0.00306428	0.00492343	0.00326043	0.00749119	3.62178
SMARCA4.Hep_G2.SRX3426557	7.49542e-05	0.000707003	0.00459203	0.00670709	0.00290892	3.61814
RAD21.T-47D.SRX3800730	0.00107997	0.00038539	0.00292836	0.00842853	0.00464299	3.61602
ZNF143.MCF-7.SRX1510969	-0.00113309	-0.00327819	-0.00541774	-0.00692731	-0.00771548	3.61585
TBL1XR1.K-562.SRX150653	0.0031662	0.00537303	0.00459189	0.00380239	0.00387452	3.61538
SMARCA4.Endometrial_epithelial_cells.SRX5195730	0.00162508	0.00388362	0.00338135	0.0047313	0.00609556	3.61347
CEBPA.U-937.SRX097095	0.00312318	0.0034191	0.006457	0.00330901	0.00287831	3.60822
MAFF.K-562.SRX150599	0.00184345	0.00164872	0.00604488	0.00311495	0.00603916	3.60776
RELA.U2OS.SRX3638907	0.000514508	0.00106551	0.00568819	0.00346554	0.00892004	3.60393
SMAD3.WHIM12.SRX5757570	-0.00217978	-0.00658586	-0.00723259	-0.00686668	-0.0127468	3.60339
E2F6.hESC_H1.SRX190355	-0.0001352	-0.00243601	-0.00458081	-0.00298052	-0.0101222	3.60151
ZFX.293.SRX7805372	0.00276678	0.00267532	0.00399327	0.00464001	0.00723609	3.59874
LMNA.GM07492.SRX6582170	-0.0016394	-0.00311533	-0.00601985	-0.00436615	-0.000129663	3.59708
JUN.Carcinoma,_Renal_Cell.SRX2055845	-0.000603308	-0.00250772	-0.0036412	-0.00652994	-0.00485261	3.59545
KLF5.CFPAC-1.SRX825398	-0.000870057	-0.00373526	-0.00584764	-0.0046233	-0.00385371	3.58884
CTCF.GSC23.SRX7058947	-0.000646023	-0.00296132	-0.00572186	-0.00779851	-0.00729052	3.58879
FOXM1.MCF-7.SRX185908	0.00124401	0.00147781	0.00397743	0.0062053	0.00710142	3.58822
SUMO1.WI-38.SRX204163	0.000556283	0.00300242	0.00378477	0.00720431	0.00415906	3.58768
CEBPB.ECC-1.SRX190258	0.000857029	0.00314946	0.00569337	0.00839841	0.00125066	3.58647
CTCF.MCF-7.SRX190190	0.00114728	0.0058844	0.00847637	0.0081122	0.0055664	3.58614
SPI1.Monocytes.SRX5574342	0.0022364	0.00471366	0.00621593	0.0043843	0.00594695	3.58602
EP300.HeLa.SRX717860	-0.00121894	-0.00434373	-0.00394759	-0.00507533	-0.00484461	3.5848
ERG.HAEC.SRX7054941	-0.00181216	-0.000937138	-0.00394925	-0.00417272	-0.00898885	3.5848
ESR1.MDA-MB-231.SRX2578881	-0.000501002	0.00261079	0.00274973	0.006316	0.00518706	3.58196
BRD3.VCaP.SRX471871	-0.00163057	-0.00251816	-0.00382784	-0.000367852	-0.00882962	3.57969
MED1.MM_1S.SRX264458	0.00211988	0.0025292	0.0042841	0.00629018	0.0042525	3.57871
GATA1.HCT_116.SRX4172740	0.00222897	-0.000846036	-0.00219802	-0.00250728	0.00391598	3.57743
CTCF.WI-38.SRX199862	-0.000185625	-0.000859191	-0.00727052	-0.0101218	-0.0111719	3.57702
SMAD1.K-562.SRX097106	0.000207768	0.00111639	-0.00672117	-0.00455979	-0.00506345	3.57699
HDAC2.VCaP.SRX059711	0.00285271	0.00347371	0.0051059	0.00251302	0.00119116	3.5762
KMT2A.MCF-7.SRX4931260	0.00264401	0.00435266	0.00362112	0.00286115	-0.00423351	3.57556
HDAC2.iPS_derived_cardiac_cells.SRX2023764	-0.000817736	0.000460882	0.00298747	0.00608353	0.00566771	3.57066
MYCN.Neuroblastoma.SRX1690222	-0.000774682	-0.00311896	-0.00168352	-0.00691357	-0.00759032	3.56784
HDAC2.MCF-7.SRX190281	-0.000658034	-0.0041474	-0.00663014	-0.00584145	-0.00194978	3.56001
SRSF4.K-562.SRX4708063	0.00218874	-0.00474687	-0.00360686	-0.000704085	-0.00394465	3.55995
SMARCB1.TTC1240.SRX5234510	-0.000367292	0.00208027	0.00388797	0.00202748	-0.00792291	3.55539
NR3C1.A549.SRX100416	0.00139068	0.00201475	-0.00268539	-0.00568515	-0.00804487	3.55356
CTCF.Lymphoblasts.SRX8841623	0.00180915	0.0055547	0.00807334	0.00806175	0.00151698	3.55353
TEAD4.A549.SRX190324	0.000268353	-0.000302036	-0.00267032	-0.00389055	-0.0105952	3.5527
ESR1.MCF-7.SRX2513517	-0.00195856	-0.00348079	-0.00605072	-0.00675004	-0.0075211	3.55173
MYCN.SH-EP.SRX3798683	0.000492569	0.00293878	0.00498094	0.00588098	0.00793188	3.5512
HCFC1.HeLa.SRX092569	0.000971951	0.00322031	0.00725616	0.00447058	0.00855836	3.55083
SPI1.K-562.SRX1431740	1.85925e-05	-0.00578408	-0.00564772	-0.00759058	-0.00041759	3.55052
CEBPB.IMR-90.SRX150598	-0.00274113	-0.00502929	-0.00483927	-0.00330491	-0.00375393	3.54826
TP63.Mammary_glands.SRX3734314	0.00511555	0.00262583	0.00210996	0.000350873	0.00984913	3.54818
MYC.HeLa.SRX245740	0.00204073	0.00409284	0.00360745	0.00397472	0.0052015	3.54792
STAT3.HeLa.SRX150356	-0.00144225	-0.00278976	-0.00458567	0.000390745	-0.00835416	3.54674
RB1.MCF-7.SRX2793578	0.0016248	-0.000994493	-0.000667296	-0.00729854	-0.00741839	3.54516
RXRA.SK-N-SH.SRX190223	0.00308199	0.00612788	0.00425602	-0.000951079	-0.00144916	3.54344
TP53BP1.hESC_H9.SRX3472373	-0.00149656	-0.00198265	-0.00593291	-0.00576024	-0.00547116	3.54195
SPI1.Monocytes.SRX5574356	-0.000676893	-0.00256489	-0.00573143	-0.00687794	-0.0075237	3.54159
EP300.SK-N-SH.SRX186631	-0.0003693	0.00225143	0.00397454	0.00235373	0.0106832	3.54025
ARNT.A549.SRX4672370	-0.000633427	-0.00171511	-0.00254255	-0.00862697	-0.00755495	3.53671
AFF4.NCI-H2171.SRX3873711	0.00141654	0.000897014	-0.00812525	-0.00460639	0.000338887	3.5365
BRD4.22Rv1.SRX4824370	-0.00211514	-0.0052024	-0.00672506	-0.00478077	-0.00734868	3.53554
SUPT5H.293.SRX6435402	-0.00124358	0.000175181	-0.00485644	-0.00307789	-0.00697044	3.5337
FOXA1.MCF-7.SRX1161173	0.00338588	0.00341553	0.00481141	0.00515661	0.00494167	3.5324
BRD2.MDA-MB-231.SRX4377540	-0.00199949	-0.00494243	-0.00772831	-0.00806756	-0.00795051	3.53211
MAFK.OCI-LY-7.SRX298273	0.00347218	0.00146768	0.00426957	0.00374739	0.0039722	3.53096
ESR1.MCF-7.SRX5534831	0.00296219	0.00147296	0.00634071	0.00640022	0.000834284	3.52624
RAD21.hESC_HUES64.SRX3482875	0.000282196	0.00213694	0.00426388	0.00675728	0.00816051	3.52522
CTCF.Neurons.SRX4174623	-0.00144192	0.00170602	0.0046877	0.00770126	0.00960023	3.52477
ESR1.Tumour_tissues.SRX371430	0.000544383	0.000315685	-0.00364324	-0.0053322	-0.00616075	3.52393
MAX.hESC_H1.SRX150428	0.000422764	-0.000857381	-0.00578493	-0.00590198	-0.00494778	3.52124
ERG.K-562.SRX063920	0.00237258	0.00424564	0.00460691	0.00538094	0.0062978	3.51741
KDM5B.FULR.SRX3285605	-0.000902355	-0.00323002	-0.00382314	-0.00541428	-0.00673297	3.51587
OLIG2.Prefrontal_Cortex.SRX5600893	0.0015732	0.00310461	0.00646414	0.00630102	0.00536826	3.5135
MEF2C.MOLM-13.SRX3591825	-0.000509526	-0.00168767	-0.00421735	-0.00439526	-0.00897153	3.51313
ZBED2.SUIT-2.SRX7283265	-0.00274256	-0.00460783	-0.0022855	0.000232119	0.00342275	3.51267
KLF5.BICR_31.SRX2254535	0.000827161	0.00361785	0.00296222	0.00638943	0.00186082	3.51265
ETS1.HUVEC.SRX2452432	-0.00159134	-0.00468198	-0.00714945	-0.00456497	0.00265409	3.51251
KDM5B.SUM_185PE.SRX265422	-0.000737442	-0.00210994	-0.00735324	-0.00532379	0.000134818	3.51038
RELA.GM18526.SRX150361	0.0011683	0.00325719	0.00572123	0.0039877	-0.00358007	3.5103
NFKB2.GM12878.SRX2837390	-0.00193569	-0.00153764	0.00374371	0.0017121	0.00659789	3.50995
CREB1.Kidney_Cortex.SRX5661983	0.00110703	0.00542934	0.00836069	0.00429538	0.0125706	3.50912
HNRNPUL1.Hep_G2.SRX4708025	-0.000333546	-0.00178474	-0.00281526	-0.00296801	-0.0100204	3.50694
KDM5B.TAMR.SRX3285586	0.00116456	0.00392358	0.00426021	0.00607285	0.00642617	3.50533
JUN.Hep_G2.SRX150444	0.00312119	0.00494737	0.00517693	-0.000735107	0.00305358	3.5043
KMT2B.MCF-7.SRX2007818	0.000747767	-0.001225	-0.00451248	-0.00556456	-0.00614989	3.50408
PML.GM12878.SRX190227	-0.002867	-0.00495294	-0.00805388	-0.00575592	-0.00755708	3.50216
U2AF2.Hep_G2.SRX4708019	-0.000726637	-0.00115811	0.000608874	0.00517952	0.00870165	3.49858
SMARCA4.Endometrial_epithelial_cells.SRX5195727	0.00221816	0.00285312	0.00222839	0.00435877	0.00650204	3.49829
ESR1.T-47D.SRX2871340	0.000440622	-0.00471282	-0.00665214	-0.00629235	-0.00715745	3.49468
EGR1.A2780.SRX5673033	0.000467104	-0.0018447	-0.00371512	-0.00659478	-0.00394789	3.49376
RUNX3.GM12878.SRX190349	-0.000633863	-0.00366022	-0.00521101	-0.00774819	-0.00668293	3.49252
CTCF.HEC-1-B.SRX7202550	-0.00121586	-0.00397459	-0.0104883	-0.00792888	-0.00823714	3.49215
OTX2.D341_Med.SRX2436037	0.00141994	-0.00232987	-0.00201347	-0.00619736	-0.0073726	3.49193
CTCF.KMS-11.SRX5883947	1.59572e-05	0.0052499	0.00739897	0.00732671	0.0104876	3.49128
MYC.GM12878.SRX082165	-0.000792591	-0.00452002	-0.00492656	-0.00525476	-0.00498616	3.49104
E2F4.MCF-7.SRX194567	0.000389556	-0.000150551	0.00243289	0.00339659	0.0136088	3.49085
BATF3.ST1.SRX2548282	-0.00191534	0.00314564	-0.000366322	0.00337226	0.00547565	3.4891
SMC1A.A549.SRX1531786	0.000780981	-9.13869e-05	-0.00652629	-0.00528069	-0.0106078	3.48795
SMARCA4.CD34+.SRX037946	-0.00116467	4.2116e-05	-0.00574343	-0.00399279	-0.0116507	3.48792
ZNF219.Hep_G2.SRX3230413	-0.00190787	-0.00319307	-0.00451398	-0.00636683	-0.00930907	3.48457
CTCF.Macrophages.SRX4001761	-0.00208647	-0.00392494	-0.00443751	-0.00854706	-0.0106828	3.48452
KLF5.GP5d.SRX360575	-0.000765037	-0.00155941	0.00187054	0.00409901	-0.0065702	3.48202
ONECUT2.MKN-74.SRX3927332	0.00210791	0.00138352	-0.00397005	-0.00345199	-0.00655427	3.48153
REST.PANC-1.SRX190248	0.00135589	0.000333522	0.00323269	0.00590742	0.00556296	3.4762
MYC.NCI-H128.SRX129106	0.000229175	0.00230528	0.00419287	0.00580517	0.00334657	3.47585
AR.LHSAR.SRX1067067	0.000588295	0.00135183	0.00448203	0.00432768	0.00609123	3.47237
NELFE.MCF-7.SRX1758482	0.00186819	-0.000245654	-0.00607377	-0.00388741	-0.00374812	3.47045
BRD2.LX2.SRX612500	0.00122065	0.00449306	0.00443664	0.00381222	0.000568176	3.46709
TEAD4.T-47D.SRX5287693	-0.00107929	0.00544342	0.00479279	0.00121834	0.00593329	3.46465
STAG2.HMEC.SRX3040148	-0.000103235	0.00235272	0.00503586	0.00661567	0.00366977	3.46457
EP300.LNCAP.SRX5199669	-0.00103694	-0.00328457	-0.0032715	-0.00612313	-0.00327993	3.45752
STAT3.MCF_10A.SRX150536	-0.00172872	-0.00330412	-0.00442941	-0.00515575	-0.00442493	3.45343
TEAD4.MCF_10A.SRX6831824	-0.00307654	-0.00287674	-0.00217524	-0.00356947	-0.00372576	3.45258
SMARCA4.MDA-MB-231.SRX1156536	-7.92292e-05	0.00125108	0.00242081	0.00365013	0.00949216	3.45138
ZBTB48.HeLa.SRX2652436	-0.00101386	-0.00273459	-0.00486251	-0.00447801	-0.00292169	3.45043
ERF.Hep_G2.SRX3230381	-0.000710149	-0.00292797	-0.00574988	-0.00595889	-0.00631833	3.44988
BRD4.VCaP.SRX471858	0.00183405	0.00371495	0.00436562	0.0036925	0.00601219	3.44878
MED1.MCF-7.SRX673748	-0.000566597	-0.00326337	-0.00282286	-0.00430518	-0.00441966	3.44695
MED12.Myometrium.SRX5514038	0.00165588	0.00632023	0.00439513	0.00406189	0.0030149	3.44605
GATA3.A549.SRX190183	0.00264455	0.00124219	-0.00392263	-0.0062855	-0.00435957	3.44322
ERG.HAEC.SRX2355058	0.00133931	0.00322343	0.00269553	0.00143875	0.0103114	3.44276
NR3C1.ECC-1.SRX100385	0.00144757	0.00496387	0.00526331	0.00243631	0.00238026	3.44149
MYBL2.A-673.SRX4680620	0.00318298	0.00334238	0.00220452	0.00455046	0.00791427	3.44113
ZHX2.Carcinoma,_Renal_Cell.SRX3636887	0.000107057	-0.00164962	-0.00278459	-0.00745742	-0.00757045	3.44066
ESR1.MCF-7.SRX1531796	-0.000600946	0.00127723	0.00515637	0.00642824	0.00895126	3.44007
SUMO2.K-562.SRX895433	-0.00203595	-0.00399609	-0.0067947	-0.00596861	0.00142802	3.43826
MAFK.IMR-90.SRX150483	-0.000911989	-0.000968784	0.00296063	0.00534074	0.00672464	3.43818
BRD4.LNCAP.SRX4518423	-0.000611162	-0.000140587	-0.00563237	-0.00672119	-0.00449634	3.43514
E2F1.HeLa.SRX150563	0.000919018	0.00120106	-0.00276738	-0.00772296	-0.00758515	3.42923
NFYA.GM12878.SRX150585	-0.000670843	-0.0039739	-0.00566037	-0.00800185	-0.00638471	3.42837
NIPBL.GM12878.SRX2458133	-0.00155418	-0.00264707	-0.00165991	-0.00180781	-0.0090143	3.42741
TP53.MCF_10A.SRX4649670	-9.15439e-05	0.0005058	0.00155514	0.00329065	0.0105626	3.42372
JMJD6.Tumor.SRX2270409	0.00207697	0.00397482	0.00592993	0.00399086	0.00495367	3.41986
ARNT.MCF-7.SRX6853596	0.000132552	-0.00379131	-0.00166823	-0.00664457	-0.00475501	3.41946
STAG1.Coronary_artery_endothelial_cells.SRX3040156	0.00246686	0.00305572	0.00526542	0.0054369	0.00674014	3.41941
FOXL2.HGrC1.SRX6957464	0.00189077	0.00379866	0.00251264	0.00391813	0.00813186	3.41799
ESR1.MCF-7.SRX747801	-0.00271233	-0.00255383	-0.00441759	-0.0056854	0.000979699	3.41694
CTCF.LNCAP.SRX5290903	0.000988578	0.00651813	0.00768526	0.00539202	0.00517403	3.41613
SMC1A.Keratinocytes.SRX1967784	-0.000573878	-0.00476916	-0.00299666	-0.00359202	-0.00661647	3.41546
YY1.Lymphoblastoid_cell_line.SRX2778397	-0.00186166	-0.00454836	-0.0096059	-0.0056829	-0.0104199	3.41409
SMARCA4.MCF-7.SRX5089520	0.00137747	0.00284541	0.00143217	0.0031359	0.0068284	3.41065
FOXA1.ZR-75-1.SRX3923531	0.000569165	-0.000801138	-0.00519692	-0.00519435	-0.0139491	3.41061
ESR1.T-47D.SRX1161199	-3.59784e-05	0.00189593	0.00578496	0.0065622	0.00247187	3.40504
BRD4.SUM_159PT.SRX2194282	0.00268367	0.00732294	0.0075313	0.00622657	0.00226698	3.4035
KLF4.BJ.SRX5360649	-0.00168121	-0.00314954	-0.00703472	-0.00424946	-0.000525992	3.39835
ESR1.MDA-MB-231.SRX2578868	0.00138863	0.00272445	0.00375338	0.00386867	0.00310656	3.39739
CTCF.HAc.SRX199890	-0.00045333	-0.00326692	-0.00648341	-0.00836626	-0.0100183	3.39502
CCND2.MM_1S.SRX2140216	-0.000519687	0.00213731	0.00506174	0.00659822	0.00462137	3.39487
JUN.HCASMC.SRX699737	-0.0033333	-0.00193829	-0.00426545	-0.00149919	-0.00932366	3.39411
SUPT6H.HCT_116.SRX5771381	0.000698587	-0.00203664	-0.00140615	-0.00489462	0.00549277	3.39362
RELA.FaDu.SRX5938177	0.00148994	0.00424692	0.0044164	0.00385984	0.00302112	3.39101
RAD21.MCF-7.SRX1165106	0.00253984	0.00528306	0.00291141	0.00888286	0.00430643	3.39061
ETS1.PANC-1.SRX644410	-0.000476138	0.00341831	2.38883e-05	0.00406917	0.00736881	3.3888
TP53BP1.hESC_H9.SRX3472375	-0.000942586	-0.00550635	-0.00284872	-0.00724132	-0.00544988	3.38688
CTCF.HEC-1-B.SRX7202554	7.63201e-05	0.000760659	0.00385997	0.00698911	0.0152994	3.38128
SPI1.Dendritic_Cells.SRX5574367	0.000341248	-0.00334808	-0.00379775	-0.00371195	-0.00550708	3.3791
RELA.GM19099.SRX017872	-0.00247723	0.00141436	-0.00269159	-0.00776544	0.00180898	3.37667
ERG.Acute_myeloid_leukemia.SRX026642	0.00101301	-0.00141599	-0.00383005	-0.00464075	-0.00503037	3.37606
RBPJ.GSC8.SRX2242953	-0.000671664	0.00255216	0.00585796	0.00233174	0.00542116	3.37231
SUMO2.VCaP.SRX1079392	5.71506e-05	-0.00176328	-0.00620499	-0.00693834	-0.00313072	3.36935
E2F7.IMR-90.SRX180825	0.00113922	0.00221573	0.000406948	-0.00279648	-0.00874399	3.36907
BRD4.LX2.SRX612505	-0.00197016	-0.00393197	-0.00385525	-0.00241218	-0.00322981	3.36858
SMARCC1.Hep_G2.SRX3511102	-0.00147274	-0.000961403	-0.00423505	-0.00567872	-0.00871681	3.36858
MGA.A549.SRX5725260	0.00108577	0.00448279	0.00401637	0.00291385	0.00636487	3.36319
MYOD1.Unclassified.SRX6824679	0.00304777	0.00391346	0.00201929	-0.0021559	-0.00684193	3.36304
ESR1.MCF-7.SRX3110718	0.001788	0.00471739	0.00661597	0.00311983	0.00851103	3.36074
SPI1.Macrophages.SRX2770857	-0.000991832	-0.00295247	-0.005551	-0.00423189	-0.00619111	3.35962
STAT1.SET-2.SRX2961557	-0.00413575	-0.00264724	-0.00467158	-0.00331135	-0.00246081	3.35904
NR3C1.A549.SRX100418	0.00151133	-0.00104227	-0.00612901	-0.00516698	-0.00558097	3.35852
ZBTB10.LoVo.SRX359976	-0.00202165	-0.000865534	0.00324146	0.00512073	0.00410884	3.35781
ELK4.HeLa.SRX028645	0.00244327	0.00529904	0.00693187	0.00383348	0.00426578	3.35644
ESR1.T-47D.SRX1161200	0.00166175	0.000571608	-0.00219352	-0.00440992	-0.0077948	3.34628
AR.LNCAP.SRX5577164	0.000864452	0.00349359	0.00492774	0.00263157	0.00630625	3.3449
FOXA2.PANC-1.SRX4677288	0.00159894	0.00479163	0.00541221	0.00579153	-0.00181174	3.34385
ESR1.MCF-7.SRX6413750	0.00225185	1.94614e-05	-0.0070359	-0.00292192	-0.00336327	3.34015
LIN28B.BE(2)-C.SRX6977270	-0.00181882	-0.00401506	-0.00406706	-0.00408353	-0.00373511	3.33965
FOXA1.Prostatic_Neoplasms,_Castration-Resistant.SRX8406528	0.00236327	0.00198777	0.00226367	0.00195997	-0.00728323	3.33843
CTCF.CD34+.SRX037935	0.000733873	0.0030488	0.00247535	0.00418943	0.0111609	3.33819
SMARCB1.BJ.SRX5888973	0.000429069	0.00324125	0.00401154	0.00340623	0.00678803	3.33141
HEY1.Hep_G2.SRX100493	-0.00243833	-0.0072555	-0.00455919	-0.0080746	-0.00582165	3.33138
MYCN.KELLY.SRX3542258	0.000628812	0.00260695	0.00390408	0.00311632	0.0119628	3.33066
EP300.Cardiac_progenitor_cells.SRX2671792	-0.00258109	-0.00214668	0.00171187	0.00264202	0.00643454	3.3279
SREBF2.HCC70.SRX5359049	8.89704e-05	-0.00241112	-0.0042156	-0.00461149	-0.00697871	3.32515
SRF.Hep_G2.SRX100547	0.000694998	0.00380407	0.00730158	0.00534556	-0.000373281	3.32228
RAD21.THP-1.SRX4001907	0.0013318	0.001514	0.0072361	0.00481527	0.0107751	3.32201
HDAC2.RH-4.SRX4313219	2.497e-05	0.000890974	0.00402639	0.00468668	0.00579911	3.3207
LMNA.BJ-5ta.SRX3962736	0.000953458	-0.000829892	-0.00384922	-0.00503885	-0.00641154	3.31881
KMT2A.293.SRX2323895	-1.56219e-05	-0.00211666	-0.00706917	-0.00603251	0.000780816	3.31769
FOS.MCF_10A.SRX4192879	-0.00249493	-0.00297572	-0.00152393	-0.00152583	-0.00913185	3.31573
KMT2B.THP-1.SRX3824044	-0.000196509	-0.00317045	-0.00361237	-0.00456346	-0.00552053	3.31534
EP300.T-47D.SRX1012613	0.00037694	-0.00573546	-0.000429778	-0.00306858	-0.0070073	3.31396
JMJD1C.THP-1.SRX1304581	-0.000531521	0.0037846	-0.000481242	-0.00654055	0.00389183	3.31356
HAP1.KBM-7.SRX8570925	0.00141098	0.00499897	0.00301745	0.00634306	0.00952191	3.30992
HAP1.KBM-7.SRX8570927	0.000986601	-0.00224307	-0.00516351	-0.00504701	-0.0107576	3.30971
SMARCA4.CTV-1.SRX5574488	0.00233864	0.00455672	0.00332858	0.00368905	0.00400402	3.30835
ARID1A.MCF-7.SRX5089379	-0.00143865	-0.00324978	-0.00411533	-0.0041256	-0.00482327	3.30537
ESR1.MCF-7.SRX371479	0.00263503	0.00770329	0.00397267	0.000871687	0.00541711	3.30518
FOXO1.Endometrial_stromal_cells.SRX1048948	-0.001109	-0.00375709	-0.00320597	-0.00228805	0.00479413	3.30166
MYC.U2OS.SRX1550251	0.000625106	0.00112696	0.00333235	0.0062728	0.00730815	3.30117
BRD4.PC-9.SRX2267457	-0.00286259	-0.0041718	-0.0036017	-0.00302322	-0.00321521	3.29872
MED1.P493-6.SRX129086	-0.000617397	-0.0021004	-0.00637369	-0.0044041	-0.00291072	3.29766
STAG2.MCF_10A.SRX3589920	-0.00153917	0.00207601	0.00493089	0.00508674	0.0105226	3.29659
JUN.BT-549.SRX268299	0.000429484	0.00477053	0.00656726	0.00363894	0.000825711	3.29567
DPF2.Small_cell_ovary_carcinoma.SRX4473689	0.00169473	0.0009932	-0.00353444	0.0030624	0.00671678	3.29503
ESR1.U2OS.SRX8380648	0.00280269	-0.00172919	-0.00520705	-0.00462015	-0.01295	3.2932
ISL1.BE(2)-C.SRX2555293	0.000286219	0.00144079	0.00540845	0.00467065	-0.00316018	3.29264
MED1.SGBS.SRX813770	0.000502164	-0.00431822	-0.00558181	-0.00419919	-0.00455496	3.2926
RAD21.THP-1.SRX4001912	-0.00070175	-0.00668894	-0.00820262	-0.00566695	0.000678021	3.29203
ESR1.MCF-7.SRX4193141	-0.000548686	-0.00571446	-0.00616227	-0.00475049	-0.00378902	3.29187
BRD4.SUM_159PT.SRX2194231	-0.000731454	-0.001767	-0.00345853	-0.0048088	-0.00996778	3.29094
HAP1.KBM-7.SRX8570947	0.00236454	0.00292658	0.00482619	0.00629083	0.0086344	3.28582
IKZF1.Pre-B_cells.SRX3460917	-0.000182278	0.002115	0.00575866	0.00560229	0.00387023	3.28343
ESR1.T-47D.SRX2871338	-0.00189399	-0.00497196	-0.00293485	-0.00595692	-0.00819771	3.28254
MAX.A549.SRX150378	0.00109631	0.00198151	0.00393626	0.00590451	0.00640262	3.28239
MITF.Hermes_3C.SRX7368256	-0.000425376	-0.00297685	-0.00377294	-0.00405391	-0.00657365	3.28109
ARID1A.MCF-7.SRX5089390	-0.00131574	-0.00237514	-0.00298508	-0.00417911	-0.00628717	3.28081
CBFB.SKNO-1.SRX063912	-0.000669255	-0.00185601	-0.00349127	-0.00311916	-0.00816679	3.2783
CTCF.Kidney.SRX188963	0.00176968	0.00316393	0.00369613	0.00488923	0.00621777	3.27515
KDM5B.TAMR.SRX3285598	-0.000488983	-0.004005	-0.00590515	-0.00367019	-0.00533544	3.27496
MYC.GM12878.SRX080130	0.00087367	0.00206426	0.00149275	0.00663375	0.0072921	3.27438
BCL11A.HUDEP-2.SRX3160997	-0.00337203	-0.00140821	0.0012912	-0.00403954	-0.00654433	3.27338
STAT3.OCI-LY-3.SRX347423	0.00190207	-0.000113617	0.00652293	0.0042539	0.00338196	3.26841
ELF3.CFPAC-1.SRX825394	-0.000686578	-0.00305897	-0.00386718	-0.00689449	-0.00358842	3.26519
SMARCA4.MCF-7.SRX5089415	-0.00126611	-0.00146431	-0.00639876	-0.00548133	-0.000969656	3.26463
USF2.K-562.SRX3768263	-0.000338992	-0.00313029	-0.00288586	-0.00476005	0.00698351	3.26454
ARNT.MCF-7.SRX6853582	-0.000505562	-0.00314405	-0.00460464	-0.00616657	-0.00351879	3.26293
GTF2B.IMR-90.SRX150105	-0.00158158	-0.00440397	-0.00283339	-0.00279399	-0.00486206	3.26279
SRSF3.K-562.SRX4708062	0.00144684	-0.00179862	0.00350321	0.00553757	-0.00264308	3.2613
SMARCA4.iPS_derived_neural_cells.SRX5246885	9.62955e-05	0.000398164	0.0034337	0.00711152	0.00648266	3.26122
ESR1.MCF-7.SRX4451198	-0.00111995	-0.00272457	-0.00811452	-0.00533829	-0.00230725	3.25983
BCL6.JURL-MK1.SRX035160	-0.00289083	-0.00329315	-0.00297107	-0.00488481	-0.00367102	3.25784
AGO1.PC-3.SRX181770	-0.000638555	0.00185721	-0.00329969	-0.00315808	-0.00506866	3.25686
MED1.Jurkat.SRX658609	-0.000920725	-0.00456147	0.000538238	-0.00409017	-0.00456001	3.25658
CPSF3L.HL-60.SRX3345952	0.000473392	0.00181281	0.0066348	0.00740266	0.00771385	3.25518
ESR1.MCF-7.SRX968962	-7.62992e-05	-0.002219	-0.00476114	-0.00551333	-0.00308702	3.25517
SPI1.Lymphoblastoid_cell_line.ERX3216965	-0.000517479	-0.00410533	-0.00475846	-0.00373233	-0.00320844	3.25322
ZEB1.MDA-MB-231.ERX3507564	-0.00153832	-0.00156919	-0.00187608	-0.0074739	-0.000513501	3.25018
YY1.SK-N-SH.SRX190353	-0.000265443	-0.00261054	-0.00399766	-0.00500395	-0.00971477	3.25004
FOXA1.MCF-7.SRX176863	0.0014642	0.00230709	0.00573023	0.00742706	0.00367896	3.24962
BRD4.MDA-MB-231.SRX7865933	-0.00418957	-0.00437706	-0.0021057	-0.00334896	0.0010934	3.24737
FOXA1.VCaP.SRX667987	-0.000478136	0.00128019	0.00388712	0.00809354	0.00582811	3.24553
ELK3.HUVEC.SRX670629	-0.000406491	-0.000940002	-0.00469223	-0.00733825	-0.00567632	3.24449
RAD21.THP-1.SRX4001872	-0.00387662	-0.00479329	-0.00708596	-0.00162619	-0.00212675	3.24215
FOSL2.A549.SRX190204	-0.000705988	-0.00210188	-0.00377666	-0.00560742	-0.00570451	3.24209
ESR1.MCF-7.SRX7427510	-0.000843457	-0.00327923	-0.00435253	-0.00595312	-0.00238404	3.24114
SUPT5H.293.SRX6435404	0.000356734	-0.00127633	-0.00568599	-0.00423975	-0.00645405	3.24049
BRD4.SUM_229PE.SRX2194286	-0.00100306	-0.0030976	-0.00556398	-0.00659909	-0.00244502	3.23897
TET2.MCF-7.SRX4786552	-0.000846761	0.00133712	0.00417197	0.00429562	0.0077833	3.23797
ERG.CD34_Hematopoietic_stem_cells.SRX026653	0.00283351	0.00525451	0.00614687	0.00365723	0.00634363	3.2371
RAD21.HCT_116.SRX2064717	0.000900695	-0.00168838	-0.00480007	-0.00584072	-0.00721863	3.23161
ERG.HAEC.SRX7054931	0.000331964	0.000153612	0.0029418	-0.000966545	-0.0124172	3.23021
TCF7L2.HCT_116.SRX5486439	0.00264106	0.00508206	0.00148904	0.00291596	0.00822554	3.22717
BRD4.SK-MEL-147.SRX2537518	0.000325247	-0.00376054	-0.00334211	-0.00384328	-0.00538333	3.22588
PLAG1.K-562.SRX3768261	0.00198295	0.00210983	-0.00373514	-0.00496621	-0.00583363	3.22541
HSF1.MCF-7.SRX6858250	0.000543923	-0.000458226	0.00161758	0.00101907	0.0125236	3.2251
GATA2.Endometrial_stromal_cells.SRX3503584	0.000651132	0.00352096	0.001722	0.00391731	0.00547289	3.22338
ONECUT2.22Rv1.SRX2731587	0.00114275	0.0025408	0.00274757	0.00536282	0.00382581	3.22334
SUMO2.K-562.SRX895430	-0.00167719	-0.00301507	-0.00368693	-0.00464912	-0.00436001	3.22325
KDM4A.BCSC1.SRX2582039	-0.00193545	-0.000741409	0.00276016	0.00253977	0.00684609	3.22221
RELA.HAEC.SRX7054622	-0.00309397	-0.00421532	-0.00311226	-0.00373533	-0.00566713	3.21942
HDAC1.MCF-7.SRX5089499	0.000925795	-0.0019332	-0.00342561	-0.00416842	-0.00639046	3.21907
MED1.Adipose-Derived_Mesenchymal_Stem_Cells.SRX751298	-0.000104129	-0.000772398	-0.0022132	-0.00292405	-0.0103472	3.21836
RAD21.THP-1.SRX4001873	-0.00130845	0.0010069	0.00718097	0.00787864	0.00287682	3.21664
CTCF.Lung.SRX188959	-0.000828196	-0.00320908	-0.00558772	-0.00461324	-0.00574246	3.21655
AR.LHSAR.SRX1067066	-0.000722533	-0.00568075	-0.00624283	-0.00166991	-0.0010841	3.21587
ZNF384.GM12878.SRX186607	-0.00293721	-0.00184356	-0.00496843	-0.00313441	-0.000994863	3.21344
EP300.hESC_H9.SRX027482	-0.000921107	-0.00259289	-0.00424658	-0.00470105	-0.00591304	3.21329
SMC1A.MCF-7.SRX1531795	0.000602116	0.00554061	0.00658243	0.00573679	-0.00242033	3.21148
ESR1.U2OS.SRX8380644	0.00220133	-0.000843278	-0.00561585	-0.00938953	-0.009425	3.20637
FOXA1.T-47D.SRX1961163	0.000864643	0.00337707	0.00695064	0.00587963	0.00393669	3.20319
ERG.HAEC.SRX7054944	0.00199713	0.00153039	0.00269432	0.00562069	0.00742523	3.2029
TCF21.HCASMC.SRX5904135	-0.000100308	-0.0015365	-0.00101819	-0.00153494	-0.00330715	3.20132
RUNX1.Pre-B_lymphoblast_cells.SRX3586365	-0.00195899	-0.00174655	-0.00224879	-0.00390742	-0.00755575	3.19777
BRD2.THP-1.SRX6913041	0.00177818	0.00275804	0.00388737	0.00589036	0.00406371	3.19696
STAT5B.CD8-Positive_T-Lymphocytes.SRX831874	-0.00248656	-0.00481719	-0.00551705	-0.00137665	-0.00102858	3.19665
CXXC1.Erythroblasts.SRX4046303	0.00033143	-0.00260151	-0.00264214	-0.00491859	-0.00681875	3.19342
CTCF.MCF-7.SRX1594207	0.000783562	0.00353207	0.00725291	0.00677864	0.00576389	3.19337
ZFP42.hESC_derived_mesendodermal_cells.SRX702071	-3.32287e-05	0.00200765	-0.00107474	-0.00319511	-0.0128642	3.19332
CEBPB.HeLa.SRX150632	0.000315183	-0.00282016	-0.00373318	-0.00488132	-0.00562052	3.19133
MEF2B.B-Lymphocytes.SRX3703142	-0.0026242	-0.00348348	0.00231925	0.00125104	-0.00483073	3.19017
EP300.HeLa.SRX717858	0.00196157	-0.000895729	-0.00341466	-0.00376858	-0.00585143	3.18758
TEAD4.ECC-1.SRX190341	0.00247129	0.00323612	0.0053156	0.00295219	0.0030155	3.18605
BRCA2.hTERT-HME1.SRX6371944	-1.09506e-05	0.00420125	0.00463119	0.00528822	0.00221748	3.18364
IRF4.CAR-T_cells.SRX6800710	-0.00309021	-0.00275896	-0.0048325	-0.00280484	-0.00202988	3.18295
AR.293.SRX433194	7.38311e-05	0.00385792	0.00460621	0.00689561	0.00158045	3.18276
CTBP2.hESC_H1.SRX150542	0.00258631	0.00101589	-0.00194494	-0.00173333	-0.00664945	3.18177
CREB1.A549.SRX5576992	-0.00013685	-0.00410925	-0.00699711	-0.00622319	-0.011288	3.17816
CTNNB1.SUM_149PT.SRX4815190	-0.000500928	-0.00235653	-0.00706295	-0.0030888	0.00444854	3.17796
RUNX1.PBMC.SRX2963102	-0.00367501	-0.00465917	-0.00514984	-0.00442152	-0.00260793	3.1777
TCF21.Coronary_artery_smooth_muscle.SRX7299332	-8.7881e-05	-0.0015498	-0.000735461	-0.00152295	-0.00353872	3.17685
SMARCB1.BJ.SRX5888972	0.000486273	0.000214341	-0.00281618	-0.00481877	-0.00545237	3.17402
NIPBL.hESC_H1.SRX833423	0.00149273	0.00295845	0.0068803	0.00327285	0.00296117	3.1731
RAD21.HAP1.SRX6777951	-0.0015826	-0.00395782	-0.00507865	-0.00580829	-0.00101581	3.16839
BRD3.Acute_myeloid_leukemia.SRX4781491	0.00230054	0.00112846	0.00151635	0.00312864	0.00500508	3.16793
MED12.Myometrium.SRX5514040	-0.00175842	0.000455241	-0.0019679	-0.00425706	-0.00815916	3.16653
CHD8.T-47D.SRX734338	-0.000526389	-0.00295603	-0.00561137	-0.00482392	0.00025579	3.16391
BRD4.MCF-7.SRX490430	3.04703e-05	-0.00108348	-0.00126174	-0.0050574	-0.00817894	3.161
RAD21.HeLa.SRX3815839	0.000213134	-0.00131258	-0.00455974	-0.00540479	-0.00714531	3.15927
EZH2.THP-1.SRX6608380	0.000261241	0.00181981	0.00662713	0.000538829	-0.00450391	3.15919
SOX9.LoVo.SRX359919	0.00100864	0.00433364	0.00457702	0.00386991	0.00142725	3.15911
SMARCA4.MCF-7.SRX5089418	-0.00126594	-0.00355277	-0.00631842	0.000128123	0.00409008	3.15784
SMAD3.H69.SRX7719081	0.00130039	0.00434188	0.00721765	0.00848823	0.00845066	3.15523
MED12.Uterin_leiomyoma.SRX5514045	-0.000704685	0.0031678	0.00433989	0.00173583	0.00682101	3.15509
FOXA1.VCaP.SRX8089632	0.000873541	-0.00612643	-0.00291023	-0.00556655	-0.00502651	3.15414
MAX.HUVEC.SRX150651	0.00118369	0.00236003	0.00493366	0.00493154	0.00510902	3.15391
FOXP1.LoVo.SRX359932	-0.00187738	-0.00435812	-0.00496493	-0.00324586	0.000869822	3.15388
KMT2A.293.SRX4931267	0.00252015	0.0031511	0.00274729	0.00294823	0.00348385	3.15038
AR.Prostate_cancer_cells.SRX2541246	-0.00281743	-3.08441e-05	0.00692951	0.00278846	-0.00154271	3.14896
TEAD1.Keratinocytes.SRX6976723	0.00134621	0.00352613	0.00323106	0.00347496	-0.00610761	3.1467
RELA.HAEC.SRX7054657	0.00135033	0.00347721	0.00349773	0.00401544	0.00756967	3.14584
MED26.293.SRX4819826	-0.000314865	0.00461725	0.00486069	0.000885699	0.00434523	3.14135
USF1.Erythroid_Cells.SRX1042049	-0.00039004	-0.00427804	-0.00625851	-0.0052596	-0.00185288	3.14093
ESR1.MCF-7.SRX4193148	-0.00253774	-0.00376082	-0.00252883	0.00130377	0.00988696	3.1397
TCF3.SEM.SRX2043226	0.00253421	0.0047393	0.00354047	0.00237386	0.00196132	3.13877
NRF1.HeLa.SRX3437460	0.000164063	0.00288957	0.00711067	0.00643736	0.00706526	3.13627
CTCF.K-562.SRX5974543	0.00158564	0.0028047	0.00614552	0.00564445	0.009518	3.13521
SUPT5H.U2OS.SRX4169275	0.00211579	0.00303933	0.00493515	0.00576219	0.000321589	3.13486
BCL6.B-Lymphocytes.SRX1012538	-0.000512278	-1.88812e-05	-0.00272005	-0.00555087	-0.00856918	3.13479
E2F1.MCF-7.SRX150556	-0.00274661	-0.00379913	-0.00331995	-0.00190286	-0.00656164	3.13436
ELL2.HeLa.SRX573042	-0.00284037	-0.00438881	-0.00445845	-0.000733841	-0.00310591	3.13135
BRD4.A-375.SRX2267441	0.0016911	0.00173397	0.00498901	0.00196332	0.00677072	3.13119
BRD2.K-562.SRX6913085	-0.00256832	-0.00516687	-0.00594955	-0.00811502	-0.00438085	3.12982
ZMYND8.293.SRX2178948	0.00107896	-0.002187	-0.000982163	-0.0040844	-0.00443578	3.12788
BRD2.THP-1.SRX6913057	-0.00248197	-0.00562921	-0.00656704	-0.00689614	-0.0081225	3.12297
ESR1.MCF-7.SRX3123829	0.00314967	0.00217761	0.00369108	0.00288091	0.00582328	3.12251
CEBPB.THP-1.SRX4001955	-0.00329052	-0.00255039	-0.00175239	-0.00841011	0.000151117	3.12238
JUN.MDA-MB-231.SRX883584	0.00197037	0.002593	0.00466312	0.00466395	0.00359705	3.11846
CDK8.K-562.SRX849404	0.00159801	0.0028473	0.00373899	0.00333429	0.00764467	3.11606
CBFB.Saos-2.SRX1533883	0.000693249	-0.00131575	-0.000734344	-0.00338204	-0.00728668	3.1156
E2F1.MDA-MB-231.SRX2585781	-0.00197974	-0.00555815	-0.00537221	-0.00243149	-0.00513199	3.11484
CDK8.HCT_116.SRX149659	0.00153644	0.00476835	0.0042258	0.00324453	0.00763803	3.11385
EP300.iPS_cells.SRX2671820	0.00203402	0.000517042	0.00187281	0.00248311	-0.00742653	3.11088
FOXA1.T-47D.SRX039146	-9.44526e-05	0.00556703	0.0065992	0.000790865	0.00417128	3.10936
E2F4.MCF_10A.SRX150480	0.00180838	0.00401304	0.00379927	0.00301803	0.00583461	3.10884
BRD4.HUVEC.SRX425254	-0.0016698	-0.000414861	0.00573384	0.00730151	0.000430504	3.10872
SETD1A.Erythroblasts.SRX4046309	0.00150441	0.00251308	0.00649588	0.00474325	-0.000158407	3.10814
EBF1.GM12878.SRX100431	0.00267728	0.00346632	-0.000741264	0.00136815	0.00594039	3.10739
RELA.GM12891.SRX017913	0.000301595	0.00144791	0.00584223	0.007272	0.00199595	3.10686
BRCA1.GM12878.SRX150457	0.00206962	0.00127349	0.00448348	0.00475351	0.00842063	3.10654
MYC.RAMOS.SRX5346116	-0.00338918	-0.00475696	-0.00452321	-0.00183604	-0.0071475	3.10572
KMT2A.Unclassified.SRX2281255	4.43776e-05	0.00334783	0.00279872	0.00659262	0.00697001	3.10503
SPI1.Macrophages.SRX5574376	-0.000133532	0.0021469	-0.00536825	-0.00109723	-0.00781914	3.10217
BRD4.hESC_derived_neural_cells.SRX4417540	-0.00323541	-0.00257642	-0.0032361	0.00246187	0.00205242	3.10042
FOXA1.Prostatic_Neoplasms,_Castration-Resistant.SRX8406527	0.0012223	-0.000839083	0.00744914	0.00462472	0.0011218	3.09967
FLI1.A-673.SRX3394532	-0.00285137	0.00107288	0.0039773	0.00291982	0.0084646	3.0986
KAT2A.HCT_116.SRX4937331	-0.000142309	0.00378093	0.00474225	0.00416226	0.00300997	3.09828
MYC.LNCAP.SRX1334497	0.00288092	0.000861637	-0.0021403	-0.00296248	-0.00848203	3.09787
BRD7.SUM_159PT.SRX5824549	-0.00105495	-0.00279832	-0.000929746	-0.0044173	-0.00275465	3.09773
RELA.HAEC.SRX7055007	0.00260037	0.00146857	-0.00224961	-0.00557079	-0.00724546	3.0976
ARNTL.Glioma_stem_cells.SRX6602360	0.00132713	0.00255472	0.00482823	0.00697969	0.00409433	3.09735
TRIM28.K-562.SRX190305	0.00139495	0.00384517	0.00164776	0.00397641	0.00637641	3.09418
ESR1.Breast_cancer_cells.SRX2897203	-0.00146639	-0.00410773	-0.00508616	-0.00209964	-0.00156564	3.09353
MED1.HCT_116.SRX4937337	0.00292771	0.00334478	-0.00251752	-0.000463761	-0.00722492	3.09293
SUPT5H.293.SRX6435390	-0.0018923	-0.00103578	-0.00359034	-0.0072432	-0.00578495	3.09018
EP300.Heart.SRX099629	-0.00149939	-0.00329304	-0.00266879	-0.00234997	-0.00185019	3.08683
MYB.SEM.SRX4484990	-0.00164008	-0.00333023	-0.0031253	-0.00168328	-0.00492363	3.08486
PGR.T-47D.SRX1012623	-0.00167482	-0.00345961	-0.00523849	-0.00425604	-0.0060836	3.08411
RAD21.MCF-7.SRX190247	0.00061042	0.00463283	0.00207963	0.00622185	0.00627011	3.08295
SP4.hESC_H1.SRX190199	-0.00036336	-0.00186981	-0.00463121	-0.00548244	-0.00556245	3.08205
FOXL2.SVOG-3e.SRX5342369	-0.00251947	-0.00260298	-0.00348466	0.000313857	-0.0124875	3.082
MYCN.22Rv1.SRX4404415	0.00174431	0.00108194	0.00233989	0.00259873	0.00835152	3.08057
ZEB1.MDA-MB-231.ERX3507565	0.000149076	-0.000943842	-0.00132168	-0.00511278	-0.00636249	3.07998
MED1.HCT_116.SRX4937341	0.000654289	-0.00259812	0.0032683	0.00239424	-0.00685154	3.07428
MYC.MCF_10A.SRX150520	-0.000620107	-0.0019552	-0.004083	-0.00476609	-0.00667218	3.07253
ESR1.MCF-7.SRX5287703	-0.00176191	0.00108416	-0.00263851	-0.0016419	-0.011568	3.07008
CEBPA.SKH1.SRX3098190	-0.00129774	-0.00166075	-0.00283049	-0.00389657	-0.00637413	3.06982
HOXB13.LHSAR.ERX1965643	0.000135301	-0.00187393	0.00324209	0.00615343	0.00379258	3.06902
MYC.RAJI.SRX1497384	0.000336008	0.00276544	0.00716254	0.00755063	0.00384497	3.06859
EP300.Fetal_brain.SRX209673	-0.00199439	-0.00366452	-0.00451865	-0.00387065	0.00038797	3.0683
FOSL1.HCT_116.SRX190212	0.00171663	0.00210008	0.00480659	0.00507579	0.00696911	3.06647
CEBPB.SUM_159PT.SRX2194247	-0.00120761	-0.00388855	-0.00651314	-0.00282421	-0.0059882	3.06587
TFAP2A.hESC_derived_neural_crests.SRX1091549	0.000986932	0.00306749	0.00533277	0.00701523	0.00317112	3.06328
CASZ1.Rhabdomyosarcoma.SRX5341942	0.000386605	-0.00282303	-0.0042724	-0.00250726	-0.00647692	3.06294
SUPT5H.U2OS.SRX5062485	0.0024803	0.00400955	0.000825772	-0.00357902	0.00181454	3.06187
KDM1A.K-562.SRX4493021	0.000746475	-0.00386349	-0.00220603	-0.00470097	-0.00392958	3.05996
CTCF.GM12872.SRX080355	-0.000588533	0.00440486	0.00583568	0.00797027	0.00715243	3.05965
EP300.Acute_myeloid_leukemia.SRX5930116	-0.00217971	-0.000645256	0.00248151	0.000971366	0.00769747	3.05943
ERG.iPS_derived_cardiac_cells.SRX4003760	-0.000439554	-0.00217755	-0.00374779	-0.00283353	-0.00561558	3.05849
BRD4.COLO_205.SRX1272790	-0.000288586	0.00134687	0.00688186	0.00478059	-0.00053543	3.05609
FOXA1.Prostate.SRX8406504	-0.00146212	0.000296951	0.00424336	0.00681053	0.00204542	3.05504
ZBTB33.HCT_116.SRX100503	0.00165919	0.00215589	-0.00380156	-0.00245185	-0.00731905	3.05453
EZH2.iPS_cells.SRX317590	0.00315605	0.00408691	0.000537694	-0.00258411	-0.00602858	3.05269
FOXA1.LNCAP.SRX1885187	-0.0025199	-0.00190528	-0.00478429	-0.00666043	-0.0037142	3.05203
NCBP1.DLD-1.SRX7677737	0.00244272	0.00401299	0.00311238	0.000864605	-0.00309922	3.05128
MYC.GP5d.SRX360590	-0.00118215	0.000983264	-0.000255597	-0.00314488	-0.00960028	3.05115
GABPA.HL-60.SRX190278	0.000908834	0.00446867	0.00470155	0.00504125	0.00752625	3.05079
NR3C1.BEAS-2B.SRX5289981	0.0013445	-0.00180686	-0.00193747	0.0032389	0.00541039	3.04909
CTCF.SYO-1.SRX3927305	0.00135964	0.00271745	0.00680371	0.00420506	0.00263965	3.04842
EP300.GM12878.SRX150641	-0.000120877	0.00276058	0.00339774	0.00527254	0.00430421	3.04756
BRD4.C4-2.SRX2251218	-0.00133827	-0.00210385	-0.00540505	-0.00374278	-0.0047036	3.04614
SMC1A.Keratinocytes.SRX1967781	-0.00301605	-0.00253319	-0.00425795	-0.00518448	0.001444	3.04244
KDM5B.MCF-7.SRX055308	-0.00140224	-0.00354058	-0.00451926	-0.00530973	-0.00555696	3.0418
ESR1.MCF-7.ERX008587	0.00261222	0.0066557	0.00168137	-0.000363538	-0.00705264	3.04007
GTF3C5.IMR-5.SRX1616412	-0.00256875	-5.76543e-05	-0.00357465	-0.00111543	0.00515146	3.03951
E2F1.LNCAP.SRX992662	0.00151165	0.00213998	0.00380962	0.00684714	0.0111839	3.03924
FOXL2.HGrC1.SRX6957484	0.00142444	0.000544241	0.00102761	-0.00181167	0.0117511	3.0359
EP300.hESC_derived_neural_crests.SRX1091542	-0.00182406	-0.00381268	-0.00456466	-0.00364324	0.00692625	3.03516
TP53.Lymphoblastoid_cells.SRX278506	0.00264481	0.00126292	-0.00434749	-0.00155198	0.00439412	3.03349
NELFE.HeLa.SRX684291	-0.000368173	-0.00416474	-0.00637729	-0.00489556	-0.00553997	3.03152
NR3C1.HASM2.SRX2609662	0.00179491	0.00417564	0.00176301	-0.00235663	0.00519309	3.03072
CDK9.T-47D.SRX4023330	-0.0021242	0.00135609	0.00136015	0.00426328	0.00638443	3.02963
E2F1.HeLa.SRX022432	-0.000839403	-0.00392105	-0.00206873	-0.00234552	-0.00627751	3.02934
FOXA1.LNCAP.SRX6878604	0.00139872	0.00148741	0.00294551	0.00468743	0.00588045	3.02754
INTS13.Monocytes.SRX3345973	0.00128936	0.00168107	0.00261334	0.0058517	0.00203479	3.02685
DAXX.PC-3.SRX1021630	0.00197751	0.000807666	0.00342565	0.0056286	0.002774	3.02468
SPI1.THP-1.SRX5574392	-0.00199883	-0.00251078	-0.00427192	-0.00512005	-0.00344053	3.02229
TP53BP1.hESC_H9.SRX4727910	0.000910462	0.00286006	0.00515562	0.00357758	0.00440335	3.0202
FOXA1.LNCAP.SRX219285	-0.00104188	0.00136686	0.00363847	0.0068632	0.00469254	3.01895
CDK12.MG-63.SRX5975315	0.000422651	-0.00356778	-0.00380441	0.00220486	-0.00547157	3.01811
KDM5B.MCF-7.SRX3285578	0.000709756	0.00114464	0.00358578	0.0055775	0.00554336	3.01553
BRD4.A-375.SRX2267440	0.00155615	0.00217714	0.00270263	0.00417303	0.0064926	3.01054
RAD21.Hep_G2.SRX1165088	-0.00241639	-0.00243616	-0.0043661	-0.00350335	-0.00837376	3.00938
EZH2.Peripheral_blood_mononuclear_cells.SRX4212576	0.00135374	0.0019832	0.00133379	0.00500049	0.00550704	3.00889
BRD9.MDA-MB-231.SRX4377563	-0.00101835	-0.00317211	-0.00163318	-0.00486086	-0.0047497	3.00878
ZNF83.LoVo.SRX360062	-0.000614775	-0.0023613	-0.00168356	-0.00531967	-0.0057895	3.00739
TBP.HeLa.SRX150685	0.000312395	-0.00247835	-0.00345344	-0.00474062	-0.0077407	3.00737
AFF4.MCF-7.SRX7615734	0.000608829	0.00351216	0.00427161	0.00261687	0.00249049	3.006
ESR1.Breast_cancer.SRX3229150	0.00145319	0.000492156	0.00525548	0.00434977	0.00218403	3.00563
BRD2.Foreskin.SRX3367137	0.00167515	0.00199843	0.00277012	0.00400361	0.00433525	3.00475
BRD2.THP-1.SRX6913055	-0.00212617	-0.0042408	-0.00729513	-0.00717619	-0.00347326	3.00343
SPI1.Dendritic_Cells.SRX5574365	0.00112023	0.00270271	0.00428991	0.00627637	0.00173871	3.00314
ZBTB17.U2OS.SRX351403	0.00170385	-0.00034666	0.000123551	0.00311355	0.00799926	3.00155
MED1.MDA-MB-231.SRX2578889	-0.00223485	0.00116155	0.00325694	0.00544575	-0.00120454	3.00024
CTCF.Neuroblastoma.SRX2731772	0.000938977	0.0032924	0.00594243	0.00593488	0.00651276	2.9988
EP300.ECC-1.SRX190215	0.0027467	0.00466998	0.00356261	0.00362616	-0.000498404	2.99877
MED1.MCF-7.SRX673747	0.00332219	0.00296014	-0.000501176	0.00239451	0.00541233	2.99615
FOXA1.ZR-75-1.SRX3923529	-0.000991548	-0.00460322	-0.00453437	-0.00620586	-0.00474735	2.99527
ERG.VCaP.SRX1629253	0.000581346	-0.00142601	-0.0056093	-0.00528555	-0.00302858	2.9925
CTCF.THP-1.SRX4001947	-0.000816989	0.00357917	0.00605881	0.00910235	0.00650911	2.99202
GATA2.HUVEC.SRX150427	-0.00313841	-0.00284668	-0.00258765	-0.00056437	-0.0043798	2.99089
MYC.P493-6.SRX672285	0.00248081	0.00392432	0.00510227	0.00397042	-0.00083233	2.9879
RAD21.THP-1.SRX4001944	-0.000240693	0.000190178	-0.00522911	-0.00885016	-0.00631832	2.98604
RAD21.Macrophages.SRX4001762	-0.00141371	-0.00157368	-0.00402857	-0.00714307	-0.00619707	2.98519
BRD9.MOLM-13.SRX3927295	-0.000524508	-0.00111786	-0.00466265	-0.00270878	-0.00639022	2.98194
HDAC2.RH-4.SRX4313202	-0.000288971	0.00283622	0.00449378	0.00585615	0.00189061	2.9812
JUN.CAR-T_cells.SRX6800708	-0.00137269	0.000811289	0.00450907	0.00435635	0.00339182	2.98043
BRD3.VCaP.SRX471870	0.000317085	0.00061662	-0.00196379	-0.004239	-0.0105676	2.98016
CDK8.SET-2.SRX849396	-0.00158992	-0.00355679	-0.00464457	-0.00385661	-0.00447031	2.97973
FOXA1.MCF-7.SRX176862	-0.00126107	-0.00338333	-0.00403845	-0.00374745	-0.00780368	2.97759
BRD3.THP-1.SRX6913058	-0.00107982	-0.00280961	-0.00176241	0.00272888	0.0069388	2.97447
NOTCH1.CUTLL1.SRX070881	-1.00776e-05	-0.00153108	-0.00585191	-0.00528012	-0.00486957	2.97431
SPI1.Dendritic_Cells.SRX5574370	0.0015797	0.00165753	0.00402877	0.00460946	0.00726872	2.97262
CTCF.HFF-Myc.SRX199899	0.000984015	0.00409581	0.00578597	0.00703782	0.0109061	2.97102
RCOR1.Hep_G2.SRX150658	-0.00177087	-0.0042512	-0.00366863	-0.00202404	-0.00347779	2.97045
MYCN.KELLY.SRX2550934	0.00081193	0.00122557	0.00645325	0.00818422	0.00799658	2.96614
BRD2.MM_1S.SRX366787	0.000726539	-0.00197155	-0.003328	-0.00462401	-0.00389737	2.96529
CTCF.K-562.SRX067470	0.00159303	0.00425844	0.00619792	0.0081452	0.00721939	2.96374
E2F1.Unclassified.SRX334258	0.00100446	0.00247436	0.00372693	0.00417793	0.00539815	2.96353
FOXA1.LNCAP.SRX1885186	0.000305096	0.00486041	0.00758389	0.00410391	0.00324568	2.96285
TAL1.CD34+.SRX386203	-0.000480983	-0.0035326	-0.00153886	-0.00528205	0.00345132	2.95895
STAT3.BT-474.SRX8520792	-0.000989679	8.5606e-05	-0.00263222	0.00174516	0.00837194	2.95851
AR.Prostate.SRX8406417	-0.00131755	-0.00238852	-0.00308306	0.00150649	0.00504018	2.95788
RING1.DU_145.SRX276780	-0.000282893	-0.00210325	-0.00318103	-0.00308819	-0.00615851	2.95742
AHR.HCASMC.SRX8358262	-0.00125895	-0.00180337	-0.00364105	-0.00381127	-0.00475783	2.95675
SPI1.Lymphoblastoid_cell_line.ERX3217040	0.00118188	0.00213418	0.00501663	0.00609648	0.00335858	2.95641
TBP.Bronchial_tracheal_epithelial_cells.SRX4367432	-0.000498518	0.00228737	0.00662205	0.00435492	0.00301818	2.95472
STAT3.SW_480.ERX3579651	0.00085331	0.00488205	0.00160843	-0.00128099	0.00837486	2.95408
BRD4.SW_480.SRX3680731	0.00142602	0.00292396	0.00188024	0.0042399	0.00421438	2.95364
AFF4.Th1_Cells.SRX1460849	0.000211563	0.00211545	0.00523959	0.00522499	0.00430765	2.95165
RAD21.HCT_116.SRX2064715	-0.000527542	-0.00206312	-0.0049396	-0.00578241	-0.00655065	2.95065
MITF.Hermes_3C.SRX7368252	0.000147379	-0.00185719	-0.00190082	-0.00499822	-0.00630293	2.95045
FOXA1.ZR-75-1.SRX3923530	0.000584766	-0.000709015	-0.00751453	-0.00725707	-0.00577171	2.94996
POLR2C.293.SRX5803008	0.00178922	0.00198536	0.00014263	0.00469964	0.00603432	2.94962
CXXC1.Lymphoblastoid_cell_line.SRX4046314	0.00125567	0.00427614	0.00592595	0.00317727	0.00145733	2.94938
GTF3C2.T98G.SRX4714482	-0.000785868	-0.00201282	-0.00451061	-0.000773113	0.00461254	2.94928
ETV1.Gastrointestinal_Stromal_Tumors.SRX1721486	-0.00027976	-0.00340676	-0.000661122	-0.00388979	-0.0053937	2.94913
ZBTB21.Hep_G2.SRX3230407	0.000976626	0.00352352	0.00378429	0.00376313	0.00398858	2.94801
FOS.Myometrium.SRX5514006	0.00404402	0.00219413	-0.00124331	0.00423859	0.000353196	2.94592
GTF2B.K-562.SRX150474	-7.05259e-05	0.000623687	-0.00566177	-0.00477101	-0.00379744	2.94575
FOXA1.MCF-7.ERX008598	-0.000168089	0.00210539	0.0059708	0.00615263	0.00502965	2.94461
ASUN.Monocytes.SRX3990567	-0.000850212	-0.00253966	-0.00650718	-0.00584196	-0.0030255	2.9446
SMC3.HeLa.SRX3110775	0.00282906	-0.000334473	-0.00520422	-0.00358122	-0.00541998	2.94413
BRD4.U-87_MG.SRX204914	-0.00125921	-0.00388652	-0.00432353	-0.000759775	-0.00857994	2.94375
YY1.CD4-Positive_T-Lymphocytes.SRX032596	-0.00119256	-0.00349792	-0.00494645	-0.0048227	-0.00321689	2.94315
FOXA1.MCF-7.SRX3923516	0.000380908	-0.00277912	-0.00695262	-0.00559364	-0.00699231	2.94231
GRHL2.T-47D.SRX6896409	-0.00163989	-0.00479817	-0.00432771	-0.00146092	-0.00369998	2.94192
EP300.SK-N-SH.SRX100540	0.000446443	0.000881237	0.00277299	0.00479117	0.00697477	2.94076
ZKSCAN1.HeLa.SRX150442	-0.000463452	0.00231656	0.00319297	0.00270679	0.00459181	2.94069
STAT3.T-47D.SRX5323834	-0.00127308	-0.00344068	-0.00405884	-0.00414682	-0.00758751	2.94018
FOS.Myometrium.SRX5514009	-0.00137724	-0.00365037	-0.00237365	-0.00379446	-0.00444991	2.93939
E2F1.Unclassified.SRX334265	-8.53905e-05	-0.000886224	-0.00283048	-0.00735546	-0.00533063	2.93878
MXI1.HeLa.SRX150577	-3.29636e-05	-0.0016554	-0.00458831	-0.00549329	-0.00539073	2.93798
STAT3.SU-DHL-1.SRX4394543	-0.00061458	0.00144522	0.0036567	0.00263627	0.00769472	2.93771
BRD4.THP-1.SRX6913067	0.00102442	0.00294028	0.00425535	0.0025155	0.00438684	2.93583
TBP.Hep_G2.SRX150360	-7.15205e-05	-0.00467257	-0.00486923	-0.00505054	-0.00434816	2.93348
TEAD1.HCT_116.SRX3566187	-0.00365097	-3.50546e-05	0.000162536	0.00182723	0.00661884	2.93289
HIF1A.BEAS-2B.SRX7794488	0.000823685	0.00461254	0.00521619	0.00269325	0.00120381	2.92945
RARA.UPR9.SRX014782	0.000160814	0.00204897	0.00397632	0.00549243	-0.000610764	2.92833
NFKB2.L-1236.SRX790971	0.00134688	0.00401452	-0.00394703	-0.00574745	-0.000769427	2.92623
CDK6.KB.SRX378797	-0.000509621	-0.00292906	-0.00287157	-0.00281899	-0.00443841	2.92531
NR1H2.Hep_G2.SRX3230394	-0.000649181	0.000944333	0.00313629	0.00351962	0.00679979	2.92422
EP300.SUM_159PT.SRX2194268	0.00195026	0.000616559	-0.00334109	-0.00232371	-0.00482732	2.92338
LMNA.BJ-5ta.SRX3962733	0.00110402	0.0026546	0.0030343	0.00234237	0.00431369	2.91238
MAFG.LoVo.ERX159254	0.000947724	-7.29954e-05	0.00190488	-0.0036866	-0.0068694	2.9119
ESR1.MDA-MB-231.SRX2578876	0.000393031	0.00266404	0.00341761	0.00311758	0.00469906	2.91021
CEBPA.MOLM-13.SRX4705113	-0.00118022	-0.00138442	-0.00226191	-0.00312616	-0.00861937	2.9097
NCAPG.MCF-7.SRX730438	0.00118879	0.00217036	0.00511454	-0.00010178	-0.00672911	2.90853
ESR1.MCF-7.SRX1116525	0.00011864	-0.00219663	0.00450759	0.00194226	0.0111017	2.90835
BHLHE40.K-562.SRX150695	0.000112025	-0.00282887	-0.00547725	-0.00503201	-0.00335122	2.90717
BRCA1.SH-EP.SRX5025673	0.0020819	0.000484035	0.00235021	0.00618935	0.00266964	2.90663
RELA.GM12892.SRX017884	0.00095132	-0.00154087	9.87304e-05	-0.00434782	-0.00669345	2.90611
MLXIP.HeLa.SRX5250531	0.00164142	-0.00372226	-0.00407755	-0.00227613	-0.00159656	2.906
NELFE.HCT_116.SRX6066510	0.00148615	0.00220124	0.000113164	0.00435959	0.00691399	2.90593
ESR1.Ishikawa.SRX7544092	0.000692228	0.00431804	0.00434886	0.00476019	0.00334683	2.90529
MIF.HeLa.SRX848605	-0.000694291	0.000528353	0.0033296	0.00153251	0.00729008	2.90463
RUNX1T1.Kasumi-1.SRX747572	-0.000974848	-0.00361948	-0.00338901	-0.00389784	-0.00377314	2.90393
STAT3.T-47D.SRX5323822	-0.0013547	-0.00294388	-0.00460688	-0.00395325	-0.00696388	2.90365
DEK.U-937.SRX685530	-0.00115491	0.00116685	-0.00231443	-0.00437076	-0.00407641	2.90153
CTCF.THP-1.SRX4001889	-0.00185482	-0.00488721	-0.00409323	-0.0068939	-0.00755574	2.8992
CTCF.HEC-1-B.SRX7202541	-0.00116578	-0.00239191	-0.00713723	-0.00735034	-0.00803589	2.89896
PRDM11.U-2932.SRX497418	0.00118661	-0.00156515	-0.00356513	-0.00278743	0.00370651	2.89847
JUN.HAEC.SRX2355073	0.00252564	0.00340397	0.00643044	0.00301302	-0.000684834	2.89847
CTCF.HeLa.SRX3437414	0.00215708	0.00266046	0.00535776	0.00628321	0.00941792	2.89727
BRD4.K-562.SRX6913089	-0.000218206	0.000663507	0.00569853	0.00557613	0.00402085	2.89701
JUND.K-562.SRX150648	0.00105373	0.00222744	0.00518729	0.00433181	0.00761905	2.89675
FOXA1.T-47D.SRX6860646	0.00015632	0.00222128	0.0053496	0.0061704	0.00627177	2.89485
JUN.Uterin_leiomyoma.SRX5514021	0.00101237	0.00576213	0.00510987	0.00133137	0.000369575	2.89326
RELA.HAEC.SRX7054624	-0.00297694	-0.00484558	-0.00115447	0.000769622	-0.00625546	2.89178
SMARCA4.22Rv1.SRX4193367	-0.00109013	0.000953974	0.00519242	0.00319073	0.00318429	2.89005
RELA.HAEC.SRX7054620	0.00096837	-0.00216229	0.000844645	0.00265084	0.00688852	2.88972
GTF2B.HeLa.SRX1136649	0.000902258	0.00085439	0.00290574	0.00379315	0.00571548	2.88834
GTF2I.iPS_cells.SRX753137	-0.00144653	-0.00331882	-0.00217086	-0.00135224	0.00272239	2.88677
KDM5B.FULR.SRX3285604	0.000650468	0.00362337	0.00639979	0.00535594	0.0026933	2.88539
SMARCA4.CTV-1.SRX5574489	0.00093595	0.00352598	0.00481485	0.00342503	0.00493051	2.88489
BRD4.LNCAP.SRX4518426	-0.000913416	-0.00278653	3.39114e-06	0.00305341	-0.00587598	2.88452
CBFB.U-937.SRX265237	0.00237513	2.5414e-05	-0.00241287	0.00393921	0.00490056	2.88297
BRD4.MCF-7.SRX5089557	-0.000800152	-0.00333702	-0.00342062	-0.00382315	-0.00904511	2.88028
FOXM1.ECC-1.SRX190312	-0.000631013	-0.00158425	-0.00503293	-0.00295092	-0.00441857	2.87698
NRF1.hESC_H1.SRX150388	-0.00144222	-0.00332498	-0.00423267	-0.00529418	-0.00855986	2.87644
HEXIM1.A-375.SRX535455	0.00132177	-0.00043936	0.0038207	0.00420609	0.00547406	2.87603
CTCFL.OVCAR-8.SRX1091822	0.00142802	0.000447262	-0.00241288	-0.00386658	-0.00728135	2.87538
MED1.VCaP.SRX8089675	-0.000396987	-0.00297837	-0.00393085	-0.00495713	-0.00413841	2.87518
ICE1.HCT_116.SRX306181	0.000263828	0.00384647	0.00453525	0.00240839	0.00701971	2.87157
RAD21.IMR-90.SRX150703	-0.000597283	0.000372975	0.00459509	0.00446841	0.00602611	2.87103
ZC3H4.Hep_G2.SRX3230408	-0.00112303	-0.00251411	-0.00340911	-0.00425566	-0.00191779	2.87089
GATA2.TF-1.SRX1261517	-0.000269286	0.00135165	0.00394736	0.00642325	0.004674	2.87026
HOXB13.Prostate.SRX8406300	-0.00186634	-0.000396525	-0.00257813	-0.00198031	-0.00620388	2.8696
ZNF12.Hep_G2.SRX3230412	0.00206588	0.00256095	0.00325294	0.00270443	0.00613221	2.86507
ZNF76.293.SRX159134	-0.000693876	-0.00321905	-0.00510326	-0.00655158	-0.00766211	2.86433
SPI1.Monocytes.SRX093183	0.00105345	0.00386641	0.00434297	0.0032027	0.00613087	2.86405
STAG1.GM19099.SRX356627	0.00100629	0.00279131	0.00297682	0.00689265	0.00343137	2.86371
AR.22Rv1.SRX2017937	0.00146312	-0.00352098	0.00154017	-0.00257651	-0.0066036	2.8632
ESR1.MCF-7.SRX968964	0.000641657	0.00182121	0.00579494	0.0017875	0.00440276	2.86067
MED1.SUM_159PT.SRX2194237	-0.00235778	-0.00102454	-0.0025893	-0.00263817	-0.00554073	2.86056
TEAD4.SK-N-SH.SRX190314	0.0011097	0.000290864	0.00507339	0.00409615	0.00306013	2.86006
PPARG.Adipocytes.SRX4174971	-0.000549515	0.00118502	0.0044517	0.00459274	0.0037455	2.85933
ZBTB48.HeLa.SRX2652437	0.00185936	-0.00125563	-0.00467787	-0.00228537	-0.00317792	2.85762
E2F3.LoVo.SRX359884	0.00145142	0.00232678	0.00499893	0.00442998	0.00768471	2.85759
OTX2.D283_Med.SRX2436021	-0.00301253	-0.000115518	0.000633409	0.00246403	0.00945332	2.85655
CTCF.Rh-4.SRX1878889	-0.000259948	0.00239497	0.00280281	0.00514239	0.00774761	2.85601
MYOD1.Rhabdomyosarcoma.SRX341012	-4.92479e-05	-0.00305473	-0.00431314	-0.00376076	-0.00354326	2.85502
EBF1.Mutu.SRX1456192	0.000833439	0.0031115	0.00406034	0.00438169	0.0012739	2.85439
GATA1.HCT_116.SRX4172745	-0.000460634	-0.00199783	-0.00462055	-0.00646069	-0.0108617	2.85081
CTCF.SK-N-AS.SRX3433959	0.00173072	0.00237573	0.00657958	0.00631327	0.00359412	2.85037
MYC.U-87_MG.SRX129069	0.000987501	0.00397245	0.000916419	0.00457375	0.00524761	2.85031
SMARCA4.MCF-7.SRX5172062	-0.0010668	0.002179	-0.00431171	-0.00369017	0.00110346	2.84947
ETS1.CD4-Positive_T-Lymphocytes.SRX212440	-0.000178102	6.07791e-05	0.00384244	0.00606087	0.00433239	2.84682
WRNIP1.GM12878.SRX150571	0.00176505	-0.00189424	-0.00347028	-0.00333474	-0.00355888	2.84632
SRSF4.Hep_G2.SRX4708015	-0.00185149	0.00212887	-0.00314866	-0.00184126	-0.00310452	2.84569
RBPJ.CUTLL1.SRX369129	0.00245639	0.00170182	0.00435124	0.0045672	0.0034204	2.84418
ETS1.A549.SRX190285	0.000799313	0.00501746	0.004382	0.00350618	0.00681612	2.84264
JUND.A549.SRX190179	0.00308894	0.00303659	0.000662214	-0.00197476	-0.00660698	2.84222
BRD4.VCaP.SRX471873	0.00198044	0.00352645	0.00296938	0.00257537	0.00537319	2.84186
ETS1.SCC-25.SRX3631510	-0.0013488	-0.00403117	-0.00609996	-0.00436382	-0.00151418	2.84186
INSR.Hep_G2.SRX5232046	0.00388392	0.00312836	0.00167081	0.00194763	0.0035607	2.84097
ERCC3.HT-1080.SRX246953	-0.00263337	-0.00220957	0.00223325	0.00386017	-0.00372064	2.83834
CDK8.HCT_116.SRX149661	-0.00125691	-0.00134657	-0.00410268	-0.00303727	-0.00694267	2.8373
STAG1.Hematopoietic_Stem_Cells.SRX995497	0.000152073	-0.00293989	-0.00589299	-0.00226455	-0.00441721	2.8371
CTCF.HEC-1-B.SRX7202555	-0.000998071	-0.00487032	-0.00820719	-0.00660196	-0.0054456	2.83682
BRD4.SUM_229PE.SRX2194289	-0.00115037	-0.00282962	-0.00306242	-0.00431341	-0.00448183	2.83641
RAD21.Lymphoblasts.SRX8841627	0.00141927	0.00119819	0.00340361	0.00488259	0.00643514	2.83298
FOXA1.22Rv1.SRX5124836	-0.00126083	-0.0020944	-0.00470367	-0.00679838	-0.00371255	2.83107
ERG.Acute_myeloid_leukemia.SRX026648	0.000608649	0.00215556	0.00148679	0.00579044	0.00246233	2.83037
MBD3.HeLa.SRX1674506	0.00154466	-0.00357443	-0.00140928	-0.00443827	-0.0072294	2.828
ASH2L.VCaP.SRX688849	0.000601931	0.000242175	0.00343558	0.00326304	0.00691509	2.82779
AR.DU_145.SRX306507	0.00144925	0.00431279	0.00296079	0.0029552	0.000877281	2.8247
CHD8.iPS_derived_neural_cells.SRX702546	-0.00103542	0.000654544	0.00392561	0.00535879	0.0097536	2.82404
FOXA2.CFPAC-1.SRX5504125	-0.00349138	-0.00304782	-0.00402316	-0.00238161	-0.0042869	2.82339
BRD2.NCI-H1299.SRX3236727	0.00323646	0.00355622	0.00312421	0.00229947	0.000818165	2.82291
BRD3.K-562.SRX7135370	-0.000371006	-0.000117256	0.0029542	0.00571152	0.00553186	2.82272
GATA3.Th2_Cells.SRX092315	-0.0032179	-0.00291232	-0.00092487	0.00243532	0.00273973	2.81949
CTCF.Multiple_Myeloma.SRX5883950	-0.000516423	0.00389115	0.00471544	0.00703875	0.00237349	2.81879
BHLHE40.A549.SRX150519	0.0025326	0.00394848	-0.00152514	-0.0027149	-0.00348368	2.81757
CTCF.MCF10DCIS_com.SRX7522861	-0.0019805	-0.0040216	-0.00399814	-0.00604548	-0.00383804	2.81288
ESR1.MCF-7.SRX5089456	-0.000461845	-0.00453044	-0.00461692	-0.0066252	-0.00140786	2.81255
CHD4.SCC-9.SRX2741424	-0.000810768	0.00328433	0.00357973	0.00407633	0.0011474	2.8119
GATA2.TF-1.SRX1261516	-0.00255381	-0.00445504	-0.00387938	-0.00189819	-0.00347897	2.81129
NONO.K-562.SRX4708089	-0.00106713	-0.00290648	-0.00549278	-0.00211504	-0.00468452	2.81103
E2F1.Unclassified.SRX334259	0.000662542	0.00265391	0.0043201	0.00413429	0.00536923	2.81082
USF1.Hep_G2.SRX100572	-0.000177246	-0.00263423	-0.0032383	-0.00545311	-0.00607615	2.81038
ESR1.MCF-7.SRX4611707	0.00069061	0.00245614	0.00525996	0.00669808	0.00487565	2.8058
ZBTB33.Hep_G2.SRX100494	0.001325	0.00428717	0.00741044	0.0041405	0.00424454	2.80268
ESR1.MCF-7.SRX3110742	0.000566854	-0.00246056	-0.00804678	-0.00857054	-0.00615311	2.80207
KMT2A.IMS-M2.SRX5668134	-0.00107267	-0.000867785	-0.0033424	-0.00414536	-0.00679242	2.79967
TAF1.Kasumi-1.SRX4143074	-0.000904985	-0.00429052	-0.0021769	-0.00359295	-0.00157102	2.79912
ELF1.SK-N-SH.SRX190207	0.000645222	0.00221137	0.00399973	0.00471644	0.00838495	2.79892
BRD4.SK-N-BE(2).SRX4326271	-0.00252332	0.00218142	0.000284895	-0.00422319	-0.00315111	2.798
CTCF.K-562.SRX038623	0.00174455	0.0040868	0.00542369	0.00767156	0.00764497	2.79571
CTCF.HeLa.SRX3437421	-0.000970805	-0.00313789	-0.00585901	-0.00687994	-0.00928578	2.7957
MED1.Mono-Mac-6.SRX8807170	-0.000306947	-0.00301214	-0.00283842	-0.00353812	-0.00372311	2.79512
MGA.A549.SRX3829962	-0.00252626	-0.00669689	-0.00337529	0.000780345	-0.00100174	2.79235
TEAD1.MCF-7.SRX3401272	-0.00277994	-0.00221246	-0.00634823	-0.0020295	0.001024	2.79146
TCF7.Breast_organoids.SRX5794312	0.000387258	-0.00321599	0.00176202	0.003278	0.00302042	2.79028
FOXA1.CFPAC-1.SRX6441747	-0.00161383	-0.0033419	-0.00191362	-0.00525044	-0.00716722	2.79028
REST.PANC-1.SRX190315	0.00117693	0.00011774	0.00372344	0.00156781	0.00715997	2.79025
IKZF1.NALM-6.SRX235030	0.00351897	0.00333274	-0.00125683	-0.000135487	-0.00410293	2.78602
GATA3.MDA-MB-231.SRX1156478	-0.00142509	0.000610491	0.00133313	-0.0028901	-0.0100868	2.78389
PGR.T-47D.SRX3990996	-0.0017144	-0.00274138	-0.00353359	-0.00431517	-0.0044706	2.78275
ESR1.Ishikawa.SRX7544089	0.000513692	-0.00237574	-0.00476603	-0.0054255	-0.00428952	2.78152
NELFE.MCF-7.SRX1758480	-0.00123623	-0.00369819	-0.00457245	-0.00489328	-0.00482333	2.78123
AR.22Rv1.SRX4824366	-0.000367699	-0.00194823	-0.00244791	-0.00404795	-0.00643239	2.78081
NEUROD1.D283_Med.SRX2436063	-0.000800303	0.000898337	0.00108356	0.00461774	0.00663976	2.78058
STAG1.Lymphoblastoid_cell_line.SRX356764	0.000576272	0.0036176	0.00255779	0.00561452	0.00669438	2.77873
IKZF3.GM12878.SRX3146109	0.00243072	0.00115854	3.1476e-05	-0.00457304	-0.00541752	2.77524
MYCN.SH-EP.SRX3798682	-0.00211339	-0.00232096	-0.00250492	-0.00201601	-0.00391168	2.77486
MYC.P493-6.SRX129066	-0.000464476	-0.000745577	-0.00463058	-0.00715401	-0.0075636	2.76984
NR5A1.hESC_H9.SRX2993669	-0.00305864	-0.00298771	0.00116676	0.00312759	0.00443049	2.76892
BRD4.NCI-N87.SRX2267453	-0.000127834	0.000745885	0.00203169	0.00349105	0.00807952	2.7674
PAF1.HCT_116.SRX2731315	-0.000485363	-0.00038126	-0.00285316	-0.0021916	-0.00848264	2.76316
ERG.HAEC.SRX5527654	0.00108603	-0.00109255	-0.00566373	-0.00223588	-0.00699801	2.76212
HDAC1.VCaP.SRX059709	0.00101216	0.00421306	0.0047321	0.00294099	0.000482368	2.76074
JUN.MCF_10A.SRX4192884	0.00228246	0.00381086	0.00230318	0.00142846	-0.00316771	2.75952
CTCF.Lymphoblasts.SRX8841619	0.0022776	0.00403856	0.00794368	0.00320227	0.00601759	2.75939
TAF15.Hep_G2.SRX4708030	-0.00104246	-0.00208009	-0.00345313	-0.0018585	-0.00685458	2.75932
CTCF.CD20+.SRX186670	-0.000312358	-0.00331138	-0.00247294	-0.00353591	-0.00952506	2.75847
FOXA1.MCF-7.SRX3931072	0.00130373	0.00409577	0.00654885	0.00618993	0.00360196	2.75778
ZEB1.MIA_Paca-2.SRX2245437	-0.000245082	-0.0022085	-0.00316216	0.00130981	-0.00546758	2.75669
CEBPB.HCT_116.SRX190308	0.00184277	0.00323258	0.00207341	0.00486323	0.00605893	2.7566
E2F6.A549.SRX190222	-0.000610978	-0.00301515	-0.00387628	-0.00514294	-0.00208785	2.7562
CREBBP.B-Lymphocytes.SRX2339193	0.000469221	0.00285641	0.0052126	0.00418282	0.00313076	2.75574
PGR.T-47D.SRX3990992	0.000518865	-0.0016519	-0.0057341	-0.00436813	-0.00434428	2.75274
SMARCA4.MDA-MB-231.SRX1156539	0.000813254	0.00355926	0.00338133	0.00402524	-0.00135916	2.75262
FOXL2.HGrC1.SRX6957393	-0.00203377	-0.00365013	-0.00339596	-0.000578706	-0.00516424	2.75164
HCFC1.HeLa.SRX092568	0.00144658	0.0026657	0.00563656	0.00473947	0.00706678	2.7509
BCL6.OCI-LY1.SRX3461645	2.88438e-06	-0.00401573	-0.00274292	-0.00418578	0.00254874	2.75032
ARNT.HKC8.SRX4802333	-0.00154542	-0.00293238	0.0027969	0.00113991	0.00527294	2.74986
TEAD4.Hep_G2.SRX190331	0.00259932	0.00299425	-0.000781843	0.00352643	0.00289961	2.74865
GATA1.Erythroid_progenitors.SRX5169135	-0.000298884	-0.00166789	-0.00207723	0.00167027	0.00730573	2.74603
NOTCH1.MB_157.SRX4374898	0.00340663	0.00518047	0.00287974	0.00413624	0.00384304	2.74578
SUPT5H.293.SRX6435410	-0.000337203	0.00113625	0.00317221	0.00460336	0.00415952	2.74486
DPF2.Small_cell_ovary_carcinoma.SRX4473684	0.000110849	-0.000276867	0.00251916	0.00204922	0.009041	2.74437
GATA3.Th1_Cells.SRX092314	-0.00244447	-0.00332101	-0.00145951	-0.00216637	-0.0033932	2.74222
MYC.Hep_G2.SRX080146	0.00197755	0.00242918	0.00333605	0.00565443	-0.00131484	2.74145
CTCF.T-Lymphocytes.SRX1425808	0.000226754	0.000437745	0.00263073	0.00656035	0.00793853	2.73446
CEBPB.Mesenchymal_stem_cells.SRX1027437	-0.00223671	-8.95953e-05	0.00204861	0.00496098	0.00815396	2.73439
MYCN.LA-N-5.SRX6935374	-0.00132383	-0.00252919	-0.00377759	-0.00261229	-0.00989522	2.73344
RAD21.T-47D.SRX3800733	0.00153951	0.0042562	0.00557954	0.00268577	0.0017425	2.73145
NOTCH1.iPS_derived_neural_cells.SRX2442441	-0.00108093	0.00294221	0.00392482	0.00375198	0.0027615	2.73144
NEUROD1.D341_Med.SRX2436057	0.00158584	0.00384794	0.00607344	0.00174313	0.00433352	2.72832
MED1.MCF-7.SRX673750	0.00192424	0.00113262	0.00170392	0.00359131	0.00704777	2.72652
MITF.A-375.SRX8257422	-0.00129903	-0.000836554	-0.00168005	0.00567258	0.00400934	2.7265
MYC.P493-6.SRX672284	-0.0012668	-0.00379382	-0.00247754	-0.00183766	-0.00699521	2.72127
CTBP1.SK-OV-3.SRX4240294	-0.00171649	-0.00344735	0.00287798	0.00208125	-0.000929995	2.72101
RAD21.THP-1.SRX4001914	-0.00258868	0.00179485	0.00827572	0.00396245	0.0018735	2.7197
CTCF.hESC_derived_cardiac_cells.SRX4377129	0.00355881	0.00369535	0.005402	0.0057335	0.00360136	2.71883
SMAD3.H69.SRX7719077	-0.00115775	-0.0029723	-0.00527049	-0.00572268	-0.00913042	2.71808
SMARCA4.MCF-7.SRX5089517	0.00263879	0.00101004	0.00169951	0.00416868	0.00308995	2.71787
HDAC1.MCF-7.SRX5089507	0.00170295	0.00128263	0.00162372	0.00419354	0.00604657	2.71638
PGR.Endometrium.SRX6068072	0.000917803	0.00347359	0.00401727	0.003329	0.00240599	2.71428
RAG2.Thymus.SRX1046558	-0.000473402	-0.0028782	-0.00481135	-0.008266	-0.00387794	2.71103
MYCN.NB-1643.SRX6935376	-0.000650034	-0.00219952	-0.00531612	-0.00348701	-0.0076282	2.7082
FOXA1.22Rv1.SRX2017938	-0.00235516	-0.00205526	-0.00258926	-0.00379621	-0.00517098	2.70642
SMARCA4.TTC-1240.SRX4525855	0.00171665	0.00134406	0.0024506	0.00348653	0.00443985	2.70519
STAG1.GM12891.SRX356521	8.47087e-05	0.00075367	0.00512813	0.00684391	0.00645992	2.7047
XBP1.Hs_578T.SRX384491	-0.00189577	-0.00212931	-0.00249245	0.00182911	0.00642346	2.70273
EGR1.HL-60.SRX3345944	0.000359389	0.00409883	0.00353869	0.00280828	0.00239224	2.7022
PGR.T-47D.SRX2871360	0.00152947	0.00394144	0.00771183	0.0036626	-0.0012195	2.70145
GRHL2.MCF-7.SRX3931058	0.00196833	0.00344785	0.00332681	0.00371042	0.00501309	2.70055
EP300.GM12878.SRX475751	-0.00085058	-0.00113791	-0.00378127	-0.00524404	-0.00381929	2.69971
SMC3.K-562.SRX150390	-0.00227369	-0.00506862	-0.00324828	-0.00408939	-0.00304011	2.69934
AR.VCS2.SRX099183	-0.000572695	0.000518333	-0.00177729	-0.00540639	-0.00353666	2.69934
SIX2.Kidney_Cortex.SRX1478543	-0.00411018	-0.00384471	-0.0010599	-0.00173411	-0.00158652	2.69679
RNF2.ME-1.SRX5567178	0.00244821	0.00293771	0.00414113	0.00289289	0.00351898	2.69634
BRD4.SUM_159PT.SRX2194233	0.00298981	0.00558731	0.00241397	0.00291937	0.000372469	2.69617
STAG1.GM18951.SRX356611	-2.80426e-05	-0.00100733	-0.0052482	-0.00554519	-0.00766305	2.69583
NIPBL.GP5d.SRX360591	0.00269188	0.000682428	-0.00340825	-0.00214425	-0.00486495	2.6944
HAP1.KBM-7.SRX8570935	-0.000733118	-0.00486082	-0.00708877	-0.00662816	-0.00181402	2.69429
SIN3A.HCT_116.SRX190361	-0.000427636	-0.00314684	-0.00397936	-0.00749439	-0.00723241	2.69205
TCF21.HCASMC.SRX8358264	-0.000335805	-0.00142734	-0.00506614	-0.00261903	-0.0039413	2.69204
BRD4.KK1.SRX2548292	0.0010471	0.00292106	0.00542363	0.00398054	0.000446017	2.68921
ERCC2.HT-1080.SRX246954	-0.000684774	-0.00219189	0.00439896	0.00516531	-0.000751117	2.68919
FOXA1.MCF-7.SRX3923515	0.00255429	0.00478866	0.00600803	0.00148797	-0.00512164	2.68639
SIN3A.hESC_H1.SRX100473	0.000208441	-0.00127544	-0.00198725	-0.00390118	-0.00638573	2.68572
ZNF366.Dendritic_Cells.SRX1614807	-0.000499483	0.00120552	-0.000589969	0.00120519	0.011007	2.68532
SIN3A.PANC-1.SRX190241	0.000864774	0.00483416	0.00166842	0.00315385	0.00396441	2.68459
FLI1.Unclassified.ERX2587838	-0.00169409	-0.00443057	-0.00379053	-0.00283552	-0.0047636	2.68456
ZFX.HCT_116.SRX3091912	-0.000627883	-0.00200381	-0.00674865	-0.00404188	-0.00587516	2.68414
BRD4.MCF-7.SRX490427	-0.000811189	-0.00305163	-0.00403721	-0.00454075	0.000445365	2.6837
SPI1.Hep_G2.SRX5574514	0.00037177	-0.00281744	-0.00145104	-0.00423831	-0.00718221	2.68315
MYCN.SH-EP.SRX5025684	-0.00101623	-0.0027008	-0.000130632	-0.00339708	-0.0056259	2.67775
FOS.MCF_10A.SRX150478	-0.000518203	0.000557947	-0.00233543	-0.0023573	-0.0109242	2.67612
MEF2A.GM12878.SRX100556	-0.00134696	-0.00388048	-0.0024518	-0.00231956	-0.00406323	2.67575
NR3C1.BEAS-2B.SRX5289973	0.000538489	0.00205656	0.00334568	0.00448352	0.00580541	2.67525
PGR.Myometrium.SRX6857970	4.67408e-05	0.00043964	0.00270752	0.00340111	0.0118529	2.67504
BRD4.Keratinocytes.SRX8082233	0.000730668	0.00194573	0.00603812	0.00704905	-0.00104463	2.67449
KMT2A.293.SRX4931244	-0.000820045	-0.00330285	-0.00343099	-0.00195628	-0.00437775	2.67405
BRD4.C4-2.SRX2251224	-0.00035792	0.00187679	0.00276007	0.00530053	0.00426719	2.67399
KMT2A.MOLM-13.SRX5444520	0.00236354	0.0037861	0.00162671	0.00181901	0.00366301	2.67332
INTS3.HeLa.SRX3640570	0.00152747	0.00167091	0.000881814	0.006283	0.00318695	2.67315
SPI1.Lymphoblastoid_cell_line.ERX3216885	0.000953079	0.000440093	0.00422268	0.00455686	0.00658752	2.67068
HDAC1.MM_1S.SRX2140207	-0.00149017	-0.00227921	-0.00393903	-0.00484678	-0.00468567	2.66806
ESR1.T-47D.SRX100584	0.00187345	0.00390739	0.00316305	0.00374713	0.0037537	2.66691
BRD4.BxPC-3.ERX2722655	0.00112356	-0.00175162	-0.00465708	-0.00200828	0.00249428	2.66496
FOXA1.T-47D.SRX5323828	-8.73683e-05	0.0010754	0.00348862	0.00617031	0.00807978	2.66494
IKZF3.GM12878.SRX3146108	-0.00150716	-0.00139681	-0.00281082	-0.0035694	-0.00450644	2.66481
FOXA2.hESC_derived_mesendodermal_cells.SRX764810	0.000102197	-0.0011808	-0.00344843	-0.00569544	-0.00432365	2.66352
AR.LNCAP.SRX5577153	0.000319838	-0.00141855	0.00115944	0.00311048	0.00597149	2.66241
ESR1.MCF-7.SRX176861	-0.000560699	0.000220146	0.00322299	0.00546135	0.00690354	2.66051
BRD4.PC-9.SRX2267454	-0.000495744	-0.00220957	-0.00120763	-0.00765848	-0.00572568	2.65984
SPI1.Macrophages.SRX093189	0.000978168	0.00269392	0.00313962	0.00450692	-0.00325349	2.65922
EZH2.Multiple_Myeloma.SRX541385	0.000349781	0.00355682	0.00434139	0.00217971	0.00313083	2.65761
RAD21.293.DRX013191	0.00327971	0.00199885	0.00524341	0.00300302	0.00132641	2.6553
ELK4.293.SRX065548	-0.0024256	-0.0018865	-0.00371349	-0.00192932	-0.00257654	2.65515
RELA.Carcinoma,_Renal_Cell.SRX3636885	-0.00158998	-0.00279033	-0.00395076	-0.000608855	-0.00398961	2.65427
HSF1.M0-91.SRX262143	-0.000849419	-0.00130886	0.000372592	0.00470217	0.00492419	2.65343
FOXP1.B-Lymphocytes.SRX4116559	-4.07286e-05	0.000247701	0.00414961	0.00330271	0.00790376	2.65269
IRF1.Monocytes-CD14+.SRX212662	-0.000919098	-0.000767509	-0.0039932	-0.00479016	-0.00206921	2.6517
AR.22Rv1.SRX2017936	-0.000460474	0.000768409	-0.00262621	-0.000814165	0.00834667	2.65092
CTCF.Macrophages.SRX4001757	0.00154345	0.00441794	0.00365363	0.00367749	0.0101994	2.65052
RUNX1T1.hESC_H9.SRX6867661	-0.000193628	0.00232079	0.00412369	0.00499865	0.00365489	2.65029
ASUN.HeLa.SRX684293	-0.00175874	-0.00293909	-0.00367852	-0.00212932	-0.003006	2.65001
SNAI2.Keratinocytes.SRX476926	0.000333695	-0.000964196	-0.00355624	-0.00451629	-0.00737082	2.64758
NR3C1.BEAS-2B.SRX5289969	0.00224822	0.00400853	0.0004618	-0.00235566	-0.00326219	2.64695
MYCN.22Rv1.SRX4404419	0.00135356	-0.000886399	-0.00514141	-0.00221739	-0.00362674	2.64587
HMGB2.Lung_fibroblasts.SRX2765967	-0.00133375	-0.00100738	-0.00402972	-0.0045787	0.000497229	2.64412
GTF2B.HeLa.SRX1136653	-0.00104024	-0.00315826	-0.00343096	-6.49503e-05	-0.004878	2.64266
FOXM1.MDA-MB-231.SRX185911	-0.00209041	0.000156014	0.00364675	0.00252329	0.00614963	2.64116
STAG1.GM19193.SRX356645	0.0020229	0.00302074	0.00475081	0.0035906	0.00740528	2.63874
SPI1.Monocytes.SRX5574354	0.000873087	0.00179697	0.00429843	0.00343036	0.00571902	2.6375
MAX.SK-N-SH.SRX190291	-0.00234375	-0.00362332	-0.00393122	-0.00591955	0.00170752	2.63744
SPI1.Monocytes.SRX5574373	0.000862408	0.00145497	0.00656379	0.00394793	0.00294753	2.63732
RBL1.IMR-90.SRX099405	-0.00036022	-0.00049884	-0.00236102	-0.00423714	-0.00655616	2.63709
STAG2.MCF_10A.SRX3589924	0.000265989	0.00171604	0.0041679	0.00548856	0.0091091	2.63572
ESR1.BT-474.SRX371475	-0.00207778	-0.00209416	0.00498316	0.00677048	0.00173626	2.63561
MYC.RAMOS.SRX5346121	-0.00164924	-0.0015103	-0.00445464	-0.00412752	0.00341941	2.63393
FOXA1.T-47D.SRX5323829	-0.00127913	-0.00316352	-0.00599225	-0.00238285	-0.00463213	2.63345
BRD2.SUM_159PT.SRX5824579	-0.00267333	-0.00393049	-0.00702314	-0.00611501	-0.00411606	2.63293
TP53.Fibroblasts.SRX396253	-0.00199284	-0.0019635	0.00123301	0.00114441	0.003757	2.63248
ESR1.Ishikawa.SRX7944500	0.00132585	0.0037842	0.00292982	0.00234097	0.00409938	2.63029
RAD21.RH-4.SRX4313224	-0.00130569	-0.00328228	-0.0040672	-0.00241288	-0.00265941	2.63022
BRD4.MOLM-14.SRX1287852	0.0011403	0.00423664	0.0066517	0.0046323	0.0025326	2.62661
POU2F1.Mammary_gland_ductal_carcinoma.SRX8080568	-0.000481385	0.000752028	0.00444446	0.00712685	0.00669615	2.62629
FOXL2.KGN.SRX6957477	-0.00173833	-0.00459283	-0.00396296	-0.00301458	-0.000709186	2.62549
MYCN.Rh-4.SRX1878903	-0.000103517	0.00191285	0.00320868	0.00301537	0.00543787	2.62505
HDAC1.MCF-7.SRX5089510	0.000321735	0.00125637	0.00211802	0.0019427	0.00714597	2.62448
USF2.GM12878.SRX150637	0.00260258	0.00520698	0.00250758	0.000214295	0.00639383	2.6244
CHD8.Neural_Stem_Cells.SRX534845	-0.00213097	-0.00345387	-0.00310266	-0.00210355	0.001238	2.62394
HOXB13.Prostate.SRX8406546	6.95699e-05	0.00164544	0.00362919	0.00347196	0.00537099	2.62243
AR.CWR22Pc.SRX734410	-0.000627139	0.0023563	0.00354881	0.00560835	0.00517684	2.62154
MYCN.22Rv1.SRX4404420	0.00184666	0.00149323	0.00302965	0.00242786	0.00476417	2.62013
HNF4A.Hep_G2.SRX150698	-8.14613e-05	-0.000483976	-0.00690578	-0.0051701	-0.000650082	2.61985
FOXA1.T-47D.SRX5323824	-0.000573356	0.00163394	0.00290671	0.00429415	0.00899677	2.61907
BRPF3.RKO.SRX796086	0.000923374	0.00491462	0.00403231	0.00468764	0.00349884	2.61728
ESR1.Breast_cancer.SRX3229161	-0.00232198	-0.0026054	-0.0029647	-0.00599945	-0.00183381	2.61505
RAD21.HUVEC.SRX2559014	0.00140823	-0.00176635	0.000933488	-0.00225874	-0.00807935	2.61462
NELFE.K-562.SRX3852899	0.00281594	0.00331058	0.00431312	0.00532801	0.00514501	2.61398
CTCF.Embryonic_Stem_Cells.SRX1053364	-0.000490163	-0.00186654	-0.00273226	-0.00631057	-0.0119968	2.60658
YY1.SK-N-SH.SRX100543	-0.00208769	-0.0039444	-0.00303994	-0.00313058	0.00524873	2.60434
MEF2A.SK-N-SH.SRX190290	-0.000468244	-0.000993153	-0.000942423	0.00571158	-0.00353324	2.60368
PITX3.SH-SY5Y.SRX2470089	0.00182729	0.00449114	0.00270984	0.00127374	0.00398198	2.60303
XBP1.T-47D.SRX384490	0.000634466	0.00285798	0.0053646	0.00281527	0.00519458	2.60149
ELL2.HeLa.SRX573036	-0.00183073	0.00181174	0.00251974	0.00478972	0.00269302	2.60115
MLLT1.MV-4-11.SRX1813527	-0.000863596	-0.00116625	-0.00484979	-0.00292137	-0.00119076	2.59929
MED1.Embryonic_Stem_Cells.SRX1053377	-0.00106267	-0.000480575	-0.00117569	0.00436413	0.00561111	2.59579
FOXL2.HGrC1.SRX6957404	7.25022e-05	0.00281576	0.00196839	0.00320355	0.00403742	2.59402
TRIM24.MOLM-13.SRX2961794	0.00152149	-0.0018156	-0.00306923	-0.00180998	-0.00672889	2.59314
USF1.ECC-1.SRX190342	0.00131286	0.00289832	0.00211805	0.00219139	0.00694121	2.59085
STAG1.GM18505.SRX356577	-0.000952848	0.000451102	0.00377526	0.00521529	0.0104671	2.59079
CHD1.Mesenchymal_stem_cells.SRX2268289	0.00308611	3.77066e-05	-0.00210312	-0.000270555	-0.00715482	2.58918
BRD4.B-CLL_cells.SRX3591439	6.99526e-05	-0.000214663	-0.00223291	-0.00417229	-0.00747391	2.58885
BRD2.K-562.SRX7135365	0.00141758	0.00305548	0.00343876	0.00233776	0.00506338	2.58823
DCP2.DLD-1.SRX7677762	-0.00282752	-0.00221318	-0.00106718	0.000440792	0.00732584	2.58555
HIF1A.RCC4.SRX4802348	8.80633e-05	0.000283727	-0.000536414	0.003688	0.00947274	2.58497
BRD2.SUM_149PT.SRX5824574	-0.000940015	-0.00277807	-0.00372182	-0.00286236	-0.00890129	2.58426
OTX2.D341_Med.SRX2436029	0.00229318	0.0028851	0.00332215	0.00333479	0.00266968	2.58375
EGR1.hESC_H1.SRX100475	-0.00136973	-0.00288091	-0.00237944	-0.00425365	0.00169432	2.58271
GATAD1.HeLa.SRX023649	-0.000374187	0.00154185	0.00264112	0.00512575	0.00562683	2.58235
ERG.HAEC.SRX2734391	-0.00168756	-0.000380493	0.00329986	0.00445861	0.00483098	2.58196
JUND.GM12878.SRX186639	-8.93228e-05	-0.00337659	0.00048467	-0.00272023	-0.0070017	2.58025
ESR1.Breast_cancer_cells.SRX2897198	-0.00182513	0.000567999	-0.000812067	0.00355501	0.00396845	2.57671
E2F1.Wharton_Jelly.SRX1548208	0.00196886	0.000699373	0.00424501	0.00525538	0.00203969	2.57611
RELA.HuH-7.SRX2270127	0.00113719	-0.00216043	-0.00262373	-0.00405134	-0.0019171	2.57567
TCF12.A549.SRX190202	0.000386681	0.0015588	-0.00207434	-0.00484523	-0.0069143	2.57455
ATRX.CHLA-90.SRX4679527	0.00135486	-2.36964e-06	0.00064611	0.00275874	0.00758201	2.5744
SSRP1.HT-1080.SRX3436561	0.000351798	-0.00195867	-0.0045484	0.000490449	0.0048635	2.5737
CHD1.K-562.SRX116417	0.000316338	0.00361435	0.00421134	0.00543989	0.00358692	2.57359
ARNTL.Glioma_stem_cells.SRX6602363	0.00103152	0.00156149	0.00386116	0.00419216	0.00658259	2.57174
POU2F1.Mammary_gland_ductal_carcinoma.SRX8080567	3.17562e-05	-0.00041623	-0.00395643	-0.00581639	-0.0069029	2.57104
BRD4.KELLY.SRX3124391	0.00173374	0.00200494	0.00256014	0.0037199	0.00454146	2.56999
DDIT3.402-91.SRX3751778	-0.000752868	0.00133643	0.00160375	0.00542147	0.00320667	2.56996
ESR1.MCF-7.SRX4451195	0.00228042	0.0025793	0.00450532	0.0046825	-0.00148892	2.56913
BRD4.OCI-LY1.SRX398293	0.0018429	0.00524241	0.00371924	0.00361313	0.00534354	2.56867
CTCF.Erythroblasts.SRX3056625	-0.000792794	-0.00214718	-0.00482483	-0.00272681	-0.00874557	2.56755
MYC.U2OS.SRX351400	0.0022009	0.00257114	0.00463366	0.00490851	0.000615822	2.5675
KLF11.Adipose-Derived_Mesenchymal_Stem_Cells.SRX660090	0.0011536	0.00212725	0.0037097	0.00642646	0.00417287	2.56737
STAT3.SUM_159PT.SRX8520800	-0.000153856	0.00010291	-0.00157695	-0.00184599	-0.00926735	2.56706
EGR1.A2780.SRX5673034	-0.000141621	-0.000304494	-0.00386436	-0.00529042	-0.00370659	2.56647
SOX2.Neural_progenitor_cells.SRX5716451	0.000578813	0.0034242	0.00309077	0.00433659	0.000593829	2.56275
CEBPA.U-937.SRX097096	-0.000106797	0.00280978	0.00552238	0.00287161	-0.00322822	2.56209
CHD1.Mesenchymal_stem_cells.SRX2268291	0.00162179	0.00246264	0.00308926	0.00461408	-0.000845163	2.5618
EZH2.Peripheral_blood_mononuclear_cells.SRX4212593	0.00334203	-0.00300975	-0.00177055	0.000511909	0.00287161	2.56017
CTCF.ALL_xenograft.SRX3636817	0.0017878	0.00471585	0.00479372	0.00370765	0.0037415	2.56007
ESR1.MCF-7.SRX6413749	-0.000240193	-0.00758421	-0.000643048	0.000741096	0.00335566	2.55964
CTCF.HuT_78.ERX2868732	-0.000696286	-0.00177998	-0.0033513	-0.00371308	-0.00794701	2.55951
CTCF.Hep_G2.SRX3733787	-0.00143022	-0.00410257	-0.00525222	-0.00361896	0.00239663	2.55905
SUMO2.VCaP.SRX895435	0.000927195	-0.000384633	0.00203604	0.00370595	0.00792716	2.55802
MAFK.HeLa.SRX150370	0.000432034	-0.000662085	-0.00559706	-0.001601	0.00458796	2.55727
KLF4.Keratinocytes.SRX543181	-0.000947259	-0.00197367	-0.00348053	-0.00142675	0.00390707	2.55611
CTCF.CD36+.SRX037936	-0.00167311	-0.00472798	-0.00506677	-0.00276824	-0.00852703	2.55555
RELA.GM12878.SRX150557	0.00123363	0.00198855	0.00421146	0.00466396	0.00307808	2.55465
SS18.Aska.SRX3468026	0.00207219	0.00202175	0.000128023	-0.00483426	-0.00195143	2.55269
MED1.SGBS.SRX813768	0.00161161	-0.000623885	-0.00358549	-0.00365299	0.00285849	2.55188
ESR1.Breast_cancer_cells.SRX2897212	-0.00201408	-0.00125686	-0.00223824	-0.000711509	-0.00508185	2.55136
HIF1A.PC-3.SRX4096728	0.000264277	-0.000180752	0.00051205	0.0032579	0.00946496	2.5509
KDM1A.NCI-H526.SRX890396	-0.000510144	-0.000520586	-0.00304492	-0.00263694	-0.00549145	2.55088
RUNX1.ME-1.SRX5567180	0.00123475	0.0028177	0.00160605	0.000834507	0.000493792	2.55084
BRD4.Retina.SRX2166887	0.000540185	0.00174982	0.00473216	0.00438226	0.00580302	2.54832
RBM39.Hep_G2.SRX4708037	-0.00117439	-0.00301572	-0.00668473	-0.00413516	0.000824214	2.54723
BRD4.HCC1806.SRX2194258	-0.000513265	-0.00281608	-0.00198944	-0.00163999	-0.00544055	2.53995
MYC.293.SRX3422688	-0.00143345	0.00298102	0.00201437	0.00418906	-0.000104665	2.53956
RAD21.THP-1.SRX476481	0.00347642	0.0032173	0.00367963	0.0036083	0.00172943	2.53789
SMC1A.HAP1.SRX2570615	-0.00112513	-0.0027093	-0.00155834	-0.00619326	-0.00206351	2.53741
RELA.Detroit_562.SRX2404140	0.00237693	0.00111086	-0.000829038	-0.00251752	-0.0056395	2.53728
ESR1.MDA-MB-134-VI.SRX3554403	0.000436175	-0.0009414	0.00635702	0.000454324	-0.00693924	2.53715
CTCF.293.SRX4221464	0.00162887	0.0052184	0.00712481	0.00564846	0.00325163	2.53689
TAL1.ME-1.SRX265227	8.82673e-05	-0.000795828	-0.00351796	-0.0067473	-0.00684423	2.53645
ESR1.MCF-7.SRX1116524	-0.0011902	-0.00187173	-0.00355539	-0.00296389	0.00862083	2.53462
MYC.RAJI.SRX095393	-2.83432e-05	0.00547924	0.00145185	0.00247292	-0.00255166	2.52925
TEAD4.MCF-7.SRX190316	-0.000373437	-0.000177482	-0.00648886	-0.00407775	0.00101731	2.5285
ZBTB33.K-562.SRX100549	-0.00238332	-0.000385894	-0.003127	-0.00444288	-0.00531499	2.52624
BRD9.TTC-1240.SRX3927314	-0.0005324	-1.97052e-05	-0.00129411	-0.000198944	0.00952086	2.52568
CREBBP.IMR-90.SRX3324958	-0.000730373	0.00107172	0.00342292	0.00222315	0.00624541	2.52559
SUPT5H.HeLa.SRX2510820	-0.000104827	0.00354173	0.00403241	-0.00145609	0.00318717	2.52521
ZNF711.MCF-7.SRX3091905	-0.000794714	-0.00238029	-0.00455486	-0.00463254	-0.00242452	2.52454
SUPT5H.U2OS.SRX5062475	0.00239578	0.00269311	0.00428037	0.00405976	0.00139516	2.52343
FOXL2.SVOG-3e.SRX5342373	-0.000715036	-0.0055531	-0.00248256	0.000235747	-0.00463957	2.52334
NR3C1.BEAS-2B.SRX1672123	-0.00135366	-0.00397852	-0.00241182	-0.00306245	-0.00350419	2.52284
CTCF.Anterior_temporal_cortex.SRX5532358	0.00181754	8.91568e-05	0.00307141	0.00458701	0.0055893	2.52283
SPI1.THP-1.SRX4001961	-0.00055844	0.00222809	0.00401675	0.00473114	0.00362493	2.51746
FOXO1.Hep_G2.SRX3230384	0.00212837	0.00689427	0.002325	-0.000373245	0.000573731	2.51706
AR.LNCAP.SRX5286307	0.000905904	-0.000686859	-0.00375557	-0.00284179	-0.0115975	2.51681
FOXA1.MCF-7.SRX1447317	0.000267697	0.00123328	-0.0014718	-0.00573873	-0.00590591	2.51678
PRMT1.Keratinocytes.SRX3642946	-0.00227137	-0.00415093	-0.000709462	0.00315631	0.00194222	2.51573
HIF1A.Hep_G2.SRX4802362	-0.00177903	-0.00278569	-0.00749745	-0.00307267	0.000229508	2.51357
BRD4.SUM_1315M02.SRX1131555	-0.00062718	0.00203109	0.00196523	0.00175779	0.00534407	2.51177
GATA3.T-47D.SRX2871345	0.00078053	0.00177666	-0.00438758	-0.0033559	-0.00321405	2.51168
BCL6.OCI-LY1.SRX689470	-0.00105964	-0.00101661	-0.00489143	-0.00442568	-0.00502122	2.51138
ESR1.MCF-7.SRX4193150	-0.00280827	-0.00377666	-0.00166386	-0.00339141	-0.00491804	2.51089
MYB.Adenoid_cystic_carcinoma.SRX2748845	0.00105311	0.00187357	0.00258192	0.00303121	0.0037001	2.51037
CDK8.Uterin_leiomyoma.SRX5514033	0.00120552	0.0013851	-0.00328427	-0.00303511	-0.00415975	2.51016
NKX2-1.NCI-H3122.SRX174819	3.26409e-05	-0.00319932	-0.00217764	-0.00323535	-0.00306035	2.50967
RELA.GM12891.SRX017911	-0.000982321	-0.00137253	-0.00126756	0.00142331	0.00670667	2.50869
SSRP1.HT-1080.SRX3436565	-0.00137643	-0.000739426	0.00108126	-0.00241138	-0.00540988	2.50845
FOXP1.Hep_G2.SRX3230385	0.000925732	-0.00333467	-0.00369308	-0.00188023	-0.00245228	2.50735
CDK9.T-47D.SRX4023329	0.000150335	0.00118648	0.00180825	0.00288401	0.00714202	2.50673
SMARCC1.MCF-7.SRX5172064	0.00175583	0.00429124	0.00274904	0.00303988	0.000190146	2.50633
FOSL1.BT-549.SRX3923184	-0.00141635	0.000527382	-0.00100945	0.00264751	0.00629853	2.5063
BRPF3.RKO.SRX796084	0.00206905	0.00500598	0.00341154	0.00498092	0.00250863	2.50617
IRF4.CD4-Positive_T-Lymphocytes.SRX3279750	0.00386131	0.00474866	0.000760891	0.00103378	-0.00077091	2.50578
EP300.T98G.SRX018278	0.00345239	0.000560493	0.00162668	-0.00397341	-0.00275819	2.50551
CTNNB1.MCF-7.SRX4815188	0.00278809	0.00125241	0.00546949	0.00332056	0.00185336	2.50476
PGR.T-47D.SRX3990984	-0.000829705	2.97658e-05	0.00320636	0.00542997	0.00516996	2.50445
CTCF.Neuroblastoma.SRX2731775	0.000560299	0.00201473	0.00554869	0.00576872	0.00782656	2.502
ARID1A.MCF-7.SRX5089382	0.000173167	0.00179524	0.00294502	0.00395796	0.00457793	2.50139
CEBPB.Mesenchymal_stem_cells.SRX1027438	-0.00345706	-0.00229713	-0.00107069	0.000828132	0.00769751	2.50103
CTCF.HT-1080.SRX5001397	0.00369943	0.00445871	0.00326098	0.00354573	0.00647795	2.49993
RELA.U2OS.SRX3638908	0.000217804	0.00120102	-0.000498589	-0.00585355	-0.00469718	2.49824
BAP1.CAL-51.SRX2900094	0.000548718	0.00148248	0.00425332	0.00387066	0.00326993	2.49767
CEBPB.K-562.SRX150578	0.000844502	-7.33748e-05	-0.00460117	-0.00581473	-0.00358169	2.49679
ZIC2.HCT_116.SRX5486443	0.00129592	0.00292509	0.00660938	0.00211143	0.00073381	2.49558
RELA.HAEC.SRX7054659	0.000755214	0.00292782	0.00209887	0.00319099	0.00439713	2.49317
BRD4.MV-4-11.SRX3031988	0.000859563	0.00331595	0.00618952	0.00546015	0.00429946	2.49167
CHD1.Mesenchymal_stem_cells.SRX2268290	0.00257188	-0.00112264	-0.00132634	-0.000281132	-0.00699773	2.48941
FOXA1.LNCAP.SRX6878605	-0.00360377	-0.000841281	-0.00318039	-0.000718394	0.00454756	2.48916
INTS13.Monocytes.SRX3934096	-0.000361852	-0.00326138	-0.00347861	-0.00370902	-0.00580039	2.48878
CTCF.hESC_derived_neural_cells.SRX4417529	-0.000267856	-0.00219238	-0.00324611	-0.00525249	-0.00701301	2.48804
EP300.HeLa.SRX717857	-0.000264281	-0.00119002	-0.0044395	-0.00214034	-0.00651558	2.48532
EP300.Hep_G2.SRX100544	-0.00119759	-0.00278363	-0.00359896	-0.00303064	-0.00311981	2.48398
FOXL2.KGN.SRX6957481	0.000770372	0.000628839	0.00715556	0.00376513	0.00154349	2.4837
TFAP2C.MCF-7.SRX673728	-0.00075907	-0.0027369	-0.00480876	-0.00373096	-0.000683455	2.48359
SPI1.ML-2.SRX5574381	-0.00157971	-0.00373667	-0.00400319	-0.00466288	-0.000375013	2.48201
CTCF.K-562.SRX5848175	-0.000697326	-0.00515573	-0.00387804	-0.00665765	-0.0104836	2.48185
TAF1.SK-N-SH.SRX190229	-0.000322444	-0.0050049	-0.00571151	-0.0034903	-0.00223413	2.48166
BRD4.RT-112.SRX2267461	-0.000861295	0.0019395	0.00592103	0.00623111	6.62817e-05	2.48071
SMC1A.Keratinocytes.SRX1967782	-0.000868724	-0.0040793	-0.00360075	-0.00145882	-0.00362266	2.48058
FOXA2.BJ.SRX2368878	-0.00162253	-0.00211378	-0.0016306	-0.00179083	-0.00604024	2.47992
ESR1.MCF-7.SRX7427506	0.000461218	-0.00124538	-0.00189614	-0.00396882	-0.0054804	2.47937
TAF1.hESC_H1.SRX100495	-0.000652475	-0.00347495	-0.00512915	-0.00485911	-0.00360884	2.47784
CTCF.MCF-7.SRX4547412	0.00160455	-0.0017372	0.00258988	0.00742234	0.00357053	2.47763
EZH2.Rhabdomyosarcoma.SRX1998402	0.000939509	0.000494128	0.004784	0.00521466	0.00330928	2.475
ARID5B.Hep_G2.SRX3230377	-0.00143525	-0.00379429	-0.0060382	-0.00534529	-0.00163629	2.47451
SMARCA4.Mel270.SRX5212366	0.000726621	0.00250136	0.00127085	-0.00103091	0.00541474	2.4742
AFF1.SEM.SRX4931281	-0.000556081	0.000455691	-0.000886904	-0.00387971	-0.00807511	2.47286
SPI1.OCI-LY-7.SRX1048483	-0.00315031	-0.00305587	-0.00317567	-0.0039822	0.000479706	2.47231
KAT7.RKO.SRX101303	0.00123697	-0.00120347	-0.00298833	-0.0042042	-0.00702267	2.47209
MITF.Hermes_3C.SRX7368255	0.000917378	-0.00156964	-0.00294957	-0.00362242	-0.00417395	2.47117
MYC.RAMOS.SRX5346118	-0.000869345	0.00124382	0.00347556	0.00553171	0.00487681	2.46954
SIN3A.HUVEC.SRX3144857	0.00329813	0.00148996	-0.000394835	-0.00278629	-0.00226005	2.46924
STAT3.MDA-MB-231.SRX2020841	-0.00135233	-0.000825345	0.00375931	0.0028321	0.003852	2.46858
CTCF.Toledo.ERX2868768	-0.000232187	-0.00298523	-0.00316669	-0.00488682	-0.0039571	2.46816
ZNF263.293.SRX150656	0.0006711	-0.000710496	0.00323675	0.00223788	0.00422334	2.46811
TAF1.GM12892.SRX100534	-0.00151469	-0.00208183	-0.00257424	-0.0048574	-0.00666743	2.46795
SRF.hESC_derived_mesendodermal_cells.SRX702118	0.00144286	0.00258926	0.00431869	0.00464747	0.00281836	2.46685
PDX1.iPS_derived_pancreatic_cells.SRX5300516	-0.00185661	-0.00257705	-0.000783462	-0.0053772	-0.00641927	2.46543
STAT3.HCC70.SRX2020843	0.000641457	0.000861586	0.00291331	0.00397713	0.00462025	2.46322
STAT3.MCF_10A.SRX150670	-0.00241295	4.44362e-05	-0.00552691	-0.00427217	0.00118719	2.46287
NELFA.HeLa.SRX2510827	0.000324863	0.00144314	0.00420627	0.00444221	0.00317094	2.46186
SMARCA4.Endometrial_epithelial_cells.SRX5195671	0.00166255	0.00189424	-0.00473442	-0.0023352	-0.00107538	2.46147
REST.SK-N-SH.SRX100380	-0.00198113	-0.0032848	-0.004702	-0.00431528	0.00158688	2.46046
CTCF.GP5d.SRX360582	-0.00133817	-0.000133417	0.00295685	0.00617242	0.0030926	2.45777
NOTCH1.MB_157.SRX4374897	0.00269746	0.00465058	0.00375776	0.00538737	-0.000970606	2.45675
BRD4.NCI-H3122.SRX2267449	-0.00131905	-0.00308141	-0.00185502	-0.00164658	-0.0057279	2.45612
SUMO2.293.SRX316367	0.00138488	0.0027065	0.00183441	0.00229771	0.00518064	2.45566
ERG.HAEC.SRX7054938	-0.00178992	-0.00329744	-0.00354682	-0.00298842	-0.0044328	2.45452
FOXA1.MCF-7.SRX3931033	0.00041444	-0.00208592	-0.00414799	-0.00401483	-0.00879085	2.45441
SUPT5H.U2OS.SRX4169276	0.00273731	0.00269586	0.00335992	0.00187712	0.000877254	2.45406
FOXA1.ZR-75-1.SRX1161189	-0.000203915	-0.000437092	-0.00192949	-0.00445164	-0.0074502	2.45327
FOXA1.ZR-75-1.SRX1161190	-0.00108077	-0.000891298	0.00213072	0.00386704	0.00616285	2.45223
EHF.NHBE.SRX2010837	0.000686466	-0.000465309	0.00317088	0.00212362	0.00472203	2.44647
CTCF.K-562.SRX974395	-0.000832629	0.00112666	0.00315359	0.00411503	0.00672799	2.44582
RELA.HAEC.SRX7054621	-0.00108279	-0.00176196	-0.00346063	-0.00426983	-0.00464629	2.4457
HOXA4.LoVo.SRX359892	0.000530929	0.000625324	0.00451472	0.00691473	0.00422651	2.44514
ESR1.MCF-7.SRX7427508	0.000154921	-0.000117368	-0.002522	-0.00377782	-0.00823335	2.44509
ETS1.hESC_derived_cardiac_cells.SRX5705798	0.000373387	-0.00227184	-0.00266884	-0.00276261	-0.00465722	2.44202
VDR.Lymphoblastoid_cell_line.SRX022391	-0.00141087	0.000487547	0.00214758	0.00314631	0.0055225	2.44047
MYC.293.SRX3422687	0.000208583	-0.000312678	-0.00652945	-0.00240968	-0.00263078	2.43981
SS18.Small_cell_ovary_carcinoma.SRX4473695	0.00138846	0.00271362	-0.000282007	0.00256738	0.00502147	2.43844
ZNF281.Hep_G2.SRX3230414	0.00205062	0.00272492	0.00292883	-0.00150284	0.00365161	2.43787
ESR1.SUM_44PE.SRX2922231	0.00195904	0.00285658	0.0031959	0.00170222	0.00499059	2.43759
FOXA1.Breast_cancer_cells.SRX5493758	-0.000165739	0.00121648	0.00152075	0.00377053	0.00463362	2.43718
TARDBP.Hep_G2.SRX4708045	-0.00106887	-0.00300928	-0.00341488	-0.000977123	-0.0044156	2.43712
EP300.MCF-7.SRX1012648	-0.00156267	-0.00395066	-0.00208104	-0.00246419	-0.00377688	2.43639
CPSF3L.HeLa.SRX5283932	0.000947965	0.00495603	0.00368133	0.001614	0.00187424	2.4353
ZNF143.MCF-7.SRX1510972	0.000428674	-0.00142692	-0.00398593	-0.00442472	-0.00546353	2.43288
SRSF1.Hep_G2.SRX4708013	-0.00107743	-0.00276597	-0.00325594	-0.00526641	3.73642e-05	2.43263
ZBTB48.HeLa.SRX2652438	0.00318858	0.000649886	0.00131071	0.000674083	-0.00442553	2.43236
MED12.Uterin_leiomyoma.SRX5514044	-0.00110216	-0.00237103	-0.00335818	-0.00499731	-0.00240299	2.43236
LMNA.GM07492.SRX6582166	0.000366945	-0.00158392	-0.00333811	-0.00259935	0.00318483	2.43215
PGR.T-47D.SRX1012618	0.000492386	0.00341505	0.00661461	0.00446527	0.00310361	2.43204
MED1.iPS_derived_cardiac_cells.SRX2023712	0.000563159	-0.00270744	0.00159301	0.00304248	0.00418414	2.43188
CTCF.Hep_G2.SRX3733796	0.00253788	0.00151403	0.00356098	0.00776968	-7.91811e-05	2.42946
EP300.HeLa.SRX150579	0.000695621	-0.0019376	0.00203751	0.00475872	-0.00179585	2.42582
HDAC3.RH-4.SRX5930140	-0.00238179	-0.00212516	-0.00270491	0.000408909	-0.00330713	2.42543
RORC.HCC70.SRX5359053	-0.000692798	-0.0029613	-0.00299379	-0.00362889	-0.00304899	2.42483
MAX.HeLa.SRX150485	-0.000261626	-0.00261218	-0.00327279	-0.00536081	-0.00554018	2.42444
SUZ12.CAL-51.SRX2900155	-0.00147246	-0.00178855	0.00338515	0.00372976	-0.00125506	2.42415
NELFE.HeLa.SRX6102133	-0.000328147	-0.00297291	-0.00374991	-0.00692847	-0.00687933	2.42368
FOXA1.22Rv1.SRX2017939	0.00429369	0.00296364	6.17099e-05	-0.00204058	0.00546781	2.42212
JUN.Fibroblasts.SRX6582172	-0.00181628	-0.000532813	-0.00257794	-0.00301401	-0.00434516	2.42197
MAX.HCT_116.SRX190360	-0.0015805	-0.0036933	-0.00577263	-0.00516465	-0.00444004	2.42184
MGA.A549.SRX5725261	0.000133245	0.0029688	0.00255828	0.00462314	0.00384843	2.42066
SMAD3.SUM_159PT.SRX5757566	0.00158025	0.00384438	0.00504803	0.00817163	0.00111587	2.41905
EBF1.B-Lymphocytes.SRX1456193	0.000252588	-0.00376	-0.000723956	0.00367029	-0.00102771	2.4186
SMARCA4.Small_cell_ovary_carcinoma.SRX4473685	0.000465411	0.00315033	0.0039924	0.00405615	0.00390217	2.41718
YY1.Hep_G2.SRX4708118	-7.36352e-05	0.00199227	0.00562317	0.0034368	0.00763647	2.41592
ESR1.MCF-7.SRX4367192	0.0010314	0.00203348	0.00408289	0.00356261	0.00362224	2.41553
TRIM28.LNCAP.SRX3474298	0.00112943	5.21032e-05	0.0031788	0.000204809	-0.00653638	2.4148
STAG2.MCF_10A.SRX3589919	0.000987826	0.00267282	0.00195918	0.00607605	0.00673669	2.41301
CTCF.Anterior_temporal_cortex.SRX4370436	9.45148e-05	0.0012113	0.00230723	0.00379138	0.00495611	2.41162
CTCF.K-562.SRX7202562	0.00121486	0.0037452	0.00324078	0.0053756	0.00732531	2.41075
EGR1.Monocytes.SRX7902984	-0.00185526	-0.00355242	-0.00256334	-0.00120868	-0.00479718	2.41036
CTCF.hESC_derived_mesendodermal_cells.SRX701965	0.00249113	0.00399606	0.00472276	0.00346374	0.00328196	2.40842
RAD21.Macrophages.SRX4001765	-0.000939772	0.000369997	0.00468501	0.00756244	0.00406094	2.40668
EP300.IMR-90.SRX659736	-0.000288153	-0.00118273	-0.0038208	-0.00458432	-0.00264135	2.40625
ZBTB17.MDA-MB-231.SRX318858	-0.00151155	-0.00019846	-0.00251774	-0.00243202	-0.00394197	2.40436
KDM5B.C70R.SRX3285613	0.00103561	-0.00125827	-0.00292968	-0.00254105	-0.00587033	2.40312
USF1.GM12878.SRX100392	0.00140869	0.00186059	0.0018694	0.00420676	0.00538948	2.40298
TBX21.Th1_Cells.SRX092313	-0.00378405	-0.00292903	-0.0013118	-0.00148107	-0.00016663	2.40152
CTCF.Macrophages.SRX4521398	0.000175384	0.00395104	0.00324384	0.00734401	0.00571041	2.3989
HDAC1.VCaP.SRX059710	-0.000752564	0.00225481	0.00356449	0.0015985	0.00366863	2.39658
STAG1.MS1.SRX356805	-0.000777352	0.0016655	0.00623534	0.00542062	0.00281549	2.39645
EP300.HCT_116.SRX5313208	-0.00111628	-0.00146128	-0.0029717	-0.00251516	-0.00178299	2.39641
SUPT5H.U2OS.SRX5062484	0.00235523	0.00154313	0.0042226	0.00314832	-0.000571048	2.39591
ERG.HUVEC.SRX5527658	-0.000654978	-0.00367957	-0.00312641	-0.00434024	-0.00333717	2.39549
RELA.GM12892.SRX150365	-0.00135115	-0.00265861	-0.00248659	-0.00510612	-0.00157866	2.39529
SUMO2.VCaP.SRX1079382	0.00018257	0.00163428	0.00386106	0.00466686	0.00277336	2.39414
VDR.PrEC.SRX5195155	-0.00115805	-0.00453703	-0.000830152	-0.00204794	0.00316784	2.39304
NELFE.U2OS.SRX2378771	0.00129469	0.00232868	0.00342721	0.00188113	0.00401925	2.3906
CTCF.Multiple_Myeloma.SRX5883951	-0.00126677	0.00224395	0.00732846	0.00703393	0.00252693	2.39028
SPI1.CTV-1.SRX5574451	0.00116673	0.00304754	0.00314891	0.00236744	0.00616018	2.38956
HIF1A.EA_hy926.SRX4741791	0.00122407	0.00335028	0.0026045	0.00464112	-3.71774e-06	2.38886
FOXA1.LNCAP.SRX219284	-0.000389634	-0.00237953	-0.00492252	-0.00450178	-0.0017993	2.38824
E2F1.Unclassified.SRX334266	-0.00110128	0.000656328	0.00379356	0.00427783	0.00334136	2.38673
GATA3.MCF-7.SRX190239	0.00148881	0.00380857	0.00262694	0.00315603	0.0017475	2.38651
CTCF.HEL_92_1_7.ERX2868714	-0.00158694	-0.00337585	-0.00401774	-0.00496998	-0.00327425	2.38522
CTCF.iSLK.SRX6916365	-0.00182914	-0.00156631	-0.00507602	-0.00721912	-0.00415299	2.38487
EP300.T-47D.SRX100567	0.000574317	0.00244336	-0.00220677	-0.00324715	0.00296698	2.38446
TCF7L2.MCF-7.SRX100943	-0.00292433	0.00341718	0.000776522	0.00374484	0.000303478	2.38432
KMT2D.Small_cell_ovary_carcinoma.SRX5068577	0.00184994	0.00290989	-0.00304902	0.000705211	0.00258635	2.38405
OLIG2.Prefrontal_Cortex.SRX5600890	-0.00230751	-0.00399869	-0.000661935	-0.00101472	-0.00235898	2.38378
LIN28B.CHP-134.SRX6977274	-0.00181855	0.000232318	-0.00351942	-0.00592942	0.00233415	2.38157
SMARCA4.A549.SRX5982341	0.00138562	0.00527815	0.0008313	-0.000849643	-0.00322871	2.38053
MYC.LNCAP.SRX4411667	-0.000961829	-0.00132616	-0.00200049	-0.00256808	-0.00619007	2.3795
YY1.GM12891.SRX100580	-0.000455541	-0.00290465	-0.00368743	-0.0047456	-0.00621769	2.37935
MYC.GEN2_2.SRX1073586	-0.000608545	-0.000627302	-0.0056488	-0.00272715	-0.00281725	2.37901
HNRNPC.Hep_G2.SRX4708020	0.00234459	0.00194512	0.00206647	0.0034845	0.00710397	2.37843
BRD4.SUM_229PE.SRX2194287	0.0011061	0.00239915	0.00208672	0.00418803	0.00291422	2.3778
TAF1.hESC_derived_neural_cells.SRX190261	0.00012261	-0.0012902	-0.00257624	-0.00596982	-0.00516482	2.3773
CTCF.Macrophages.SRX4521397	-0.000444372	0.00284956	0.00396646	0.00288562	0.00754848	2.37723
MEN1.MCF-7.SRX2007813	-0.000194854	-0.00266637	-0.00337436	-0.00384174	-0.00527144	2.3768
BRD4.SUM_159PT.SRX2194272	-0.000384071	0.000626835	0.00372966	0.00732242	0.00854887	2.37655
RAD21.MCF-7.SRX1165105	0.00178047	-0.00110975	-0.00440352	-0.00327355	-0.00662695	2.37642
FOXA1.MCF-7.SRX5202982	-0.000926206	-0.00377417	-0.0044264	-0.002219	-0.0028769	2.37454
ESR1.MCF-7.SRX4451214	-0.00124167	0.00179735	0.00110409	0.00316533	0.00793428	2.37423
CTCF.HEC-1-B.SRX7202557	-0.000363203	-0.00341735	-0.00373821	-0.00595397	-0.00627528	2.37406
KMT2C.MCF-7.SRX4786563	-0.00192831	-0.00228606	-0.00190242	-0.00406224	-0.0024754	2.3729
BRD4.TC-797.SRX1094474	0.00288497	-5.16979e-05	0.00125319	-0.00300673	0.00192072	2.37277
BRD4.COLO_741.SRX1272808	0.0028028	0.00204107	0.000414526	0.00334805	0.00488514	2.37264
CEBPB.SUM_159PT.SRX2194249	-0.00030322	-0.00214686	-0.0041882	-0.00381846	-0.0051836	2.37212
BRD4.PANC-1.ERX2722667	-0.000508611	-0.00256614	-0.00222796	-0.00196164	-0.00518227	2.37123
AFF4.SW_1271.SRX3873712	-0.00245079	-0.00291289	-0.00112724	-7.57982e-05	-0.00371548	2.37122
STAG1.Erythroid_Cells.SRX995501	-0.000594968	-0.00111731	-0.00367776	-0.00426376	-0.00693351	2.36918
FOXA1.VCaP.SRX667986	0.00244169	-0.00129875	0.0016001	0.0023195	0.0066654	2.36868
POU2F1.HCT_116.SRX5123054	0.000989128	0.00286721	0.000616594	0.00195667	0.0056454	2.36823
BRD4.22Rv1.SRX5729951	-0.00127064	-0.00170484	-0.00385935	-0.00448397	-0.00260787	2.36761
ESR1.Ishikawa.SRX6027685	-0.00160044	0.00132202	0.00234367	0.00509441	0.00612097	2.36669
JUN.HAEC.SRX2355072	0.0025966	0.00191756	0.00176323	0.0020559	0.00352415	2.36511
YAP1.MCF_10A.SRX4213899	-0.00230145	-0.00178932	0.00158854	0.00345238	0.0014138	2.36484
SUMO2.VCaP.SRX1079388	7.07836e-06	-0.000137353	0.00542862	0.00466338	0.00552982	2.36392
CTCF.K-562.SRX5974576	-0.000300548	-0.00320513	-0.00124251	-0.00313456	-0.00926742	2.36391
JUND.Kasumi-1.SRX4390177	0.00291374	-0.00111373	-0.00265815	0.00263299	0.00139703	2.36251
CPSF3L.HeLa.SRX573052	-6.00738e-05	0.00330477	0.00349454	0.00321167	0.00288412	2.36078
BRD4.SEM.SRX1873449	0.000192414	0.00161775	0.00507204	0.00414787	-0.00235583	2.36037
KMT2A.IMS-M2.SRX5668135	0.00155143	0.00127905	0.00187362	0.00476047	0.00401381	2.35977
RELA.GM18951.SRX150610	0.000419654	0.00110426	0.00427823	0.00543534	0.00377415	2.35971
CDK8.Myometrium.SRX5514026	0.00100599	-0.00123984	-0.000112617	-0.00278397	-0.00590452	2.35817
BRD4.MOLM-14.SRX1287858	-0.000293659	-0.0035412	-0.000249829	-0.00568605	-0.00137918	2.35762
RAD21.THP-1.SRX4001910	-0.000895377	0.00319595	0.00493228	-0.000755575	-0.00680481	2.35721
MYCN.CHP-134.SRX5662025	1.1452e-05	-0.00167842	-0.00503165	-0.000716485	0.00473198	2.356
SPI1.CTV-1.SRX5574494	0.0008167	0.00139557	0.0041656	0.00366859	0.00624256	2.3559
CTCF.Adipose_stromal_cell.SRX019498	-0.00076833	0.000592201	0.00391779	0.00499983	0.0106675	2.35557
BRD4.HCT_116.SRX1569429	6.76591e-05	-0.00437076	-0.00250631	-0.000407834	-0.00302091	2.35517
CEBPB.LS-180.SRX096351	0.000607788	0.00345376	0.00481512	0.00456094	-0.00100471	2.354
XBP1.LNCAP.SRX4941326	-0.00145661	-0.0028421	-0.00517991	-0.00339091	-0.00222211	2.35358
RAD21.THP-1.SRX4001913	-0.00285412	-0.00258802	0.00515578	0.0031989	0.00194071	2.3516
CTCF.T-47D.SRX4792901	0.00125758	0.00279609	0.003898	0.0051067	0.00500953	2.35139
INTS13.HL-60.SRX3345958	0.000948359	0.00259005	0.00404472	0.00266611	0.00359781	2.35047
ESR1.MCF-7.SRX5089462	-0.00290661	-0.00358254	-0.00181581	-0.00419507	-0.00195721	2.35033
NR3C1.BEAS-2B.SRX5289963	-0.000918301	-0.0014765	-0.00294033	-0.00394931	-0.00650144	2.34897
BRD4.SUM_159PT.SRX2194271	-0.000340665	0.000902854	0.00729494	0.00665872	0.00526346	2.34758
KDM6B.BJ.SRX490262	-0.00281011	-0.00110232	-0.000142117	0.00253006	0.00518612	2.34741
EP300.Hep_G2.SRX150624	0.00236193	0.00380247	-0.00200396	-0.00132105	-0.00210909	2.34604
HDAC1.MCF-7.SRX5089509	0.000953164	0.00218583	0.00394143	0.00261695	0.00407679	2.34489
BRD4.MM_1S.SRX204901	0.00149519	0.00110002	0.00354328	0.00417865	0.00358276	2.34469
KMT2A.MV-4-11.SRX1293532	0.000475956	-0.00232111	-0.0012912	-0.00389166	-0.00275179	2.34388
ZBTB48.U2OS.SRX2652449	0.00102286	0.000656363	0.00331738	0.00447179	0.00427601	2.34355
USF2.HeLa.SRX150640	-0.0018405	-0.000726974	0.00211419	0.00270706	0.00562676	2.34315
KMT2A.293.SRX4931268	0.00202969	0.00135377	0.00273418	-0.00397378	-0.000986265	2.34281
SS18.SYO-1.SRX3927307	0.000213923	0.000460323	0.00126391	0.0014878	0.0108744	2.34217
MEF2A.K-562.SRX100424	0.000714821	0.00106795	0.00364414	0.0029609	-0.0022064	2.34151
HOXB13.Prostate.SRX8406542	-0.000302604	-0.00220878	-0.00295912	-0.00285143	-0.00322092	2.34124
NKX3-1.LNCAP.SRX180379	-0.00278135	-0.00210035	0.00128279	-0.00272988	-0.00136013	2.34063
ESR1.MCF-7.SRX4611712	-0.00077594	-0.00366142	-0.00447543	-0.00348028	-0.00909461	2.33808
PROX1.Hep_G2.SRX3230397	0.00108969	0.000179848	0.00369963	0.00423191	-0.000931234	2.3363
RUNX1.CD34+.SRX248935	-0.00228948	-0.000889769	-0.00105319	0.00126498	0.00661933	2.3352
CCNT2.K-562.SRX150626	5.49646e-05	0.00194312	0.00245709	0.00407095	0.00755414	2.33516
FOS.HUVEC.SRX150664	-0.000264605	0.00299227	0.00125283	0.00195123	0.00705742	2.33358
RAD21.THP-1.SRX4001942	-0.00111339	0.0024589	0.00392355	0.0049647	0.0026048	2.33342
SPI1.CTV-1.SRX5574499	0.000839449	0.00341603	0.00278769	0.00352722	0.00392626	2.33248
CTCF.HEC-1-B.SRX7202546	0.0021905	0.00492726	0.00204412	0.00455417	0.00406833	2.33217
CTCF.Adipose_stromal_cell.SRX019519	0.000194422	0.00150089	0.00498372	0.00634551	0.0066046	2.33209
NRF1.HCC1955.SRX1280452	-0.00060292	-0.00138992	-0.00474147	-0.00426664	-0.00662695	2.33165
CTCF.SUM_159PT.SRX265428	-0.00158744	-0.000285308	0.00305585	0.00512937	0.00437237	2.33058
BRD4.Lymphoblastoid_cell_line.SRX2867630	-0.00157795	-0.00500227	-0.00638302	-0.00513156	-0.00143064	2.33031
GABPA.Jurkat.SRX326887	-0.00225257	-0.0053737	-0.00213449	-0.00199029	-0.00548661	2.32855
MED1.U-87_MG.SRX129090	-0.000755633	0.00028212	0.00373787	0.00381963	0.00352315	2.32524
RBL2.IMR-90.SRX016034	-0.000137996	-0.000399529	0.00377714	0.00536712	0.00652447	2.32522
NRF1.HeLa.SRX3437463	0.000897135	0.00224011	0.00435895	0.00558284	0.00512725	2.32165
CEBPB.Hep_G2.SRX150701	0.000633381	-0.00109618	-0.00332832	-0.00359931	-0.00432595	2.31985
ESR1.MCF-7.SRX4611718	-0.00230968	-0.00324076	-0.00340809	-0.00489313	-0.00307576	2.31803
FOXA1.LNCAP.SRX2017928	0.00122296	0.00383372	0.0014329	0.00531849	0.00284467	2.31802
EP300.Kasumi-1.SRX1514284	-0.00104939	-0.00233962	-0.00342923	-0.00305016	-0.00278843	2.3172
FOXA1.Prostate.SRX8406512	0.00063736	0.00277981	0.00482256	0.00201143	0.00227528	2.3165
MAX.MDA-MB-231.SRX5432861	-0.000165567	-0.00149507	0.000567455	0.0034926	0.00504369	2.31536
BRD4.293.SRX367313	0.000453128	0.000995381	0.00425908	0.00374551	0.00271675	2.31514
FOXA1.Prostatic_Neoplasms,_Castration-Resistant.SRX8406521	0.000539732	0.00255073	0.00421435	-0.00112289	0.00215186	2.31492
BRCA1.MCF_10A.SRX182682	0.000684417	0.00277067	0.00187989	0.00276009	0.0068517	2.31468
STAG1.GM12892.SRX356544	-0.000897401	-0.00270112	-0.00481967	-0.00478889	-0.00307474	2.31443
CREBBP.B-Lymphocytes.SRX2339191	-0.000967334	-0.0026799	-0.00585596	-0.00239778	-0.00189233	2.31347
STAT1.Monocytes-CD14+.SRX212651	-0.000978021	-0.000981548	-0.00457831	-0.00424423	-0.00667171	2.31335
AFF1.Pre-B_cell_leukemia.SRX2323906	0.00268639	0.0011492	0.00285713	0.00320242	0.00306156	2.31311
TAF3.HCT_116.SRX217738	-0.000258151	-0.00118775	-0.00462389	-0.00551957	-0.00669216	2.31302
PPARG.Adipocytes.SRX4174973	0.00218585	-0.00125112	0.0028093	0.00468481	-0.000573542	2.31293
SUPT5H.HeLa.SRX6102129	-0.0014533	-0.00117909	-0.00384447	-0.00602402	-0.00356543	2.31191
CTCF.NHEK.SRX080370	-0.000256336	-0.0023726	-0.0038331	-0.00343574	-0.00722241	2.30997
INTS3.HeLa.SRX3640576	-0.000370338	0.00232084	0.00165361	0.00370907	0.00159275	2.30992
GABPA.HeLa.SRX100499	0.000410574	0.0023326	0.0037883	0.00447087	0.00624234	2.30852
BCL6.B-Lymphocytes.SRX1012539	-0.00289715	-0.00207093	-0.00235572	-0.00212162	-0.00274046	2.30849
BRD2.NCI-H1299.SRX3236738	0.00156651	0.00240952	0.00186496	0.00294063	0.00394659	2.30846
CTCF.iSLK.SRX6916369	-0.0010666	-0.00165047	-0.00415701	-0.0056731	-0.00630986	2.30683
CTCF.THP-1.SRX4001885	0.000654491	-0.00429081	-0.00733352	-0.0047358	-0.00399633	2.30512
PHF2.HMLE.SRX1426074	-8.84886e-05	-0.00158962	-0.000230327	-0.00223345	-0.00633953	2.30369
GLTSCR1.MOLM-13.SRX3927298	-0.00229767	-0.000211169	-0.00177331	-0.000410667	-0.00570003	2.30308
MYC.NB69.SRX6935378	0.00153814	-0.00112122	-0.00324821	-0.00275247	-0.00456422	2.30278
FOXA1.VCaP.SRX8089639	-0.000474136	-0.00425321	-0.00304757	-0.00242224	0.00473477	2.30154
KDM6A.Erythroblasts.SRX4046310	-7.09672e-05	-0.00217048	-0.00286491	-0.00401732	-0.00358029	2.30133
RBPJ.IB4.SRX092453	0.0010622	0.00129448	-0.000863951	-0.00419161	-0.00396635	2.29981
CTCF.T-47D.SRX4792903	0.00101204	0.00378151	0.00463682	0.00474626	-0.000389424	2.29923
WDR5.K-562.SRX4170708	-0.000442963	0.00186177	0.00218127	0.00515498	0.00288723	2.29807
SUMO2.293.SRX316366	0.00298098	0.00284341	0.00207093	0.00198801	0.00233919	2.29798
XRCC5.K-562.SRX4708094	-3.91322e-05	0.00113112	0.00201383	0.00504488	0.00597824	2.29612
MYC.G-401.SRX3587641	-0.00166152	-0.000828163	-0.00198527	-0.00325568	-0.00522712	2.29578
SMARCA4.MCF-7.SRX7121994	0.00101561	0.00161321	0.00382551	0.00229086	-0.0012556	2.29575
CTBP1.MCF-7.SRX130108	-0.00185855	-0.00386179	-0.00199902	0.00224533	-0.00160842	2.29467
SUPT5H.HCT_116.SRX4385552	-0.00326946	-0.00183067	0.000921081	0.00285302	0.00068869	2.29371
ZMYND8.ZR-75-30.SRX1521305	-0.00152154	-0.000270447	-0.00310388	0.00235433	-0.00367048	2.2932
RELA.HuH-7.SRX2270129	0.00305478	0.0009217	-0.00289765	-0.000678464	-0.00346129	2.29184
ZFX.HCT_116.SRX3091913	-0.00174508	-0.000886906	-0.00367138	-0.00385494	-0.00348428	2.29176
CTCF.Spleen.SRX188960	-0.000482352	0.00108676	0.000877274	0.00567235	0.00422626	2.29147
EP300.RCH-ACV.SRX2043231	0.00196692	-0.000789281	-0.00148075	9.98505e-05	0.006769	2.29126
E2F6.HeLa.SRX150555	0.000129839	-4.38954e-05	-0.00122947	-0.00345304	-0.00761864	2.29103
AR.LNCAP.SRX5577156	0.00131138	0.00256135	0.00270753	0.00320008	-0.00174809	2.29089
YY1.HeLa.SRX092576	0.000344971	-0.00313467	-0.00452176	-0.00387482	-0.00417268	2.29035
[truncated: 3,729 more rows]
