# Supplementary material for: xcore: an R package for inference of gene expression regulators
Source: BMC Bioinformatics. 2023 Jan 11;24:14. doi: 10.1186/s12859-022-05084-0 (PMC9832628; doi:10.1186/s12859-022-05084-0)
Supplement: Supplementary file 5 — Additional file 5: Table S2. Table provides the activities of ReMap2020 and ChIP-Atlas molecular signatures estimated using TGFβ induced EMT in MDA-231-D cell line dataset. [file 12859_2022_5084_MOESM5_ESM.xlsx]

## Sheet: ReMap2020
Additional file 5: Table S2. Estimated activities of ReMap2020 molecular signatures during TGFꞵ induced EMT in MDA-231-D cell line.
name	M_TGFb_01h	M_TGFb_02h	M_TGFb_04h	M_TGFb_06h	M_TGFb_24h	z_score
SMAD3.HMLE_Doxycicline_TGFb.GSE104760	0.0143552	0.0469454	0.0743525	0.0718392	0.0750358	81.5764
MYC.PAVE.GSE47152	0.00740858	0.0216766	0.0300274	0.0222228	0.0203889	28.3169
RELA.HDF_DMSO.GSE77225	0.0084261	0.0145918	0.0285241	0.0312667	0.032576	27.3264
SMAD3.BGO3_DIFF_48H.GSE36578	0.00539083	0.0142508	0.020495	0.0199022	0.0176414	23.9117
SSRP1.hiF-T.GSE98758	0.00180607	0.00820336	0.024613	0.0251894	0.024746	23.2108
BRD4.HUVEC-C_TNF_JQ1.GSE53998	0.00584861	0.0128382	0.0240388	0.0225536	0.0153046	21.4142
SSRP1.HT-1080_AclacinomycinA.GSE107595	0.0125146	0.0138691	0.017527	0.0157862	0.00120456	20.6074
RELA.HDF_NUTLIN.GSE77225	0.00831528	0.0115905	0.0228716	0.0262928	0.0152846	20.3673
SMAD4.hESC.GSE29422	0.00526064	0.0102607	0.0167085	0.0155532	0.0171151	19.0601
SMAD3.NCI-H441_SIITTF1.GSE51509	0.00362427	0.00985077	0.019593	0.0207143	0.0235944	18.0394
E2F1.MDA-MB-231.GSE95303	-0.0135535	-0.0121127	-0.0274419	-0.0213654	-0.0222158	18.0295
RELA.HUVEC-C_TNF_0M.GSE34500	0.00795264	0.0118417	0.0112071	0.0134264	0.0115929	17.3695
ZNF90.HEK293T.GSE78099	0.00293362	0.00922145	0.0116684	0.0110281	0.0149835	17.1565
PPARG.HUVEC-C_PPARG_HYPO.GSE50144	0.00117135	0.0117471	0.0170478	0.017128	0.0129037	16.9101
ZHX2.786-O.GSE109953	0.00117662	0.0137245	0.0269105	0.0210156	0.0268349	16.0595
RXRA.SK-N-SH.ENCSR000BVG	0.00816175	0.0109609	0.0163754	0.0130399	0.00989626	15.3651
SMAD2.hESC_YAP-_activinA_15h.GSE99202	0.00215096	0.00987655	0.0168715	0.012474	0.00679992	14.9414
VDR.LX2_CALCIPOTRIOL_TGFB1.GSE38103	0.00215358	0.0115203	0.0165441	0.0129495	0.00898466	14.8956
SUPT16H.hiF-T.GSE98758	0.0015628	0.00463744	0.0138849	0.017403	0.0183646	14.7748
ESR1.breast_tumor_Female_8.GSE104399	0.00412053	0.0125375	0.0148244	0.0105188	0.00993692	14.6791
GATA4.A-549.GSE85002	-0.00464162	-0.00915376	-0.0101777	-0.012136	-0.0115516	14.3907
ESR1.breast_tumor_Male_13.GSE104399	0.00146121	0.00799396	0.0147444	0.015226	0.0140018	14.2386
JUND.HCT-116.ENCSR000BSA	-0.00341535	-0.0143605	-0.0164032	-0.0142629	-0.0131532	14.1473
SMAD3.HCC1954_TGFb.GSE104760	0.00255786	0.0111535	0.0183077	0.017723	0.0153222	13.9879
EZH2phosphoT487.neural_progenitor.ENCSR656MXA	0.00361468	0.011535	0.016046	0.0120064	0.0156237	13.9658
MED1.MDA-MB-231_LQ.GSE95121	-0.000886737	0.00752866	0.0149146	0.0153676	0.0158863	13.8574
HNF1B.PDAC.GSE64557	-0.00337465	-0.00907206	-0.00969213	-0.00934946	-0.0152561	13.7165
DDX5.NTERA2.GSE58641	0.00536699	0.0114794	0.0185863	0.005631	0.00824136	13.6687
ETV1.RWPE-1_FLAG.GSE29808	-0.00254746	-0.0104614	-0.00947351	-0.0105039	-0.00797191	13.2125
CHD1.IMR-90.ENCSR000EFC	0.00402558	0.00849382	0.0136236	0.0133359	0.0141174	13.1175
TCF4.LS180.GSE31939	-0.00172614	-0.0098121	-0.0111332	-0.011516	-0.0066283	13.0838
FOXM1.HEK293T.ENCSR831EIW	0.00587851	0.00552449	0.0110475	0.00831562	0.0156876	13.0724
JARID2.UTEIPS7.GSE48516	-0.002211	-0.00777644	-0.0169322	-0.0160949	-0.0146786	12.9724
FOSL1.MNNG-HOS.GSE74230	-0.0024726	-0.00773642	-0.0110097	-0.0106346	-0.0152415	12.541
CDX2.CACO2_PROLIF.GSE23436	-0.0033395	-0.00831007	-0.012966	-0.0114155	-0.0027367	12.5019
EP300.SK-N-SH.ENCSR000EHV	0.00538556	0.00794179	0.0063956	0.00658235	0.0150867	12.3982
ESR1.Ishikawa_Dex_E2.GSE109891	0.00333996	0.00990098	0.0135606	0.0131928	0.0145365	12.3044
BHLHE40.Hep-G2.ENCSR000BID	-0.000445487	-0.00316068	-0.0150518	-0.0139051	-0.0187239	12.0764
NCOA6.K-562.ENCSR168CEE	0.00554367	0.00577882	0.0160928	0.0106638	0.00512349	12.0283
BRD4.HCT-116.GSE73319	-0.0050867	-0.00799817	-0.011332	-0.00920849	-0.0104701	11.8776
SUZ12.CRL-7250_shSS18-SSX.GSE108025	-0.00444541	-0.00506127	-0.010243	-0.0170664	-0.0133078	11.862
SMAD4.Hep-G2_Ab_R516.2.1D12.GSE97661	0.00608573	0.00706774	0.00992337	0.00461476	0.0121786	11.7317
HOXB13.G-401.GSE65381	-0.00267598	-0.0061136	-0.00978418	-0.00925117	-0.0102737	11.6285
SREBF1.Hep-G2.ENCSR000EEO	-0.00273764	-0.00718715	-0.00852628	-0.00547156	0.0160211	11.4585
BRD3.U-87MG_GBM.GSE99171	-0.00225704	-0.00761541	-0.0170917	-0.0141007	-0.014377	11.4286
AR.VCaP_R1881_4H.GSE84432	0.00383522	0.0112865	0.012422	0.0119114	0.00392928	11.2261
MYC.NCI-H2171.GSE41105	-0.00303133	-0.00447802	-0.00660263	-0.00963222	-0.0142969	11.087
CTCF.THP-1_2D3.GSE69962	0.00431747	0.00783602	0.00967915	0.0112489	0.0149781	10.8808
FOS.K-562.ENCSR000DKB	-0.00099998	-0.00767559	-0.0138616	-0.0107493	-0.0108626	10.7025
ARNTL.U2OS_DMOG.GSE85096	0.00292749	-0.00103192	-0.00893747	-0.0160999	-0.00560994	10.5839
MYC.breast_primary.GSE66252	0.00258242	0.00416034	0.0063746	0.00572942	0.000747133	10.5707
MYC.IMEC.GSE70001	0.0025741	0.00414106	0.0063998	0.00570013	0.000728934	10.5443
PGR.T-47D-A_R5020.GSE80358	0.00337966	0.00438113	0.00547368	0.00764891	0.0140447	10.533
TAL1.PRIMA2.GSE33850	0.000623336	0.00426048	0.0110888	0.0062202	0.00896135	10.5173
ARID2.Aska-SS_shSSX.GSE108025	0.0035548	0.0069723	0.0114957	0.0137843	0.0120266	10.5149
SP1.MCF-7.ENCSR729LGA	-0.00175516	-0.00608583	-0.0120159	-0.0130635	-0.00740601	10.4106
SMARCA4.501MEL_SHCTR.GSE61965	0.000939303	-0.00425301	-0.00890873	-0.0118133	-0.00940578	10.3783
SMC1A.HCT-116.GSE112000	-0.00324599	-0.00483293	-0.00871945	-0.00775705	-0.00879793	10.3624
BRD4.GM15850_DMSO.GSE99402	-0.00361867	-0.00589697	-0.00698101	-0.0081112	-0.0159348	10.3205
RELA.U2OS_10Gy_2h_recovery.GSE109996	0.00362713	0.0114758	0.00967742	0.00820998	0.00352535	10.2667
SPI1.NCI-H929.GSE56857	-0.00294599	-0.00893562	-0.0103372	-0.00876585	-0.00923332	10.1542
AR.VCaP_DHT.GSE79128	0.0018718	0.00472642	0.00875719	0.0113162	0.00829478	10.081
HEXIM1.A-375_DMSO.GSE68052	-0.00396734	-0.00772662	-0.0104733	-0.00927239	-0.0078476	10.0408
TP53.MDA-MB-231.GSE95303	-0.00632484	-0.00843761	-0.0120362	-0.0103464	-0.012987	10.0201
PRDM1.HEK293.GSE76494	-0.00290986	-0.00426976	-0.00920582	-0.00729743	-0.00875332	9.96849
AHR.MCF-7_DMSO_1d.GSE90550	-0.00234241	-0.00659509	-0.00783695	-0.00731299	-0.0106756	9.95637
MED1.A-549.GSE76893	0.00561853	0.00938746	0.0120836	0.00873144	0.00398998	9.89199
RELA.HeLa-B2_GRKD_DMSO.GSE24518	-0.00379909	-0.00497217	-0.00848298	-0.00972161	-0.00922198	9.86936
BACH2.OCI-Ly7.GSE44420	0.00201947	0.00167169	0.0126702	0.0112946	0.00795561	9.86147
ZNF677.HEK293.ENCSR279KDC	0.00135045	0.00574815	0.00978905	0.00145783	0.0155327	9.84543
BRD4.OCI-AML3_JQ1_500nM_24h.GSE104745	-0.005448	-0.00760867	-0.00675349	-0.0094438	-0.00439535	9.8075
CTCF.Ishikawa.ENCSR000BQE	-0.00134686	-0.00895294	-0.0140925	-0.0185722	-0.0146237	9.80047
ZNF28.HEK293T.GSE78099	0.000807638	0.00446894	0.00672488	0.00892167	0.00870722	9.77845
RELA.HUVEC-C_TNF.GSE53998	0.00270649	0.00506238	0.0152922	0.0113892	0.00436996	9.73762
IRF1.HAEC_IL1b_4h.GSE89970	-0.00129767	-0.00712444	-0.00808372	-0.00501408	-0.0116868	9.7357
STAT3.HeLa-S3.ENCSR000EDC	-0.0045257	-0.00612996	-0.00586808	-0.00881672	-0.00752455	9.73314
EZH2.astrocyte.ENCSR000ARR	-0.00306596	-0.0026597	-0.0149114	-0.0147193	0.00243685	9.64951
FOXP1.LNCaP.GSE62492	0.00775982	0.000502561	-0.00134204	-0.00479182	-0.017903	9.6351
E2F1.mesenchymal.GSE77260	0.00383102	0.00921397	0.0168588	0.0128407	0.00626945	9.62423
NR3C1.Ishikawa.GSE109891	-0.00177958	-0.00161713	-0.00889928	-0.0085625	-0.0151042	9.57445
ZNF425.HEK293T.GSE78099	-0.00274487	-0.00595851	-0.00847794	-0.00349829	-0.00664655	9.52853
BRD4.SUM1315_DMSO.GSE63581	0.00146604	0.00576506	0.0139568	0.012549	0.012109	9.50843
NRF1.HeLa-S3.GSE108856	0.00384291	0.00919399	0.00993777	0.00905912	0.00711586	9.48184
ZNF44.HEK293T.GSE78099	-0.00383004	-0.00027909	0.00527294	0.0125187	0.0071187	9.4691
BRD4.MPNST_DMSO.GSE62499	0.0072486	0.00394382	0.00556442	0.00840264	-0.00659111	9.4341
STAT3.HCC1143_EtOH.GSE85579	0.00193198	0.0093166	0.0110475	0.00705579	0.00390038	9.42033
NR3C1.IMR-90.ERP007093	-0.00190567	-0.0023703	-0.00776226	-0.0105603	-0.014315	9.35325
FOSL1.143B.GSE74230	-0.00319277	-0.00448146	-0.00960346	-0.009327	-0.00818406	9.32152
PAX8.K-562.ENCSR274CGK	-0.00216452	-0.0029824	-0.00865779	-0.00824436	-0.0100713	9.28751
NR3C1.IMR-90_GLUCC.ERP007081	-0.0017375	-0.00344501	-0.00931564	-0.00794009	-0.0106984	9.27959
CDK9.A-375_A771726.GSE68052	-0.00303635	-0.0069417	-0.0104249	-0.00599243	0.00630056	9.27601
NR3C1.U2OS_siHic5siNS.GSE109383	0.00387654	0.0110754	0.00628795	0.00721391	0.00302962	9.22116
STAT1.HeLa-S3.ENCSR000EZK	-0.0017423	-0.00595639	-0.00943704	-0.00683295	-0.00707669	9.21231
SMAD3.BGO3_DIFF_2H.GSE36578	0.00312645	0.0046448	0.00822881	0.00747337	0.0074364	9.20251
MYC.MDA-MB-231.GSE95303	-0.00260804	-0.00560988	-0.0102022	-0.0102366	-0.0130199	9.19205
ZSCAN5D.BeWo.GSE85009	0.00270963	0.00398387	0.00912542	0.00834706	0.00874126	9.18934
ESR1.breast_tumor_Male_6.GSE104399	0.00325	0.00613835	0.00895709	0.00704622	0.00591887	9.12214
GATA6.AGS.GSE51936	-0.000187786	-0.00376001	-0.00676703	-0.0110095	-0.007057	9.12127
ZSCAN29.K-562.ENCSR175SZH	0.00420222	0.00507366	0.00846817	0.0084399	0.00647338	9.10164
MAFG.K-562.ENCSR818DQV	-0.00398467	-0.00650771	-0.00522026	-0.00427411	-0.0141181	9.02918
BACH1.Hep-G2.ENCSR699TNT	0.0004064	-0.00287515	-0.00504366	-0.0137021	-0.0136443	8.99939
PGR.Leiomyoma_RU486.GSE40724	-0.00123305	-0.00215615	-0.0100166	-0.00794897	-0.0096707	8.98095
RUNX1.epididymis_HEE.GSE109061	0.00145042	0.00560182	0.0105816	0.00839239	0.0100514	8.9592
RBPJ.GSC8-11.GSE74557	-0.000970101	0.00660093	0.00420696	0.00624574	0.0118772	8.93623
ESR1.T-47D_flp-ctrl.GSE99479	-0.00372931	-0.00892963	-0.0104743	-0.0101361	-0.00782833	8.91761
ZNF468.HEK293T.GSE78099	0.00265594	0.00453481	0.00798281	0.0067421	0.00806882	8.89456
SATB1.Hep-G2.GSE108514	0.0036246	0.00411126	0.00862403	0.00665698	0.00652194	8.89058
SMARCA4.HeLa-S3.ENCSR000EZC	0.00154568	0.00456184	0.00595407	0.00596535	0.0101028	8.88848
AR.LNCaP_DHT.GSE43720	-0.00208018	-0.00652384	-0.00886041	-0.00864107	-0.00431353	8.87428
MAF1.THP-1_monocytes.GSE96800	0.00427186	0.00342041	0.00872973	0.00774693	0.00186933	8.86499
SIRT6.K-562.ENCSR000AUB	-0.00167008	-0.00676076	-0.00882862	-0.00515265	-0.00847619	8.84732
BRD4.HCT-116_JQ1.GSE57628	-0.000392346	-0.00479758	-0.00958768	-0.00971559	-0.00497727	8.83219
EZH2.hepatocyte.ENCSR384LYW	-0.00537008	-0.0102189	-0.00282077	0.00498356	0.0152554	8.81978
ESR1.breast_tumor_Male_22.GSE104399	-0.00110199	-0.00372122	-0.00909023	-0.00633756	-0.0115184	8.79017
STAT2.GM12878.GSE97661	-0.00148971	-0.00654427	-0.00615326	-0.00639498	-0.0102375	8.78078
CDC5L.K-562.ENCSR121PFY	-0.00325819	-0.00774825	-0.00827592	-0.00808155	0.00260405	8.7772
DNMT3B.HUES-8.GSE99346	0.00251006	-0.00239399	-0.00826905	-0.00917451	-0.0179606	8.77478
PCBP2.Hep-G2.ENCSR945NSF	-0.00353477	-0.00769045	-0.0096902	-0.00289278	0.00339723	8.74376
KAT2B.A-549.ENCSR356WVQ	-0.00389064	-0.00732401	-0.00535347	-0.00707221	-0.00139957	8.67907
ZEB1.MIA-PaCa-2.GSE88734	0.00028693	-0.00764717	-0.00509704	-0.010765	-0.00739174	8.67696
RNF2.WA01.ENCSR784VUY	-0.00185783	-0.00327236	-0.0103458	-0.00924301	-0.0138184	8.67146
HDAC2.Hep-G2.ENCSR337NWW	0.000424734	0.0064121	0.00833843	0.00391673	0.0103235	8.64939
EP300.MCF-7.ENCSR000BTR	0.000337315	0.00578956	0.0104819	0.012523	0.00399675	8.5777
ZNF184.K-562.ENCSR546IHU	-1.45144e-06	0.00290042	0.011134	0.0103335	0.00610754	8.57585
WDHD1.MCF-7_Ab_R1251-1-1B10.GSE97661	0.00289961	0.00563834	0.00705113	0.00905332	0.00805576	8.51677
FOXA1.LNCaP.GSE94682	0.00175334	0.00751646	0.0109366	0.00860251	0.00923648	8.51574
NFE2L2.A-549.ENCSR584GHV	0.00107049	-0.00402353	-0.00265132	-0.00616995	-0.0173658	8.48148
AATF.NALM-6.GSE93626	-0.000248418	-0.00269604	-0.00762075	-0.00703009	-0.00951253	8.44115
HSF1.U2OS_HEAT.GSE60984	-5.55974e-05	0.0046691	0.00956792	0.00631936	0.00834317	8.38263
SMARCA4.SYO-1.GSE108025	0.0048136	0.00609691	0.00861076	0.0052706	-0.0043174	8.34263
CTCF.MCF-10AT1.GSE98551	0.00172042	0.00916731	0.0153145	0.0134391	0.0144477	8.31865
TAL1.PRIMA5.GSE33850	0.00246075	0.00615861	0.00354203	-0.00159626	0.0103729	8.30908
TRIM28.HEK293.ENCSR000EUZ	-0.000966847	-0.00298353	-0.00652756	-0.00905879	-0.0116836	8.30647
SUZ12.Aska-SS.GSE108025	-0.00266799	-0.00446184	-0.0042616	-0.00872427	-0.0119947	8.28248
MYOD1.RH4.GSE83726	-0.00201148	-0.00585373	-0.00623558	-0.0074673	-0.00801394	8.2478
NCOR1.K-562.ENCSR298JCG	0.00216533	0.00372761	0.00926591	0.00691785	0.00903338	8.24079
AR.LNCaP_Bag-1L_KO_Veh.GSE89938	-0.00170123	-0.00534799	-0.0088767	-0.00393632	-0.00625419	8.22653
RBFOX2.Hep-G2.ENCSR784FYS	0.00594765	0.00845126	0.00922113	0.0102782	-0.0071723	8.20823
ZNF175.K-562.ENCSR011PEI	0.0021434	0.00603373	0.008296	0.00939198	0.00429266	8.19257
JUN.HeLa-S3.ENCSR000EDG	0.00273423	0.00175556	-0.00283439	-0.00727189	-0.0209538	8.18382
BRD4.MDA-MB-436_DMSO.GSE63581	-0.0011562	-0.00470182	-0.00846151	-0.0103149	-0.007653	8.1635
LMO2.TSU-1621MT.GSE60477	-0.00270993	-0.00449893	-0.00810957	-0.00556052	-0.00829999	8.15717
ESR1.MCF-7_TNFa_45m.GSE67295	-0.00216636	-0.0065542	-0.00985592	-0.008183	-0.00499378	8.06169
TP63.JHU-029.GSE88859	0.00141235	0.00280207	0.00566945	0.00791077	0.010556	8.0178
FOSL2.hESC.GSE69539	-0.00339371	-0.0043412	-0.0085432	-0.00581767	-0.00990439	8.01101
BCL11A.MDA-MB-157.ERP003925	0.0031617	0.00318005	0.00730452	0.0053378	0.00731763	7.9902
RAD21.HUVEC-C_normoxia.GSE94872	-0.00217189	-0.00812417	-0.00844154	-0.00695013	-0.00517915	7.98393
NR2F2.uterus_STROMA_ENDOMETRIUM.GSE52008	-0.000940846	-0.00253908	-0.00925006	-0.00796093	-0.00851533	7.96308
HSF1.BT-20.GSE38901	-0.00404506	-0.00528781	-0.0103584	-0.00511243	0.000974463	7.96304
CBFB.SaOS-2.GSE76937	-0.00137981	-0.00462157	-0.00600608	-0.00734704	-0.0117298	7.92811
RUNX2.LNCaP-C4-2B.GSE33889	-0.00200601	-0.00272231	-0.00306562	-0.00748984	-0.0105458	7.92605
JUND.A-549.ENCSR000BRF	0.00383946	0.00632927	0.0145493	0.00965464	0.00237273	7.87569
CEBPB.GM12878.ENCSR681NOM	0.00103576	0.00443726	0.00622172	0.010656	0.00697249	7.86202
TEAD1.MSTO.GSE68170	-0.00106705	-0.00268689	-0.00611583	-0.0100952	-0.0117863	7.83108
BRD4.RH4.GSE83726	-0.000896017	-0.00214473	-0.00682282	-0.00869613	-0.0132343	7.81967
TRIM28.WIBR3_NAIVE.GSE84382	-0.00352363	-0.00278181	-0.00694021	-0.00368081	-0.00711998	7.79814
EZH2.Pfeiffer.GSE45982	0.00286619	0.00498851	0.00663918	0.00539305	0.00483844	7.77008
CRY1.U2OS.GSE44236	-0.000634003	-0.00552592	-0.00819126	-0.00528442	-0.00433633	7.7465
STAG1.HSPC.GSE67783	0.00341729	0.00354089	0.0101115	0.0124412	0.0155026	7.74527
EZH2.ProEs.GSE59087	-0.00132772	-0.0033896	-0.0106277	-0.0072715	-0.00517848	7.72057
SPIN1.T778.GSE57499	-0.00261335	-0.00786933	-0.00892461	-0.0041572	0.00233161	7.71981
BHLHE40.A-549.ENCSR000DYJ	-0.00041026	-0.00471889	-0.0124491	-0.00940565	-0.00658893	7.68556
RXR.LS180_125.GSE31939	-0.00255643	-0.00502688	-0.0070701	-0.00738821	-0.00210217	7.68523
MYC.IMEC.GSE86412	-0.00292377	-0.000171442	0.0038861	-0.00341953	-0.0203168	7.68149
ZNF24.K-562.ENCSR117WTM	0.00248078	0.00401032	0.00811963	0.00869944	0.00334273	7.6773
KDM1A.SKNO1_DMSO.GSE71739	-0.00221994	-0.00598973	-0.00374176	-0.00658574	-0.00699726	7.64147
PRDM6.HEK293.ENCSR892QHR	-0.00145163	-0.00620568	-0.0064441	-0.00501746	-0.00831096	7.62193
ZFP36.HeLa-S3.ENCSR184MFH	-0.000604829	-0.00425703	-0.00953406	-0.00905715	-0.00458416	7.61444
CREBBP.LS180_125.GSE39277	-0.0012697	-0.00508612	-0.00649427	-0.0048083	-0.00699163	7.59389
GRHL2.LNCaP.GSE80256	0.00277043	0.00580177	0.0091405	0.0061191	0.00188771	7.59027
AR.VCaP_DHT24H_SHFOXP1.GSE58428	-0.000406611	-0.00510754	-0.00545063	-0.00658179	-0.0110413	7.5793
ZBTB1.HEK293.ENCSR927UJQ	-0.0028656	-0.0039053	-0.00172833	-0.00895782	-0.00977739	7.57813
BRD3.A-549.GSE119863	0.00635886	0.00169888	-0.00137874	-0.00787224	-0.00645102	7.56787
RCOR1.A-549.ENCSR618ICR	0.000446236	0.00281537	0.00793931	0.00821151	0.00745817	7.56726
FLI1.HUVEC-C_VEGF_12h.GSE109625	-0.00164159	-0.00674123	-0.00832415	-0.00839592	-0.00736123	7.5315
SAP30.WA01.ENCSR000ATR	-0.000963785	-0.00527789	-0.0108098	-0.00966163	-0.00776663	7.50214
AR.DU145_FOXA1.GSE47987	-0.00220847	-0.00275638	-0.00182198	-0.00805093	0.00957397	7.49582
CTBP2.MCF-7.GSE107013	-0.000895831	0.00253398	0.00484407	0.0101034	0.00702596	7.49478
NIPBL.Hep-G2.GSE76893	0.00506827	0.00534279	0.00663209	0.00292818	0.00370696	7.48185
ZNF654.HEK293.ENCSR504VDV	0.00101694	-0.00698592	-0.0083343	-0.00691042	-0.00867889	7.45827
EZH2phosphoT487.PC-3.ENCSR617RSQ	0.00434539	0.00817393	0.00213901	0.00336791	0.00525449	7.43364
SOX2.TT.GSE46837	0.000700364	0.00328842	0.00575148	0.00728114	0.0103535	7.42284
E2F7.IMR-90_QUIES.GSE40343	0.000858718	0.00415495	0.00807596	0.00733693	0.0090772	7.39449
FOS.MV4-11_SHFLT3.GSE64862	0.00211725	0.0068265	0.00275553	0.0068404	0.00386629	7.31921
PPARG.HT29_ROSIG_48H.GSE77039	0.000404037	-0.0062776	-0.00597042	-0.00527347	-0.0121866	7.29918
MYCN.SH-EP_6h.GSE80151	-0.00248911	-0.00431232	-0.0079514	-0.00272296	-0.0108995	7.28217
ESR1.MCF-7_E2-640min-ERalpha.GSE94023	0.000849796	0.00290859	0.00656677	0.00770517	0.00996833	7.22511
BRD4.NCI-H2171.GSE101821	-0.00116115	-0.00523376	-0.00741587	-0.00462232	-0.00591367	7.22284
GATA2.endothelial_umbilical-vein.ENCSR000EVW	-0.0011334	-0.00325372	-0.00835255	-0.0084393	-0.00736855	7.20746
RBM22.Hep-G2.ENCSR356ECR	0.00507286	0.00418504	0.00668041	0.00674263	-0.00438062	7.15265
HIF1A.RCC10.GSE101063	-0.000906447	0.00255235	0.00152471	0.00594712	0.016705	7.14454
FOXA1.22Rv1.GSE85558	-0.00169442	-0.00752273	-0.0126761	-0.00798306	-0.00474709	7.14322
RARA.U-937_ATRA-treated_RAR.GSE98006	-0.000719813	-0.00653821	-0.00782367	-0.00144905	0.00599009	7.11824
GATA3.Kelly.GSE65664	-0.000857628	-0.00752401	-0.00658487	-0.00667615	-0.00271047	7.08464
PAF1.HCT-116_37c.GSE97527	0.00285093	0.00588756	0.00809008	0.00524271	-0.00624989	7.07785
ESR1.MCF-7_ICI_Dex.GSE81510	0.00202137	0.00654329	0.00696063	0.0110081	0.00430192	7.07645
SMAD3.hESC.GSE29422	0.00152787	0.00537397	0.0065601	0.00453745	0.00624932	7.07595
TAF1.Ishikawa.ENCSR000BTO	0.0021262	0.0042898	0.0143844	0.0145685	0.0187124	7.07552
DACH1.K-562.ENCSR030TJP	-2.00294e-05	0.000767539	0.00795133	0.00644224	0.0118298	7.07448
NR4A1.K-562.ENCSR130PDE	0.00275167	0.00417227	0.00663947	0.00439146	0.00904788	7.05565
ZMYND8.HEK293_Flag-ZMYND8.GSE81696	0.00165347	-0.00456819	-0.00723434	-0.00445453	-0.0038639	7.02868
FOXA1.breast_tumor_Male_3.GSE104399	-0.00271866	-0.00405569	-0.00442705	-0.00598766	-0.00742827	7.01835
SMARCC1.SYO-1.GSE108025	0.00341582	0.00580308	0.00524521	0.00790388	-0.00260867	7.01309
TEAD1.H69.GSE62274	-0.00407576	-0.00641636	-0.00524367	-0.00270032	0.00150875	7.00507
ESR1.breast_tumor_Female_1.GSE104399	0.00392015	0.00625831	0.00747059	0.00590794	0.000346262	7.00422
ZEB1.NCI-H1975_resistant.GSE106896	0.00158421	0.00672557	0.0088298	0.00480129	0.00108245	6.99193
IRF5.GM12878.ENCSR976TBC	0.00184847	0.00583735	0.00743281	0.00564772	0.00736885	6.96954
EBF1.ASC.GSE54889	0.00384182	0.00515957	0.00806926	0.00438558	-0.000409236	6.96882
FOXA1.breast_tumor_Male_4.GSE104399	0.0014246	0.0019621	0.00517564	0.00854624	0.00872885	6.95778
MED1.MDA-MB-231_LQ_45min.GSE95121	0.00454948	0.0078161	0.00542961	0.00503485	-0.000590833	6.95256
TAF15.K-562.ENCSR047LSJ	-0.00347594	-0.00302163	-0.00497351	-0.00335284	-0.00746284	6.95108
STAT3.OCI-Ly7.GSE50723	-0.00180803	-0.00371508	-0.00752282	-0.00710559	-0.00739912	6.94949
FOXO1.B-cell_GERMINAL_CENTER.GSE68349	0.00166941	0.0034856	0.00133344	0.00717641	0.0115508	6.93736
TP53.GM00011.GSE55727	0.0040102	0.00597642	0.0057709	0.00293404	0.0025416	6.90783
YY1.HEK293.GSE76494	-0.00235378	-0.00846589	-0.0115892	-0.0103254	-0.0060507	6.89292
BMI1.GM12878.ENCSR469WII	-0.000289827	-0.0056466	-0.00491984	-0.00788204	-0.0108667	6.89219
EBF3.SK-N-SH.GSE90682	0.000776962	0.00489794	0.00887577	0.00882265	0.00821259	6.88487
PHIP.HCT-116_ab834.GSE101646	0.00336776	0.00426779	0.00756648	0.00618558	0.00255677	6.87594
SUZ12.LNCaP-abl.GSE39459	-0.00225438	-0.00432472	-0.0054085	-0.00534475	-0.00345669	6.87429
TSHZ1.HEK293.ENCSR217WRC	0.00151851	0.00482793	0.00779883	0.00717402	0.00586548	6.87262
ZSCAN5C.HEK293.ENCSR731AGO	0.0020507	0.00426493	0.00949711	0.00444867	0.00242765	6.86852
BRD4.HFOB_DIFF.GSE82295	-0.00461442	-0.00622403	-0.00701152	-0.00560865	0.000708711	6.86714
ETS1.Hep-G2.ENCSR681WHQ	-0.000441837	-0.00314623	-0.00866364	-0.00901973	-0.0115353	6.85965
ESR1.MCF-7_shKMT2C_R.GSE100328	0.000331868	-0.000345035	-0.00753362	-0.0118492	-0.0127534	6.84946
ZNF207.MCF-7.ENCSR096KWU	0.00258689	0.00472577	0.00708183	0.00617771	0.00482328	6.84622
GATA2.CD34_DMSO.GSE60792	-0.00149723	-0.00684852	-0.00563933	-0.00719662	-0.00372175	6.83994
CHD7.hiPSC_derived_lt-NES.GSE108506	-0.00193584	-0.00680934	-0.00882031	-0.0030069	0.00268716	6.82797
CDK9.A-375_DMSO.GSE57431	-0.00362813	-0.00498032	-0.00861555	-0.00637969	0.000939885	6.81825
MED1.U-87MG.GSE36354	0.00198125	0.00358613	0.00737941	0.0100428	0.0109364	6.81342
NEUROD1.MCF-7.ENCSR006WUS	-0.0013308	-0.00259129	-0.00866033	-0.00715716	-0.00677211	6.80114
ELK1.GM12878.ENCSR000DZB	-0.0028337	-0.00585657	-0.00647743	-0.00762066	0.00299433	6.79066
STAG2.MCF-10A_siSTAG2.GSE101921	-0.000679421	0.00612367	0.00952148	0.00652095	0.00565178	6.78971
CREBBP.NCI-H3396.GSE32349	-0.00309326	-0.000934225	-0.00767247	-0.00564284	-0.0031493	6.77477
STAT3.HepaRG.GSE89157	-0.00161136	-0.00276586	-0.0023923	-0.00474547	-0.00851134	6.7637
ZNF239.HEK293.ENCSR440COG	0.00162217	0.00669359	0.00530768	0.00561899	0.00608821	6.74973
SUZ12.GM12878.ENCSR091BOQ	0.00136791	0.00715989	0.011272	0.00978916	0.00149935	6.73463
ATRX.erythroid.GSE22162	-0.0015923	-0.00307591	-0.00511177	-0.0053581	0.00614509	6.71201
TET2.Jurkat.GSE85524	0.00130027	0.00274378	0.00625192	0.00873569	0.0053051	6.69638
NR3C1.HeLa-B2_P65KD_TA_TNFA.GSE24518	-0.000553233	-0.00441348	-0.00624847	-0.00704239	-0.00688175	6.69154
GFI1B.HEK293.ENCSR445PDR	-0.00221456	-0.0045533	-0.00533036	-0.00492537	-0.00681459	6.68313
RELA.U2OS.GSE109996	0.00187053	-0.000627965	-0.00664333	-0.00801554	-0.0102702	6.67745
FOXA1.LNCaP_ETOH24H.GSE58428	0.00368429	0.00467761	0.00584689	0.00507688	-0.00764547	6.66961
FOXA1.LNCaP_r1881.GSE94682	-0.00019165	0.00587464	0.00473323	0.00812095	0.0115023	6.66467
CHD1.A-549.ENCSR398YBM	0.00209608	0.004727	0.00578324	0.00857872	0.00824993	6.66409
ZNF282.K-562.ENCSR742TMU	-0.00180553	-0.00323625	-0.00854319	-0.00539364	-0.00687956	6.65812
ZFX.RPMI8402.GSE43147	0.00149357	0.00340544	0.00390474	0.00463551	0.00986133	6.6353
FOXF1.GIST48.GSE106624	-0.00367352	-0.00459256	0.00213886	-0.00227343	0.00919689	6.6216
RBPJ.NHEK.GSE29498	0.000380123	0.00388352	0.00558956	0.00748466	0.00820606	6.61125
JUND.SK-N-SH.ENCSR000BSK	0.000890757	0.00379177	0.0112172	0.00939003	0.00449327	6.59327
RUNX1.Kasumi-1.GSE45738	-0.000114984	-0.0041874	-0.009014	-0.00514768	-0.0069871	6.57713
ESR1.breast_tumor_Male_25.GSE104399	-0.00157475	-0.0019143	-0.00672147	-0.00685221	-0.00677388	6.5718
HNRNPH1.Hep-G2.ENCSR066FXN	-0.00287077	-0.00465237	-0.00796499	-0.00652091	-0.00342326	6.52804
CEBPD.HAEC_IL1b_4h.GSE89970	-0.00100363	-0.00203906	-0.0069993	-0.0103095	-0.0113769	6.52256
RELA.HUVEC-C_Scr_IL1beta.GSE87552	0.000151877	0.00301365	0.00702466	0.0104614	0.0110215	6.5086
TEAD4.MDA-MB-231.GSE66081	-0.00231691	-0.000397954	-0.00852328	-0.00669199	-0.00755056	6.49823
FOS.MG-63-3.GSE74230	-0.00221336	-0.0010206	-0.00481774	-0.00670747	-0.00719184	6.49567
GATA4.KATOIII.GSE51705	0.000197019	-0.00273422	-0.00580829	-0.00567683	-0.00772627	6.48242
MITF.melanocyte_BRAFV600E.GSE50681	-0.00125027	-0.00387851	-0.00554435	-0.00458487	-0.00788287	6.47767
RAD21.LoVo_PHASEM.GSE51290	-0.00344161	-0.00491369	-0.00995598	-0.00475639	-8.48664e-05	6.46785
PHF21A.K-562.ENCSR119VCX	0.0014498	0.00659641	0.00531242	0.00281185	-0.00489651	6.45818
RUNX1.Jurkat.GSE85524	-0.000492852	-0.00430216	-0.00359126	-0.00815009	-0.00487016	6.38624
BRD2.NCI-H23.GSE113714	-0.00369105	-0.00550073	-0.00990852	-0.00803135	-0.00822997	6.35512
FOSL2.SK-N-SH.ENCSR000BVB	-0.00185478	-0.00435722	-0.00705282	-0.00982539	-0.00694387	6.32938
ESRRA.MCF-7.ENCSR954WVZ	0.00264157	0.00304827	0.00482269	0.00520005	0.00770296	6.31631
BRD4.HUVEC-C_TNF.GSE53998	-0.000256605	0.00453886	0.00787513	0.0100556	0.00588893	6.31511
ESR1.T-47D-B_E2_R5020.GSE80358	-0.000318465	-0.00518293	-0.0042153	-0.00703398	-0.0074229	6.31273
ERF.HAEC_TNFa_4h.GSE89970	0.000169014	0.00301895	0.00771924	0.00826825	0.00947288	6.31005
MTA3.MCF-7.ENCSR391KQC	0.00110734	-0.00433558	-0.00489845	-0.00787693	-0.00658445	6.30811
CLOCK.BA10-neocortex_2.GSE96659	6.11938e-05	0.00472555	0.00285837	0.00296661	0.00997619	6.29111
ZNF134.HEK293.GSE76494	-0.00209347	0.0034145	0.00348516	0.00452224	0.00662063	6.28732
GABPA.MCF-7.GSE72082	0.000465891	-0.00569329	-0.00243614	-0.00725372	-0.00321065	6.28525
FOXM1.OE33.ERP013564	-0.00400838	-0.00586707	-0.00234483	0.00683562	0.00439356	6.28508
MTA2.K-562.ENCSR411UYA	0.00187042	0.00524527	0.00680408	0.00377904	0.00912039	6.28186
MGA.K-562.ENCSR710WLO	0.00193161	0.00447837	0.00765011	0.00767451	0.00663675	6.27424
PAF1.HCT-116_ab20662.GSE97527	-0.00250941	-0.00757394	-0.00725055	-0.00686593	-0.00132181	6.26137
RELB.L1236.GSE63736	0.00120795	-0.00400683	-0.0066354	-0.00949857	-0.0022362	6.25943
TCF12.Hep-G2.ENCSR000BJG	0.00193967	0.00461841	0.00514356	0.00207224	0.00869037	6.25926
IRF1.CD14_LPS.GSE43036	0.00273302	0.00696245	0.00912668	-0.00160456	-0.000990623	6.25674
MBD3.MCF-7.GSE44737	0.00374611	0.00395123	0.00578888	0.00127153	0.00488993	6.24635
CEBPA.Kasumi-1_SIRUNX1ETO.GSE60130	-0.000418707	-0.00467482	-0.00468157	-0.00465795	-0.00758141	6.24567
CTCF.skin_lower-leg.ENCSR252XWG	0.00230228	0.00592164	0.00658703	0.00343986	0.00635939	6.23633
RELA.HeLa-B2_DMSO.GSE24518	-0.000420713	0.00318061	0.0027965	0.0103691	0.00946564	6.22961
RNF2.K-562.ENCSR820GND	-0.00169204	0.00201987	0.00488559	0.00732551	0.00524975	6.22414
GATA1.CD34_Day9_30min.GSE104676	-0.00137229	-0.00372008	-0.00523836	-0.00650914	-0.00645176	6.21882
ARNT.K-562.ENCSR155KHM	-0.000964341	-0.00573855	-0.00683567	-0.0052317	-0.00491439	6.21764
JUN.K-562.ENCSR000EGH	0.00401059	0.00315863	0.00627349	-0.0011268	-0.0068236	6.21733
EZH2.neural_progenitor.ENCSR069DPL	0.000501262	0.00441011	0.0066362	0.0101359	0.00408862	6.21496
HNF4A.GP5D_SIRAD21.GSE51234	-0.000126773	-0.00324303	-0.00711867	-0.00770493	-0.00404529	6.21403
HOXB13.LNCaP.GSE56288	0.0004351	0.00127488	0.00229648	0.0104579	0.00883384	6.20596
STAT3.NCI-H358.GSE79707	-0.00213571	-0.00428694	-0.00687153	-0.00585877	-0.0044256	6.20157
AR.LNCaP.ERP001226	-0.000993666	0.00272879	0.00549376	0.00725902	0.00837562	6.20038
FOXA1.MCF-7_SIGATA.GSE40129	0.00270242	0.005057	0.00904639	0.0083456	0.00522631	6.19226
CUX1.MCF-7.ENCSR017CEO	-0.00137838	0.000723743	0.00676412	0.00671313	0.00683151	6.19085
BRD4.HCT15.GSE73319	-0.000713316	-0.00435916	-0.0105004	-0.0107757	-0.0097852	6.18589
JARID2.UTEIPS6.GSE48516	-0.000891019	-0.00828917	-0.005879	-0.00674871	-0.00398953	6.16671
GATAD2B.K-562.ENCSR547LKC	0.0035408	0.00416729	0.00771802	0.00439036	0.00394534	6.15494
FOXA2.BJ1-hTERT_FOXA2_GATA4_Coexp.GSE92491	0.000852618	0.00739063	0.00566294	0.00489687	-0.000715341	6.15282
FOXA1.MCF-7_E2.GSE23852	0.00100311	0.00472887	0.00973386	0.00705381	0.00588524	6.1473
SMARCA4.501MEL_SHSOX10.GSE61965	-0.00120086	-0.00330194	-0.00399117	-0.00628301	-0.00646545	6.13088
SMC3.IMR-90.ENCSR000HPG	0.00197783	0.00483114	0.0048363	0.00642501	0.0070143	6.12884
NR3C1.A-549.ENCSR116TFA	0.00286338	0.00399347	0.00525246	0.00409253	0.00873019	6.11205
FOXA1.MCF-7.GSE81714	0.00173269	0.00360222	0.00858829	0.00857057	0.00418331	6.10404
ZZZ3.K-562.ENCSR780BBJ	0.000945824	0.00220798	0.00114488	-0.00486897	-0.0130993	6.08184
ONECUT1.liver.ERP002306	-0.00160227	-0.00454583	-0.00541791	0.00154347	-0.00863877	6.081
ESR1.MCF-7_E2.GSE102410	-0.000633363	-0.00540775	-0.00911732	-0.00482281	-0.0037249	6.08052
ESR1.MCF-7.GSE94023	-0.00102984	-0.00365648	-0.00618798	-0.00464193	-0.00931665	6.07624
ESR1.breast_mrnahist.ERP002305	-0.00145642	-0.00444152	-0.00506404	-0.00592916	-0.00215395	6.06938
AR.VCaP_DHT24H_SHRUNX1.GSE58428	-0.0019616	-0.00620666	-0.00758498	-0.00175019	0.00346261	6.06583
CHD1.WA01.ENCSR000AQK	-0.00139797	-0.00395701	-0.00731402	-0.00602596	-0.00813701	6.04989
KLF1.K-562.ENCSR550HCT	-0.00142411	-0.00560252	-0.00854081	-0.00627454	-0.00279863	6.02282
PRDM10.HEK293.ENCSR223TAV	0.000536184	0.00506841	0.00892389	0.00824166	0.0115646	6.01777
PBX3.A-549.ENCSR000BTN	0.00178636	0.00733292	0.00584177	0.00568007	0.00309819	5.99976
STAT5B.CD8.GSE64713	0.00183895	0.00314805	0.00490137	0.00519739	0.00554458	5.99689
ESR1.HCC1428_TLED.GSE27300	0.000510337	-0.00189164	-0.00760011	-0.00549504	-0.00507205	5.99638
CDX2.LS180_125.GSE31939	-0.0029695	-0.00489077	-0.00623284	-0.00399716	-0.00351796	5.97611
RXRA.WA01.ENCSR000BJW	7.99507e-05	0.00305661	0.00707319	0.00402407	0.00647851	5.94907
EZH2.HeLa-S3.ENCSR000ATC	-0.00438659	-0.00406582	-0.0036204	-0.000260143	-0.00407609	5.93219
ZBTB11.HEK293.ENCSR882ZTS	-0.00184638	-0.00453074	-0.00733531	-0.00766283	-0.00797601	5.92294
PAF1.HCT-116_ab-sc-74797.GSE97527	0.00136177	-0.00413484	-0.00819819	-0.00579274	-0.00492017	5.91557
EZH1.ProEs_SHEZH2.GSE59087	0.000827698	-0.00296043	-0.00555375	-0.00508724	-0.0068315	5.91048
GATA3_Nter.T-47D_flp-ctrl.GSE99479	0.00159402	0.00418316	0.0046691	0.00195111	0.0133329	5.90397
ZEB1.GM12878.ENCSR000BND	-0.00199579	-0.00662777	-0.00951276	-0.00623734	-0.00524692	5.89477
CTCF.macrophage_ZIKVneg.GSE118305	-0.00058258	0.00419703	0.00643447	0.00940083	0.00943337	5.89469
ZNF441.HEK293T.GSE78099	0.00170982	0.0024742	0.00762991	0.00382196	0.00271588	5.88838
ETS1.786-O.GSE86092	0.00156439	0.00642978	0.0104634	0.00994774	0.00319614	5.87638
ZNF280D.HEK293.ENCSR451CYX	-0.000597484	-0.00185306	-0.00732909	-0.00856164	-0.00397512	5.86941
NFE2L2.IMR-90.ENCSR197WGI	0.00166289	0.00490163	0.00608083	0.00473864	0.00368924	5.86324
NCOR2.LS180.GSE39277	0.00130798	-0.00343336	-0.00422681	-0.00764036	0.0016778	5.85629
GTF3C5.IMR-5_CD532.GSE78957	-0.00216629	-0.00634985	-0.00386817	-0.00111247	-0.00478501	5.84582
SMC1A.BCBL-1.GSE38411	-0.00161074	-0.00456814	-0.00694679	-0.0102316	-0.00829281	5.84296
ESR1.MCF-7_800.GSE115607	0.00184983	0.00412507	0.00705585	0.00644726	0.0105827	5.83936
ESR1.pleural-effusion.GSE86538	-0.000746208	-0.00503354	-0.0061768	-0.00752034	-0.0054658	5.83571
ZBTB18.HEK293.GSE76494	0.000311153	-0.00220292	-0.00713181	-0.00823535	-0.00234141	5.82709
FOXA1.VCaP_DHT24H.GSE58428	-0.00109127	-0.00347294	-0.00723194	-0.00447161	-0.00492703	5.82552
SMC1.HCT-116_RAD21-mAC.GSE104888	-0.00183324	-0.0061833	-0.00688302	-0.00525861	-0.00394238	5.82108
AR.LNCaP.GSE110655	0.00331489	0.00401542	0.00436454	0.00550636	0.00364639	5.81987
PTBP1.Hep-G2.ENCSR156APP	0.000852807	0.00203964	0.00780722	0.0068528	0.0092267	5.81913
POU5F1.NCCIT_SNF5.GSE36134	-0.00311394	-0.00451632	-0.00758087	-0.00405311	-0.00154654	5.8161
SNAPC1.MCF-10A.GSE37403	0.00126899	0.00174948	0.00513407	0.00613949	0.0111521	5.80665
REPIN1.HEK293.ENCSR146NLL	-0.00184949	-0.00452998	-0.00627788	-0.00711174	-0.00225597	5.80071
BRD4.MCF-10A.GSE72931	-0.00394966	-0.00662173	-0.00875749	-0.0069708	-0.00616938	5.79136
VDR.LCLGM10861_CALCITRIOL.GSE22484	-0.00264478	-0.00466557	-0.00768812	-0.00488589	-0.00286256	5.78254
ESR1.Ishikawa_E2.GSE109891	0.0039833	0.00486265	0.00709664	0.00704922	0.00189138	5.77615
ESR1.U2OS_E2.GSE26110	0.0030628	0.00714668	0.00503378	0.00120691	0.00417825	5.77559
CREBBP_M768.NCI-H3396_ETOH.GSE32349	0.00147472	8.86947e-05	0.00539018	0.00680594	0.0039742	5.76861
BRD4.SUM159PT_shMYC_BRD4_100nMtrametinib_48h.GSE87418	0.00230617	0.00690056	0.0120998	0.00933702	0.0117674	5.76748
BRD4.CHL-1_BAY123897.GSE95585	0.00264135	0.00629727	0.00740051	0.0018678	-0.00262957	5.75802
RUNX1.K-562.ENCSR414TYY	0.00234525	0.00188417	0.00473252	0.000373478	0.0113765	5.75293
TCF7L2.HEK293.ENCSR000EUY	-0.00146789	-0.00647567	-0.00446779	0.00271221	0.00718941	5.7423
ARID2.Aska-SS.GSE108025	0.00274581	0.00214972	0.00729168	0.00785558	0.00393055	5.73715
MYC.BJ.GSE36570	0.00117709	0.00420348	0.00724725	0.00627665	0.00414262	5.73549
SUZ12.MCF-7.ENCSR757EMK	-0.00192206	-0.00325422	-0.0089959	-0.00693925	-0.00566373	5.71053
KLF1.HUDEP-2_S2.GSE97671	-0.001892	-0.00480486	-0.00530475	-0.00673595	-0.00454682	5.701
TP63.keratinocyte_D4.GSE59824	0.00168442	0.00353663	0.00747789	0.00470201	0.00858722	5.70035
BRD4.retina_AB1-FW15.GSE86981	-0.00230254	-0.00687782	-0.0113559	-0.00808246	-0.00847626	5.70009
POU5F1.hiPSC.GSE56567	-0.00033848	-0.00265432	-0.00459522	-0.00664976	-0.00836551	5.69769
RELA.786-O.GSE109953	0.000858779	0.00492492	0.00678288	0.00776631	0.00347978	5.69619
CTCF.Hep-G2_RELACS.GSE111000	-0.00505281	-0.00620012	-0.00726293	-0.0024422	-0.00438259	5.68445
HDGF.K-562.ENCSR563YDA	0.00192222	0.00458893	0.00479174	0.00487386	0.00372352	5.68043
TP53.HCT-116_IR.GSE60267	-7.34005e-05	-0.00277061	3.34775e-05	-0.0068054	-0.00917349	5.66023
BCLAF1.K-562.ENCSR000BKH	-0.000685283	-0.00542831	-0.00684836	-0.00697354	-0.00338013	5.65449
ESR1.MCF-7_E2_90min.GSE109820	-0.00024967	-0.00423206	-0.0131563	-0.0127444	0.000523983	5.65184
ESR1.MCF-7_LY2_ETOH.GSE54592	-0.00280265	-0.00449205	-0.00440592	-0.00791715	-0.00478179	5.64886
KLF5.HEK293_E419Q.GSE88976	-0.00136666	-0.00337398	-0.00649047	-0.00485119	-0.00720473	5.64034
GATA3.T-47D.GSE51274	-0.000544137	-0.00526292	-0.00635749	-0.00687517	-0.00487033	5.63801
SIN3A.HCT-116.ENCSR000BSG	-0.00324789	-0.00456638	-0.00482596	-0.00424173	-0.00644232	5.63727
ARNT.GM12878.ENCSR590KEQ	-0.00166256	-0.00365179	-0.00794777	-0.00749942	0.000520179	5.63001
TAL1.MOLT-3.GSE59657	0.00191944	0.00356471	0.00396369	0.00633874	0.0050306	5.62391
RAD21.THP-1_NS1-IFNb.GSE103477	0.0016517	0.00612825	0.00654647	0.0047092	0.00538947	5.6195
EP300.GM12878.ENCSR000BHB	-0.00142777	-0.00526574	-0.00631285	-0.00478474	-0.00412496	5.61923
RUVBL2.Hep-G2.GSE107730	-0.00057289	-0.00346274	-0.00473815	-0.00631415	-0.00810062	5.619
SALL4.SNU-398.GSE112729	-0.00109246	-0.00597016	-0.00475305	-0.00602627	-0.000772749	5.61678
USF2.IMR-90.ENCSR513UQG	0.00326149	0.00467091	0.00621599	0.00529028	0.00432587	5.5963
EHMT2.K-562.ENCSR175EOM	0.00188883	0.00444428	0.00487939	0.00434252	0.00346539	5.59235
KMT2B.AML_OG86.GSE112074	-0.00264315	-0.00645826	-0.00859005	-0.00857539	-0.00480293	5.59107
SP1.A-375_A771726.GSE68044	0.00193784	0.0041428	0.00706687	0.00533498	0.00358313	5.59077
SKI.Hep-G2.ENCSR754MUD	0.00213231	0.00445256	0.00797104	0.00839935	0.00650186	5.59074
ZNF783.HEK293T.GSE78099	0.00181291	0.00246852	0.0079054	0.00439863	0.00325486	5.56762
HIF1A.U2OS_DMOG.GSE85096	0.00202617	0.00140808	0.00417481	0.00269729	0.0106954	5.55531
REST.SK-N-SH.ENCSR000BJJ	-0.00198463	0.0011809	0.00505875	0.00590443	0.00591154	5.54912
TFAP2A.WA09.GSE105081	-0.000400302	0.00156291	0.0017831	0.00900368	0.00819654	5.54514
ETS1.HUVEC-C.GSE41166	0.00310674	0.00375597	0.00554226	0.00832602	0.00760442	5.52996
ZNF843.HEK293.ENCSR502KPJ	-0.00193048	-0.00405218	-0.00944406	-0.0067195	-0.00422291	5.52819
JUND.HT29_DSMO.GSE77039	0.00262492	-0.00110454	-0.000721957	-0.00299038	-0.0154331	5.52516
TCF12.K-562.ENCSR744WOO	-0.00121277	0.00208474	0.00469142	0.0108442	0.00373444	5.51596
FOXM1.Ishikawa.ENCSR000BUS	0.00125985	0.00100167	0.0047613	0.00545579	0.0111897	5.50173
FOXA1.MCF-7-TAMR-1_4OHT.GSE113092	3.40064e-07	-0.00450059	-0.00752234	-0.00829055	-0.00825382	5.49268
ZC3H11A.K-562.ENCSR000EFR	0.00261118	0.00460716	0.00599154	0.00620264	0.000246521	5.49221
CTCF.vagina.ENCSR655ECZ	-0.000362926	0.00470749	0.00770445	0.00630049	0.00494958	5.47631
JUN.MDA-MB-231.GSE66081	-0.00355823	-0.00451601	-0.00885822	-0.00717221	-0.00238927	5.46959
RUNX1.HEK293T.GSE85524	-0.000630441	-0.00257259	-0.00760564	-0.00467963	-0.001923	5.45329
RELA.HEK293_TNF-1h.GSE75562	-0.00034989	-0.00397665	0.0029807	-0.00550685	0.00420382	5.45194
MYC.DLD-1_MYC-activated.GSE117240	0.00227806	0.00365491	0.00791917	0.00573437	-0.00249175	5.44689
CBX5.K-562.ENCSR272JAT	-0.00175812	-0.0030878	-0.00630555	-0.00785149	-0.000529444	5.44113
ZNF777.HEK293.ENCSR295BIP	-0.00116914	-0.00218254	-0.00589515	-0.00538455	-0.00532966	5.42727
NR3C1.HASM2_Dex-KLF115.GSE95632	-0.000764496	-0.00527239	-0.00703376	-0.00513566	-0.00468429	5.40479
ESR1_D538G.MCF-7_dox_E2.GSE94493	-0.00149282	-0.00389028	-0.00615418	-0.00645063	-0.00783428	5.39246
SIX2.HEK.GSE73865	0.00256318	0.00365536	0.00632367	0.00511669	0.00527612	5.38712
AR.LNCaP-abl.GSE39459	-0.00135982	-0.00251599	-0.0038298	-0.00451625	-0.00754739	5.38168
ESRRA.SKBR3_EGF.GSE81651	0.00127513	0.00370471	0.00754026	0.00893725	0.00596004	5.38104
GTF2B.IMR-90_TERT.GSE38303	-0.00315028	-0.00513155	-0.00722603	-0.00478116	-0.00374332	5.38098
TCF12.GM12878.ENCSR725VFL	0.000726071	-0.00190392	-0.00470058	-0.00740756	-0.00740547	5.36842
CHD4.GM12878.ENCSR751CJG	0.00230909	0.00247481	-0.00167394	-0.00784801	-0.00180255	5.34566
E2F1.HeLa-S3.ENCSR000EVJ	0.000283052	-0.00088317	-0.00448712	-0.00683703	-0.00979938	5.33662
ZNF223.HEK293.ENCSR906PCS	-0.00113896	0.00168512	0.00284405	0.00272888	0.00967498	5.33277
MYC.HFF_OHT_SHBPTF.GSE65544	0.00245077	0.00344314	0.00861148	0.0041469	-1.09809e-05	5.33057
KDM1A.Kasumi-1_RN1.GSE71739	-0.00238282	-0.00582542	-0.00373548	-0.00672202	-0.000188727	5.33038
FOXM1.SK-N-SH.ENCSR000BTB	-0.00321088	-0.00542355	-0.00732329	-0.00248607	0.00199751	5.32964
ESR1.MCF-7_E2.ERP000209	0.00331632	0.00791709	0.00606497	0.00475292	0.0025242	5.32644
TCF7L2.HeLa-S3.ENCSR000EVE	0.00223216	0.00376285	0.0052771	0.0029781	0.00747862	5.32468
ZEB1.Hep-G2.ENCSR000BVN	-0.00240358	-0.00403152	-0.00636541	-0.00372364	-0.00236155	5.3226
ZSCAN16.HEK293.ENCSR864VJE	-0.00146842	-0.0043691	-0.00472234	-0.00482338	-0.0030247	5.31789
MLLT1.MCF-7.ENCSR427BBI	0.00223888	0.00419373	0.00198753	-0.00459634	-0.00607855	5.31363
OGG1.HEK293_30_min.GSE89017	-0.000217229	0.00223516	0.005632	0.00563614	0.00557689	5.30756
HSF1.HT29.GSE38901	-0.00112614	0.000202733	0.0030962	0.00770284	0.00666277	5.30234
CTCF.colon_transverse.ENCSR907BES	0.00179613	0.00522718	0.00726944	0.00651838	0.00853313	5.30159
PAX8.OVSAHO.GSE79893	-0.000367712	-0.00240242	-0.0047276	-0.00680282	0.000890938	5.29568
CTCF.WA09.GSE105028	0.000146744	-0.00470509	-0.0104032	-0.00444496	-0.00594986	5.29473
ESR1.MCF-7_E2+4OHT_SRC-3.GSE119702	-0.00174694	0.00251774	0.00417716	0.00546014	-0.00329419	5.29454
CTCF.HeLa-Kyoto_PDS5-depleted.GSE102884	0.00235547	0.0068601	0.00829353	0.00771885	0.00822193	5.294
NANOG.LNCaP_pNanog1_Dox.GSE74799	-0.00130617	-0.00164295	-0.00461844	-0.00518563	-0.0081802	5.29066
PPARG.HUVEC-C_DMSO_HYPO.GSE50144	0.00167385	0.00581979	0.00416441	0.00511561	0.00204301	5.28838
CTCF.testis.ENCSR494TNM	-0.00288848	-0.00255472	-0.00571877	-0.00811548	-0.00602722	5.28823
STAG1.HCAEC.GSE101921	0.00251552	0.00386648	0.00629478	0.00676844	0.00487964	5.28562
MYC.IMEC_MYC.GSE86412	-0.00119703	-0.00298213	-0.00568087	-0.00509816	-0.00795438	5.27793
ZNF18.HEK293.GSE76494	-0.00135129	0.00209659	0.00309171	0.00450707	0.00729461	5.26599
ETV6.K-562.ENCSR000FCE	0.00213784	0.00241083	-0.00145101	-0.00186135	-0.013281	5.25997
GATA2.LNCaP_CSFCS.GSE69043	0.000100696	-0.0011693	-0.0103791	-0.00845733	-0.000288915	5.25658
BRD4.CD4_TH1_DMSO.GSE62482	0.000693365	0.00519289	0.00856682	0.00809154	0.00549986	5.24863
SETDB1.WN8532.GSE36579	-0.00308554	-0.00364496	-0.00487819	-0.000937721	0.00395752	5.24791
FOXA2.Hep-G2.GSE90454	-0.00286427	-0.00582033	-0.00522582	-0.00589195	-0.0103815	5.24758
YY1.WA01.ENCSR000BKD	-0.00179069	-0.00570912	-0.00805972	-0.0061345	-0.00422715	5.24231
AR.breast_tumor_Male_26.GSE104399	-0.00188199	-0.00442804	-0.00700967	-0.00540491	-0.0047257	5.2306
POU5F1.BJ_INDUCED.GSE36570	0.0019838	0.00295469	0.00409949	0.00629329	0.000457887	5.23025
SUZ12.K-562.ENCSR412CTM	0.00166967	0.00521087	0.00847197	0.00515644	0.00234283	5.22938
KLF5.GM12878.ENCSR974OFJ	-0.00239627	-0.00312405	-0.00524481	-0.00540094	-0.00583542	5.22354
CEBPB.epididymis_HEE.GSE109061	0.00183368	0.00483079	0.00569207	0.00762693	0.00434437	5.21958
ERG.HUVEC-C_VEGF_12h.GSE109625	0.000556236	-0.00443645	-0.00710166	0.0013651	0.00676452	5.21488
MYC.LCL.ERP004110	0.000178927	-0.00518688	-0.00825226	-0.00651784	-0.0101077	5.20608
MITF.K-562.ENCSR797SWM	-0.00190022	-0.00427208	-0.00657121	-0.00434452	-0.00578561	5.20453
CEBPA.MV4-11.GSE88746	-0.000967016	-0.00420944	-0.00566571	-0.00686699	-0.00708556	5.20264
ZNF778.HEK293.GSE76494	0.00151121	0.0033541	0.00482138	0.00510062	0.00359925	5.20215
NR2F6.K-562.ENCSR707QWA	0.000799718	-0.00345403	-0.00252258	-0.0057373	-0.0096018	5.19563
BATF.OCI-Ly10.GSE56857	0.00113091	0.00410021	0.00314634	0.00620242	0.00338524	5.19392
FOXA2.KerCT.GSE90454	0.000667906	6.91719e-05	-0.00494354	-0.00839688	-0.00940242	5.19389
TAF2.hESC.GSE17917	-0.000260926	-0.000898391	-0.00734486	-0.00691606	-0.00331325	5.18128
PPARG.HT29_ROSIG_2H.GSE77039	0.000803218	0.00533799	0.00790529	0.0035075	-0.00294528	5.1806
XBP1.HS578T_HYPO_GLUDEP.GSE49952	0.00166499	0.00240875	0.00374129	0.0044757	0.00737942	5.1729
KDM1A_8A.SH-SY5Y_B3_SHCTR.GSE58258	0.00355031	-0.00362624	-0.0048306	-0.00381441	-0.00076315	5.16293
CTCF.GM19238.ENCSR000DLD	-0.0024376	-0.00620328	-0.00760019	-0.0053641	-0.00826595	5.14998
RAD21.MCF-7.ENCSR000BTQ	0.00234292	0.0052572	0.00891096	0.00597845	0.00352253	5.14979
FOXA1.MCF-7.GSE59530	0.00104324	-0.00125057	-0.00697867	-0.00375907	-0.011168	5.14943
PROX1.SW480.GSE60390	-0.00165832	0.000875705	-0.00434488	-0.00172803	-0.00956982	5.14726
ZNF318.K-562.ENCSR352BJL	0.00221785	0.000474821	-0.00480884	-0.00291099	-0.00976311	5.139
NCOA3.MCF-7.ERP000901	0.00249264	0.00437168	0.00360816	0.00155641	0.00658826	5.13652
TBP.K-562.GSE55306	0.000427378	0.00442362	0.00939464	0.00836585	0.00271968	5.13424
ATF3.primary-dermal-fibroblasts_overexpressed.GSE81403	-0.00308838	-0.00509642	-0.0029903	-0.00487291	0.00204551	5.11141
CTCF.THP-1_siWAPL-eGFP-Pam3csk-4h.GSE103477	-0.000701831	-0.0052439	-0.00600168	-0.00799352	-0.00807388	5.10964
GATA3_Nter.T-47D_CR3flp.GSE99479	-0.00328231	-0.00275088	-0.00294221	-0.00415589	-0.00644456	5.10822
GATAD2A.K-562.ENCSR160QYK	-0.00188901	-0.00463335	-0.00427131	-0.00498266	0.000920366	5.09358
HES1.K-562.ENCSR091JXL	0.00167928	-0.00318182	-0.00459178	-0.00562406	-0.00260867	5.09348
ZNF561.HEK293.ENCSR125ULS	0.00156916	0.00338839	0.00906915	0.00741214	0.00631281	5.08962
ZMYND8.HEK293.GSE81696	-0.00150899	-0.00224264	-0.00628271	-0.00514605	-0.00111908	5.08875
ZNF217.GM12878.ENCSR764CZW	-0.00139066	-0.00149236	-0.00791516	-0.00545793	-0.00552533	5.07986
ESR1.breast_tumor_Male_28.GSE104399	-0.0012339	-0.00393438	-0.00710669	-0.00466195	-0.00301639	5.07566
CBX2.HEK293T.GSE34774	-0.000880561	-0.00253699	-0.00277395	-0.00281667	-0.00640254	5.07327
FLI1.TSU-1621MT.GSE60477	-0.000869545	-0.00438136	-0.00863205	-0.00564408	-0.00430201	5.05951
CTCF.erythroid.GSE67783	-0.00147587	-0.00524169	-0.0086791	-0.00600692	-0.00441878	5.05313
AR.VCaP_R1881_30M.GSE84432	0.00264404	0.00561402	0.00469655	-0.000497796	0.00517134	5.05099
GATA2.LNCaP_FBS.GSE69043	-0.00232267	-0.000313883	0.00492174	0.00503236	0.00721468	5.04469
ESR1.Ishikawa.ENCSR000BQR	-0.000624312	-0.00338698	-0.00650404	-0.00621458	-0.0044552	5.03823
KLF14.HEK293.ENCSR780ESQ	0.00098046	0.00241787	0.00529867	0.00726366	0.00636418	5.0336
CTCF.skin_lower-leg.ENCSR582MTM	-0.00205308	-0.00491934	-0.00527255	-0.00632689	0.00129644	5.0332
EZH2.WSU-DLCL2.GSE45982	-0.00229306	-0.0037908	-0.00530796	-0.00337394	-0.0015291	5.03246
USF1.Ishikawa.ENCSR000BSX	0.002006	0.0038934	0.00476342	0.00446233	0.00824969	5.03109
ZBTB48.HeLa.GSE96776	0.0029239	0.00584533	0.00699882	0.00173248	0.0108483	5.02123
NANOG.WA01.ENCSR000BMT	-0.00149231	-0.00261668	-0.00428115	-0.00391245	-0.00657092	5.02108
NANOG.WA09_heat-shock.GSE105028	0.00160558	0.0039851	0.00370846	0.00225042	0.00513871	5.02057
FOS.MCF-10A.ENCSR000DOO	-0.00100396	-0.00526904	-0.00712088	-0.00579271	-0.00326401	5.01588
ZNF830.K-562.ENCSR033NQK	0.00221779	0.00317251	0.0022075	0.00598666	0.00498065	4.98865
NOTCH3.TALL-1_DMSO.GSE104261	0.00178121	0.00449915	0.00436269	0.00112419	-0.00325828	4.98066
CEBPB.MCF-7.ENCSR000BSR	-0.00111988	-0.00468667	-0.00618328	-0.00645227	-0.0052613	4.97996
CTCF.spleen.ENCSR028YEV	-0.000821702	-0.00501853	-0.00812647	-0.00618785	-0.00382745	4.9792
STAT3.SU-DHL-10.GSE50723	-0.00249961	-0.00227474	-0.00292031	-0.00761229	-0.00405366	4.97495
NIPBL.A-549.GSE76893	0.00320505	0.00462345	0.00516213	0.00394325	0.00199337	4.97014
IRF4.NCI-H929.GSE56857	-0.00239505	0.001553	0.00492179	0.00592644	0.00275432	4.96834
ZKSCAN1.HeLa-S3.ENCSR000ECJ	0.000130476	-0.00340173	-0.00589386	-0.00411869	-0.00529354	4.96775
SMAD4.Hep-G2_Ab_13-2-1A5.GSE97661	0.000837804	0.00206026	0.00203097	0.00332091	0.00965794	4.9589
GATA1.erythroid_R3R4.GSE43625	0.00144916	0.00390051	0.00527108	0.00464551	0.00150593	4.94835
MEF2A.GM12878.ENCSR000BKB	-0.00212545	-0.00232904	-0.00435711	-0.00478895	-0.00721487	4.9468
ZFX.DAOY.GSE45394	0.00183287	0.00476768	0.00756663	0.00536518	0.000713483	4.92662
CHD8.HNSC.GSE57369	-0.00208192	-0.00374318	-0.00714324	-0.00679785	-0.00687341	4.92594
ESRRA.A-549.ENCSR473SUA	0.000325369	-0.000410482	-0.00401453	-0.00647592	-0.00833386	4.91913
ZNF146.HEK293.ENCSR689YFA	-0.000764368	-0.00251058	-0.00632408	-0.00454196	-0.00619279	4.91861
NR3C1.HASM2_Dex-GFP.GSE95632	0.00323191	0.00560794	0.00524514	0.00402811	0.0014451	4.91472
SNIP1.K-562.ENCSR654CQU	0.00224937	0.000685657	0.00744291	0.0077927	-0.00155803	4.90786
RAD21.HeLa-Tet-On.GSE112028	0.00318261	0.00445219	0.00490471	0.00174291	0.0055277	4.90481
AR.LNCaP_ETOH.GSE69043	0.000428911	0.001727	0.00689332	0.00574493	0.00266926	4.8928
ZNF644.K-562.ENCSR729HVR	0.00305443	0.00435276	0.00202733	0.00370817	0.00669151	4.88473
CHAMP1.K-562.ENCSR065XVO	-0.00124599	-0.00309374	-0.00826417	0.002262	0.00256246	4.88348
ERG.RWPE-1.GSE114241	-0.000942039	-0.00382124	-0.00783174	-0.00517906	-0.00497997	4.88224
TCF7L2.PANC-1.ENCSR000EXL	0.00136662	0.00439361	0.00469509	0.00662956	0.00330934	4.87722
NFKB1.MCF10A-Er-Src_TAM.GSE115597	-0.000390901	-0.0027958	-0.00369918	-0.0061521	-0.00748394	4.87451
CTCF.pancreas_body.ENCSR408XTO	0.0020026	0.00292301	0.00642344	0.00729695	0.00522864	4.87426
MRTFA.A-673-clone-Asp114.GSE92738	0.00096108	0.00140163	0.00499425	0.00505663	0.00714468	4.8729
BCL3.GM12878.ENCSR000BNQ	-0.00129921	-0.00516511	-0.00627754	-0.00371484	-0.00140274	4.87173
ZNF143.FLP143HA_T0.GSE39263	0.00164241	0.00336359	0.0059843	0.00315797	0.00611615	4.86883
AR.prostate.GSE65478	0.00244804	0.00636461	0.000836368	0.00504157	0.000554136	4.86787
GTF2A2.K-562.ENCSR801RPW	0.000229514	-0.00188897	-0.00771762	-0.00458543	-0.00462142	4.85852
ESR1.T-47D-B.GSE80358	0.00142051	0.0050034	0.00210491	0.00220102	0.00743991	4.85739
ELF4.HEK293T.ENCSR778QLY	0.00191848	0.00427434	0.00448576	0.0062517	0.00451663	4.84738
KDM1A.Kasumi-1_GSK690.GSE71739	-0.00139052	-0.00486339	-0.00488215	-0.00249115	-0.00423712	4.84523
NR3C1.HeLa-B2_GRKD_TA_TNFA.GSE24518	-0.00176545	-0.00407207	-0.00335276	-0.00111928	-0.00569204	4.83425
ESR1.MCF-7_RAD001.GSE103023	0.00193216	0.00310689	0.00404275	0.00624452	0.00688085	4.83392
MYC.U2OS_EtOH.GSE77328	0.00203813	0.00367123	0.00848792	0.00596953	0.00167258	4.83299
MYC.MCF-10A.ENCSR000DOS	-0.00139882	-0.00364144	-0.00586731	-0.00660681	-0.00757724	4.83206
ZNF786.HEK293T.GSE78099	-0.000322509	0.00404079	0.00591013	0.00368099	0.000815983	4.83059
MED1.NCI-H2171.GSE36354	0.00529804	0.00398642	0.00260709	0.000208195	-0.00301271	4.82417
CEBPB.IMR-90.ENCSR000EFM	-0.00121244	-0.00434218	-0.00388201	-0.00549225	-0.00690239	4.82149
CTCF.K-562_RUNX1_dMQ1.GSE90691	0.00314606	0.00384998	0.00615606	0.00751534	0.00555425	4.81174
EZH2phosphoT487.hepatocyte.ENCSR341VYI	0.00369017	0.00551918	-0.00456496	-0.000917599	-0.00337745	4.81136
FOXA1.liver.ENCSR735KEY	0.0027306	0.0023958	0.00512644	0.00554823	-0.00187818	4.80726
AHR.MCF-7_TCDD_45min.GSE90550	-0.000407046	-0.00230885	-0.00514247	-0.00587992	-0.00639093	4.79488
PRDM1.HEK293.ENCSR098YLE	0.000943036	0.00407683	0.00343519	0.00370126	0.00513146	4.79356
AFF4.HeLa_EGF.GSE40632	0.00238505	0.00475549	0.0102013	0.00943713	0.00502292	4.79354
HDAC2.VCaP_ETOH.GSE28950	-0.00198866	-0.00238297	-0.00448335	-0.00634524	-0.00330428	4.78905
ETS1.HUVEC-C_modETS1.GSE93030	0.000134828	0.00611036	0.00484854	0.00373314	0.00547474	4.78899
BRD4.SUM159PT_100nMtrametinib300nMJQ1_24h.GSE87418	0.00218289	0.00391554	0.00502602	0.00366258	0.00940697	4.78665
GATA2.SH-SY5Y.ENCSR000EYB	0.00147395	0.00229436	0.00509371	0.006269	0.00353152	4.78437
TAL1.K-562.GSE107726	0.00101363	0.00285814	0.00576074	0.00565317	0.00237917	4.78386
EGR1.HL-60.GSE106359	0.000294616	0.00116683	0.00687842	0.00516555	0.00904607	4.78345
ESR1.Ishikawa.ENCSR000BIZ	0.00231382	0.00614109	0.0059693	0.00542512	0.00110749	4.78128
CHD1.LNCaP.GSE64528	-0.00270988	-0.00241065	-0.00479841	-0.00416328	-0.00353425	4.76686
NEUROG2.MRC-5_N_1DPT.GSE75910	-0.00194239	-0.00618937	-0.00584147	-0.0021727	0.0031167	4.76412
TCF4.LS180_125.GSE31939	0.00329436	0.00391143	0.0037901	-0.000341588	-0.00211876	4.76399
AR.LNCaP_ERG.GSE110655	-0.000256106	-0.00132009	-0.00366121	-0.00581996	-0.00829922	4.76132
AR.breast_tumor_Male_28.GSE104399	0.00127035	0.00304173	0.00570128	0.00607625	0.000541834	4.74889
KLF4.keratinocyte_diff.GSE57702	-0.00136815	-0.00601557	-0.00632149	-0.00354326	-0.00164859	4.74463
ZFX.HEK293T.ENCSR218GSN	-0.00239758	-0.00554813	-0.00249164	-0.00374212	-0.00696967	4.74208
CTCF.retina_AB1-FW18.GSE86981	-0.00177962	-0.00493668	-0.00919725	-0.00628485	-0.00757586	4.73823
ZEB1.RKO.GSE88734	0.000750669	-0.00213268	-0.00628587	-0.00516984	-0.00341634	4.73414
ESR1.MCF-7_Tamoxifen.GSE102410	0.00125172	-0.00188908	-0.0058509	-0.005596	-0.00363554	4.72312
IRF1.K-562.ENCSR000EGK	0.00195345	0.00317373	0.00564205	0.00502587	-0.00234384	4.72276
SMC1A.A-549.GSE76893	0.00284727	0.00689898	0.00492045	0.00332644	0.00202241	4.72257
JUND.K-562.ENCSR000DJX	0.00190232	0.00403519	0.00517213	0.00378792	0.0053807	4.71811
BCL11A.CD34_Day7_60min.GSE104676	-0.00271975	-0.00604103	-0.00724033	-0.000148564	0.00275416	4.71784
AR.LNCaP_r1881.GSE94682	0.000501251	0.00328764	0.00548484	0.00398625	0.00311717	4.71348
BACH1.A-549.ENCSR043EHG	-0.00296533	0.00118238	-0.00211487	0.00145571	-0.010306	4.71212
TBX5.cardiomyocyte_7.GSE85628	0.00371061	0.00263276	0.00236216	-0.000481459	0.00724243	4.71052
MED1.MM1-S_JQ1.GSE42161	-0.000244499	-0.00350718	-0.00498258	-0.00787491	-0.0118947	4.70936
TFAP4.Hep-G2.ENCSR103SZL	0.00109432	0.00573769	0.00619109	0.00305549	0.00556603	4.70881
CTCF.uterus.ENCSR527TPP	0.00109286	0.00337844	0.00604983	0.00644362	0.00557179	4.7039
ESR1.MCF-7_H3B-6545.GSE115607	0.00144729	0.00549203	0.00836457	0.00654187	0.000157245	4.6956
CREB1.MDA-MB-134-VI_E2.GSE109103	0.0018108	0.00398226	0.00679288	0.00348169	0.00454225	4.6907
CHD2.WA01.ENCSR000EBT	-0.00254879	-0.00413292	-0.00710007	-0.00355179	-0.00354409	4.68526
DDX20.MCF-7.ENCSR330ADN	0.000983571	0.00659675	0.0047093	0.00707928	0.00384958	4.68168
OTX2.D283-Med.GSE92582	-0.000811671	-0.00177005	-0.0029489	-0.00560195	-0.0085051	4.6815
MYC.IMEC_M2.GSE86412	-0.00131353	-0.00382941	-0.0048466	-0.00340729	-0.00602015	4.65979
CHD8.T-47D_ETOH_5.GSE62428	0.00148146	0.00244922	0.00360571	0.00317391	0.00482051	4.65607
ESR1.MDA-MB-134-VI_ESTROGEN.GSE51022	0.000787047	-0.000177514	-0.00342045	-0.00422902	-0.00770491	4.6543
TP53.IMR-90.GSE115940	0.00301355	0.00478135	0.00333116	0.00231554	-0.00299603	4.64512
CTCF.endothelial_umbilical-vein.ENCSR000DVP	0.00142491	0.00354439	0.00585816	0.00581992	0.00814468	4.64429
ETV1.GIST-T1.GSE80443	-0.00218699	-0.0043971	-0.00573203	-0.00317715	-0.00425299	4.64193
CEBPB.hMSC_DMI_LOW.GSE68864	0.00153884	0.00391581	0.00659994	0.00635112	0.00504822	4.63947
AHRR.MCF-7_DMSO_1d.GSE90550	0.0010484	-0.000562232	-0.00504684	-0.00232133	-0.00769571	4.63838
MYC.MCF-7.ENCSR000DMM	0.00164885	0.00533831	0.00479623	0.00817112	0.0078159	4.62434
U2AF2.Hep-G2.ENCSR991ADX	0.000385542	0.00189709	0.00184145	0.00482829	0.00866857	4.6175
ATF3.GM00739_CSBwt_8h.GSE87562	-0.00331125	-0.00538382	-0.00466621	-0.00320078	-0.000732966	4.61735
EZH2.DND41.ENCSR000ASW	0.00316942	0.0044587	0.00288062	0.00307207	-0.000349413	4.60812
BACH1.GM12878.ENCSR585CVE	0.00183918	0.00312134	0.000595605	0.00358205	0.00717313	4.60595
RAD21.MCF-7.ENCSR703TNG	0.00233751	0.00271681	0.00594948	0.00447499	0.00645381	4.60385
KLF5.LoVo_PHASES.GSE51290	0.00136323	-0.000548345	-0.00135547	0.0017667	0.0122371	4.60345
NKX2-5.hESC_sc-14033.GSE89457	-0.000950854	-0.00302979	-0.0073601	-0.00152435	-0.00259916	4.6031
TRPS1.T-47D.GSE107013	-0.00120555	-0.00360994	-0.00406643	-0.00670908	0.000376087	4.59354
CTCF.aorta_thoracic.ENCSR668BTN	0.00223662	0.00316119	0.00391545	0.00550586	0.00746231	4.59309
GRHL2.HBE.GSE46194	0.00328615	0.00356782	0.00428086	-8.18385e-05	0.0053292	4.58621
CTCF.HeLa-Kyoto_WAPL-depleted.GSE102884	0.000575604	0.00553966	0.00963552	0.00724991	0.00541994	4.57251
NFIL3.Hep-G2.ENCSR201GGK	0.00298514	0.00673337	0.00863142	0.00863048	0.00791986	4.56751
BRD4.MPNST_PDJQ.GSE62499	0.002136	0.00420726	0.00459652	0.0031114	0.0028612	4.56042
ZSCAN5A.BeWo.GSE85009	0.000200427	0.00164794	0.00437258	0.00407111	0.00547277	4.55995
ESRRA.GM12878.ENCSR000DYQ	0.00087646	0.0033643	0.00566734	0.00390283	0.00194627	4.5589
SMARCC1.HS-SY-2.GSE108025	0.000140748	-0.00167347	-0.00551937	-0.0100015	-0.00621361	4.55371
CTCF.colon_sigmoid.ENCSR925GDS	0.00114766	0.00399888	0.0080406	0.0100667	0.000974212	4.55311
NR3C1.U2OS_SHHIC5.GSE65847	0.00205359	0.00297013	0.00392229	0.00179334	0.00551608	4.54507
RAD21.liver.ENCSR917QNE	-0.0010003	-0.00375512	-0.0045081	-0.00601888	-0.00550762	4.54473
NR3C1.HASM2_EtOH.GSE95632	0.000758806	0.00279424	0.00370863	0.00630495	0.00631379	4.54237
JUNB.MCF10A-Er-Src_TAM.GSE115597	0.00155879	0.003337	0.000272557	0.0035721	0.0107965	4.53538
SMARCA2.SK-N-MC_shEWSFLI1.GSE94275	0.00182645	0.00131964	-0.00100006	-0.00389912	-0.00765295	4.53086
MYC.P493-6_SHTERT.GSE60223	-0.000382159	0.00383908	0.00587459	0.00409701	-0.00456431	4.52949
RELA.GM10847.ENCSR000DYM	-0.0012055	-0.00323629	-0.00688656	-0.00255832	-0.00248766	4.50978
IKZF1.HSPC.GSE26014	0.00280602	0.00123218	-0.00229443	-0.0048728	-0.00350662	4.50424
ZNF512B.MCF-7.ENCSR761LRR	0.00049242	0.00275097	0.00353685	0.00370606	0.00712036	4.50261
USF1.Hep-G2.ENCSR000BGM	-0.00157895	-0.00359092	-0.00498119	-0.00743637	-0.00493403	4.49698
ESR1.breast_tumor_Male_26.GSE104399	-0.00215413	-0.00489736	-0.00560976	-0.00553286	-0.00717329	4.49405
PGR.T-47D_CR3flp_veh.GSE99479	0.000806436	0.00220696	0.0030984	0.00487568	0.00713468	4.4928
BRD4.retina_AB1-FW23.GSE86981	-0.000812151	-0.00261202	-0.00945083	-0.00862747	-0.00164769	4.49258
NR3C1.HeLa-B2_P65KD_DMSO.GSE24518	-0.00191876	0.000197842	0.00189052	0.00392543	0.00815093	4.4898
CC2D1A.K-562.ENCSR343IFJ	-0.00120778	-0.00543246	-0.00410753	-0.00467877	-0.00105524	4.48961
ZBTB33.A-549.ENCSR000BPZ	0.00131731	0.00316215	0.00551993	0.00503518	0.00784671	4.47681
ZMYND11.HeLa.GSE51672	0.00442487	0.000214584	-0.00256365	-0.00262118	-0.00416125	4.473
ZBTB26.HEK293.ENCSR229DYF	0.000614193	0.00581318	0.00999849	0.00952408	0.00596489	4.47164
ZIC2.BCBL-1_latent.GSE102462	-0.000756491	-0.00322484	-0.00477757	-0.00273067	-0.00597296	4.47113
ESR1.MCF-7_SHCTR_E2.GSE60270	-0.000172829	0.00180079	0.00920802	0.00478534	-0.00386769	4.47024
ZNF623.HEK293.ENCSR022IZK	0.00225813	0.00270717	0.00570921	0.00567686	0.000590249	4.4654
CTCF.HeLa-S3.ENCSR000DLO	-0.00234468	-0.00718879	-0.00907474	-0.00472788	-0.00270488	4.46498
STAT3.HCC70_EtOH.GSE85579	-0.000937317	-0.00392573	-0.00615116	-0.00521145	-0.00307998	4.46468
SMC1.HCAEC.GSE101921	-0.00122629	-0.00387335	-0.00472138	-0.00460665	-0.00555192	4.46054
ARID2.Hep-G2.GSE69566	-0.00120547	-0.00415186	-0.00556432	-0.00520202	-0.00782202	4.45807
NRF1.Hep-G2.ENCSR000EEH	0.000283688	0.00302396	0.00730477	0.00854802	0.00706353	4.45496
JUN.MCF10A-Er-Src_EtOH.GSE115597	-0.00168162	-0.00234942	-0.00535039	-0.00668344	-0.00219447	4.45207
RAD21.liver.ENCSR635OSG	0.00165527	0.00734336	0.00713131	0.00155136	-6.21004e-05	4.44795
NOTCH1.CD34.GSE63010	-0.00270301	-0.00264729	-0.00256232	-0.00287203	-0.00953539	4.44415
EED.GM12878.ENCSR199WXF	-0.000788	-0.00191029	-0.00718468	-0.00575159	-0.00730201	4.4435
RAD21.Ishikawa.ENCSR000BTU	-0.00112211	-0.00290164	-0.00576084	-0.00603168	-0.00502099	4.43935
ESR1.breast_tumor_Male_12.GSE104399	0.000436691	-0.00122864	-0.00503506	-0.00585432	-0.00504943	4.43793
SMARCC1.TTC-549_NoDox.GSE71504	-0.000948697	-0.0020986	-0.00488216	0.00294696	-0.00400581	4.43482
NFIC.Hep-G2.GSE108514	0.000941839	0.000946119	-0.00303262	-0.00565303	-0.00844025	4.43448
MYC.HT-1080.GSE86504	0.00131749	0.00256226	0.00406646	0.00512098	0.00716321	4.42919
TBX3.Hep-G2.ENCSR605YWG	0.00135685	0.00359564	0.00253704	0.00206668	0.0058409	4.42884
ATF3.A-549.ENCSR000BPS	0.00158056	0.00426036	0.00547403	0.00484437	0.00473638	4.42632
STAT1.SET-2_cortistatin-A.GSE100566	-0.00036875	-0.00281607	-0.00509923	-0.00625036	-0.00360494	4.42261
BRD4.SUM159PT_100nMtrametinib_24h.GSE87418	0.000499545	0.00487123	0.0108261	0.0112038	0.0138696	4.41828
E2F1.K-562.ENCSR720HUL	0.000827944	0.00225996	0.00641799	0.00516879	0.010366	4.41743
NEUROD1.D283-Med_shNEUROD1-1154.GSE92582	-0.000716312	-0.00404265	-0.00922495	-0.00736232	-0.00590911	4.41126
SPI1.K-562_SAHA.GSE74999	0.00142923	-0.000591853	-0.00232054	-0.00428875	-0.0110337	4.40742
FOXA1.22Rv1_R1881.GSE80742	-0.00213224	-0.00218302	-0.00347375	-0.00324277	-0.0102001	4.40625
CEBPB.A-549.ENCSR000BUB	0.00190291	0.00325409	-0.00198797	-0.00576783	-0.00860658	4.40609
AR.VCaP_DHT24H_SHFOXA1.GSE58428	0.000226213	-0.00370591	-0.00190218	-0.00313113	0.00721705	4.40472
GRHL2.OVCAR-3.GSE71018	0.000375045	0.00284843	0.00345219	0.00428526	0.00422677	4.40098
JARID2.MRC-5_IPS25_MEG3.GSE48515	-0.000718883	-0.00358898	-0.00574855	-0.00466083	-0.00449871	4.39726
ESR1.MCF-7_E2-20min-ERalpha.GSE94023	0.00186035	0.00437062	0.00526264	0.00597633	0.0051594	4.39701
RBM39.K-562.ENCSR764OXF	-0.000984793	-0.0047009	-0.00411182	-0.00227941	-0.0035937	4.39429
PHIP.HCT-116_MLL4-SET-KO_ab834.GSE101646	0.00183288	0.00327535	0.00180627	0.00624843	0.0021394	4.39345
RELA.LNCaP_SIFOXA1_TNFA.GSE83860	0.00106187	-0.00129441	0.00433971	0.00307387	0.00690247	4.39269
IKZF1.K-562.ENCSR395HWC	0.000675044	0.00302993	0.00342224	0.00536384	0.00646412	4.39239
JUN.HAEC_oxpapc_4h.GSE89970	-0.000669146	-0.000668837	-0.000590722	-0.00349203	-0.010495	4.3887
AR.PC-3_R1881.GSE54110	0.00366127	0.00221241	0.00340555	0.00415335	0.000392492	4.38715
BRD4.COLO-741.GSE73319	-0.00137395	-0.00390245	-0.0043587	-0.00608194	-0.0115525	4.38676
SMARCC1.SK-N-MC.GSE94275	-0.00175445	-0.00325018	-0.00266932	-0.00320197	0.00294165	4.37775
ATF3.HCT-116_CAMP.GSE74355	0.000555644	0.00280727	0.00489458	0.00476263	0.00881739	4.37693
NFE2L2.A-375_A771726.GSE57431	0.00184354	0.00353943	0.00324355	0.00476704	-0.00198968	4.36377
RAD21.THP-1_PMA_IFNb-6h.GSE103477	-0.00108046	-0.00322158	-0.00376336	-0.00536778	-0.00691666	4.36038
NCOA1.MCF-7.ERP000901	-0.00162591	-0.00391894	-0.00136037	-0.00261808	-0.00416101	4.3545
MYCN.RH4.GSE83726	0.00222547	0.0029064	0.00400262	0.00266661	0.00504098	4.34829
ZKSCAN1.MCF-7.ENCSR449UFF	-0.000112359	-0.00286506	-0.00504273	-0.00546184	0.00118177	4.34464
KLF16.K-562.ENCSR760UVO	-0.00132544	-0.000278128	-0.00438579	-0.00528633	-0.0061116	4.3426
ESR1.MCF-7_LTED_E2.GSE86538	0.00100132	0.00261227	0.00589729	0.00574074	-0.000414382	4.33799
RELA.HUVEC-C_Notch1kd_IL1beta.GSE87552	-0.000724935	-0.00463951	-0.000683542	0.00454474	0.00816471	4.33391
ESR1.MCF-7_TAMR_E2.GSE86538	-0.00148986	-0.00343015	-0.00612996	-0.00234817	-0.000180845	4.33356
STAT3.A139.GSE85579	0.00285823	0.0011115	0.00302795	0.00466111	0.00537073	4.32921
BRD4.HUVEC-C_modGFP.GSE93030	0.000430972	0.00316071	0.00267136	0.00366447	0.00863132	4.32758
HNF4A.LoVo_PHASES.GSE51290	0.00169382	0.00302826	0.00649607	0.00300004	-0.000521029	4.32622
POU5F1.hESC_PRIMED.GSE69646	0.00157384	0.00497645	0.00481176	0.00325487	0.00100844	4.32189
BRD2.SK-MEL-147_JQ1.GSE94488	-0.00423198	-0.00788493	-0.00738187	-0.00552775	-0.00334221	4.31298
FOXA1.MCF-7.ERP001226	-0.00234203	-0.00507083	-0.00235822	-0.00438835	-0.00308033	4.31285
PAX6.retina_pigment.GSE60024	0.000847011	-0.000725636	-0.00139293	-0.00497381	-0.00905007	4.30949
TP53.lymphocyte_90.GSE110368	0.00122924	0.00331529	0.00233356	0.00311515	0.00600308	4.3093
TBP.GM12878.ENCSR000DZZ	-0.000229515	0.0036939	0.00270834	0.00709804	0.00614473	4.30669
T.H9_ENDODERM.GSE60606	0.00130255	-0.000426731	-0.00351211	-0.00457553	-0.00602857	4.29378
JUND.Hep-G2.ENCSR000BGK	0.0019186	0.00475633	0.00500404	0.00368446	0.00752216	4.2902
ESR1.MCF-7_vehicle_45min_H2.GSE99626	0.00103749	-0.00073902	-0.0042031	-0.00368413	0.00423779	4.28452
RAD21.LoVo_PHASES.GSE51290	7.90807e-05	0.00159624	0.0049086	0.00696897	0.00298454	4.28439
BRD4.HCC1806_300nMJQ1_24h.GSE87418	-0.00129323	-0.00271995	-0.00289281	-0.00355502	-0.00697856	4.27686
YY1.liver.ENCSR994YLZ	-0.00158318	-0.00397717	-0.00657432	-0.00492068	-0.00486194	4.2762
CTCF.macrophage_ZIKVnpos.GSE118305	0.00120562	0.0072049	0.00683412	0.00642233	0.00518666	4.26812
FOS.MCF10A-Er-Src_EtOH.GSE115597	-0.000355328	0.0019306	0.00729126	0.00491708	0.00588511	4.26573
PBX4.PC-3_Pbx4overexp.GSE97570	-0.00161548	-0.00338624	-0.00347396	-0.00365379	-0.00350645	4.26555
ESR1.VCaP_E2_ERA.GSE43985	0.000457353	-0.000482497	0.00575193	0.00756549	0.000523871	4.26187
ATF2.GM12878.ENCSR000BQK	0.00108437	0.00397702	0.00368469	0.0047087	0.00394977	4.25846
MED1.hMSC-TERT4_D0.GSE104537	0.0040265	0.00410558	0.00337563	0.000614371	-0.00135699	4.25831
BRD4.SW480.GSE73319	0.000150724	0.00054116	0.00641532	0.00718316	0.0059717	4.2576
AR.prostate_DHT.GSE61838	-0.00175234	-0.00609692	-0.00370105	0.000414796	0.000549909	4.25616
TCF7L2.LNCaP.GSE51621	-0.000811142	-0.00376479	-0.00434516	-0.00288203	-0.00563297	4.24843
FOXA1.breast_tumor_Male_13.GSE104399	0.000501593	-0.000860319	0.00157851	0.00510313	0.00829015	4.24531
MED1.dopaminergic-neuron_Dopamine_neurons.GSE93905	0.000780194	-0.0044758	0.000767783	-0.00298598	-0.00359789	4.24452
ESR1.MCF-7_E2-160min-ERalpha.GSE94023	0.00140345	0.00267999	0.00668295	0.00435331	0.00366173	4.24221
ETS1.HUVEC-C_VEGF_1H.GSE41166	0.00150156	0.00451126	0.00601235	0.00408542	0.0051746	4.2416
PBX2.Hep-G2.ENCSR849DFF	0.000923559	-0.00460095	-0.0074267	-0.0067541	0.000646693	4.23901
CEBPA.liver.ERP002306	-0.00268744	-0.00459477	-0.00596283	-0.00302796	-2.52467e-05	4.23726
BCL6.OCI-Ly1.GSE29282	0.00286728	0.00723414	0.00609373	0.00478026	0.00299264	4.23546
BRD4.Jurkat.GSE83777	0.000619017	0.0046948	0.00887882	0.010453	0.0109812	4.23508
SKIL.K-562.ENCSR336DXE	0.00132108	0.00434758	0.0049999	0.00440123	0.00475158	4.23284
MYC.HFF_OHT.GSE65544	-0.00133212	-0.00411746	-0.00279175	-0.00246175	-0.00445258	4.23046
FOXA1.ZR751_E2.GSE72249	-0.00184578	-0.00365734	-0.0064732	-0.00466437	-0.00414043	4.23045
RAD51.K-562.ENCSR524BUE	-0.0013775	0.00300655	0.00492463	0.00468204	0.00656907	4.22989
ARID3A.Hep-G2.ENCSR000EDP	-0.00192255	-0.00357973	-0.00228843	-0.00497376	-0.00449103	4.22966
RCOR1.AML.GSE112074	-0.000479668	-0.00167928	-0.00434298	-0.0048525	-0.00336532	4.22895
ZNF143.WA01.ENCSR000EBW	-0.00222156	-0.00283378	-0.00609122	-0.00243795	-0.00449651	4.22745
EGR1.K-562.ENCSR000BNE	-0.000932106	-0.00280319	-0.00593103	-0.00444085	-0.00923767	4.22104
U2AF1.Hep-G2.ENCSR868JLS	0.00134661	0.00355412	0.00551656	0.00399115	0.00476597	4.21741
EBF1.GM12878.ENCSR000BGU	-0.00037484	-0.00405305	-0.0052514	-0.00317142	-0.00449878	4.21584
ESR1.MCF-7_GLYC.ERP002305	0.000530133	0.00143934	0.00590089	0.00933767	0.00397677	4.21575
SMARCA5.GM12878.ENCSR706YUH	0.000868208	0.00399143	0.00399471	0.00485759	0.00616363	4.21491
NR3C1.HeLa-B2_GRKD_DMSO.GSE24518	0.000132756	0.00135112	0.00519475	0.0049177	0.00330015	4.21459
ERG.Jurkat.GSE49091	0.000689406	0.00401698	0.00762618	0.00496578	0.00552285	4.21257
KDM1A.K-562.ENCSR908CMW	0.00369408	0.00698265	0.00139158	0.0027323	0.000328819	4.2044
FOXA1.LNCaP_SHFOXA1_R1881.GSE37345	-0.00125476	-0.00111657	-0.00647249	-0.00518206	-0.00277489	4.20302
ZNF770.HEK293.GSE76494	-0.00142504	-0.0024218	-0.00518544	-0.00348378	-0.00310704	4.20173
MED1.hMSC-TERT4_4h.GSE104537	-0.000830659	-0.00347291	-0.0072103	-0.00355247	-0.00382137	4.19958
DNMT3B.HUES-8_TripleKO-TET1-2-3.GSE99346	0.00287997	0.000966046	0.000956947	0.0053172	-0.00988693	4.1975
EP300.WA01.ENCSR000BKK	-0.000968084	-0.00323322	-0.00634443	-0.00336004	-0.00365216	4.18886
MYC.U2OS_SHMYC.GSE77356	-0.000908703	0.00156136	0.00428271	0.0040716	0.00555201	4.18622
RBBP5.GM12878.ENCSR330EXS	-0.000681545	-0.00343227	-0.00321583	-0.00220325	-0.00525604	4.18593
FOSL1.MDA-MB-231.GSE95303	-0.00226165	-0.00243899	-0.00841678	-0.00171236	0.000394729	4.18083
ERG.AMLPZ12.GSE23730	0.00140833	0.00446611	0.00478046	0.00552464	-0.00154545	4.1775
ERG.TSU-1621MT_ATRA.GSE60477	-0.000906712	-0.00513788	-0.00548406	-0.00462148	-0.00668646	4.17344
IKZF1.GM12878.ENCSR441VHN	0.000466458	0.00343166	0.00424127	0.0100263	0.0107321	4.17075
CTCF.prostate_gland.ENCSR720USO	-0.00133585	-0.003783	-0.00495691	-0.00576381	-0.00645924	4.16717
TP63.keratinocyte_D7.GSE59824	-0.00110824	-0.00307261	-0.00572826	-0.00656906	-0.00281894	4.16032
ESR1.MCF-7_E2.GSE71276	-0.000689811	-0.00378129	-0.00483514	-0.00375409	-0.00317762	4.15972
ZBTB33.K-562.ENCSR876GXA	-0.000950816	-0.00314378	-0.00357389	-0.00375955	-0.00202098	4.15817
CTCF.gastroesophageal-sphincter.ENCSR661XNQ	0.00121557	0.00253725	0.00429531	0.00312196	0.0103279	4.15434
MXI1.IMR-90.ENCSR000EFE	-0.000876105	-0.00442718	-0.0043049	-0.00718809	-0.0070649	4.15383
MYCN.Kelly.GSE94822	-0.00110945	-0.00583828	-0.00519989	-0.0087772	-0.00652454	4.15127
FOXA2.CACO2.GSE66218	-0.00247363	-0.000318479	0.00194837	0.0060325	0.00671154	4.14893
AR.PLHSAR_FOXA1_HOXB13.GSE56288	-0.000985852	-0.00173052	-0.00496155	-0.00369124	-0.00419147	4.14729
ESR1.MCF-7.GSE71276	0.00250751	0.00275358	0.0032265	0.00125607	0.00660029	4.14691
TCF12.SK-N-SH.ENCSR000BSL	0.00125102	0.00286494	0.00517011	0.00298183	0.0054454	4.1418
ESR1.breast_tumor_Male_18.GSE104399	0.000602153	-0.00165484	-0.0049236	-0.00431915	0.00459752	4.14045
FOXA1.liver.ERP002306	0.000304908	0.00337255	0.00323775	0.00414385	0.0055697	4.13954
JMJD6.HeLa.GSE51633	0.000441086	0.00135377	0.00511755	0.0046534	-0.00310972	4.1383
TCF7.K-562.ENCSR863KUB	0.000143327	0.00278975	0.00226842	0.00336632	0.00817693	4.13627
MEF2B.DLBCL.GSE110682	-0.000412222	-0.000337782	-0.00379927	-0.00371547	-0.00623722	4.13222
BRD1.HUES-64.GSE104059	-0.00117452	-0.00283084	-0.0044844	-0.00321492	-0.0050416	4.13173
ZNF324.HEK293.ENCSR768HOH	0.00168858	0.00266956	0.00519956	0.00603111	0.00468408	4.13146
RELA.GM18951.ENCSR000EBD	0.00193111	0.00138809	0.00191406	0.00662737	0.00349207	4.13104
ZHX1.HeLa-S3.ENCSR887MXT	0.00170238	0.00121361	0.0045421	0.00655285	0.00567386	4.12983
HNF4A.HCT-116.GSE62890	-0.00133405	-0.002187	-0.00167505	-0.00382157	-0.00589095	4.12683
PHIP.HCT-116_BRWD2-KO_ab833.GSE101646	0.000765445	0.00331716	0.00692024	0.00557879	0.000313735	4.12196
ESR1.MCF-7_ESR1_wildtype.GSE100074	0.00299035	0.00318114	0.0024232	0.00221505	0.00554535	4.11043
GRHL2.PEO1.GSE71018	-0.00154892	-0.00329455	-0.00582109	-0.00319636	-0.00212475	4.10916
BRD4.LNCaP-C4-2_EV.GSE88871	-0.000621795	0.00238337	0.00311407	0.00383342	0.00523424	4.10731
ESR1.MCF-7_E2-80min-ERalpha.GSE94023	0.000624553	-0.00326866	-0.00730314	-0.00105475	0.00827489	4.10618
BRD4.HEK293T.GSE39579	0.000730087	0.000594304	-0.00327892	-0.00344995	-0.00621203	4.10539
HSF1.451Lu.GSE63589	0.00220734	0.0019873	0.00601628	0.00621841	0.0115387	4.10182
FOXA1.DU145.GSE47987	0.000611745	-0.00455059	-0.00587234	-0.00155588	0.00391938	4.10018
SIN3A.SK-N-SH.ENCSR000BPB	0.000868622	0.00321075	0.00880126	0.00942692	0.00497373	4.0998
RAD21.THP-1_Pam3csk-060m-Flavo-000m.GSE103477	0.00141059	0.0048087	0.00226514	0.00225337	0.00779789	4.09949
ZNF316.K-562.ENCSR167KBO	-0.00137631	-0.0018887	-0.00431993	-0.00233542	-0.00622872	4.09717
CDK7.SK-MEL-147.GSE45984	-0.00152465	-0.00354638	-0.00193707	-0.00501337	-0.00179793	4.09626
SRF.HCT-116.ENCSR000BSC	0.0014842	0.00523407	0.00394525	0.00438001	0.00267285	4.09546
ZKSCAN5.HEK293T.GSE78099	-0.000552494	-0.00167178	-0.00580806	-0.0025127	-0.00184607	4.09463
ZNF316.K-562.ENCSR200JYP	0.00026159	-0.00216059	-0.00558258	-0.00359974	-0.00140264	4.09117
GTF2B.LCL.ERP004110	-0.0014559	-0.00394376	-0.00666537	-0.00774719	-0.00854148	4.09004
TFAP2C.A-375_DMSO.GSE41234	-0.00141348	-0.00419217	-0.00705072	-0.00619154	-0.00325556	4.08256
ZBTB40.MCF-7.ENCSR318LVG	0.00149181	0.00272783	0.00796811	0.00593344	0.00361845	4.08205
ZBTB6.HEK293.GSE76494	-0.00245276	-0.00235171	-0.0034101	-0.003392	-0.00374874	4.0813
CDK8.SW480.GSE53602	-0.000319587	-0.00121875	-0.00335232	-0.00365249	-0.00706859	4.08066
MAZ.A-549.ENCSR636YLV	0.00246149	0.00187066	0.00415143	0.00377005	0.00461403	4.07574
ESR1.MCF-7_E2_45m.GSE67295	0.000147299	0.0036475	0.00591139	0.00409298	0.00400238	4.07192
RELA.HeLa-B2_TA_TNFA.GSE24518	-0.00184946	-0.00252392	-0.00476943	-0.00426713	-0.00240571	4.0716
RELB.GM12878.ENCSR387QUV	-0.000276953	-0.00357924	-0.0064257	-0.0060765	-0.00876881	4.0705
TCF12.WA01.ENCSR000BIT	-3.82907e-05	0.00191679	0.00374305	0.0050323	0.00631632	4.05976
HIF1A.macrophage_HYPO.GSE43109	0.00212809	0.00270673	0.000316674	0.0033132	0.00630852	4.05781
CTCF.MCF-10CA1a.GSE98551	-0.00327893	-0.00419989	-0.00814686	-0.00447883	-0.00299733	4.05648
BRD4.OVCAR-3_DMSO.GSE77568	-0.00102626	-0.00124157	-0.00358092	-0.00553418	-0.00399799	4.0561
FOXK1.HEK293T.GSE51673	-0.00202703	-0.00354288	9.7688e-05	-0.00466151	0.00430159	4.0538
ZEB1.PDAC.GSE64557	-0.000893957	-0.000911758	0.00141223	0.00577491	0.0116545	4.05069
EBF3_P177L.SK-N-SH.GSE90682	-0.00101244	-0.00284965	-0.00487889	-0.005358	-0.00205996	4.04692
REST.GM23338.ENCSR871KYB	-0.000899295	-0.00232481	0.00201285	0.00384861	0.00486413	4.04542
TCF4.GEN2-2.GSE76147	0.00183192	0.00484536	0.00234672	0.00443162	0.00226762	4.04467
USF2.HeLa-S3.ENCSR000ECW	0.00261457	0.00517641	0.00331301	0.00474318	-0.000157792	4.04124
ESR1.MCF-7_estradiol-DHT_4h.GSE99626	-0.000793656	-0.00415003	-0.00584949	-0.00546516	-0.0027553	4.04037
TEAD4.A-549.ENCSR000BUD	-0.0011097	0.00327656	0.00245381	0.00421468	0.00473332	4.0402
AR.breast_tumor_Male_20.GSE104399	-0.00157397	-0.00163522	-0.00383825	-0.00306207	-0.00553941	4.03994
CHD7.hiPSC_derived_neural-crest-cell.GSE108506	0.000250157	0.00334073	-0.00763582	-0.00185795	-0.00151696	4.0397
BRCA1.Hep-G2.ENCSR000EDY	4.9237e-05	-0.000406215	-0.00543089	-0.0048384	-0.0079927	4.03824
HMGB1.HUVEC-C.GSE98245	0.00384641	0.00201117	0.00717189	0.00245571	0.00609731	4.03795
FOXA1.breast_tumor_Female_2.GSE104399	0.000570032	0.00184605	0.00147638	0.00469921	0.00656166	4.03795
ZBTB48.HeLa_ZBTB48-KO.GSE96776	0.00266799	0.00127607	0.00407276	0.00525422	0.0104342	4.03152
FOXA1.MCF-7_TNF.GSE59530	-0.00174175	-0.00509186	-0.00493416	-0.00232193	-0.00129349	4.03007
RCOR1.MCF-7.ENCSR391JII	-0.000595711	-0.00239551	-0.00587782	-0.00454107	-0.000926017	4.02831
TEAD1.pancreas_12D.ERP008682	0.00078359	0.00176101	0.0030798	0.00355534	0.00636121	4.02689
EGR1.A-375.GSE116190	-0.0026892	-0.00358681	-0.00251483	-0.002888	-0.000528722	4.02519
CEBPA.SKH1_RUNX1-EVI1_KD.GSE87283	-0.0020992	-0.00312554	-0.00312508	-0.00393963	-0.00678411	4.02363
MED1.hMSC-TERT4_D3.GSE104537	-0.000877679	-0.00321602	-0.0060783	-0.00381254	-0.00368701	4.02082
GATA3.MCF-7.ENCSR000BST	-0.00158201	-0.00270784	-0.00557439	-0.00323412	-0.00322673	4.01969
ESR1.MCF-7_SIGATA_E2.GSE40129	0.000597452	0.00247456	0.00376369	0.00572258	0.00969324	4.01952
CEBPA.Hep-G2.ERP000209	-0.00103383	-0.0049472	-0.00284477	-0.00424342	-0.00587908	4.01684
EZH2phosphoT487.OCI-Ly7.ENCSR565XSL	0.00383733	0.00312672	0.00292145	0.00222485	-0.001575	4.01551
STAT5B.CD8_H9RET.GSE64713	0.00205263	0.00437502	0.00192647	0.00201795	0.00239175	3.99429
RAD21.THP-1_siCtrl-NS1-Pam3csk-7h-Flavo-3h.GSE103477	0.00165273	0.00534039	0.00549881	0.00434772	0.00180128	3.99238
REST.Ishikawa.ENCSR000BUU	-0.00019192	0.000529331	-0.00578994	-0.0049053	-0.00354054	3.99234
ETV1.GIST-T1.GSE106624	-0.00204094	-0.00360355	-0.00612619	-0.00372574	-0.00153371	3.98374
RAD21.MDM_-dNS1.GSE103477	-0.0011196	-0.0037699	-0.00307811	-0.00455992	-0.00443651	3.98041
E2F1.U266B1.GSE80661	-0.00132622	0.000164364	-0.00240059	-0.00515456	-0.00996022	3.97871
NOTCH3.TALL-1_GSI.GSE104261	0.00130413	0.000770332	-0.00259293	-0.0046898	-0.00280948	3.97449
STAT3.MCF10A-Er-Src_EtOH.GSE115597	-0.00040055	0.00152795	0.00517045	0.00700637	0.0036513	3.97442
IRF1.monocyte_nopretreatment.GSE100381	0.00361404	0.00205704	0.00205634	-0.00122772	-0.00419815	3.97352
ESR1.MCF-7_E2_30min.GSE108883	-0.00239513	0.000935497	0.000343096	0.00568829	0.0100541	3.97303
BHLHE22.CAL-1.GSE43876	0.00185166	0.00412637	0.00383108	0.0012951	-0.00196378	3.96926
AR.VCaP.GSE56086	-0.00111344	-0.00482411	-0.00379639	-0.00185193	-0.00296951	3.96533
BRD4.HCC1806_DMSO_24h.GSE87418	0.00185492	0.00552116	0.00451361	0.00249366	-0.00229444	3.96373
CTCF.lung.ENCSR000DMH	-0.00223508	-0.00270027	-0.00502787	-0.00522504	-0.0029612	3.96306
EGR1.HL-60_PMA.GSE106359	0.00133145	0.00171633	0.00425891	0.00393371	0.00509236	3.96146
BRD4.OCI-AML3.GSE104745	-0.00178326	-0.00301567	-0.00421443	-0.00616837	-0.00106561	3.95663
SIRT6.SK-MEL-239_L-C-B.GSE102813	-0.00273792	-0.00198131	-0.00586176	-0.005765	-0.0028673	3.95614
TP53.IMR-90_NUT3A.GSE58740	0.00218348	0.00277139	-0.00169838	0.000490048	0.0068547	3.95566
RXR.LS180.GSE31939	-0.00260662	-0.00144398	-0.00262838	-0.00335977	0.00218997	3.94873
ZEB1.neuron_bipolar_doxy_4d.ENCSR418KUS	-0.00209092	-0.00304927	-0.00473174	-0.00302719	-0.00103202	3.94504
RAD21.MCF-7_E2_SHCTCF.ERP000209	-0.00148721	-0.00405669	-0.00494496	-0.00239465	-0.00258616	3.94496
HIF1A.T-47D_HAEGIN2.GSE59935	-0.0030319	-0.00290341	-0.005714	-0.00903909	-0.00392435	3.94265
CDK9.A-375_DMSO.GSE68052	-0.0018651	-0.00337303	-0.00478741	-0.00292163	0.00123219	3.9397
FOXA1.MCF-7.ENCSR126YEB	0.000485727	0.0012897	0.00443937	0.00681538	0.00401949	3.93877
NR3C1.Ishikawa_Dex.GSE109891	-0.00109525	-0.00195977	-0.00364748	-0.00111197	0.00667032	3.93862
PBX2.K-562.ENCSR263DFP	-0.000117102	0.00416529	0.00429964	0.0050547	0.00311145	3.93798
YY1.A-549.ENCSR000BPM	0.00338173	0.00435045	0.0042004	0.00544684	0.00496271	3.93703
ZSCAN23.HEK293.ENCSR705ASR	-0.00164128	-0.00109062	-0.00623235	-0.00138671	-0.006236	3.93128
STAT3.MDA-MB-468_EtOH.GSE85579	-0.00187359	-0.0026468	-0.00347304	-0.00371406	-0.00413283	3.92315
ZBTB33.HCT-116.ENCSR000BNY	-0.000814099	-0.00335381	-0.00600531	-0.00372208	-0.00200686	3.91789
CTCF.ID00014.GSE76922	-0.00094234	-0.00476246	-0.00525329	-0.00560161	-0.00518198	3.91669
BRD4.HCT-116.GSE57628	-0.00198577	-0.00279837	-0.00414572	-0.00438688	0.000795576	3.91574
BRD4.U-87MG.GSE42355	-0.00161799	-0.00521789	-0.00507014	-0.00898188	-0.00721541	3.91174
NFE2L2.HeLa-S3.ENCSR707IUN	-0.000800112	-0.00280084	-0.00507734	-0.00500603	-0.00558462	3.90679
E2F1.MCF-7.ENCSR000EWX	0.000727678	-0.00160786	-0.004564	-0.0067286	-0.00971619	3.90249
CTCF.HCT-116.ENCSR000BSE	0.000358691	0.00402959	0.00618094	0.00385197	0.0113338	3.8854
RELA.AC16.GSE51169	0.00192398	-0.00343157	0.000520488	-0.000530323	-0.00664732	3.88419
GATA3.MCF-7.GSE51274	0.00250806	0.00339615	0.00464005	0.00267505	0.00124478	3.882
ESR1_Y537C.SUM44PE_ESR1_mutant_LTED.GSE100074	0.00122226	0.00356661	0.0049956	0.00418623	0.00262815	3.87153
NFIA.Hep-G2.GSE97661	0.000957877	0.00322594	-0.00374386	-0.000416549	-0.00648436	3.87095
CTCF.GM19239.ENCSR000DLE	-0.0012514	-0.00320132	-0.00595331	-0.00530528	-0.00471425	3.86725
MED1.SUM159PT_300nMJQ1_24h.GSE87418	0.00119732	0.00295132	0.00510727	0.00267857	0.00586516	3.86688
GABPB1.Hep-G2.ENCSR462KYU	-0.00227649	-0.00417162	-0.00645674	-0.00777103	-0.00430482	3.86336
NONO.K-562.ENCSR415TXN	0.0010008	-0.00208408	-0.00166746	-0.00393949	-0.0113201	3.86241
RUNX1.THP-1.GSE79899	-0.00123212	-0.00361084	-0.00271224	-0.00345736	-0.00661132	3.85676
FOS.IMR-90.ENCSR124AIG	0.00219607	0.00403667	0.00431833	0.00233088	0.0022132	3.85049
DRAP1.GM12878.GSE97661	-0.00221614	0.0035733	0.00184298	0.00141366	-0.00386377	3.85034
RAD21.THP-1_siCtrl-NS1-Pam3csk-4h.GSE103477	-0.000227727	-0.00263245	-0.0057118	-0.00494907	-0.0055754	3.85013
GATA3.thymocyte.GSE71751	-0.00198898	-0.000297031	0.00464675	0.00648835	0.000669324	3.84921
NCOR2.B-cell_GERMINAL_CENTER.GSE43350	-0.00116186	-0.00379604	0.000304302	-0.00379592	-0.0055575	3.84589
ESR1.MCF-7_RAD1901.GSE115607	0.00101602	0.00208616	0.00828838	0.00538897	0.00279739	3.84561
TBP.HBTEC_MOI20_12hpi.GSE116772	-0.000279911	0.00262855	0.00936164	0.00507608	0.000224219	3.83954
CXXC4.HEK293T.GSE42958	0.000944801	0.00401927	0.00632772	0.00651416	0.00769118	3.83769
MYC.BL41.GSE30726	-0.00129857	-0.00324151	-0.00456312	-0.00521925	-0.00463721	3.8374
FIP1L1.Hep-G2.ENCSR313VZG	-0.00241155	-0.00372666	-0.00474363	-0.00239601	-0.00480953	3.83483
NFIA.K-562.GSE97661	0.000584747	-0.00354916	-0.00514181	-0.00299158	-0.00270729	3.83402
MYCN.SHEP-21N_DOX_24H.GSE80151	0.00130776	0.0055226	0.00599011	0.00412143	0.00372363	3.83381
JARID2.AMIPS6.GSE48516	0.00233015	0.00220469	0.00409281	0.000935773	0.00682956	3.83335
SFPQ.LTAD_DHT-1nM.GSE94577	-0.000893759	-0.00199365	-0.00503693	-0.00391734	-0.00147077	3.8322
GATA4.BJ1-hTERT.GSE92491	0.000402215	0.00265831	0.00416133	0.00368509	0.00461854	3.83107
JDP2.Loucy.GSE115465	0.000557808	-0.00370565	-0.00422747	-0.00249185	-0.00180867	3.82562
RELA.SGBS.GSE64233	8.2663e-05	0.00173885	-0.00319529	0.000334243	0.00888361	3.82341
EP300.Hep-G2.ENCSR000EDV	7.61738e-05	-0.00154298	-0.00395064	-0.00565133	-0.00626058	3.82281
GSPT2.HEK293T.GSE35197	-0.00126902	-0.00336284	-0.00252824	-0.00205534	-0.00566461	3.81422
FOXA1.LNCaP_ETOH.GSE28264	0.00199653	0.00222026	0.000948846	0.00476383	0.00596445	3.81297
HIF1A.HUVEC-C_HYPOX.GSE39089	0.00017856	-0.00126024	0.00189812	0.00512345	0.00685366	3.81197
MYBL2.K-562.ENCSR162IEM	-0.000802339	0.00355803	-0.00242379	0.00674906	0.00181133	3.80931
TCF7L2.MCF-7.ENCSR000EWT	0.000440651	0.00513405	0.00526907	0.00350519	0.000653349	3.80645
ESR1.T-47D-B_E2.GSE80358	-0.00147208	-0.00441725	-0.00616669	-0.000563801	-0.000151645	3.80087
BRD4.SUM159_RES.GSE63581	-0.00107331	0.00221653	0.00556602	0.00271152	0.00213382	3.79935
CTCF.fibroblast_AORTIC_ADVENTITIA.ENCSR000DPY	-0.00190059	-0.0036539	-0.00602751	-0.00529346	-0.00662663	3.7976
CTCF.breast_epithelium.ENCSR697YIN	-0.00164658	-0.00447428	-0.00465842	-0.00428103	0.00111782	3.79698
NCOR1.LS180_125.GSE39277	0.00121888	0.00359787	0.00300576	0.00282979	0.00132167	3.79063
MEIS1.SEM.GSE38339	-0.00240832	-0.00163981	0.00104769	0.00307042	0.00434432	3.78832
CHD1.hMSC-TERT_adipocyte.GSE89179	0.00034644	0.00303044	0.00545808	0.00491393	0.00131676	3.78787
ETS1.OVCAR-8.GSE101832	0.000209376	0.00238214	0.00376851	0.0073029	-0.00429361	3.78743
ESR1.MCF-7_E2.GSE14664	-0.000656576	0.00260616	0.00477673	0.00386164	0.000940752	3.78515
EP300.HeLa-S3.ENCSR680OFU	-0.000997611	-0.00185236	-0.00559982	-0.00619443	-0.00689189	3.78333
SREBF1.MCF-7.ENCSR197DJH	-0.000757262	-0.00106634	-0.00617464	-0.00574685	0.00153448	3.77926
SCRT2.HEK293.ENCSR338DGO	-0.000172574	-0.00257678	-0.00332439	-0.00328887	-0.00527868	3.7791
SMARCC1.HeLa-S3.ENCSR000EDM	0.000495705	0.00174626	0.00351921	0.00445625	0.0042477	3.77253
AR.prostate.GSE56288	-0.000600199	-0.00200373	-0.00390462	-0.0061574	-0.00737029	3.77097
PITX3.SH-SY5Y.GSE93275	-0.000581824	-0.00503969	-0.00570067	-0.0035255	-0.00410016	3.7699
JUNB.GM12878.ENCSR897MMC	0.00117879	0.00106357	-0.00027054	-0.00232696	-0.0105384	3.76879
ZFP42.HEK293.GSE76494	0.00026889	0.00235043	0.00481778	0.00165964	0.00475446	3.76759
YY1.SK-N-SH.ENCSR000BSM	-0.00209313	-0.00509074	-0.00590316	-0.00266839	-0.00138628	3.76269
CBFA2T2.NCCIT.GSE71675	-0.000422293	-0.00280222	-0.00435237	-0.000922746	0.00420042	3.76173
KDM1A.SKNO1_GSK690.GSE71739	0.00149138	0.0023706	0.00366861	0.00315167	0.00275259	3.76134
NEUROG2.MRC-5_NFD_05DPT.GSE75910	-0.000871977	0.00293192	0.00264402	0.00274027	0.00696431	3.7581
FOXA1.MCF-7.GSE80808	-0.00152102	-0.00181716	-0.00674387	-0.00294827	-0.00443281	3.7536
IRF4.OCI-Ly3.GSE56857	-0.000228542	-0.00182742	0.00345933	-0.00021708	0.00744512	3.75326
CTCF.OCI-Ly7.ENCSR027HML	0.000845206	0.003453	0.00542225	0.00537491	0.00682226	3.75285
JUNB.MCF10A-Er-Src_EtOH.GSE115597	-0.00258054	-0.00327191	-0.00202872	-0.00476456	-0.00103645	3.74876
RNF2.HMELBRAF_OVER.GSE51929	-0.00122948	-0.000340374	-0.00065924	-0.0029054	-0.00998915	3.74829
MITF.K-562.ENCSR000FCB	-0.00162838	-0.00125872	-0.00365533	-0.00600551	-0.00322565	3.74397
KDM1A.K-562.ENCSR360HRA	0.003156	0.00387647	-0.00132373	0.00182565	0.00287883	3.74315
ZSCAN4.HEK293.ENCSR211GNP	0.000486173	0.00411204	0.00414159	0.00261461	0.00332407	3.74089
NFYB.GM12878.ENCSR000DNM	-0.000606062	-0.00281924	-0.00626388	-0.0072607	-0.00715746	3.73599
SP1.HCT-116.ENCSR000BSF	-0.000757363	-0.00369431	-0.00499722	-0.00675068	-0.00200076	3.72885
E2F7.IMR-90_SENES_E2F7.GSE40343	0.000764777	0.000255731	0.00587376	-0.00163932	-0.0063481	3.7235
CEBPB.Hep-G2.ENCSR000EEE	0.00121739	0.00311871	0.00433025	0.00391586	0.00394129	3.72227
CTCF.colon_sigmoid.ENCSR222SQE	0.000302581	-0.00261413	-0.00636407	-0.00655316	-0.00680292	3.72088
SOX4.HCC1954_TGFb.GSE104760	0.00148049	0.0016511	0.00342193	0.00262675	0.00392787	3.71918
CDK8.HCT-116_NOMO.GSE38258	-0.0018975	-0.00377096	-0.00577878	-0.00605618	-0.0023271	3.71227
ZNF143.K-562.GSE39263	-0.000323474	-0.00113427	-0.00468659	-0.00505027	-0.00645227	3.70642
MAX.WA01.ENCSR000EUP	-6.90531e-05	-0.000548606	-0.00419168	-0.00628296	-0.00534803	3.70595
SOX4.MDA-MB-231.GSE104760	-0.000690078	-0.00343368	-0.00554263	-0.00569723	-0.000838682	3.70448
ASCL1.NCI-H2107.GSE69394	-0.00175944	-0.0018412	-0.00385979	-0.00545694	-0.00256946	3.70159
CTBP2.LNCaP_DHT24H.GSE58428	-0.00260102	-0.00219164	-0.00280817	-0.000150416	0.00472301	3.70083
FOXM1.GM12878.ENCSR000BRU	0.0009123	-0.002459	-0.00802793	-0.0015189	-0.00178559	3.69637
PHF8.HeLa.GSE20303	0.00123582	0.000886464	0.00149956	0.00188615	0.00842106	3.69433
KDM1A.HeLa.GSE45441	0.000264376	-0.000206563	0.00281566	-0.00292728	-0.00720913	3.69129
CEBPA.Kasumi-1_CEBPA-ER.GSE102697	0.000818245	0.00162386	0.0058374	0.0039396	0.00185118	3.68617
EGR1.liver.ENCSR736BUG	0.00148784	0.00414881	0.00527329	0.00346921	0.00123874	3.6858
JUN.A-549.ENCSR996DUT	0.000758887	0.00160345	0.00566204	0.0029301	0.00192215	3.68463
CTCF.DOHH2.ENCSR084RDK	0.000260673	0.00369213	0.00498508	0.0039191	0.00475141	3.68305
BACH2.B-cell_IL2.GSE102460	-0.00105532	-0.00214668	0.000171166	-0.00573222	-0.00460266	3.68209
ESR1.MCF-7_E2_45min.GSE109820	-0.000734726	-0.00280356	-0.00614365	-0.00828171	-0.00244576	3.68163
CDK8.MV4-11.GSE65138	-0.00118664	-0.002607	-0.00319663	-0.0044324	-0.00432141	3.67666
ZBTB48.HEK293.GSE76494	-0.000527338	-0.00208856	-0.00191849	-0.00404792	-0.00736176	3.67576
AGO2.Hep-G2.ENCSR151NQL	0.00276808	0.000853255	0.00188054	0.00250522	-0.01065	3.67271
ZBTB2.K-562.ENCSR230PTV	0.000862966	0.00251775	0.00730827	0.00289382	0.00231101	3.67196
TARDBP.Hep-G2.ENCSR145CXH	-0.00128477	-0.00255855	-0.0056081	-0.00488644	-0.00528121	3.66397
CREBBP.LS180.GSE39277	0.00215555	0.00231759	0.00360117	0.00202618	0.00118024	3.66172
ZNF513.HEK293.ENCSR503DPC	-6.32604e-05	-0.00394171	-0.00276903	-0.00250243	-0.00332027	3.65983
HDAC2.MCF-7.ENCSR000BTP	0.000709285	0.00297089	0.00233658	0.00340111	0.00643006	3.65709
CEBPB.epididymis_HEE_R1881.GSE109061	0.000102912	0.00313938	0.00386594	0.0061147	0.00217668	3.65045
ZNF341.LBCL_EBV-transformed.GSE107719	-0.0003126	0.00348786	-0.00371597	0.00276709	0.00147765	3.64916
BRD4.BT-474_INHHDAC.ERP010664	-0.00114218	-0.000997227	-0.00562858	-0.00333629	-0.00456957	3.64253
JMJD1C.NB4.GSE63484	0.00148032	0.00267334	0.0035181	0.00484356	0.00549378	3.64049
NR2F1.GM12878.ENCSR514VYD	0.000930809	0.00308672	0.00602718	0.000915075	0.00670434	3.63999
CHD4.A-549.ENCSR550SCU	-0.000588913	-0.00364021	-0.00146618	-0.00301721	-0.00390694	3.63967
ONECUT1.H9.ERP004206	-0.00183848	-0.00040126	0.00420238	0.00523721	-0.000706068	3.63691
CTCF.HAP1.GSE94992	-0.00142187	-0.00397578	-0.00574157	-0.00702285	-0.00648159	3.63653
THAP1.K-562.ENCSR000BNN	-0.00063468	-0.000749446	-0.00503193	-0.00540819	-0.00430064	3.63522
RXRA.JMSU-1.GSE107734	-7.58901e-05	0.000516836	-0.0039984	-0.00429494	-0.00650942	3.63495
ZNF554.HEK293.GSE76494	-0.0017415	-0.00184705	-0.000516901	0.00113624	0.00863306	3.63469
CTCF.COLO-829.GSE81945	0.00181095	0.00539518	0.00856814	0.00587886	0.00111565	3.63163
RUNX1.SKH1.GSE87283	0.00105287	0.00305116	0.00495368	0.0037667	0.00430745	3.62967
ZNF687.GM12878.ENCSR859FDL	0.000462349	0.00253766	0.00359963	0.00378666	0.00624816	3.62906
NFYB.K-562.GSE26439	0.00138215	0.003715	0.00493814	0.0042505	0.00416007	3.62579
ZNF592.GM12878.ENCSR173ZVL	-0.00209388	0.00212087	7.20844e-06	0.00306218	0.0056183	3.62479
SPI1.monocyte_INFg.GSE98367	-0.00353879	-0.00323227	-0.00434043	-0.00478114	-0.00316904	3.62384
PIAS1.LNCaP_DHT_TNFA.GSE83860	-0.00126255	-0.00203595	-0.00481824	-0.00449629	-0.00332022	3.6238
CEBPB.HL-60_CEBPB_overexpressed.GSE100486	-0.00130416	-0.00307021	-0.00174413	-0.00124787	-0.00637778	3.62368
AR.A-375_SLNCR.GSE116189	-0.000325649	-0.0012954	-0.00274821	-0.00519735	-0.00514562	3.62364
NFATC3.K-562.ENCSR670FDA	0.00254341	0.000719944	0.00434044	0.00130938	0.0033165	3.62185
REST.PFSK1.ENCSR000BOX	-0.000929985	-0.00385079	-0.00412129	-0.00452954	-0.000548143	3.621
E2F4.MCF-7_ICI.GSE41561	0.00215307	0.0058639	0.00312163	0.00260851	-0.00180857	3.61672
STAT3.MDA-MB-231_EtOH.GSE85579	-0.00431141	-0.00325045	-0.00360052	-0.00156139	-3.48256e-05	3.61608
FLI1.SK-N-MC_SHGFP_48H.GSE61944	-0.00052683	-0.00125675	-0.0033225	-0.00689978	-0.00324639	3.61091
ESR1.endometrioid-adenocarcinoma_tumor_2.GSE94031	0.00132363	0.00237317	-0.0026818	-0.00194777	0.00403236	3.60995
NFIB.MCF-7.ENCSR702BYX	0.000704283	0.000369599	0.00450805	0.00551866	0.00498693	3.60985
NFE2.K-562.ENCSR000FCC	-0.000206788	-0.00117499	-0.00436366	-0.0019443	-0.00756523	3.60959
SPI1.Kasumi-1_SIRUNX1ETO.GSE60130	-0.000803415	-0.00262223	-0.00435668	-0.00572323	-0.00429148	3.60794
GABPA.THP-1_EtOH_1d.GSE98093	0.00109782	0.00155299	0.00323647	-0.00551776	-0.00651448	3.60537
CTCF.smooth-muscle-cell.ENCSR261VAS	0.00100584	0.00227118	0.0062105	0.00563097	0.00604807	3.60287
CTCF.THP-1_siNIPBL-eGFP-Pam3csk-4h.GSE103477	0.000130066	0.00318778	0.00690158	0.00514983	0.00458161	3.5997
FOXA1.LNCaP.GSE85558	-0.00246075	-0.00353168	-0.00551637	-0.00350011	-0.00208563	3.59916
SPI1.monocyte_MACROPHAGE.GSE31621	0.00181683	0.00166313	0.000547292	0.00271708	0.00653033	3.59815
ASCL1.NCI-H889.GSE69394	0.000854315	-0.00258656	-0.00289217	-0.00456387	-0.00284345	3.59608
STAG1.HL-60.ERP008568	-0.000401308	-0.000586845	-0.00694828	-0.00350501	-0.00567897	3.59448
MAFK.A-549.ENCSR541WQI	0.00142901	0.00313647	0.00520813	0.00222964	0.00102263	3.59329
FOXO1.CD34.GSE80773	0.00275225	0.00515656	0.00513213	0.00237846	0.00224875	3.58941
ERG.RWPE-1.GSE37752	-0.00173186	0.000122997	-0.00239185	-0.00507082	-0.00587945	3.58845
TCF12.K-562.ENCSR189TRZ	-0.000415156	0.00553121	0.00207223	0.00314017	-0.000621461	3.58826
KLF4.hiPSC.GSE56567	-0.00103162	-0.00254564	0.000389823	-0.00320509	0.00535038	3.58701
MYC.P493-6_scramble-shRNA.GSE101853	-0.00133619	-0.00286065	-0.00357913	-0.00184114	-0.00619899	3.58218
AR.22Rv1_Dox.GSE85558	0.00029593	-8.08064e-05	0.00381476	0.00262167	0.0116641	3.57869
CTCF.lung_left_upper-lobe.ENCSR972LYL	-0.00151981	-0.00314783	-0.00438886	-0.00318893	-0.00489799	3.57825
STAG2.MCF-10A_Control.GSE101921	-0.00187735	-0.00399275	-0.0062217	0.000983948	-0.00420756	3.57748
STAT5A.K-562.ENCSR000BRR	-0.00197398	-0.00422847	-0.00368836	-0.00302245	-0.000510907	3.57481
ZNF610.HEK293T.GSE78099	0.00301729	0.00039264	-0.00136337	-0.0048316	-0.00132848	3.57478
NIPBL.HCT-116_RAD21-mAC_500uM_auxin.GSE104888	-0.00249867	-0.00307597	-0.00856379	-0.00714637	-0.00633228	3.57141
ZNF264.HEK293.GSE76494	-0.001487	0.00019242	0.00423778	-0.00140912	-0.00414683	3.57067
SPI1.AML_OG86.GSE112074	-0.000235172	0.00377669	0.00136139	0.00386692	0.00891478	3.56763
BRD4.HCC1806_100nMtrametinib300nMJQ1_24h.GSE87418	0.000271808	0.00266901	0.00248433	0.00376337	0.00673611	3.56378
TRIM24.MOLM-13_IACS-9571.GSE100571	-0.000523754	0.000919601	-0.0031949	-0.00722695	-0.00923196	3.56304
PRDM10.K-562.ENCSR120MPG	-0.00164176	-0.00310063	-0.00274207	-0.00320593	-0.00217334	3.55881
HSF1.ZR751.GSE38901	-0.00163475	-0.00313558	0.00361479	0.00143072	0.00237253	3.5576
FLI1.HUVEC-C_VEGF_1h.GSE109625	-0.000123774	-0.00334548	-0.00541873	-0.00427956	0.00233343	3.55666
ZKSCAN2.HEK293T.GSE78099	-0.00151606	-0.0014844	-0.000453303	0.00422808	0.00412471	3.55369
HSF1.NCI-H838.GSE38901	-0.0011996	-0.00488982	-0.00418503	-0.00203963	0.00355395	3.55307
MYC.endothelial_umbilical-vein.ENCSR000DLU	0.000619077	0.00294064	0.00598071	0.00587667	-0.00100098	3.55198
BRD3.HUVEC-C.GSE60171	0.00021408	0.0019817	0.00529213	-0.0021981	0.00217599	3.54897
BRD4.CLL_patient2_4h_CpG.GSE109411	3.07683e-05	0.00380919	0.00700778	0.00867866	0.00235677	3.54827
ETS1.HEY-A8.GSE101832	-0.00102067	-0.0043328	-0.00116293	0.00212765	-0.00681389	3.54661
BRD2.NCI-H23.GSE104481	-0.000869912	-0.00177463	-0.00191332	-0.00516125	-0.00814043	3.54575
PHOX2B.Kelly.GSE94822	0.0013031	0.000994195	0.00383208	-0.0027539	0.00256416	3.54407
KDM1A.A-549.ENCSR639GWS	6.27805e-05	-0.0017921	0.00156776	0.00418402	0.00565635	3.53718
ESR1.MCF-7_aldosterone.GSE99626	0.000865483	2.0178e-05	0.00560959	0.00545758	0.0059686	3.53194
CTCF.cardiac-muscle.ENCSR713SXF	0.00116491	0.00474829	0.0061941	0.00531185	0.00067178	3.52952
ESR1.T-47D.ENCSR000BLL	-0.000267922	-0.00432044	-0.00863383	-0.00210883	-0.000136822	3.52754
BRG1.HS-SY-2_HA-tagged.GSE108926	-0.00108919	0.000655884	-0.00241116	-0.00499019	0.0050191	3.52742
RELA.GM18505.ENCSR000EAW	0.000622683	0.00185873	0.000629535	0.0034414	0.00725765	3.52219
NR3C1.HASM2_Dex.GSE95632	0.000148534	0.00139896	0.00374594	0.0056252	0.00548665	3.51565
TBX2.SK-N-BE2-C.GSE94822	0.00112559	0.00156252	0.00507682	0.00345396	0.00135536	3.51392
AR.LNCaP_SHGATA2_R1881.GSE69043	-0.00123172	-0.0024022	-0.00300282	-0.00169982	-0.00442449	3.51296
BRD4.MM1-S.GSE43743	-0.00157674	-0.00222265	-0.00668042	-0.0059506	-0.00623029	3.51077
EGR1.MCF-7.ENCSR000BUX	-0.00199157	-0.00274592	-0.00531904	-0.00325209	-0.00238514	3.51046
ZNF395.K-562.ENCSR462QZZ	0.000342983	-0.0019936	-0.000778864	0.0029753	-0.00744643	3.50986
TAL1.ECFC_TSA.GSE53423	0.000442859	0.000759252	-0.00394701	-0.00453577	-0.00596805	3.50783
CTCF.A-549.ENCSR000DYD	0.000648855	0.00263459	0.00444945	0.00659565	0.00880924	3.49881
GTF3C2.K-562.ENCSR000DOD	0.000222953	0.00256433	0.00219179	0.00180916	0.00560155	3.49685
ARNT.MCF-7.GSE41820	-0.00164625	0.00122059	-0.00233471	-0.000492125	0.00543934	3.49217
ZNF10.HEK293.ENCSR019WUS	-0.000838117	-0.00244147	-0.00416587	-0.00202762	-0.00357206	3.49087
SP1.WA01.ENCSR000BIR	-0.000352824	-0.00290322	-0.0060528	-0.0026566	-0.00342979	3.48845
CTCF.retina_AB1-FW23.GSE86981	-0.00199624	-0.0034452	-0.00450155	-0.00532445	-0.00623773	3.48769
STAT3.TMD8.GSE106844	0.000811686	0.00205632	0.0027831	0.00476111	0.00287995	3.47968
CTCF.HEK293T.GSE103651	-0.00130935	-0.00274452	-0.00644275	-0.00398002	-0.00383202	3.47913
CEBPG.K-562.ENCSR490LWA	0.00120273	0.00353334	0.00285322	0.00428325	0.00422461	3.4738
ZNF317.HEK293.GSE76494	-0.00175806	-0.00191931	0.00281521	-0.000813846	0.00321425	3.47297
AR.prostate_fetal-fibroblast.GSE90772	0.000663596	0.00259507	0.00576749	0.00499093	0.00359992	3.4715
RFX5.SK-N-SH.ENCSR000EHY	-0.000200771	-0.0011303	0.00245441	0.00632311	0.00556806	3.46767
PGR.breast_tumor_Male_26.GSE104399	-0.000433762	-0.00139765	-0.00300475	-0.00595324	-0.00611526	3.46234
TET2.Jurkat_RUNX1KD.GSE85524	-0.000415866	0.00125526	0.00226782	0.00702397	0.00336736	3.46107
BRD4.MCF-10A.ERP003925	0.00221341	0.00263436	0.00247645	0.00210223	0.00367353	3.45862
RELA.HUVEC-C_TNF_JQ1.GSE53998	0.00194139	0.0026733	0.000630865	0.00455387	0.00381915	3.4586
ERG.HAEC.GSE89970	0.00100211	0.00440214	0.00593127	0.000897539	0.00173031	3.45138
HDAC2.VCaP_DHAT_2H.GSE28950	0.000275364	-0.000290224	-0.00135993	-0.00407958	-0.00858052	3.44889
JUN.MCF10A-Er-Src_TAM.GSE115597	-0.000316927	0.00189703	0.00305509	0.00485126	0.00621779	3.44473
EZH2.farage.GSE45982	-0.00136851	-0.00252162	-0.00328295	-0.00414985	-0.00173819	3.44194
PBX2.K-562.ENCSR633EIC	-0.000500283	-0.000870193	-0.00556661	-0.00631743	-0.00523017	3.4372
CTCF.stomach.ENCSR549WAU	-0.000792939	-0.00139082	-0.00203656	-0.00601835	-0.0106884	3.43489
SS18.SYO-1.GSE108025	0.00285761	0.00211399	0.00299615	-0.000118911	0.00322313	3.43404
YY1.liver.ENCSR382MOM	-0.000610467	-0.00330962	-0.00481767	-0.00386933	-0.00791637	3.43224
CTCFL.delta-47.GSE70764	0.0017815	0.00309328	0.005496	0.00159481	0.00438542	3.4315
ETV1.GIST882.GSE80443	-0.000449384	0.000938565	-0.00598342	-0.00322333	-0.0043254	3.42753
MAX.U-87MG.GSE36354	0.00137962	0.00474049	0.00550231	0.00498219	0.00860637	3.42661
KDM5B.MDA-MB-231.GSE46055	-0.000440997	0.00427537	0.00534272	0.00174895	0.0088023	3.42519
USF1.A-549.ENCSR000BPV	0.000507556	0.00163961	0.00343227	0.00485522	0.00690946	3.42518
KDM1A.NCI-H526_DMSO.GSE66297	0.00170966	0.00188115	0.00353732	0.00382421	0.00169691	3.42435
CTCF.Hep-G2.ENCSR000AMA	0.00189841	0.00383119	0.00454063	0.00493997	0.00566483	3.42324
HNF1A.Hep-G2.ENCSR800QIT	-0.00256098	-0.00415523	-0.00230332	-0.00113482	0.00176533	3.42283
TAF1.A-549.ENCSR000BPF	0.00206232	0.00589146	0.0080051	0.00313602	-0.000729082	3.42084
RAD21.HCT-116.ENCSR000BSB	-0.000744334	-0.00328416	-0.00598094	-0.00689053	-0.00133759	3.41918
MYNN.HEK293.ENCSR707BNG	-0.000538732	-0.00129516	-0.00387145	-0.00338946	-0.00333248	3.4179
BRD4.DND41.GSE54379	0.000382775	-0.00366173	-0.00684401	-0.00283946	-0.000600278	3.41621
SPI1.THP-1_DIFF.GSE25426	0.00103972	0.000691677	0.0054919	0.00431121	0.003695	3.41541
ESR1.MCF-7_E2.ERP000901	0.000300796	0.00148999	-0.00341163	0.00237961	0.00926472	3.41003
DPF2.MCF-7.ENCSR234VCE	-0.00156719	-0.00409959	-0.00337881	-0.00171361	-0.00112059	3.41002
GTF2F1.K-562.ENCSR377BLZ	0.00139397	0.00384534	0.00359639	0.00795634	0.00402906	3.40995
FOSL2.SK-MEL-147.GSE94488	-3.59979e-05	0.000572783	0.00567813	0.00539257	0.00455694	3.40708
MLL4.SW480.GSE115985	-0.00119892	-0.0019714	-0.0043474	-0.0037584	-0.00631616	3.40669
SMARCA5.MCF-7.ENCSR487ASM	-9.47233e-05	-0.00187235	-0.00151004	-0.00433666	-0.00604612	3.40493
MAFK.Hep-G2.ENCSR000EEB	0.00125075	0.00165997	0.0026733	0.00412331	0.00494267	3.40147
ZNF30.HEK293.GSE76494	0.000482092	0.00259201	0.00589244	0.00261122	0.00117575	3.39679
NONO.K-562.ENCSR886RYH	0.000797194	0.00517873	0.00438961	0.0023027	0.00182314	3.39568
FOS.MCF-10A.ENCSR000DON	-0.00124452	-0.00130025	-0.00297107	-0.00430352	-0.00680561	3.394
NCOR1.K-562.ENCSR910JAI	0.00166465	0.00316003	0.00168589	-0.000763887	0.0061756	3.39395
USP7.HEK293T.GSE61048	-0.000741369	-0.000998494	-0.00300784	-0.00563638	-0.00101372	3.39294
OTX2.D283-Med_shGFP.GSE92582	0.00119313	0.00344105	0.00302983	0.00225066	0.0051052	3.39204
CTCF.B-cell.ENCSR000AUV	0.000801868	0.00296685	0.00341516	0.00581981	0.00355554	3.39186
CDK9.A-375_A771726.GSE57431	0.000170308	-0.00197609	-0.0047514	-0.00269602	-0.00293725	3.39073
SUZ12.CRL-7250_shSS18.GSE108025	0.000268933	0.00579031	0.0040218	0.000864165	0.00216344	3.38942
PGR.T-47D_PROG.GSE68355	-0.000277873	-0.00194526	-0.00294792	-0.00641838	-0.00295635	3.38447
CEBPB.SUM159PT_100nMtrametinib_24h.GSE87418	0.000721145	0.00327977	0.00552655	0.00232317	0.00478736	3.38075
ZNF133.HEK293.ENCSR283MWQ	-0.00127264	0.0018069	0.00143367	0.00298805	0.00403676	3.37982
GTF2F1.HeLa-S3.ENCSR000ECZ	0.000721431	0.00249692	0.00415543	0.00425045	0.00525316	3.37314
ESR1_Y537N.MCF-7_talen.GSE94493	-0.000799822	-0.00337997	-0.00407172	-0.00246441	-0.00468602	3.37302
MAX.SK-N-SH.ENCSR000BVD	-0.001772	-0.00400117	-0.00651918	-0.00294487	-0.00588282	3.37042
BRD4.HCC1806_100nMtrametinib_24h.GSE87418	0.0015683	0.00239874	0.00614653	0.00224721	-0.00301868	3.37025
CTCF.cardiac_right-atrium-auricular-region.ENCSR066GBX	0.00120879	0.00510046	0.0059606	0.00223996	-0.000778699	3.36939
CLOCK.BA40-neocortex_4.GSE96659	0.00133434	-0.00188427	-0.00283687	-0.00244591	-0.00241227	3.36864
RBM39.Hep-G2.ENCSR339JTP	-0.00308098	-0.00443914	-0.00221767	-0.0042027	-0.00563285	3.36671
CTCF.gastroesophageal-sphincter.ENCSR186NVR	0.000235206	-0.00279073	-0.00598522	-0.00614828	-0.00116441	3.36551
SMC1A.Hep-G2.GSE76893	-0.000212486	-0.00112607	-0.00450363	-0.00471752	-0.00557228	3.36508
BRD4.retina_AB1-FW13.GSE86981	-0.000128112	0.001293	0.00332907	0.00353176	0.0054679	3.36368
PGR.AB32.GSE31129	-0.00105333	3.18344e-05	-0.00452803	-0.00640149	0.000239343	3.36361
RAD21.A-549.ENCSR000DYE	-0.00037046	-0.00123634	0.00436636	0.0021878	0.00993987	3.36134
SPI1.macrophage_TPP.GSE66594	7.9413e-05	0.00224286	0.00534198	0.00645625	0.0046961	3.35893
BRD4.Mutu-1_JQ1.GSE84213	0.00128847	0.00480236	0.00554057	0.00210483	0.00135874	3.3575
ZNF610.HEK293.ENCSR691TXI	-0.00124503	-0.00241447	-0.00528609	-0.00268168	-0.00314269	3.35745
NEUROG2.MRC-5_N_02DPT.GSE75910	0.00200896	0.00144322	0.00299608	0.00453678	-0.00254963	3.35603
TARDBP.MCF-7.ENCSR801SWX	-0.000236578	0.000439826	0.00413658	0.00670434	0.00334421	3.35355
SPI1.LCL.ERP004110	0.00105391	0.00240703	0.00397237	0.00324898	-0.00470394	3.35201
GATAD2B.MCF-7.ENCSR979FQP	0.000790176	0.00184481	0.00514513	0.00303482	0.0018886	3.34796
ESR1.MCF-7_E2-ICI.GSE67295	0.00124921	0.00162036	0.00417579	0.00405963	0.00067519	3.34496
ETV1.LNCaP.GSE47120	0.000850521	0.00241699	0.00277071	0.00506381	0.00498378	3.34297
AR.LTAD_EtOH.GSE94577	-0.000146573	-0.00110558	-0.00318529	-0.0028263	-0.00393438	3.3381
ZNF213.HEK293.ENCSR295GRB	0.0014852	0.00186022	0.00374861	0.00331863	0.00358435	3.3365
ESR1.T-47D_PROG.GSE68355	0.00104156	0.00342993	0.00334654	0.00475094	0.000261547	3.33273
FOXM1.MDA-MB-231_THIOS.GSE40762	2.13123e-05	-0.00202674	-0.0045885	-0.00309059	-0.00638829	3.33055
SP2.Hep-G2.ENCSR000BOU	-0.00194638	-0.00388659	-0.00363702	-0.00245019	-0.00543846	3.32619
FOXA1.MCF-7_E2.GSE60270	-0.0011567	-0.0031201	-0.00184002	-0.00364923	-0.00549309	3.325
NKX3-1.LNCaP_DHT.GSE28264	-0.000648486	-0.00219095	-0.00132981	-0.00363026	-0.00369305	3.32311
AR.VCaP_SHPIAS1_R1881.GSE56086	-0.00153514	0.00301196	0.00596775	0.000611275	-0.000875953	3.32084
MTA3.K-562.ENCSR914NEI	0.000375392	0.0025065	0.0032013	0.0085154	0.00855264	3.32003
NR1H2.HT29_GW3965_2H.GSE77039	-0.00144242	-0.00460408	-0.0044022	-0.0012036	-0.000485834	3.31972
IRF1.K-562.ENCSR000EGL	-0.000173367	-0.00196707	-0.00172115	-0.0037514	-0.00643693	3.3161
CTCF.nerve_tibial.ENCSR469POZ	-0.00121788	-0.0039927	-0.00336127	-0.00209513	-0.00436798	3.31386
ESR1.T-47D.ENCSR000BQD	0.00204926	-0.00124326	0.000544957	-1.90847e-05	-0.00912555	3.3104
AR.MCF-7.GSE48930	-0.00108194	0.000259284	0.00297504	0.00373182	0.00627306	3.30782
ZEB2.K-562.ENCSR004GKA	-0.00149594	-0.00401163	-0.00367278	-0.00113852	-0.00255562	3.30433
ZNF549.HEK293.GSE76494	-0.00222402	-0.000898109	0.00173743	0.00126432	-0.00499865	3.30315
IKZF5.Hep-G2.ENCSR210HBN	0.000862167	0.00468487	0.00632139	0.00597908	0.0105927	3.30091
RELA.Detroit-562_TNFa.GSE91018	-9.59217e-05	-0.00184466	-0.00319904	-0.00448644	-0.00680227	3.29691
E2F7.IMR-90_SENES_SHRB.GSE40343	-0.000174583	0.000319743	0.00235562	-0.00483386	-0.00663084	3.29661
KLF7.HEK293.ENCSR604VWJ	-0.00100987	-0.00329907	-0.00617554	-0.00140895	0.00196488	3.2955
MAZ.T778.GSE57499	0.00051075	0.00203914	0.000729388	0.00145463	0.0137208	3.28968
CTCF.HUES-64.GSE97394	-0.000275071	-0.00150666	-0.00373646	-0.00435652	-0.0106549	3.28503
CTCF.KARPAS422.ENCSR113REG	-0.000579956	-0.00297685	-0.00466341	-0.00578024	-0.0040664	3.28169
SUZ12.WA01.ENCSR000ATS	-0.000929172	-0.00412819	-0.00323335	-0.00233094	-0.00198979	3.28014
CTCF.aorta_ascending.ENCSR960MDF	-0.0015197	-0.00269946	-0.00540373	-0.00356678	-0.00571823	3.27993
FOXA2.liver_CARN1618.ERP008682	0.000409931	0.00200159	0.00384801	0.000898291	0.00607679	3.2792
RELA.GM18526.ENCSR000EBA	-0.00169215	-0.00333441	-0.00309945	-0.00190443	-0.00104128	3.27735
RAD51.MCF-7.ENCSR442VBJ	-0.000415517	0.00439676	0.00303844	0.00511983	0.00189828	3.27627
CBFB.GM12878.ENCSR860UHK	0.000394642	0.00436683	0.00476052	0.00362072	0.00450863	3.27345
ZNF534.HEK293T.GSE78099	0.00076701	0.00246883	0.000813082	0.00233753	0.00468322	3.27275
ATF3.K-562.ENCSR000BNU	0.00125959	0.00189608	0.00335705	0.00551526	0.00339432	3.27203
NKX2-1.A-549.GSE86957	-5.79134e-05	-0.000980267	-0.00341057	-0.00296339	-0.00619898	3.27105
ZBTB7B.MCF-7.ENCSR277BXW	-0.000582937	-0.00302571	-0.00366319	-0.00255432	0.00310935	3.26516
SP1.HEK293T.ERP007114	-0.0010241	-0.00304902	-0.00578929	-0.00452024	-0.00313743	3.26492
GATA3.Jurkat.GSE76181	-0.00061956	-0.00330335	-0.00358881	-0.00243397	-0.00396849	3.26272
TAF1.PFSK1.ENCSR000BQN	-0.0018569	-0.0024377	-0.00547011	-0.00401519	-0.0017819	3.26081
RXR.macrophage.ERP008801	9.47092e-05	-0.00224709	-0.00276443	-0.00276335	-0.00502723	3.26064
NCOR2.LS180_125.GSE39277	0.00118831	-0.000120139	-0.00160716	-0.00233831	-0.00567763	3.26045
ESR1.T-47D_R5020.GSE68355	-0.000942163	-0.00224896	-0.00254936	-0.00223294	-0.00500583	3.25898
TAL1.erythroid.GSE42390	0.00213592	0.00108806	0.00369621	0.000944503	-0.00349205	3.25866
ELF1.K-562.ENCSR502OEK	-0.000738922	-0.00180874	-0.00396022	-0.00670653	-0.00441491	3.25335
BMPR1A.HUVEC-C.GSE60156	0.00145073	0.00312819	0.00430836	0.00393449	0.000540706	3.24994
NR3C1.breast_tumor_Male_9.GSE104399	0.00150853	0.00614099	0.00136641	-0.00061501	0.000937044	3.24617
CTCF.GP5D_SIRAD21.GSE51234	0.00143392	8.79578e-05	0.00206825	0.00350777	0.00762339	3.24504
PRDM9.HEK293T.GSE78099	0.00146783	-3.6194e-05	-0.0021562	0.000170026	-0.00605427	3.24173
CTCF.MCF-7_TAM.ERP000380	0.00051558	0.00142035	0.00630355	0.00285323	0.00634946	3.24008
ERG.VCaP_R1881.GSE49091	0.000690159	0.00188194	0.00510989	0.00167342	0.00356197	3.23933
BRD2.HEK293T.GSE39579	0.000570229	0.00391881	0.00595948	0.00177085	0.00625057	3.23894
E2F1.HMEC-1.GSE62425	0.00151751	0.00278351	0.00673332	0.0043429	7.98675e-05	3.23856
BCL6.Hep-G2.ENCSR759BDG	0.00150644	0.00594722	0.00979704	0.0074787	0.0026675	3.23853
ESR1.breast_tumor_Male_4.GSE104399	0.00167363	0.0038928	0.00492884	0.0038956	-0.00018307	3.23295
SMC3.neural.ENCSR404BPV	0.0024827	0.00538409	0.00293775	0.000758359	-0.00303707	3.23234
STAT3.MCF10A-Er-Src_TAM.GSE115597	0.000755777	0.0030123	0.00336992	0.00231849	0.0057403	3.23106
PAX5.GM12878.ENCSR000BHJ	0.00130595	0.00202845	0.00525606	0.00524225	0.00636075	3.22865
VDR.LS180_125.GSE31939	-0.00236681	-0.00142294	-0.00351377	-0.000207094	-0.0024143	3.22784
GATA1.K-562.ENCSR000EFT	0.00249209	0.0026934	0.00032717	0.00378361	0.00104896	3.22311
GATA6.YCC-3.GSE51705	-0.00251917	-0.00129498	0.00187558	0.00229247	-0.0035924	3.22091
ZNF519.HEK293T.GSE78099	0.00219719	0.00310993	0.00243855	-0.000937125	-0.00206512	3.21892
XBP1.MDA-MB-231_HYPO_GLUDEP.GSE49952	-0.0013119	-0.00177183	-0.00347885	-0.00327946	-0.00372939	3.21789
TCF7L2.HeLa-S3.ENCSR000EVF	-0.000494726	-0.0024046	-0.0024582	0.00478266	0.00331234	3.21554
ARID2.K-562.ENCSR491EBY	0.00110741	0.000948165	0.00124797	-0.000452968	-0.00734004	3.20531
LDB1.HEP.GSE52637	-0.000475072	-0.00294882	-0.00404146	-0.00184661	-0.00156423	3.20276
KLF5.HCC95.GSE88976	-0.00151581	-0.00267113	-0.00394244	-0.00187906	0.00171288	3.2004
ASH2L.VCaP_R1881.GSE60841	-0.000798095	-0.00143768	-0.00426691	-0.00367925	-0.00496179	3.19815
BACH1.WA01.ENCSR000EBQ	-0.000716571	-0.00282607	-0.00486071	-0.00332313	-0.000760142	3.19385
TFDP1.MM1-S.GSE80661	0.000185196	-0.00244363	-0.00555544	-0.00476269	-0.00439297	3.19305
NR2F1.MCF-7.GSE41561	4.82576e-05	0.00334686	-0.00318741	-0.00689442	-0.00255348	3.19297
RXRA.JMSU-1_RXRA-S427F.GSE107734	0.000815265	0.000320989	-0.00241844	-0.00221747	-0.00809973	3.19281
IRF3.HeLa-S3.ENCSR000EDF	-0.00316875	-0.00498022	-0.00409452	0.000806241	-0.00346534	3.19214
USF2.K-562.ENCSR000EHG	-0.00141273	-0.00323157	-0.00423663	-0.00243512	-0.00720454	3.18977
KDM5A.A-549.ENCSR933MHJ	-0.000267583	0.000688693	0.00305222	0.00446978	0.00691392	3.18868
NKX2-1.NCI-H2087.GSE39998	-0.00134935	-0.00231653	-0.00221974	-0.0034159	-0.00313396	3.18776
ESR1.breast_tumor_Male_23.GSE104399	-4.62473e-05	0.000125563	0.00186767	0.00345727	0.00778055	3.18608
MECOM.SKH1_E2.GSE102697	-2.11982e-05	0.0025135	0.002347	0.00618718	0.00270392	3.18257
EZH2.GM23338.ENCSR045YHA	-0.00026338	0.00351649	0.00317735	0.0034659	0.00335479	3.18223
E2F6.HeLa-S3.ENCSR000EVK	0.00114187	0.00160765	0.00343383	-0.00289257	-0.00379475	3.18051
CTCF.WA01.ENCSR000DLK	-0.00179831	-0.00175994	-0.00398788	-0.00505883	-0.00706278	3.17913
ARID3A.GM12878.ENCSR725LYT	-0.00159807	-0.00370013	-0.00334325	-0.00223529	-0.00269753	3.17444
ESR1.breast_tumor_Male_20.GSE104399	-0.00241813	-0.00163008	-0.00570619	-0.0023227	-0.00215163	3.17208
MYC.MM1-S_JQ1.GSE42161	6.05218e-05	0.00180063	0.00199514	0.00512935	0.00331258	3.17126
ZNF143.WA09_heat-shock.GSE105028	-0.000899006	-0.00335962	-0.00318565	-0.00431811	-0.00453148	3.17036
IKZF1.BCR-ABL1.GSE58825	-0.000606362	-0.00305746	0.000100465	0.00271936	0.00562872	3.16671
POU5F1.hiPSC_3s2.GSE81899	-0.00125467	0.00256144	0.0026918	0.00294969	-0.00057078	3.16586
CTCF.gastroesophageal-sphincter.ENCSR206ETG	0.0012055	0.00367652	0.00432585	0.00508522	0.00142934	3.15998
EZH2phosphoT487.DOHH2.ENCSR562NOP	0.00115388	0.00462933	0.00251905	-0.00150725	-0.00152683	3.15635
TRIM24.K-562.ENCSR957LDM	-0.00223519	-0.00480236	-0.000214747	-0.00115072	0.00210918	3.15318
ZNF24.Hep-G2.ENCSR362NWP	-0.000471908	-0.00342588	-0.00411099	-0.0025502	-0.000991914	3.15106
BRD4.retina_AB1-FW20.GSE86981	-0.00109345	-0.00134052	-0.00585346	-0.00628053	-0.00518141	3.14779
RNF2.K-562.ENCSR138FUZ	0.00170801	0.00413373	0.00217329	0.00216054	0.00278337	3.14193
FOXM1.HeLa.GSE52098	0.000121458	-0.00277068	-0.00531754	-0.00331902	-0.00288427	3.14184
CTCF.esophagus_squamous-epithelium.ENCSR838RUX	-4.70863e-05	0.00107694	0.00553796	0.00484661	0.00360238	3.14162
BCL3.A-549.ENCSR000BQH	0.00139665	0.00177246	0.00279367	0.00309125	0.00636889	3.14143
RELA.HeLa-B2_GRKD_TA_TNFA.GSE24518	-0.000229898	0.0025974	0.00344402	0.0041788	0.00176683	3.13998
ESR1_Y537S.T-47D_E2.GSE94493	0.00115327	0.00165183	0.00471536	0.00401743	0.00205162	3.13928
SOX4.MRC-5_1DPT.GSE75910	-0.00110523	-0.0027877	-0.000906669	0.00145376	0.00669463	3.13914
MYC.BLUE1.GSE30726	-0.000132356	0.00184941	0.00465791	0.00449209	0.00188564	3.1391
FOXA1.LNCaP.GSE52725	-0.00241022	-0.0028641	-7.77255e-05	0.00105899	-0.00498468	3.13809
HLF.Hep-G2.ENCSR528PSI	8.23762e-05	-0.0039041	0.000248481	0.000130599	-0.00658515	3.1338
SETX.A-549_Influenza_PR8_NS1.GSE52936	0.000221184	-0.000694881	-0.00280384	-0.00151967	-0.00657355	3.13347
E2F6.K-562.ENCSR000EWJ	-0.00167591	-0.00342669	-0.00469172	-0.00524332	-0.00850846	3.13254
FOXA1.LNCaP_SHGATA2_R1881.GSE69043	-2.5354e-05	0.000893802	0.00569174	0.00421362	0.000279634	3.12854
MYC.HCT-116.GSE86556	-0.00102176	-0.00338654	0.000553678	-0.00212523	-0.00644914	3.12854
TRIM22.GM12878.ENCSR835XKS	0.000770864	0.00256481	0.0041424	0.00304008	0.00374321	3.12348
ZNF391.HEK293.ENCSR210MET	0.00168874	0.00206297	0.00370407	0.00364467	0.00317879	3.11627
MYB.PF-382.GSE94000	-2.10382e-06	-0.0035897	-0.00348123	-0.00157131	-0.00436821	3.1159
STAT1.GM12878.ENCSR332EYT	0.00151886	0.000932526	0.00336473	0.00217207	0.00332663	3.11557
NCOR1.LS180.GSE39277	-0.000126849	-0.00010628	-0.00109637	0.00191995	0.00844088	3.11522
DEK.HeLa-S3.ENCSR219MKK	-0.00123519	-0.00426618	-0.00272007	0.000999274	0.0054595	3.11434
POU2F2.GM12891.ENCSR000BII	0.000477322	0.0019805	0.00284016	0.00321657	0.0056199	3.11385
CREB1.A-549.ENCSR000BRB	-0.000603378	-0.00301483	-0.00331939	-0.00744196	-0.00728013	3.11173
BRD4.HCC1395.GSE63581	0.00163478	0.00338814	0.00711293	0.00407854	-0.000730018	3.1107
MYC.CA46.GSE30726	-0.000648633	0.00203489	0.00280256	-0.00211739	-0.00419059	3.10971
FOXK2.Hep-G2.ENCSR171FUX	4.57356e-05	0.00300021	0.00274927	0.00616658	0.00134619	3.10742
KLF5.GP5D.GSE51234	-0.000475617	-0.0037689	-0.00444901	-0.00121175	0.00278581	3.10707
ZEB2.K-562.ENCSR322CFO	0.00177795	0.00322038	0.00315945	0.00207335	0.00175088	3.10535
MYBL2.Hep-G2.ENCSR000BRO	-0.00212821	-0.001628	0.0015392	0.00240382	0.00446843	3.10289
SMAD3.MDA-MB-231.GSE104760	-0.00225722	-0.00280428	-0.00518852	-0.00471491	-0.00150449	3.09992
GATA3.T-47D.ENCSR000BMX	0.00072339	0.00340691	0.00263703	0.00477536	0.00145495	3.09928
GATA1.K-562.GSE107726	-0.000571034	0.0010149	0.00223971	0.00606265	0.00306508	3.0989
CHD1.LNCaP_DHT.GSE64528	-0.00149839	-0.00226948	-0.00155119	-0.00204883	-0.00393755	3.09736
CLOCK.BA40-neocortex_0.GSE96659	0.00204702	0.00299581	-0.000172311	-0.00203804	0.00182293	3.09677
MYC.U2OS_HA-OmoMYCwt_EtOH.GSE77328	0.000246573	0.00224566	0.00501573	0.00434337	0.00309273	3.09592
SRSF4.Hep-G2.ENCSR696MBC	-0.00150939	-0.00213011	-0.00207243	-0.00128395	0.00447679	3.09562
AR.LNCaP.ERP003503	0.00205949	0.00206364	0.00204981	0.00240681	0.00297476	3.09543
OTX2.D341-Med_CRISPR-OTX2.GSE92582	-0.00106286	-0.00240438	-0.0063939	-0.00571221	-0.00351712	3.09406
CTCF.neuron_bipolar_doxy_4d.ENCSR066BZZ	0.000462519	0.00269624	0.00501039	0.00384211	0.00411164	3.09384
NKX2-2.islet.ERP004003	-0.000944794	-0.00420664	-0.00412226	-0.00150684	-0.0040248	3.08836
ERG3.HEK293.GSE76494	-0.00174603	-0.000695593	0.00437597	0.00556345	0.00594429	3.08769
TP53.SW480_0h_TNFa.GSE102796	0.0013787	0.00281161	0.00371853	0.00235588	0.000568842	3.08642
BCL11A.GM12878.ENCSR000BHA	-0.000390729	0.00313858	0.00302587	0.00378631	0.00290373	3.08619
BHLHE40.GM12878.ENCSR517QHU	0.000358771	-0.00264988	-0.00571117	-0.00343532	-0.00553474	3.08606
CTBP1.MCF-7.ENCSR636EYA	0.000825298	0.00237024	0.00439164	0.00248051	0.00385197	3.08269
YY1.HCT-116.ENCSR000BNX	-0.00168154	-0.001396	-0.00672772	-0.00717084	-0.00300659	3.08143
ZNF479.HEK293T.GSE78099	-0.000104594	0.000156674	-0.00183565	-0.00597131	-0.00230364	3.08059
CTCF.esophagus_squamous-epithelium.ENCSR773JBP	0.00129873	0.00293683	0.0035764	0.00177631	0.00411733	3.07992
CEBPB.K-562.ENCSR000EHE	0.000879762	-0.00305265	-0.00258027	-0.00377518	-0.00444871	3.07415
STAT3.MCF-10A.ENCSR000DOZ	-0.00125326	-0.00317837	-0.00398423	-0.00155952	-0.00355148	3.06978
CHD1.WA01.ENCSR000EBU	-0.00243678	-0.0039674	-0.00211005	-0.00202644	-0.000136327	3.06968
SMAD3.NCI-H441.GSE51509	-3.65329e-05	0.000636776	0.00325694	0.00521862	0.0046834	3.0662
RUNX2.SaOS-2.GSE76937	-0.000441448	0.00370622	-0.00270299	0.00136847	0.00258564	3.06294
EP300.SK-N-SH.ENCSR000BUA	-0.000703112	-0.00224237	-0.00170655	-0.00288779	-0.00574428	3.06224
AR.LNCaP_1F5.GSE30623	-0.000143977	0.00200999	0.00197266	0.00356644	0.00464927	3.06192
CDX2.CACO2_DIFF.GSE23436	-0.00218588	-0.00316157	-0.00337636	-0.00133179	0.00140225	3.06055
MYC.LS174T_BI8622.GSE59223	-0.00237601	-0.00408734	-0.00179988	-0.00106115	-0.00200274	3.06025
MED1.SUM159PT_100nMtrametinib_24h.GSE87418	0.0018468	0.000984549	-0.00264832	0.00212058	0.00449048	3.05935
JUNB.HAEC.GSE89970	-0.00177593	0.00180012	0.00195403	0.00128672	0.0044453	3.05933
BRD4.KK-1_DMSO.GSE94732	0.00115593	0.0021425	0.00164857	0.00229892	-0.00455003	3.0589
CTCF.WI-38VA13.GSE41048	-0.0020223	-0.00333404	-0.00311074	-0.00182331	-0.00691366	3.05848
GATA3.SK-N-SH.ENCSR000BTH	0.000508478	0.00208462	0.00457014	0.0050573	0.00152069	3.05718
YY1.GM12891.ENCSR000BKJ	0.00140719	0.00309364	0.00544469	0.00399579	0.00477403	3.05624
EHF.primary-bronchial-epithelial.GSE85401	0.000351663	0.0018761	-0.0026222	-0.00105279	0.0061525	3.05582
ESR1.MCF-7_estradiol_45min_H4.GSE99626	-0.00120493	-0.0031163	-0.00259006	-0.00121931	-0.00155868	3.0551
FOXA1.VCaP_SHCTR_R1881.GSE56086	-0.00078938	-0.00240736	-0.00369888	-0.00287636	-0.00406555	3.05268
FOSL2.Hep-G2.ENCSR000BHP	-0.000734667	-0.00235683	-0.0026814	-0.00349194	-0.00390734	3.04872
ESR1_Y537S.T-47D_dox_E2.GSE94493	-0.00185989	-0.00532124	-0.0038378	-0.00142795	0.000542771	3.04729
ERG.VCaP_shARID1A.GSE110655	-0.000502312	-0.0029978	-0.00528431	-0.00498753	-0.00369527	3.04472
PHF8.WA01.ENCSR000ATK	-0.00206531	-0.00542191	-0.00634265	-0.00742466	-0.000126209	3.04226
EZH2.RH30_DMSO.GSE85169	0.00083987	0.00286435	0.00359406	0.00410579	0.00110257	3.0422
STAT1_pS727.SET-2.GSE100566	0.000573402	0.00106818	-0.00478891	-0.00434357	-0.00448783	3.04196
PDX1.islet.ERP001456	0.000416654	0.000304252	0.00318978	0.00413294	0.0039218	3.04097
RAD51.Hep-G2.ENCSR081WLS	-0.00357636	-0.00285845	0.000976385	0.00741018	0.00120315	3.03936
SKI.HL-60_CRISPRCas9_ctrl.GSE107553	-0.000934757	0.00100149	0.00350233	0.00464698	0.00278981	3.03481
BRD4.SUM159PT_100nMtrametinib_48h.GSE87418	-0.000577697	-0.00453495	-0.00756228	-0.00922667	-0.00308831	3.03423
FOSL2.MCF-7.ENCSR000BUI	-0.00107257	-0.00111621	-0.00322294	-0.00268019	-0.00533236	3.03269
CLOCK.BA40-neocortex_3.GSE96659	0.00156727	-8.59735e-05	-0.00425745	-0.0028546	-0.00113788	3.03257
NR3C1.A-549.ENCSR000BJT	0.00110212	0.00301535	0.00150135	-0.000992119	-0.00603062	3.03037
BRD4.P493-6_MYC_1H.GSE42262	0.00138018	-0.000478844	-0.00380354	-0.00441744	-0.00166358	3.02973
ESR1.breast_tumor_Male_5.GSE104399	0.0013115	0.00274948	2.01696e-05	-0.00129136	-0.00595795	3.02428
NKX2-1.H9_derived-cIN.GSE99937	0.00118109	0.00263919	0.00180157	-0.00303385	-0.000261625	3.02383
REST.A-549.ENCSR000BQP	0.00268845	0.00646176	0.00584032	0.000570796	0.00110005	3.02289
ZNF629.HEK293.ENCSR351NON	0.00185777	0.00292759	0.00818451	0.00405921	0.000144274	3.02126
BAF155.VCaP_shERG.GSE110655	0.000369864	-0.00174581	-0.00447342	-0.00463809	-0.00684674	3.02113
BRD4.MV4-11_IBET_SGC.GSE71776	0.00292952	0.00340655	0.00645216	0.00299707	0.00199818	3.02086
AR.LNCaP_SHFOXP1_DHT.GSE62492	0.00213013	0.00116722	0.00353725	-0.000806417	0.0026604	3.02022
PAX5.OCI-Ly7.GSE69558	0.00281186	0.0016538	0.00137757	-3.80819e-06	-0.00255821	3.01686
ZFP36.Hep-G2.ENCSR382XLA	0.00143681	-0.00176166	0.0023381	0.00109891	0.00313268	3.01579
ZKSCAN1.K-562.ENCSR882ERE	0.00101786	0.00300642	0.0057797	0.0032231	0.00343552	3.01486
RAD21.Hep-G2.ENCSR054FKH	0.000113	-0.00146082	-0.00386208	-0.00414744	-0.00570428	3.01435
GABPA.A-549.ENCSR000BPY	0.000624472	-0.00241062	-0.00484652	-0.00619876	-0.00235774	3.01148
SREBF2.HeLa-S3.ENCSR611WZO	0.000275967	-0.00241464	-0.00208218	-0.00306417	-0.00314196	3.01105
YY1.HeLa.GSE31417	-0.000515336	-0.00160678	-0.00631743	-0.00566285	-8.63588e-05	3.01042
CTCF.skin_suprapubic.ENCSR756KRS	-0.000492726	0.00440301	0.00703367	0.00107893	-0.00106009	3.00882
SMAD3.BGO3.GSE21614	0.000349579	0.00196556	0.00409597	0.00192944	0.00369705	3.00798
RAD21.THP-1_siWAPL-NS1-Pam3csk-7h-Flavo-3h.GSE103477	3.5378e-05	0.00402101	0.00589815	0.0043175	0.000782687	3.00676
CBX1.K-562.ENCSR948QLZ	-0.00234668	-0.00457825	-0.00449437	-0.00146193	-0.000967769	3.00281
RELA.Huh-7_IL1.GSE89212	-0.0020813	-0.00153341	-0.00112086	-0.000896343	-0.0045013	3.00198
E4F1.MCF-7.ENCSR841YWU	0.000680145	-0.00179414	0.00236719	-0.00208895	-0.00369819	3.00149
TEAD4.SK-N-SH.ENCSR000BUQ	0.000643392	-0.00184558	0.00557813	0.00108799	0.00245127	3.00035
RELA.Detroit-562_Poly-I.GSE91018	-0.00134654	-0.000843313	0.00412421	0.00466022	0.00199037	2.99743
ZNF574.MCF-7.ENCSR402JAC	0.00220259	0.00443715	0.00109053	0.00200521	0.00117169	2.99611
SMC1A.GM12878.GSE93080	0.00131938	0.00188799	0.000784325	0.0037232	0.00557096	2.99605
LCORL.Hep-G2.ENCSR950NAZ	0.00186252	0.00329826	0.00103938	-0.00147491	0.00128719	2.99554
FOXA1.MCF-7-WS8_VEH.GSE113092	0.00227338	0.00265498	0.00252902	0.00590883	0.00157132	2.99428
JUN.endothelial_umbilical-vein.ENCSR000EFA	-0.00117791	-0.0056854	-0.00270395	-0.00179066	-0.0005054	2.99419
RNF2.WA01.GSE104690	-0.000833991	-0.00264186	-0.00366959	-0.00114579	-0.00308191	2.99404
HOXB13.LNCaP.GSE94682	-0.00176887	-0.000807859	-0.00115183	0.00217647	0.00412274	2.99395
GLIS2.HEK293.ENCSR535DIA	-0.00128536	-0.0022039	-0.00429349	-0.00242837	-0.00508713	2.99346
RELA.GM12892.ENCSR000EAN	-0.000752439	-0.00390792	-0.00302383	0.00109194	-0.0015596	2.99283
FEZF1.HEK293.GSE76494	-0.00157489	-0.00296056	-0.00328679	-0.00125539	0.00158264	2.9904
ESRRA.SKBR3_HRG.GSE81651	0.00223442	0.00304045	-0.000748592	-0.00268016	-0.00287906	2.9897
CTCF.epithelial_esophagus.ENCSR000DTR	-0.00180956	-0.00390922	-0.00594306	-0.00360525	-0.00209896	2.98895
MTA2.GM12878.ENCSR293QAR	0.000667263	0.00373622	0.00371989	0.00266629	0.000854795	2.98351
AHR.Hep-G2.ENCSR412ZDC	0.00141828	0.000181602	-0.00259002	-0.00520033	-0.00782157	2.9831
TAL1.CD34.GSE52924	0.00015785	-0.00356086	-0.00279317	-0.00472362	-0.000781088	2.98228
E2F5.K-562.ENCSR709DRM	-0.00281861	-0.00116223	-0.00256869	0.000568683	-0.00426084	2.98125
CTCF.THP-1_Pam3csk-360m-Flavo-240m.GSE103477	-0.000195671	-0.00425396	-0.00306575	-0.00374573	-0.00550293	2.97896
AFF4.CD4_TH1_DMSO.GSE62482	0.00130472	0.000741283	0.00643435	0.00346335	0.00353234	2.97708
TRIM28.TB40E.GSE53271	-0.00106555	-0.00369228	-0.00411037	-0.00251391	-0.00116255	2.97242
RBFOX2.K-562.ENCSR822LBD	0.00110128	-0.00255988	-0.00718394	-0.00303711	-0.00176983	2.97207
TP53.U2OS_NUT.GSE46641	-0.000972846	-0.00271308	0.00136116	-0.000669806	-0.00422324	2.97131
ESR1.MSF-7.GSE116768	0.000869296	0.00251253	0.00197082	0.000617845	0.0062653	2.97051
FOXA1.A-549.ENCSR000BRD	0.00237265	0.00415029	0.00133093	-0.00241192	-0.00134267	2.96935
TAF1.GM12891.ENCSR000BIM	0.000889905	0.00212899	0.006097	0.00490538	-0.00331784	2.96887
FOS.endothelial_umbilical-vein.ENCSR000EVU	0.000654624	0.000401954	0.00176042	0.00462872	0.00488618	2.96623
TP53.GM06170.GSE55727	0.00100396	0.00192769	0.000977684	0.00350447	0.00244885	2.96614
ETS1.DU145.GSE59021	-0.000310037	-0.00189868	-0.00545307	-0.00386565	0.00277547	2.96096
ZNF263.HEK293T.GSE78099	-0.00137223	-0.00103796	0.00241346	0.00403601	0.00148384	2.96014
MED26.U2OS_SHCTR.GSE73742	0.0015614	0.00218231	-0.00235	-0.00396461	-0.00745497	2.95979
ZNF260.HEK293.GSE76494	0.000146544	0.000832948	0.00472338	0.00210101	-0.00377489	2.95832
TP53.IMR-90_SENE.GSE53491	0.00178143	-0.00114675	0.00263251	0.00339387	0.0029849	2.95767
FOSL2.A-549.ENCSR000BQO	0.00122896	0.00169418	0.00359247	0.00436263	0.00340038	2.95689
CHD8.T-47D_ETOH_45.GSE62428	-9.36633e-05	0.0016456	-0.000940133	0.000414374	0.00786766	2.95543
SUZ12.LNCaP.GSE39459	-0.0044945	-0.000550942	0.000370798	0.000956527	0.00181469	2.95379
ZNF3.Hep-G2.ENCSR182QWU	-0.00134363	-0.00286544	-0.00442635	-0.00211709	-0.0029049	2.95336
EGR1.WA01.ENCSR000BJA	-0.000493261	-0.00130484	-0.00186411	-0.00284147	-0.00647146	2.95109
POU4F2.HNPC_DIF.GSE74814	0.000790832	0.00306081	0.00266768	0.00239365	0.00444127	2.95061
INTS13.HL-60.GSE106359	-0.00179284	-0.00446154	-0.00400954	-0.00543686	-0.00514853	2.94931
OCA2.HBL1.GSE79480	0.000620696	0.00344341	0.00333435	0.00288108	0.00245939	2.94857
RAD21.IMR-5.GSE78957	0.00143224	-0.0018416	-0.0055458	-0.00112448	-0.00414253	2.94745
SMC1.HAP1_WaplKO-33.GSE94992	-0.000785659	-0.0030098	-0.00329467	-0.0024861	-0.00211677	2.94655
BCL6.B-cell_GERMINAL_CENTER.GSE68349	7.85517e-07	0.00168111	0.00364521	0.00497795	0.00374118	2.94651
SOX2.hiPSC.GSE56567	0.00204925	0.00455867	0.00215079	-0.0015676	0.000264966	2.94365
ZBTB24.HCT-116.GSE111683	0.000570031	0.00374694	0.00146452	0.000867916	0.00250115	2.94351
MAX.MKL-1.GSE69877	0.00104051	0.00175842	0.00490216	0.00390704	0.00691252	2.94201
TFAP4.DLD-1.GSE46935	0.00140285	0.00141868	-0.00166733	-0.00507977	-0.000497852	2.94198
ELK1.WA01.ERP002417	-0.00186813	-0.00318351	0.00144197	-0.00114955	-0.00262766	2.9388
NR3C1.Ishikawa.ENCSR000BLB	-0.000163511	-0.000491766	-0.00385237	-0.00278904	-0.00470612	2.93759
BRD4.HUVEC-C.GSE60171	0.000708	-0.00192813	0.00197875	-0.000779635	-0.0054018	2.93301
E2F4.MCF-10A.ENCSR000DOR	0.000516254	-0.00224923	-0.00215159	-0.00426012	-0.00630682	2.93126
TBL1XR1.K-562.ENCSR000EGB	0.00155999	0.00212543	0.00223166	0.00399169	0.00424142	2.93036
SMC3.GP5D_SIRAD21.GSE51234	-0.000640907	-0.00137188	0.00285567	0.00496373	5.8725e-05	2.92709
MEF2C.GM12878.ENCSR000BNG	-0.000937444	-0.00237464	0.00618492	0.000318977	-0.000453034	2.92692
CTCF.keratinocyte.ENCSR000DWX	-0.00182246	-0.00185063	-0.00366179	-0.0028252	-0.00466512	2.92681
ESR1.breast_tumor_Male_29.GSE104399	-0.000771227	-0.00140477	-0.000995979	0.00706597	0.00125268	2.92647
MYCN.SHEP-21N_DOX_0H.GSE80151	0.00233758	0.00253867	-0.000325462	-0.00365226	-0.00765384	2.92466
IKZF1.GM12878.ENCSR874AFU	0.00177185	0.00170407	0.00261093	0.00305494	0.00532937	2.92337
CTCF.esophagus_squamous-epithelium.ENCSR450FRI	-0.000277761	2.18657e-06	-0.00384496	-0.00640123	-0.00421247	2.92152
RELA.SW480_16h_TNFa.GSE102796	-0.000769	-0.00112554	-0.00266587	-0.00129154	-0.00514281	2.92143
ZNF695.HEK293T.GSE78099	-0.000564158	-0.00264697	-0.00468634	-0.00098056	-8.9897e-05	2.92081
NRF1.HMEC-1.GSE67867	-0.000102677	-0.00323035	-0.00247573	-0.00596655	-0.00570879	2.92076
ZNF283.HEK293T.GSE78099	-0.000319027	-0.00194759	-0.00243694	0.000510464	0.00361395	2.92063
JUN.HAEC_IL1b_4h.GSE89970	-0.00070708	-0.00249184	-0.00333461	-0.00453876	-0.0010202	2.92056
FOXA1.MCF-7_ETOH.GSE23852	0.00204998	0.00313083	0.00378202	0.000853675	0.00288859	2.92048
CD74.CLL_p4.GSE88955	-0.00126413	-0.00228654	-0.00139221	-0.0014448	-0.00449598	2.92014
ATF3.GM00739.GSE87562	-0.000867623	-0.00356598	-0.00388034	-0.00404566	0.00725124	2.919
HSF1.MO91_CHX_10UM.GSE45852	0.00152951	0.00323022	0.00353457	0.00173834	0.00206845	2.91894
CLOCK.MCF-7.ENCSR934JDG	0.00327302	0.00242491	0.00326104	0.000885925	0.00147541	2.91656
KLF4.PDAC.GSE64557	-0.00124207	-0.0038461	-0.00611889	-0.00260013	0.000688546	2.91393
ZNF334.HEK293T.GSE78099	0.000229915	0.00111168	-0.000624807	0.00220651	0.00468353	2.90996
EVI1.SKH1.GSE87283	0.000347918	0.00212506	0.00341617	0.00329107	0.00260691	2.90802
NIPBL.hESC_WNT3A.GSE64758	0.000869569	-0.00136391	0.00564122	0.00347349	0.00138012	2.9076
RCOR1.AML_OG86.GSE112074	0.000943292	0.00286514	0.00252593	0.00219781	-0.00111017	2.90694
NFATC1.HUVEC-C_VEGF.GSE49428	0.000308509	0.00124527	0.00510695	0.00398364	0.00809762	2.90459
HOXB13.VCaP.GSE96652	-0.00115178	-0.00324368	-0.00301687	-0.00380834	-0.00152203	2.90053
EZH2phosphoT487.neuron_bipolar_doxy_4d.ENCSR886KKK	-0.000706674	0.00098477	0.00337139	0.0028679	0.00466765	2.89913
RAD21.K-562.ENCSR000BKV	-0.000749366	0.00145211	0.00290739	0.00485718	0.00514094	2.89903
CTCF.MCF-7.GSE70764	0.00099705	0.00242125	0.00586719	0.00470159	0.00372437	2.89841
ZBTB33.GM12878.ENCSR000BHC	0.000728365	0.00122404	0.00330818	0.00242333	0.00552093	2.89838
ESR1.MDA-MB-134-VI_FI.GSE109103	0.000537382	0.00241941	0.00364057	0.0035021	0.00252044	2.89583
HNF4A.Hep-G2.ENCSR000BLF	0.00128814	0.00289475	0.00402504	0.00326186	0.000286372	2.89447
RFX1.MCF-7.ENCSR788XNX	0.00037378	0.00167447	0.00426292	0.00509307	0.00535978	2.89369
CTCF.GM06990.ENCSR000DQW	0.00158189	0.00327631	0.00415473	0.00493027	0.00262829	2.89291
TAF1.GM12892.ENCSR000BIB	0.00122739	0.0045791	0.00314588	0.00508618	-0.00168431	2.88977
RBPJ.LCL.GSE75503	0.000723878	0.00328989	-0.000555388	-0.00176688	-0.00349012	2.88654
ESR1.MCF-7_SHCTR_E2_TNF.GSE59530	-0.00183452	-0.00314094	-0.003317	-0.000255092	0.000670421	2.88583
AGO1.K-562.ENCSR641BSL	-0.00138465	-0.000610523	-0.00396935	-0.00313516	-0.00390522	2.88561
USF2.K-562.GSE111469	0.00103145	0.00226013	0.00363608	0.00144926	0.00239497	2.88026
TOP1.LNCaP_DHT.GSE63202	-0.000730658	-0.00273798	-0.00167285	0.00327223	0.00279968	2.87987
CTCF.HAP1_WaplKO-33.GSE94992	-0.000815802	-0.00281087	-0.00619437	-0.0051447	-0.00419194	2.87725
ZBTB33.GM12878.ENCSR542FLV	-0.000830714	-0.00086068	0.00296454	0.0010483	0.00431859	2.87668
ERG2.HEK293.GSE76494	-0.00177326	-0.00369937	-0.00547622	-0.00351064	-0.00119027	2.86582
CREBBP_M768.NCI-H3396_E2.GSE32349	-0.00287524	-0.00106459	6.75996e-05	0.0025056	0.00145167	2.86385
STAT3.A-137.GSE85579	0.000624031	0.000411413	0.00365127	0.00397054	0.00444412	2.86359
NFKB2.L1236.GSE63736	0.0017823	0.00362602	0.00250708	6.19277e-05	0.00207607	2.86047
EBF1.MUTUL.GSE75503	0.001224	0.00145033	0.00318028	0.00311736	0.00416273	2.85995
BRD4.CLL_patient2.GSE109411	1.28383e-05	0.00311199	0.00612452	0.00429352	0.00430887	2.85986
CTCF.islet.GSE23784	0.000381992	0.00417567	0.00684551	0.00114944	-0.000791289	2.85459
FOXP2.PFSK1.ENCSR000BGA	-0.00153287	-0.00180821	-0.00502267	-0.00208584	-0.00283762	2.85431
FOXA1.22Rv1_Dox.GSE85558	-0.000259916	0.00109591	0.00285582	0.00381535	0.0048914	2.85424
TCF12.Ishikawa.ENCSR000BUV	0.00126584	0.00213081	0.00467833	0.0040593	0.00475216	2.85374
CTCF.omental-fat-pad.ENCSR225OKX	-0.00071425	-0.00298833	-0.00265224	-0.00320811	0.00425869	2.85126
DAXX.PC-3_DAXX.GSE68647	0.000137652	0.000916572	0.00157239	-0.00388548	-0.0051571	2.85086
CTCF.THP-1_siNIPBL-NS1-Pam3csk-7h-Flavo-3h.GSE103477	0.00084243	0.00384143	0.00598114	0.00295434	0.00287587	2.85083
CTBP2.WA01.ENCSR000EUO	-0.00123159	0.000456335	-0.00196081	-0.00135915	-0.00682104	2.84741
DAXX.PC-3.GSE68647	-0.000504469	0.000198109	0.0027383	0.00119962	0.00764642	2.84687
FOXM1.K-562.ENCSR429QPP	-0.00196926	-0.00082727	-0.00113434	-0.0045031	-0.00383042	2.84657
BCL6.B-cell_GERMINAL_CENTER.GSE43350	-0.00144201	-0.00388483	-0.00326934	-0.00281273	-0.00162862	2.8461
CBFB.SKNO1.GSE23730	0.000837647	0.00346836	0.00244697	0.00380329	0.00424888	2.84445
ASCL1.NCI-H82.GSE69394	0.000650677	0.00222291	0.00138376	0.00223979	-0.00335939	2.84277
CEBPB.SUM159PT_DMSO_24h.GSE87418	-0.000692082	-0.00127205	-0.0034464	-0.00362796	-0.00482159	2.8398
RAD21.Hep-G2.ENCSR000BLS	0.000148019	-0.0029278	-0.00279575	-0.00366587	-0.00435458	2.83776
ESR1.MCF-7_E2.GSE60270	-0.000560916	-0.00590858	-0.00232886	-0.00566345	-0.00272938	2.83727
MYF5.Rh18.GSE84628	0.000130618	0.00151917	0.00335026	0.00380981	0.0030227	2.83657
SMC3.Hep-G2.ENCSR000EDW	0.00199681	0.000147684	0.00263085	-0.00319825	-0.00380881	2.83497
CTCF.delta-47.GSE70764	-0.00224784	-0.00369674	-0.00302421	-0.00184723	0.00374603	2.83426
KLF5.HEK293_E419K.GSE88976	0.00147546	0.000933864	-0.00198183	-0.000970016	0.00541768	2.83405
IKZF3.HEK293.ENCSR304AMN	-0.00129658	-0.0028236	-0.00415764	-0.00265814	-0.000206882	2.83227
TBX3.Hep-G2.ENCSR238QRG	0.00212156	0.00410862	0.000160338	2.01966e-05	0.00347425	2.82949
MYNN.K-562.ENCSR737LTZ	-0.00105163	-0.00263438	-0.0041477	-0.000632521	0.00257711	2.82864
AR.LNCaP_SHCTR.GSE52725	-0.000492213	-0.00175556	-0.00295956	-0.00303964	-0.00272724	2.82646
AHR.GM01310_3MC.GSE116632	0.00111933	0.00490695	0.00285429	0.0030338	0.00431092	2.82553
SUZ12.NT2-D1.GSE101538	-0.000489768	-0.00101838	-0.000228958	0.00240878	-0.00576095	2.82545
KDM5B.SUM159.GSE46055	0.000317966	0.00314413	0.00361672	0.00408682	0.000195266	2.82365
SNAI2.keratinocyte_SHCTR.GSE55421	0.00198584	0.00137867	0.00381958	0.00386746	-0.000901349	2.82236
NR3C1_mut.MCF-7_E2_Dex.GSE81510	0.00158267	0.00328337	2.51046e-05	0.00406386	-0.000612584	2.82215
SRSF3.K-562.ENCSR268QIQ	-0.0011022	-0.00169474	-0.000877451	-0.001814	-0.00587127	2.82123
KMT2A.CCRF-CEM.GSE83671	-6.88606e-05	3.01233e-05	-0.00626826	-0.00332131	-0.00494019	2.82085
MYC.LoVo_PHASES.GSE51290	-0.00180134	-0.00323541	0.000592247	-0.00074411	-0.00514753	2.81865
REST.WA01.ENCSR663WAR	-0.000235032	-0.00357462	-0.000857303	0.000318851	-0.0112118	2.81843
MEF2B.tonsil.GSE110682	-0.000366134	-0.00353733	-0.00332426	-0.00265479	-0.00407944	2.81821
ZBTB33.K-562.ENCSR000BKF	-0.00171078	-0.00101938	-0.00156147	0.00172405	-0.00865767	2.81726
ZNF121.HEK293.GSE76494	0.00159905	0.00291052	-0.000114302	-0.000749885	0.00407362	2.81369
RELA.MCF-7_IL1b_45m.GSE67295	0.000343129	-0.00284556	-0.00344061	-0.00403956	-0.000318696	2.81258
BRD4.K-562_JQ1_6h.GSE99178	0.00010688	0.00142789	0.00309953	0.0049899	0.00442111	2.81034
FOXA1.NCI-H3122.GSE39998	-0.00118758	3.37508e-05	-0.0013039	-0.00325346	0.00727301	2.80735
MIER1.K-562.ENCSR426MDV	0.000841347	0.000282334	0.00471309	0.00251639	0.0016751	2.80702
GLIS1.HEK293.GSE76494	0.0011407	0.00251225	0.00421629	0.00316712	0.0029687	2.8047
CTCF.MDM_IFNb.GSE103477	0.000487305	-0.00218903	-0.00606584	-0.00709559	-0.00698181	2.8016
ZNF350.HEK293.GSE76494	-0.000766798	0.00192142	0.00013813	0.0032596	0.00419686	2.8006
RAD21.THP-1_siCtrl-eGFP-Pam3csk-4h.GSE103477	-0.00133136	-0.00299518	-0.00227291	0.00303795	0.00458222	2.79848
ELF3.PDAC_SHCTR.GSE64557	-0.0014021	-0.00207469	-0.00334096	-0.00420689	-0.0038246	2.79685
FOXA2.BJ1-hTERT_Mimo.GSE92491	0.000831854	-0.00255064	0.00314657	-0.00258375	-0.000856136	2.79592
JUN.HAEC_TNFa_4h.GSE89970	0.000772343	0.00169651	0.00433556	0.00347337	0.00171591	2.79234
SMARCC1.Aska-SS.GSE108025	-0.000859973	-0.00297052	-0.00384305	-0.00366968	-0.00494346	2.79222
BCL11A.CD34_Day3_30min.GSE104676	6.08423e-05	0.00185381	0.00634351	0.00287559	0.00224633	2.79162
ZFX.HEK293T.GSE102616	0.00159617	0.00163514	-0.00223351	0.00660947	-0.000457019	2.79088
RELA.KB_5Z_IL.GSE64223	-0.00261301	-0.00369543	-0.00467182	-0.00282113	-0.00398926	2.79045
CEBPB.Ishikawa.ENCSR000BTT	0.00132774	0.0018426	0.00338983	0.00292107	0.00211398	2.78909
CTCF.A-549.ENCSR000BHV	-0.00296465	-0.00435934	-0.00582931	-0.00317412	-0.00247479	2.78888
CDK9.MV4-11_DMSO.GSE82116	-0.000558857	-0.00108075	-0.00488938	-0.00332647	-0.00171656	2.7884
RELA.BJAB.GSE117250	-0.00142445	-0.00240142	-0.00297747	-0.00397244	0.000104624	2.78258
CTCF.ovary.ENCSR548DDS	0.00140358	0.00315308	0.00240135	0.00339346	0.00366347	2.78247
ZSCAN31.HEK293.GSE76494	0.000901839	0.00377005	0.00069227	0.00148027	-0.00182103	2.7821
NR3C1.U2OS_GLUCC.ERP007081	-0.000330098	-0.00124399	-0.000980131	-0.00623758	-0.00124204	2.78177
CBFA2T3.K-562.ENCSR697YLJ	0.000821295	-0.000696308	-0.00256907	-0.00379911	-0.00348614	2.7763
SMARCA5.K-562.ENCSR895HSJ	-0.000342957	-0.00294524	-0.0015367	-0.00286013	-0.00243555	2.77622
ESR1.SUM44PE_ESR1_wildtype.GSE100074	0.000987801	0.00207606	0.00539524	0.00381111	0.00125466	2.7759
ATF2.WA01.ENCSR000BQU	7.81528e-05	0.00046392	0.003021	0.00279554	0.00604882	2.77569
CTCF.myotube.ENCSR000ANS	-0.00134305	0.00196496	0.00528682	0.00517668	0.00364576	2.77541
RAD21.MCF-7_E2.ERP000209	-0.000177637	0.00012418	-0.00340288	-0.00790596	-0.00217403	2.77262
ETV6.K-562.ENCSR124BJR	0.0018411	0.00112284	0.000481527	0.000967739	0.00668245	2.77084
ZNF184.HEK293.ENCSR020UPN	0.000689435	0.00158277	0.00422877	0.0030858	0.00107555	2.77014
CEBPA.U-937.ERP008568	-0.000644443	-0.00129195	-0.00177411	0.00260992	0.00569365	2.76789
ZBTB11.K-562.ENCSR331GDC	0.000431071	0.00274915	0.00587872	0.00431623	0.000306677	2.76645
SP7.HEK293.ENCSR468IJT	0.00121745	-0.00105389	-0.00398896	-0.00629254	-0.00739963	2.76457
ZNF263.K-562.ENCSR000EWN	-0.000635797	-0.00114494	-0.00369842	-0.00109416	-0.00414985	2.76427
JMJD1C.HL-60.GSE63484	0.00126948	0.00115066	0.00357629	0.00675461	0.0029615	2.76405
RUNX1.Jurkat.GSE68976	-0.000399394	-0.000214355	0.00110282	0.00223547	0.00713492	2.76082
CTCF.T-47D.ENCSR000BNO	0.000720105	-0.00436568	-0.00594334	-0.000203838	0.00157863	2.75858
ZNF750.keratinocyte_diff.GSE57702	-0.0012487	-0.0020169	0.000575682	-0.00160591	-0.00516597	2.75847
CLOCK.BA10-neocortex_4.GSE96659	-0.000883956	0.00292198	0.00271747	-0.000972832	0.000972412	2.75058
GATA2.K-562.ENCSR000EWG	0.000834673	0.000118308	0.0040167	0.00227338	-0.00373816	2.74516
ELF3.PDAC_KOKLF5.GSE64557	-0.00198069	-0.00264807	-0.00283197	-0.00279313	-0.00288592	2.74379
AR.LNCaP_DHT.GSE92347	0.00203048	6.62969e-05	-0.00116268	0.00250952	0.00268647	2.74329
ARID4B.Hep-G2.ENCSR988LZG	0.00252808	0.00497199	0.00612686	0.00572662	0.00591092	2.74209
ZBTB17.HEK293.ENCSR631WAA	-0.000891714	-0.00217301	-0.00229357	-0.0052707	-0.00546351	2.74186
NFIC.GM12878.ENCSR000BRN	0.00100385	0.00164426	0.00250906	-0.00245376	-0.00338239	2.74141
ZNF34.HEK293.ENCSR727PIC	-0.000320881	0.00216516	0.00305947	0.0033354	-0.000905987	2.74118
KLF17.HEK293.ENCSR065WUF	0.000203716	-0.00167247	-0.00489475	-0.00488437	-0.00375167	2.73984
MXD3.Hep-G2.ENCSR909GJR	0.00177373	0.00430977	0.003242	0.00558569	0.00202286	2.73879
OSR2.HEK293.ENCSR324LTM	-0.0026195	-0.00337225	-0.00209139	-0.00135513	0.000315884	2.73853
BRD4.CLL_patient4.GSE109411	-0.000476623	-0.00350998	-0.00801568	-0.00483961	-0.00268221	2.73843
ESR1.MCF-7_IKK7.GSE67295	0.000797993	0.00103461	-0.00127661	-0.0026139	-0.00449619	2.7378
RAD21.THP-1_Pam3csk-045m-Flavo-000m.GSE103477	0.00131851	0.00106479	0.00497231	0.00412544	0.00095137	2.73719
SMC1.HAP1.GSE94992	0.000385579	-0.00144051	-0.00177887	-0.00130501	-0.00690189	2.7369
CTCF.lymphocyte_blood.GSE46832	-0.000357194	-0.00375673	-0.00186228	-0.00322846	-0.0022956	2.73
KLF5.KATOIII.GSE51705	0.0012332	0.00237239	0.00236027	0.00601681	0.000894836	2.72817
ZNF645.HEK293.ENCSR776LDJ	3.35669e-05	-0.00130666	-0.00298134	0.000938619	-0.00541874	2.72758
FOXA1.MCF-7_E2.GSE72249	-0.000584292	-0.00137176	-0.00330055	-0.0023553	-0.00525565	2.7242
SPIB.OCI-Ly3.GSE56857	-0.000181411	0.00189761	0.00414785	0.0030202	0.00149679	2.72405
RFX5.IMR-90.ENCSR000EFD	0.000481603	-0.00168005	-0.000775676	-0.00489533	0.00254609	2.72399
CTCF.HCT-116.ENCSR000DTO	-0.000609679	-0.00310106	-0.0053257	-0.00409754	-0.00481394	2.7238
ESR1.MCF-7_AZD2014.GSE103023	-0.00128158	-0.00197959	-0.00183467	-0.00431101	-0.00253593	2.72377
KMT2A.KOPN-8.GSE83671	-0.000964856	-0.00195955	-0.00310962	-0.00402135	-0.00114076	2.72067
MAF1.THP-1_macrophage_PMA.GSE96800	0.000668834	0.00185618	0.00375434	0.00129051	0.00270266	2.71908
CTCF.HUES-64_DNMT-KO.GSE97394	0.000480088	0.00233581	0.00660016	0.00538768	-0.00120731	2.71567
HDAC2.WA01.ENCSR000BNR	-0.00155341	-0.00229107	-0.00273109	0.0018508	0.00100959	2.71565
TP53.SW480_shLacZ_16h_TNF-a.GSE115985	-0.00245556	-0.00347953	-0.00484347	-0.000763988	-0.0022501	2.71519
MED1.hMSC-TERT4_D14.GSE104537	-0.000491149	-0.000238745	0.00307394	0.00125854	0.0060208	2.71505
REST.PFSK1.ENCSR000BJP	0.00199683	0.002305	0.000377097	-0.00015273	-0.00502932	2.71414
VDR.THP-1_1d_1-25-OH-2D3.GSE89431	-0.000132316	-0.00216797	-0.00357973	-0.00339807	0.00192695	2.71333
GABPA.THP-1_calcitriol_100nM_1d.GSE98093	-0.00171142	0.00266634	-0.00142926	-0.00299369	-0.00339946	2.71301
ESR1.Ishikawa.GSE99905	0.000118485	0.00339098	0.00549217	0.00456059	0.00342475	2.70932
CTCF.prostate_epithelial.ENCSR196HOM	0.000267145	0.00364518	0.00342882	0.00391265	0.00283491	2.70925
MAX.A-549.ENCSR000BTJ	0.00256645	0.00408362	0.00342826	0.00215231	0.00548664	2.70875
BRD4.DND41_E.GSE54379	-0.000329626	-0.00294904	-0.00386777	-0.00441508	0.00579189	2.70427
TCF12.Kasumi-1.GSE23730	0.000745166	0.00117957	0.00522062	0.00269754	0.00334999	2.70294
MYOD1.RHABDOMYOSARCOMA.GSE50413	0.00168536	0.00228756	0.00221743	0.000790382	0.00344971	2.70261
HOXC5.PC-3.GSE97570	-0.0024283	-0.00134473	-0.00101446	0.00229363	0.0044083	2.70093
HSF1.SW620.GSE38901	-0.00187255	0.00193941	0.0029281	-0.00134432	-0.000549748	2.70049
STAG1.MCF-7_E2_SHCTCF.ERP000209	-5.09469e-05	-0.000405011	-0.00526952	-0.00347788	-0.00343639	2.69986
MORC2.H9.GSE95374	-0.000264975	-0.00179907	-0.00433762	-0.00267927	0.000776831	2.69858
REST.HL-60.ENCSR000BTF	-0.00200426	-0.00128922	0.00171741	0.00332803	0.00267456	2.69847
CREB3.K-562.ENCSR093FKD	-0.000796715	-0.00239769	-0.00195487	-0.000576249	0.00372427	2.698
TARDBP.GM12878.ENCSR016UEH	-6.01987e-05	-0.00286538	-0.00608341	-0.00149456	-0.000754873	2.69795
YY1.K-562.ENCSR000EWF	-0.000294556	-0.00250914	-0.00259486	-0.00382639	-0.00428775	2.69652
HDAC1.VCaP_DHAT_2H.GSE28950	0.000482222	-0.00311232	-0.00134389	-0.00167504	-0.00483083	2.69491
CDK7.MM1-S.GSE45984	-0.00251507	-0.00222067	-0.00124431	-0.00195527	-0.000399166	2.69409
SIX5.A-549.ENCSR000BRL	0.00138096	0.00125357	0.00440928	0.00333062	0.00361208	2.69352
MAFB.islet.ERP004003	-0.00117074	0.00020703	-0.000831194	-0.00227513	0.00572221	2.69347
MTA3.GM12878.ENCSR000BRH	-0.000319908	0.00174363	-0.00072644	0.00161899	0.00570172	2.69157
GRHL2.MCF-7-WS8_VEH.GSE113092	0.00111766	0.00297507	0.00416725	0.00273609	0.00125532	2.69005
CTCF.81-3.ERP002246	-2.1702e-05	0.000553285	0.00639664	0.0048837	0.00627102	2.68651
VDR.THP-1_EtOH_1d.GSE89431	-0.000893671	-0.00335832	-0.00101436	-0.000121146	-0.003175	2.68323
ZBTB44.HEK293.ENCSR076STQ	0.000400766	-0.00185674	-0.00381894	-0.00384662	0.000603353	2.68294
ZNF366.HEK293.ENCSR106EBH	-0.00118072	0.000126796	0.00352941	0.00454784	0.00107924	2.68212
ZNF207.WA09.GSE118632	0.00132833	0.00040884	0.00574495	0.000724377	-0.00123238	2.68191
MED1.SUM159PT_100nMtrametinib300nMJQ1_24h.GSE87418	0.00166181	0.00106161	-0.00137118	-0.00196762	0.00437941	2.67711
CDK9.HEK293T_SIJMJD6.GSE51633	0.000981424	-8.84548e-05	-0.00379582	-0.00264526	-0.00191071	2.67455
SUPT5H.HeLa_Flavo-0-H2O2.GSE100742	-2.88358e-05	0.0019652	0.00305668	0.0051636	0.0041415	2.67355
ZNF785.HEK293.ENCSR950ACO	-0.00206627	-0.00255986	-0.00179768	-0.00129181	-0.00245431	2.67242
CHD2.A-549.ENCSR067HGI	0.000323464	0.00279813	0.00108737	0.00449758	0.00303491	2.66915
RUNX1.ALL-SIL.GSE102209	0.000385328	0.00308648	0.00303829	0.00366524	0.00382551	2.66536
CTBP1.K-562.ENCSR201NQZ	-0.000546436	-0.00404052	-0.00727211	-0.00237405	-0.00314479	2.66246
SND1.NHEK.GSE29498	0.0027357	0.00255853	0.0032519	-8.68316e-06	-0.000260877	2.66175
MYC.HeLa-S3.ENCSR000DLN	-0.00216112	-0.000465681	-0.00173298	-0.00352598	-0.00283381	2.66165
CTCF.stomach.ENCSR173AIR	-0.00103214	-0.0031656	-0.00401792	-0.00350494	-0.00128959	2.6597
CTCF.H54.ENCSR000DKN	0.00107377	0.0029824	0.00314239	0.00306622	0.0057	2.6592
CTCF.GM12878.GSE76922	0.00200254	0.00286568	0.0049072	0.00441949	0.00168393	2.65748
KDM5B.K-562.ENCSR000AQA	0.000719842	-0.00335737	-0.00751083	-0.00541543	-0.0035569	2.65728
CEBPZ.GM12878.ENCSR347NOB	-0.00104277	-0.000487766	0.00111583	0.00671966	0.00298972	2.65691
GATA1.CD34_Day7_30min.GSE104676	-0.000375104	0.000933557	0.00386917	0.00209198	-0.00269411	2.65639
FOXA1.LNCaP_DHT.GSE83860	-0.00100016	-0.00318257	-0.00449756	-0.00147321	-0.00200233	2.6543
BRD4.MV4-11-B_BI00894999_100nM_4h.GSE101821	0.000543408	-0.00171387	-0.00597058	-0.00673942	-0.00153006	2.65391
AR.MDA-MB-453.ERP003503	-0.00129522	-0.0019891	-0.00243817	-0.00490249	-0.003977	2.64903
NCOR1.OCI-Ly1.GSE29282	8.95189e-05	-0.00121783	-0.002439	0.00346777	-0.00228327	2.64844
TOP1.LNCaP.GSE63202	-0.00140889	0.000342592	0.00189601	0.00231445	0.00447898	2.64764
SMC1A.LCL.GSE38395	-0.000812795	-0.00151728	-0.00393077	-0.00200435	0.00089865	2.6475
DPF1.MCF-7.GSE97661	-0.00158616	-0.00377412	-0.0069576	0.00069438	-0.00236425	2.64671
GTF2F1.K-562.ENCSR000EHC	-0.00129579	-0.000517329	-0.00322593	-0.00224881	-0.00549001	2.64511
YY1.HEK293.ENCSR859RAO	0.00117632	0.00341694	0.00410808	0.00259753	0.00076127	2.64404
ESR1.breast_tumor_Male_16.GSE104399	0.000364801	0.000649709	-0.00376613	-0.00203333	-0.0033685	2.64379
MAX.HeLa-S3.ENCSR000EZF	0.00130111	0.00300582	-0.00266328	-0.00149552	0.00382542	2.64203
RELA.HAEC.GSE89970	-0.00142468	-0.00310734	-0.00283044	-0.00474112	-0.00175679	2.6407
MED1.CD4_TH1_BAY.GSE62482	0.000249788	0.000675729	0.0040935	0.00249053	0.0063086	2.64048
NFKBIZ.Hep-G2.ENCSR235OVI	-0.00106825	-0.00228297	-0.00604345	-0.006167	-0.00654056	2.63996
KMT2A.RCH-ACV.GSE83671	-0.000214299	0.0047408	0.00428724	0.00343922	0.00273023	2.63795
CTCF.GM04025_B-lymphocytes.GSE111170	0.000216347	0.00359207	0.00344544	0.00427602	0.00576226	2.63618
NOTCH1.HPBALL.GSE39263	-0.00117235	-0.00375391	-0.00230946	-0.00525945	-0.00435709	2.63374
NANOG.WA01_3IL.ERP004238	-0.00022661	-0.00176124	-0.00391358	-0.00317692	-0.00559089	2.63318
ZNF652.Hep-G2.ENCSR502GAX	0.000379371	0.0013042	0.00356918	0.00446004	0.00406364	2.6331
CTCF.GM12870.ENCSR000DRK	0.00132195	0.0050397	0.0038619	0.00391415	-1.87699e-05	2.63277
CTCF.uterus.ENCSR392SFJ	0.00199414	0.00241387	0.00130925	-0.00451763	-0.00131543	2.63186
CREB1.Hep-G2.ENCSR331ORD	0.000489886	0.00297653	0.00400535	0.00398904	0.00281205	2.62739
RELA.GM19099.ENCSR000EBI	-0.00191684	-0.00264082	-0.00341994	-0.00288584	-9.20376e-05	2.62641
FOXA1.LNCaP_DHT_TNFA.GSE83860	0.0004209	0.000176621	0.00298244	0.0043505	0.00621854	2.62639
ZNF143.MCF-7.GSE76454	-0.00110566	-0.00386199	-0.0075076	-0.00612983	-0.00237372	2.62524
RNF2.Hep-G2.ENCSR523XCR	0.000665684	0.000490221	-0.00239585	-0.00460777	-0.00349551	2.6251
ESR1.breast_tumor_Male_30.GSE104399	-0.000109365	-0.00343637	-0.00180222	-0.000565515	-0.00456762	2.62442
ARHGAP35.K-562.ENCSR571BUF	0.000554275	-0.00314197	-0.00392159	-0.000777054	-0.00210113	2.62422
GABPA.K-562.ENCSR290MUH	0.000959013	0.00225309	0.00234735	0.00290431	0.00736209	2.62359
CEBPB.HFOB_DIFF.GSE82295	0.0017291	-0.000317417	-0.0016661	-0.00295495	-0.00630651	2.62313
ZNF143.HPBALL.GSE39263	8.54273e-05	0.00195295	0.00591761	0.00682632	0.00361826	2.62302
SPI1.THP-1_1-25-OH-2D3.GSE89178	-0.00103227	-0.00269083	-0.00385539	-0.00260546	-0.00475396	2.62285
REST.A-549.ENCSR892DRK	0.00216305	0.00224527	0.00047189	-0.00424885	-0.00122003	2.62285
STAT5B.CD8_H9.GSE64713	0.00160287	0.00332809	0.00244816	-0.00138768	-0.00217909	2.61814
GATA3.A-549.ENCSR000BTI	0.00115124	0.00150722	-0.00218302	-0.000624632	-0.00601671	2.61571
SPI1.GM12878.ENCSR000BGQ	0.00168294	0.00172637	0.00494813	0.00190263	-0.00161414	2.61546
CTCF.esophagus_muscularis-mucosa.ENCSR559KAB	-0.00110786	-0.00344942	-0.00360314	-0.00242006	-0.00111187	2.61404
MYC.LoVo_PHASEM.GSE51290	-0.000623644	0.00151095	0.00485187	-0.000455429	-0.00217117	2.61374
BATF.GM12878.GSE97661	-0.00114072	-0.00153317	-0.00110023	0.00178992	-0.00556476	2.61253
CDK9.P493-6.GSE36354	0.00187898	0.000907944	0.00196647	0.00251271	0.00240068	2.61057
BCL11A.HUDEP-2_CRISPR_115edit_60min.GSE104676	0.00157836	0.00164887	0.00634781	0.0041422	0.00367979	2.6083
ZNF320.HEK293.GSE76494	0.000939649	4.04506e-06	-0.00284513	-0.00129006	0.00364928	2.60743
ETS1.PANC-1.GSE59021	0.00100399	0.00407974	0.00233621	0.00247272	4.51736e-05	2.60533
KDM5B.SUM185.GSE46055	-0.00090805	-0.00060563	0.00108591	0.00600937	0.00116003	2.60395
CTCF.DND41.ENCSR000AQU	-0.00116454	-0.00281169	-0.00316947	-0.0020274	-0.00224082	2.60328
KDM5B.HCC2157.GSE46055	-0.000838045	-0.00235521	-0.00286003	-0.0034419	0.000977244	2.60281
ZMYM3.K-562_Ab_JH39-2-2F10.GSE97661	3.42675e-05	0.00461493	0.00446664	0.000432093	-0.00330329	2.60272
BRD4.SUM159PT_DMSO_24h.GSE87418	0.000988296	0.00439783	0.00640605	0.00565009	0.00376998	2.60214
IRF1.K-562.ENCSR854MCV	0.000170426	0.00180293	0.00107308	-0.00176118	-0.00450241	2.60201
FOS.MCF-7.ENCSR569XNP	0.00289548	0.00194854	-0.00107293	-0.00214532	0.00173661	2.60068
ZNF740.K-562.ENCSR737UST	-0.00149473	-0.00072213	-6.1951e-05	0.00195583	0.00476691	2.60047
KMT2A.RS4-11.GSE38403	-0.00225662	-0.00129408	-0.000915559	-0.000626951	-0.00520943	2.59955
CDK6.KB.GSE52469	0.000660232	-0.0014184	-0.00138432	-0.00384534	-0.00261268	2.59664
ESR1.MCF-7_shKMT2C.GSE100328	-0.00254732	-0.000869929	-0.00265533	-0.00165815	-0.00513108	2.59659
CHD8.T-47D.GSE62428	-0.00127269	-0.00141573	0.00441847	0.00240022	0.00186147	2.59481
MED1.Jurkat.GSE59657	-0.00023741	-0.00372465	-0.00311244	-0.00304321	-0.00174635	2.59407
SNAI2.keratinocyte_SNAI2_diff.GSE55421	-0.000308211	-0.000895868	-0.00316363	-0.00311454	-0.00269232	2.5925
RELA.CD4_TH1_DMSO.GSE62482	0.00142993	0.00194679	0.00304416	0.00220845	-0.00176529	2.59133
ATF2.Hep-G2.ENCSR047BUZ	-0.00145073	0.000990958	0.00348531	0.00369895	0.00372873	2.59126
HIC1.HEK293.ENCSR803GYT	0.000495298	-0.000980908	-0.00238188	-0.00456423	-0.00152789	2.59111
FOXA1.Hep-G2.ENCSR000BLE	-0.00134108	-0.00301686	-0.00247478	-0.00128681	-0.00331071	2.59016
MAFF.Hep-G2.ENCSR000EEC	0.00131314	0.00409567	0.00208319	0.00185904	-0.000435995	2.58801
AR.LNCaP_SHCTR_DHT.GSE62492	-0.0014082	0.00186821	0.00155381	-0.000778726	0.00338796	2.58793
TAF1.MCF-7.ENCSR000AHF	0.00121862	0.00265743	0.003422	0.00257909	0.00205557	2.58751
GATA2.LNCaP_SHGATA2_R1881.GSE69043	0.000952644	0.00277266	0.00384544	0.00242589	0.00142439	2.58736
TBX5.cardiomyocyte_5.GSE85628	-0.000574162	-0.000316416	0.00162861	0.00349096	0.00391518	2.58404
HDAC8.K-562.ENCSR835TCD	-0.000816468	-0.000477909	-0.00261601	-0.00259705	-0.00464587	2.58322
CTCF.GM13976.ENCSR000DKZ	-0.00215594	-0.00555318	-0.00441158	-0.00248643	-0.000161344	2.58311
CTCF.HSPC.GSE67783	-0.00210114	-0.002394	-0.00294279	0.00130258	0.00155679	2.58309
SIRT6.SK-MEL-239_SIRT6-2-7.GSE102813	-0.000201766	-0.000834653	-0.000524305	-0.00155506	0.00612812	2.58043
ATF1.K-562.ENCSR159OCC	-0.00210077	-0.0023824	-0.00319512	-0.00242758	-0.000465828	2.57858
NELFA.HeLa_Flavo-10min-H2O2.GSE100742	8.9751e-05	0.00177583	0.00227064	0.00090077	0.000892882	2.57794
RAD21.THP-1_Pam3csk-000m-Flavo-000m.GSE103477	0.000181933	0.00248275	0.00340765	0.00268432	0.00292664	2.57716
FOXA1.MCF-7.GSE60270	-0.000278448	0.00107725	-0.00221217	-0.00447095	0.00468668	2.5768
OGG1.HEK293_60_min.GSE89017	0.00023464	0.0025589	0.00325387	0.0036162	0.000875639	2.57525
FOXA1.T-47D_DMSO.GSE84593	-0.00156291	-0.00245355	-0.000934032	0.00239096	0.00412976	2.57519
RELA.THP-1_eGFP-Pam3csk-4h.GSE103477	0.00144433	0.00216415	0.000871898	0.00195941	0.00421771	2.57446
KMT2A.bone-marrow_fetal.GSE83671	0.00141938	-0.001408	-0.00213215	-0.00595008	-0.00572814	2.57373
FLI1.A-673-clone-Asp114.GSE92738	-6.20467e-05	-0.00224242	-0.00411075	-0.00334528	0.00459631	2.5692
CTCF.LNCaP.ENCSR000DMF	0.00171105	0.00280817	0.00448759	0.00313216	0.00390141	2.56873
BCOR.B-cell_GERMINAL_CENTER.GSE43350	0.000595241	0.00308395	0.00502643	0.00421954	-0.00355409	2.56638
FOXA1.MCF-7-WS8_4OHT.GSE113092	0.000280672	0.0025938	0.00313873	0.00411002	0.00307885	2.56595
NFE2L2.Hep-G2.ENCSR488EES	0.000196591	-0.00138289	-0.00331076	-0.00228088	0.00197012	2.56536
E2F1.K-562.ENCSR563LLO	0.000430437	0.00301216	0.0034172	0.00267113	0.00157587	2.56286
NR2C2.Hep-G2.ENCSR000EVS	-0.0010843	-0.000827135	-0.00313328	-0.000515699	-0.00686455	2.5582
ZNF324.HEK293.GSE76494	0.000286114	0.00132098	0.00345808	0.00252821	-0.00263455	2.55663
CLOCK.MCF-7.ENCSR699YFX	0.00248197	0.0018035	0.00245578	0.000827063	0.00137163	2.55562
ESR1.MCF-7_Fulvestrant_HC11.GSE102882	0.000906159	-0.00265612	-0.00353258	-0.00409074	-0.000143822	2.5555
NELFA.HeLa_Flavo-PJ34-0-H2O2.GSE100742	-0.000386465	0.00106105	0.00206139	0.00210052	-0.00238638	2.5533
IRF1.monocyte_notreatment.GSE100381	-0.00105738	-0.000163972	-0.00163526	-0.00301912	-0.00345607	2.55262
ETV1.A-375.GSE80443	0.00131676	0.00291171	0.00231391	0.000550439	-0.00156895	2.55166
BRD4.CLL_patient3.GSE109411	0.000325661	-0.00375185	-0.00744276	-0.00478869	-0.00283791	2.55147
ZBED1.GM12878.ENCSR207PFI	-0.000159234	0.00230167	-0.00156445	-0.00254937	-0.00358929	2.55123
ESR1.T-47D.ENCSR000BKN	4.32422e-05	-0.00126292	-0.00453902	-0.00344933	-0.00276358	2.55098
CEBPB.LS180.GSE31939	-0.000976775	-0.00231973	-0.00184221	-0.00295567	0.00285108	2.54986
NELFA.BT-474.ERP010664	0.000903761	0.00392154	0.00349738	0.00211321	0.000857268	2.54985
SMARCA4.neuron_bipolar_doxy_4d.ENCSR839SFJ	6.54024e-06	0.00177424	0.00196496	0.00391568	0.00258311	2.54793
ZNF143.HeLa.GSE31417	-0.00274187	-0.00284196	-0.00546807	-0.00492365	-0.00118691	2.54774
ZFX.NOMO1.GSE43147	5.96036e-05	0.00190384	0.00232848	0.00223765	0.00498714	2.54611
CHD2.SK-N-SH.ENCSR274SLQ	0.00118238	0.000885093	0.00263338	0.00444862	0.00856606	2.54142
ZNF407.K-562.ENCSR439OCL	-0.00122998	-0.00381649	-0.00247098	0.000255085	-0.00487358	2.54094
CTCF.colon_transverse.ENCSR769WKR	0.000562328	0.00275602	0.00454298	0.00213293	-0.00317258	2.54014
CBFA2T2.K-562.ENCSR699PVC	-0.00169415	-0.00240151	-0.00344746	0.000796152	-0.00417305	2.54003
RAD21.WA01.ENCSR000ECE	-0.000831912	-0.00155866	0.0026355	-0.0028406	-0.00352045	2.54001
JUND.K-562.ENCSR000EGN	0.000797734	0.00230924	0.00418411	0.0038471	0.00774299	2.5386
ATF3.Hep-G2.ENCSR000BKE	-0.00115964	-0.00159807	-0.00395949	-0.00397635	-0.00240882	2.53809
U2AF1.K-562.ENCSR690GUG	9.37382e-05	0.00269942	0.00238301	0.00334512	0.00234371	2.53777
TP63.keratinocyte_D2.GSE59824	-0.001168	-0.00209238	-0.0024164	0.00141745	0.0035556	2.53767
SUPT5H.HeLa_Flavo-10min-H2O2.GSE100742	-3.77003e-05	0.00117795	0.00515498	0.0011385	0.00335166	2.53579
TAF15.Hep-G2.ENCSR825MZS	-0.00112348	-0.00286856	-0.00390867	-0.00350872	-0.00235384	2.53445
CTCF.GM12801.ENCSR000DQY	0.000305207	0.00109597	-0.00325194	-0.0047919	-0.00444927	2.53413
BRD4.MCF-7_E2.GSE55921	0.00102343	0.00212125	0.00534262	0.00230798	-0.00154337	2.53297
CTCF.WI-38.ENCSR000DYB	0.00104658	0.00551386	0.00618117	0.00240552	-0.000391874	2.53134
CTCF.22Rv1.ENCSR857PBV	0.000524029	0.00334796	0.00390082	0.00412299	0.00359045	2.53001
ZNF384.Hep-G2.ENCSR101FJU	0.000796199	0.00251393	0.00433339	0.00261563	0.000176742	2.52978
CTCF.Jurkat.GSE68976	0.000295206	-0.00177828	0.0036076	0.00292933	0.00589603	2.52839
WT1_plusKTS.K-562_streptavidin.GSE81009	-0.00226649	-0.00166146	-0.0010223	0.000213839	0.00337273	2.52839
MAFK.OCI-Ly7.GSE47784	0.000521276	-0.000407773	0.00331277	0.00262148	0.00374294	2.5254
TCF7.Hep-G2.ENCSR444LIN	0.000515896	0.00330736	0.00252302	0.00288873	-7.21017e-05	2.52494
KLF4.MCF-7.GSE41561	0.000125336	0.000888363	-0.00349773	0.0021832	0.00287361	2.5247
SIN3A.PANC-1.ENCSR000BOW	0.000681281	0.00484857	0.00477082	0.00224379	-0.00133143	2.52331
HSF1.GM12878.ENCSR009MBP	-0.0024457	-0.00282669	-0.00161221	-0.00214722	0.000274695	2.5211
PRPF4.Hep-G2.ENCSR243LNQ	0.00029503	0.000941903	0.000315611	-0.00403983	-0.00363687	2.52083
AR.myofibroblast.GSE90772	-0.00100955	-0.00224953	-0.000641971	-0.00234645	-0.00547235	2.52079
STAT1.SET-2_DMSO.GSE100566	0.000240229	-0.00200603	-0.0029014	-0.00371929	-0.00205849	2.51993
TRP47.THP-1.GSE118453	0.00100126	-6.51287e-05	0.00230367	0.00153936	0.00533555	2.51972
FOXA1.MCF-7_SICTR.GSE40129	0.00167336	0.00243002	0.00502894	0.00281414	-0.000348395	2.51873
ESR1.MCF-7_SHCRT_E2.ERP000380	0.000151994	0.0021612	-0.00320529	-0.00319542	-0.00506436	2.51666
ESR1.MCF-7_LY2.ERP003844	0.000772999	0.00372757	0.00311396	0.00161629	0.00165006	2.51628
RUNX1.SKH1_10d.GSE87283	-0.00146959	-0.00329939	-0.00551065	-0.00503772	-0.00186977	2.51596
ESR2.MDA-MB-231_estradiol.GSE108979	-0.00226076	0.000659463	0.000579578	0.00296906	-0.00280494	2.51497
GABPA.VCaP_ETOH.GSE49091	0.000410671	0.00255729	0.00392581	0.00480487	0.00550468	2.51404
ZFX.MCF-7.GSE102616	-0.000905005	-0.00318831	-0.00311582	-0.00366568	-0.00269834	2.51381
TAF1.GM12878.ENCSR000BGS	-0.00238049	-0.00257765	-0.00340764	-0.00540222	-0.00453447	2.50869
NFRKB.Hep-G2.ENCSR145BHD	-0.000693515	-0.00200259	-0.00122417	-0.0039431	-0.00242011	2.50776
CTNNB1.LS180.GSE31939	-0.00104514	-0.00219754	-0.00112065	-0.00307257	0.000533234	2.50657
KLF9.HEK293.ENCSR076EZB	-0.000518392	-0.00137844	-0.00335077	-0.00513664	-0.00441036	2.50557
SMAD1.GM12878.ENCSR813DCK	0.000886161	-0.000477288	0.000458563	0.00356733	0.00551364	2.50507
ZNF687.MCF-7.ENCSR899BKM	0.000679885	0.00169934	0.00348126	0.00387548	0.00110448	2.50502
KLF1.HEK293.ENCSR859BMR	-0.000694182	-0.00118478	-0.00474693	-0.00299083	0.00367811	2.50413
ERG.TSU-1621MT.GSE60477	-0.00191283	-0.00437537	-0.00575693	-0.00254214	0.00103215	2.50128
FOXA2.BJ1-hTERT_MimoRelease.GSE92491	-0.00097529	-0.00127426	-0.00352489	-0.00237963	0.00126578	2.49859
BRD4.SEM.GSE83671	-0.00160756	-0.00202251	-0.00272429	-0.00272784	-0.00374641	2.49729
CTCF.colon_transverse.ENCSR449SEF	-0.00176142	-0.00227572	0.00219934	0.00311258	0.00613225	2.49729
PGR.breast_tumor_Male_30.GSE104399	-0.00150299	-0.00430705	-0.00129289	-0.00089486	-0.00017469	2.49708
NELFA.HeLa_40min-Flavo-PJ34-0-H2O2.GSE93931	-0.000390278	0.00101484	0.00199361	0.00205546	-0.00236713	2.49589
BCL11B.thymus_CD34pos.GSE84677	0.00121945	0.00285356	-0.000244601	0.00155395	0.00617632	2.49547
NELFA.HeLa_40min-Flavo-10min-H2O2.GSE93931	8.16073e-05	0.00173104	0.00220113	0.000864599	0.000856411	2.49413
FOXA1.LNCaP_1F5.GSE30623	0.000938512	-0.00131216	-0.00282042	0.000300006	-0.00453512	2.49343
BCOR.WA01_KDM2B_KO.GSE104690	0.000125278	0.00132517	-0.00421841	-0.00245129	-0.00132426	2.49285
MAX.A-549.ENCSR000DYG	0.000329928	0.00165799	0.00223924	0.00378609	0.00431652	2.49273
TP53.hESC_DAMAGED.GSE39912	0.00169163	0.0022992	0.00305918	0.000986604	0.000258659	2.49178
E2F6.A-549.ENCSR000BTC	-0.000663248	-0.00438063	-0.00353209	-0.000901553	-0.00138312	2.49123
BCL11A.HUDEP-2_BCL11A-ER-V5.GSE103445	0.000419189	-0.000367501	-6.41737e-05	0.00296128	0.00688332	2.48951
DNMT3B.Hep-G2.ENCSR283OLA	-0.00164476	-0.0034308	-0.00528994	-0.00278289	-0.00473451	2.48686
HAND2.CLB-Ga.GSE90683	-0.00121037	-0.00237428	-0.00262694	-0.0014376	-0.000672301	2.48675
CEBPB.monocyte_INFg.GSE98367	-0.00154622	-0.00191866	-0.00192342	-0.00315063	-0.00247883	2.48573
MITF.melanocyte_CTR.GSE50681	-0.000930058	-0.00218031	-0.00264772	-0.00036677	-0.00412431	2.48525
SP1.A-549.ENCSR000BPE	0.00149722	0.00284198	0.0048284	0.00236021	0.00519506	2.48447
RBPJ.MUTUL.GSE75503	0.00193959	0.00199543	0.00332447	0.00245687	0.00236624	2.48307
ZSCAN16.HEK293.GSE76494	-0.000370141	-0.00113301	-0.00134988	-0.00252584	-0.00339738	2.48237
TFDP1.U266B1.GSE80661	-0.00012243	-0.00270736	-0.00344859	-0.00145583	-0.0042327	2.48195
ESR1.MCF-7_H3B-5942.GSE115607	-6.87654e-05	-0.00172517	-0.00257534	-0.00188478	-0.00568443	2.48112
SRF.GM12878.ENCSR000BGE	0.00067837	0.000238584	0.0025826	0.00241209	-0.00416207	2.48083
CREB1.A-549.ENCSR000BRC	-0.000894427	-0.00267045	-0.00490446	-0.0020281	-0.00151449	2.47923
HSF1.MO91_27A_20UM.GSE45852	-0.00111139	-0.00134739	-0.00330044	-0.00177156	0.00166581	2.47883
MED1.GM12878.GSE93080	-0.0004395	-0.00116914	-0.00415142	-0.00656652	-0.00362559	2.47303
CTCF.THP-1_monocytes.GSE96800	-0.000120767	0.000425556	0.00414775	0.00414302	0.00564745	2.46973
BRD4.T-47D.ERP003925	-0.00028226	-0.000844353	-0.00192866	-0.00381346	-0.00374961	2.46894
TEAD1.HUCCT1.GSE68296	-0.00288996	0.000198409	-0.000555073	0.000272741	0.00540073	2.46786
HNF4G.liver.ENCSR297GII	-9.51369e-05	0.00211106	0.0013175	0.00349092	0.00164089	2.46597
BRD4.HeLa.GSE51633	-0.000149389	-0.00173338	-0.00162831	-0.00447682	-0.00327686	2.46568
ZNF577.HEK293.ENCSR776MDR	0.00124376	0.00082896	0.00397738	0.00166818	0.00134025	2.46513
NIPBL.HCT-116_RAD21-mAC.GSE104888	-0.00132744	-0.00251497	-0.00312572	-0.00289782	-0.00667845	2.4641
RAD21.SK-N-SH.ENCSR000BLY	0.00166879	0.00102361	0.00275815	0.00226665	0.00332768	2.46223
SMARCC1.Aska-SS_shSSX.GSE108025	0.00144817	0.0028499	0.00213615	0.00159407	0.00122642	2.46085
NRF1.K-562_Ab_R157-1-3D4.GSE97661	0.000516079	-0.00163774	-0.00467038	-0.0063723	-0.00303577	2.46071
CEBPB.WA01.ENCSR000EBV	5.02504e-05	0.00192941	0.00301747	0.00479057	0.000467353	2.45994
EGR1.GM12878.ENCSR000BMQ	-0.000829402	-0.000322914	-0.00167922	-0.00371091	-0.00615115	2.45978
SIN3A.A-549.ENCSR000BRM	0.00327993	0.00302414	0.00316652	-0.000180679	0.00267338	2.4594
RUNX1.K-562.ENCSR588AKU	0.000111845	-0.000561098	-0.00209563	-0.00358966	-0.00331236	2.45795
E2F7.IMR-90_SENES_SHCTR.GSE40343	0.000178934	-0.000544819	-0.00324963	-0.0023877	-0.003775	2.45716
HEXIM1.A-375_A771726.GSE68052	4.07668e-06	-0.00064778	0.00465861	0.00221159	-0.00208049	2.45603
STAG1.erythroid.GSE67783	0.00153895	0.000928789	0.00466594	0.00329857	0.00309059	2.45524
ARRB1.prostate.GSE55615	-0.0015128	-0.00202171	-0.000708482	-0.00107285	-0.00536253	2.455
CTCF.CD14.ENCSR000ATN	0.00112285	0.00306984	0.00486538	0.00196988	0.000365044	2.45361
CTCF.WA01_TROP.GSE52457	0.000683819	0.00167047	0.003266	0.00425763	0.00326353	2.45234
HCFC1.HeLa-S3.ENCSR000ECH	-0.00174779	-0.00334399	-0.00397496	-0.00306194	-0.00235535	2.45093
BRD4.COLO-320.GSE73319	0.000711365	-0.00214575	-0.00245243	-0.00144063	-0.00233177	2.45051
ZNF143.MCF-7_E2.GSE76454	-0.00103303	-0.00338672	-0.0063091	-0.0016549	-0.00721335	2.44957
SREBF1.K-562.ENCSR815ZDS	-0.0013001	-0.00149605	-0.00524394	-0.00147281	-0.000403159	2.44918
CTCF.VCaP_R1881.GSE84432	0.00150891	0.00324667	0.00526269	0.00349481	-0.00125221	2.44853
HSF1.MO91_27A_100UM.GSE45852	0.00280802	-8.33738e-05	-0.000234954	-0.00226682	-0.00204306	2.44833
SIN3A.HUVEC-C.GSE103245	-0.000488514	-0.0012703	-0.000123588	0.0031424	0.00594375	2.4468
RCOR1.Hep-G2.ENCSR000EDQ	0.00107144	-0.000113921	-0.00222191	-0.00345248	-0.00477281	2.4463
ZMYM3.Hep-G2.ENCSR848YWD	0.00014371	-0.00106881	-0.00307601	-0.00252939	0.00402443	2.44365
RELA.GM12878.ENCSR664POU	-0.000887599	-0.00328456	-0.00251429	-0.00140275	0.002977	2.4436
EZH2.B-cell.ENCSR000AUZ	-0.00140041	-0.00032056	0.00325508	-0.000970862	-0.00367464	2.44316
NR1H2.HT29_GW3965_48H.GSE77039	-0.00227588	-0.00255966	-0.00272276	-0.00100109	-0.00033724	2.44171
ATF3.HCT-116_DMSO_KOATF3.GSE74355	-0.00100402	-0.00113918	0.00128236	0.00453323	0.00205243	2.44135
MAFF.HeLa-S3.ENCSR140DSL	8.46961e-05	-0.000893085	-0.00342743	-0.00338273	-0.00405997	2.44076
SPI1.K-562_NABUT.GSE74999	-0.00136204	-0.00163334	-0.00300219	-0.00420817	-0.000109569	2.44042
ZNF48.Hep-G2.ENCSR415AEB	-0.000971606	0.00037723	-0.00285662	-0.00369614	-0.00907734	2.43992
SPI1.K-562.ENCSR000BGW	-0.000714743	-0.00313654	-0.00389194	-0.00193024	0.00100407	2.43927
USF2.A-549.ENCSR563FBT	0.000863193	0.00257963	0.00468023	0.00259202	-0.00112632	2.43926
TAF1.WA01.ENCSR000BHO	-0.00168018	-0.00204095	-0.00478518	-0.00702233	-0.00270179	2.43901
CTCF.GM12867.ENCSR000DRH	-2.94146e-05	-0.000964807	-0.00310122	-0.00574806	-0.00512488	2.43801
MED1.RH4.GSE83726	-0.000713454	-0.00200842	-0.000817715	-0.00363056	-0.00102248	2.43738
DPF2.K-562.ENCSR219BXP	-0.000633329	-0.000290041	-0.00312662	-0.00253113	-0.00406713	2.43622
CEBPA.SKH1.GSE102697	-6.43367e-05	0.00193732	0.00155091	0.00515918	0.000844472	2.43576
ZNF394.HEK293.ENCSR125DNC	3.66815e-05	-0.00159332	-0.00345692	-0.00206593	-0.00390567	2.43366
CTCF.K-562.GSE70764	-0.0010691	-0.00155509	-0.00423565	-0.00385934	-0.00213462	2.43355
KMT2B.B-cell_GERMINAL_CENTER_TONSIL.GSE67494	0.0010646	0.00227051	0.00130247	0.00080167	-0.00613723	2.43275
MBD1_ISOF1.Hep-G2.ENCSR396QWK	-0.00081254	-0.00246852	-0.00223771	-0.000944684	-0.00251272	2.4312
SMC3.HL-60.ERP008568	0.00104053	0.00127854	0.00153155	-0.00267327	-0.0041459	2.43106
WDHD1.MCF-7_Ab_R1251-1-1A5.GSE97661	-0.0011828	0.0014193	0.00294155	0.00103091	-0.0026521	2.43023
MYC.GP5D_SIRAD21.GSE51234	-0.0019388	-0.00270609	-0.00290298	-5.74397e-05	-0.00225066	2.42955
NEUROG2.MRC-5_NFD_02DPT.GSE75910	-0.000308563	0.00227925	0.00352694	-0.000195088	0.00422404	2.42701
TBX5.G296S_4.GSE85628	0.000623605	0.000855765	-0.000170779	-0.00444393	-0.00311244	2.42696
BCL11A.CD34_Day3_90min.GSE104676	-0.00172412	-0.000327747	0.000368017	-0.00664784	-0.00552609	2.42588
CDK9.BT-474_INHHDAC.ERP010664	-0.000180684	-0.00285289	-0.00107161	-0.00512564	-0.000840333	2.4257
CTCF.Hep-G2.GSE111000	0.000865041	0.00348528	0.00223875	0.0046645	0.00349172	2.4248
JUND.GM12878.ENCSR000DYS	-0.000937448	0.00128238	-0.00145441	-0.00415282	-0.00211551	2.42421
E2F1.HeLa-S3.ENCSR000EVM	0.00134324	0.00247716	0.000687168	-0.00289489	-0.00372742	2.42359
FOXA1.breast_tumor_Male_14.GSE104399	-0.000414487	-0.000734428	-0.00234593	-0.00238973	-0.00368325	2.42286
ERG.VCaP_SH2_DHT.GSE79128	-0.00188866	-0.0019846	-0.00333029	-0.00174034	-0.00364401	2.42251
GRHL2.MCF-7_E2_45min.GSE109820	0.000278858	0.00217273	0.00408215	0.00363351	-0.000431232	2.42196
REST.SK-N-SH.ENCSR000BOZ	0.000620075	0.00146598	0.00146752	0.00371847	0.00845351	2.42134
ERG.K-562.GSE23730	0.00119462	0.00163927	0.00375761	0.000697979	0.00475215	2.42079
RAD21.THP-1_siWAPL-NS1-Pam3csk-4h.GSE103477	-0.000351703	-0.000324163	0.00348647	0.00506148	-0.00381679	2.41975
PRDM14.NCCIT.GSE71675	-0.000725266	0.0013386	-0.00318136	0.000877538	0.00225519	2.41752
ERG.VCaP_ETOH.GSE49091	0.000877849	0.00327914	0.00182193	0.00186286	0.000638859	2.416
FOXA1.22Rv1.GSE96652	-0.000629902	-0.00218541	-0.00293036	-0.00214622	-0.00221687	2.41533
MED1.hMSC-TERT4_D7.GSE104537	-0.00167527	-0.000911205	-0.00181771	-0.000629433	0.00470898	2.41529
CTCF.breast_epithelium.ENCSR304XUZ	-0.000395412	-0.00275332	-0.00279153	-0.00370279	-0.000181306	2.41344
MYCN.NGP.GSE94782	0.000252613	0.00114006	-0.00108647	0.00661816	0.00614381	2.41272
CTCF.hESC.GSE20650	0.000721271	0.000712747	0.00110437	0.00408772	0.00542154	2.41236
TEAD4.SNU-216.GSE44416	-0.000283887	0.000124125	-5.03351e-05	-0.00175824	-0.00774568	2.41207
ZNF639.K-562.ENCSR949NVY	-0.00121977	-0.0017306	-0.00377605	-0.00093124	-0.00379373	2.41055
NIPBL.hESC.GSE64758	-0.000555696	0.000702103	-0.00410625	-0.00466254	-0.00164865	2.41043
ZNF558.HEK293.ENCSR447ZTA	0.000274326	0.00190217	0.00181228	0.00362228	0.00243897	2.41038
TCF7L2.MDA-MB-453.GSE45201	0.00154514	3.71929e-05	0.00551003	0.000619487	-0.00234642	2.40992
RAD21.SK-N-SH.ENCSR000EHX	-0.000759416	0.000275858	0.00474364	0.00364964	-0.00314256	2.40922
E2F4.HeLa-S3.ENCSR000EVL	-0.00134677	0.00183457	0.000253994	0.00164928	-0.00638367	2.40885
MYC.U2OS_Doxy.GSE44672	0.000221854	0.00428081	0.0023888	0.00317853	0.0022477	2.40645
LYL1.Kasumi-1.GSE63484	0.00240488	-0.00252936	0.00097846	0.00117042	0.000450434	2.4058
UBN1.HeLa.GSE45024	0.000824806	0.00154602	0.00277573	0.00157205	0.00278221	2.40504
PIAS1.LNCaP_DMSO.GSE83860	-0.000997655	-0.00211392	-0.00321431	0.000212529	-0.00471321	2.40434
ASH2L.WA01.ENCSR850KIP	-0.00275912	-0.00415315	-0.00583284	-0.00525174	0.000550018	2.40315
ESR1.breast_tumor_Female_6.GSE104399	0.000266858	-0.000932605	-0.00259656	-0.00262675	0.00294264	2.40236
ERG.VCaP_SH1_DHT.GSE79128	-5.77193e-05	0.00096906	0.00249623	0.00292175	0.00833954	2.40224
HDAC2.K-562.ENCSR000BMG	-0.000761489	0.00157685	0.000664494	-0.000661574	0.00504271	2.40168
CTCF.fibroblast_SKIN_ABDOMEN.ENCSR000DPV	-0.000377611	-0.000421243	-0.00307876	-0.00504682	-0.00887636	2.4013
SIN3A.MCF-7.ENCSR000BUM	0.00120076	0.00192362	0.00259103	0.00596956	-0.00177541	2.40116
ESR1.MDA-MB-134-VI_E2.GSE109103	-0.000693733	0.000398119	0.00412311	0.00354337	0.00293678	2.40111
TRIM24.K-562.ENCSR907MZR	-0.000629369	-0.000766021	-0.00240748	-0.00253378	-0.00473697	2.4007
CTCF.kidney.ENCSR000DMC	0.00130985	0.00404957	0.00331111	0.00159556	0.00343196	2.39904
NR4A1.Kasumi-1.GSE79491	0.00086523	0.00191383	0.00338187	0.00185082	0.00154775	2.39843
BRD4.SUM149_DMSO.GSE63581	-0.00150111	-0.000426372	0.00562403	-0.000327364	-0.00188972	2.39568
ASCL1.SCLC_ASCLP_NE.GSE61197	7.58152e-05	-0.0012422	0.00228663	0.0034275	0.00264648	2.39536
NIPBL.GM12878.GSE93080	4.41063e-05	0.00170243	0.00373985	0.00295282	0.00110231	2.39437
NRF1.HCC1954.GSE67867	0.00119312	0.00215136	-0.00182775	-0.00524827	-0.00368964	2.39412
ZBTB7A.Ishikawa.ENCSR000BSZ	-0.000201791	0.00127939	0.00434181	0.00251589	0.00433698	2.39378
SRF.A-673-clone-Asp114.GSE92738	0.000687925	0.00274207	0.00433579	0.00373414	3.60857e-05	2.39283
MAFK.K-562.ENCSR000EGX	1.42313e-05	-0.000707167	0.00495325	0.00277973	0.00134386	2.39259
ESR1.MCF-7_E2-1280-min-ERalpha.GSE94023	-0.000927725	-0.00050361	0.00293611	0.00368316	-0.00185128	2.3919
GRHL3.NHEKSV3.GSE95199	0.00200931	0.00038537	0.00350346	0.0023032	0.0016658	2.39179
CEBPB.LS180_125.GSE31939	-0.00147196	-0.00301949	-0.00373442	-0.000649248	-0.000690097	2.39127
SS18.Aska-SS_BAF47KO1.GSE108025	0.000325678	0.00301352	-0.00130578	0.00155774	0.00281259	2.38709
ESRRA.BT-474_HRG.GSE81651	-0.00156647	-0.00117213	-0.00375041	-0.00424801	-0.000245677	2.3865
MAX.MCF-7.ENCSR000BUL	-0.00106511	-0.00131048	-0.00354269	-0.00365614	-0.00829356	2.38431
RFX5.K-562.ENCSR000EGO	-0.00137318	-0.000162876	-0.00150969	-0.000795508	0.00568971	2.38416
UBTF.K-562.ENCSR000EFW	-0.000764528	0.00115113	0.00299465	0.00174239	0.00407908	2.38342
TAL1.K-562.ENCSR106FRG	-0.000407936	-0.000644077	-0.00378077	-0.00294602	-0.00152169	2.38312
CEBPB.THP-1_NS1-Pam3csk-4h.GSE103477	0.00059323	-0.00201784	-0.00145944	-0.00178573	-0.00473907	2.38258
SIN3A.A-549.ENCSR513XQX	0.00317618	0.00476629	0.00333301	0.00305152	-0.000733225	2.38227
CTCF.HCT-116_RAD21-mAC_500uM_auxin.GSE104888	0.00031794	0.00357656	0.00343273	0.00358019	0.0030197	2.38189
SNAI2.keratinocyte_LacZ.GSE55421	-0.000244237	0.00143926	-0.00124657	-0.00564142	-0.00242237	2.38134
TCF4.CAL-1.GSE76147	0.00029153	0.00055585	0.00200379	0.00386558	0.00352859	2.37807
CTCF.SUM159.GSE46055	0.00102509	0.00108094	0.0016866	0.0051287	0.00485967	2.37767
EP300.Hep-G2.ENCSR000BLW	-0.000360869	0.000818662	-0.00304694	-0.00380244	-0.00347904	2.37721
CTCF.MM1-S.ENCSR402IDP	0.000705583	-0.000877168	-0.00505396	-0.00284545	-0.00475705	2.37553
MAX.Ishikawa.ENCSR000BTY	-0.000374562	-0.00280227	-0.00308115	-0.00495146	-0.00767976	2.37493
MYC.HeLa-S3.ENCSR000EZD	-7.83042e-05	0.00206219	-0.00214977	-0.00113842	-0.0063947	2.37419
RLF.K-562.ENCSR718SDE	0.000187891	-0.000121836	0.00373931	0.00250351	0.00264343	2.37221
CEBPB.THP-1_eGFP-Pam3csk-4h.GSE103477	-0.00221987	0.00104609	-0.00130831	-0.00134306	0.00453665	2.37158
ZNF281.HEK293.GSE76494	-0.000159433	-0.00201698	-0.000499331	0.00102728	0.00546574	2.36964
MNT.K-562.ENCSR979QYJ	0.000593398	-0.00189513	-0.00361538	-0.00304393	-0.00336437	2.36962
PBX1.RCH-ACV.GSE85988	-0.000609553	-0.00156712	-0.00121926	-0.0024307	-0.00436905	2.36894
SOX9.HT29.GSE63629	6.11078e-05	-0.00136369	0.00101891	0.00302276	0.00531132	2.36732
AFF4.HeLa_DOX_EGF.GSE40632	0.00112394	0.0049607	0.00301485	0.00529432	0.000232249	2.36629
MAF.lymphocyte_Th17_IL10+_Day5.GSE101389	-0.000961943	-0.00128512	-0.003332	0.000775208	0.00152753	2.36596
CTCF.fibroblast_LUNG.ENCSR000ANO	-0.000543484	-0.00476706	-0.00450408	-0.00133724	-0.00312748	2.36591
IRF3.SK-N-SH.ENCSR422ZAO	0.00215366	0.00121321	0.00283421	-0.000476071	-0.00602499	2.36553
MAF.CD4_TH2.GSE72266	-0.000732812	0.00100882	-0.00352062	-0.00658458	-0.00573955	2.36402
FOS.MCF-10A.ENCSR000DOP	0.000585844	-0.00305227	-0.00464828	-0.00220765	-0.000351856	2.36163
TFDP1.K-562.ENCSR017GBO	0.000801049	0.00198382	0.00300266	0.0042351	0.000392537	2.3611
CTCF.colon_transverse.ENCSR833FWC	0.00123605	0.00234115	0.0041878	0.00332055	-0.00011771	2.36011
ARID1A.RMG-I.GSE104545	0.000946406	0.000530085	-0.00280629	-0.00352295	-0.00306884	2.35993
ZSCAN29.GM12878.ENCSR412YGM	0.00221986	-0.000144635	0.00416071	0.000553764	-0.00129108	2.35967
BAF155.LNCaP_ERG-R367K.GSE110655	-5.26308e-05	-0.00391607	-0.00475688	-0.003194	-0.00523506	2.35963
SNIP1.MCF-7.ENCSR042TWZ	-0.000817994	-0.00126476	-0.00192295	-0.00365307	-0.000995993	2.35901
RELA.SGBS_TNF.GSE64233	0.000852138	0.00169871	0.002882	0.00245151	0.00106737	2.35763
REST.MCF-7.ENCSR000BSP	-0.000921014	-0.00133751	0.00191423	0.00252679	-0.00225433	2.35687
HNRNPL.Hep-G2.ENCSR315JJE	0.000171314	0.00436868	0.000239362	0.00182309	0.00321164	2.35687
RBPJ.CUTLL1.GSE29600	-0.00132094	-0.000822997	-0.00332115	-0.00198639	-0.00297583	2.35677
CTCF.SH-SY5Y.GSE101295	-0.000510151	-0.00223513	-0.00319724	-0.00305299	-0.00389661	2.3556
SSRP1.Hep-G2.ENCSR571PDN	-0.000586774	0.00103408	0.00117261	0.00514422	0.00169235	2.3555
PHIP.HCT-116_ab833.GSE101646	-0.000838755	-0.00259355	-0.0025975	-0.00248227	-0.00481578	2.35531
SP1.Hep-G2.ENCSR000BJX	-0.00143019	-0.00184183	-0.0029103	-0.00197725	-0.0031812	2.35444
ZNF273.HEK293T.GSE78099	-0.000546458	0.000829196	0.00270339	-0.000131544	-0.00361307	2.35422
GABPA.GM12878.ENCSR000BGC	-0.000812563	-0.00274448	-0.00296339	-0.0035865	-0.0053798	2.35273
SIN3A.K-562.ENCSR920BLG	0.000864853	-0.00245051	-0.00534718	-0.00462593	-0.00403487	2.35126
RUNX1.Jurkat.GSE29180	-0.000604857	-0.000862863	0.00123757	0.00256011	-0.00334086	2.35068
RUNX1.Kasumi-1.GSE62847	0.000459868	-0.00368986	-0.00379833	-0.0013096	-0.000306087	2.35025
BRCA1.WA01.ENCSR000EBX	0.000346526	0.00121817	0.00196318	-0.00655923	0.00133155	2.34811
NRIP1.MCF-7.ERP005838	0.000565391	0.000208913	0.00501145	0.00403788	0.000341921	2.34777
CTCF.MCF-7_estrogen_45min.GSE107749	-1.81299e-05	-0.0004304	-0.00501618	-0.00605983	-0.00234691	2.34775
RELA.KB_IL.GSE52469	-0.00201177	-0.00323579	-0.00305006	-0.000997925	0.00050613	2.34745
MAFK.Hep-G2.ENCSR000EDZ	-0.00188285	-0.00229905	0.00133259	0.00140042	-0.00177283	2.34406
CTCF.colon_transverse.ENCSR608WPS	0.00015565	0.00153017	0.00198881	0.00341556	0.00721386	2.34097
ATF3.liver.ENCSR480LIS	0.000331695	-3.28546e-05	0.00554592	0.00378785	0.000407567	2.34076
USF2.GM12878.ENCSR000DZU	0.00208166	0.00106381	0.00567536	0.0029881	0.00231962	2.3401
RAD21.RH4.GSE83726	-5.55751e-05	-0.00193844	-0.00276569	-0.00246997	-0.00237295	2.33807
CBX1.Hep-G2.ENCSR819WZE	0.00030278	0.00197002	0.00272283	0.00353527	0.00404446	2.33658
TFAP2C.MCF-7_E2.GSE23852	0.000822491	0.000463007	-0.00369854	-0.00167128	-0.00527158	2.33409
CTCF.macrophage.GSE118305	-0.000361463	-0.00194822	-0.00345824	-0.00530784	-0.00568215	2.3327
CTCF.endothelial_umbilical-vein.ENCSR000ALA	-0.000307758	-0.00164418	-0.00520431	-0.00517788	-0.00162628	2.33148
NRF1.K-562.ENCSR837EYC	-0.00041689	-0.00151975	-0.00254541	-0.00427977	-0.00756023	2.3287
TRIM22.MCF-7.ENCSR875PEI	0.000513314	0.00111535	-0.00283451	-0.00558534	-0.00164798	2.32671
ZBTB7A.HUDEP-2.GSE103445	-0.000562323	-0.00272542	-0.00436721	-0.00128416	-0.0013301	2.32617
PALB2.MCF-10A.GSE40591	-0.0011187	-0.00152633	-0.00235126	-0.000511122	-0.00234007	2.32607
ZSCAN18.HEK293.ENCSR721QZV	-0.00125881	-0.00101572	0.0023541	0.00339951	0.00136662	2.3235
PIAS1.LNCaP_DHT.GSE83860	0.000313504	0.00250523	0.00277616	0.00230992	0.00239813	2.32254
GATA1.erythroblast.ENCSR000EXP	0.000382624	-0.00113583	-0.00200831	-0.0034831	-0.00363188	2.32251
ZNF184.K-562.ENCSR621ATC	-0.000626433	-0.00251004	0.00241511	0.00263024	-0.000126903	2.3224
BMI1.MCF-7.ENCSR966YYJ	-0.000900156	0.000784871	0.000800731	-0.00246109	-0.00598762	2.32225
TAL1.CHRF28811.ERP008568	0.000517513	-0.00272155	-0.00016764	0.0023948	0.00206443	2.32221
ETV5.Hep-G2.ENCSR096IIB	-0.001078	0.0010338	-0.0043972	-0.00619126	-0.00320941	2.3219
MYCN.MYCN-3_low.GSE83317	-0.000739803	0.00115146	-0.000214954	0.00115726	0.00490454	2.32142
RNF2.K-562.ENCSR076YPO	0.000487667	0.00254024	0.00254866	0.00197749	0.00243052	2.32048
TP53.lymphocyte_116_Nutlin.GSE110368	0.000397303	0.000708066	0.00189175	0.000718074	0.00527609	2.31935
ZNF143.GM12878.ENCSR936XTK	-0.00104041	-0.0035455	-0.00524632	-0.00381224	-0.0014483	2.31541
XBP1.MDA-MB-231.GSE49952	0.000943011	0.00317479	0.0019407	0.00130143	-0.00106132	2.31483
GATA2.LNCaP_R1881.GSE69043	-0.00193177	-0.0022519	-0.00203623	0.000204239	0.00390666	2.3131
RFX1.K-562.ENCSR041AXL	-0.00126798	-0.00193105	-0.00462935	-0.00271792	-0.00439803	2.31303
GATA3.MCF-7.ENCSR423RTK	0.00192037	0.00378797	0.00147444	0.000552952	-0.00100161	2.31188
RAD21.Hep-G2.ERP000209	0.000978305	0.00308747	0.00149441	0.00276604	0.0018012	2.31188
GABPB1.K-562.ENCSR138YYY	-0.00260521	-0.00295693	-0.0032313	-0.00168915	-0.00279291	2.31171
JUND.MCF-7.ENCSR000BSU	-0.000100077	-6.93926e-05	-0.00222985	0.0015973	0.00633334	2.31121
MED1.cardiomyocyte_5.GSE85628	0.00124325	0.00180114	0.00292383	0.000838502	0.0039838	2.31098
NRF1.Hep-G2.ENCSR853ADA	-0.000311224	0.000173884	0.00306988	0.00246509	0.0075847	2.31032
GATA3.breast_tumor_Male_16.GSE104399	-0.000499676	-0.00133548	-0.00380012	0.000887513	-0.00151605	2.3094
RAD21.MDM_H5N1.GSE103477	-0.0017679	-0.00145126	-0.000887284	-0.00241598	0.00332298	2.30857
MAX.GM12878.ENCSR000DZF	-0.00109487	-0.000603024	-0.000154209	0.00225617	0.00697963	2.30722
MYB.CD4_TH2.GSE72266	-0.00100603	-8.01024e-05	-0.00352983	-0.00130594	-0.003538	2.3058
ELF1.K-562.ENCSR975SSR	0.00175537	0.000122699	-0.00262716	-0.00541065	-0.00212982	2.30194
CREB1.Hep-G2.ENCSR000BVL	-0.00116399	-0.000102777	0.00630887	0.00472976	0.00349044	2.3006
RFX5.A-549.ENCSR064LJN	0.000271686	-6.73906e-05	-0.00289784	-0.0028437	-0.00336323	2.29917
ZFP69B.HEK293T.GSE78099	0.0014447	0.000722013	-0.000369139	0.00300723	-0.00074803	2.29913
RAD21.MCF-7.ERP000209	-0.000427405	-0.00229197	-0.00499357	-0.00306644	-3.95007e-05	2.29762
ESR1_Y537N.MCF-7_E2_talen.GSE94493	-0.000950455	0.00173037	0.00118381	-0.00206888	-0.00604618	2.29382
AR.LNCaP_1F5_SIFOXA1.GSE30623	0.000232717	-0.00104467	0.00187263	-0.00343376	-0.00216456	2.29371
EBF1.GM12878.ENCSR000DZQ	7.90148e-05	-0.00221551	0.00280575	0.00249224	0.000387264	2.2937
RAD21.THP-1_siNIPBL-NS1-Pam3csk-7h-Flavo-3h.GSE103477	0.00258743	0.000585912	-0.00179581	-0.00225498	0.00319432	2.29272
SIN3A.PFSK1.ENCSR000BOY	-0.00199936	-0.0029847	-0.000994506	-0.000290736	0.00211566	2.28914
KLF5.YCC-3.GSE51705	0.00164373	-0.00127651	-0.00177397	0.000603233	-0.00178771	2.28853
BRD4.Hep-G2.ENCSR514EOE	-0.000283879	-0.00191336	-0.0026949	-0.00112558	0.00416827	2.28602
KDM1A.SH-SY5Y_B0.GSE58258	-9.57903e-06	0.000496418	-0.00385518	-0.00317357	-0.00447872	2.28068
ZNF664.HEK293.ENCSR714LZQ	-0.00117567	-0.00433732	0.000622438	0.000407812	0.000614967	2.28067
AR.LNCaP_SHFOXA1_R1881.GSE37345	0.000966604	0.00137746	0.00352544	0.00193157	0.000207028	2.28014
ZNF384.HEK293.GSE76494	0.00066592	0.00191154	0.00113415	0.000278292	-0.00324208	2.27389
ARID1B.Hep-G2.GSE69566	0.00130977	0.00214974	0.00293701	0.00159256	0.000105397	2.27341
MYB.DU528.GSE94000	-0.000974571	-0.000717776	-0.00283785	-0.00218421	0.00267685	2.27238
CTCF.islet.ERP004003	-0.00120736	-0.00167459	-0.00273606	-0.0027771	-0.00215197	2.2715
FOXK2.K-562.ENCSR302AWT	-0.000473573	-0.00215935	-0.00181189	1.35038e-05	0.00721404	2.27002
SMC3.GP5D.GSE51234	0.0011225	0.00297151	0.00268191	0.000382206	-0.00307902	2.26972
GTF2F1.Hep-G2.ENCSR382PVA	0.000240477	-0.00237625	-0.001952	-0.00455493	-0.000755724	2.26878
NCOA3.NCI-H3396_E2.GSE32349	-0.00255587	-0.00122636	-0.0020845	-4.74251e-05	-0.00120857	2.26735
ESR1.MCF-7_estradiol-aldosterone_45min.GSE99626	-0.00199198	-0.00226592	-0.00257519	-0.00102299	-0.000116828	2.2672
EGR1.HCT-116.ENCSR000BRZ	-0.00107506	-0.0024665	0.00210245	0.00294281	-0.00162666	2.26638
BRD4.SUM159PT_DMSO_72h.GSE87418	0.000144415	4.67475e-07	-0.00255891	-0.00404508	-0.00787876	2.26542
MYC.BJ_INDUCED.GSE36570	0.000353089	-0.00375084	-0.0031939	-0.000816914	-0.00129099	2.26431
EGR1.Ishikawa.ENCSR000BSQ	0.000675412	0.00149349	0.00101343	0.00177782	0.0058903	2.26384
SREBF1.A-549.ENCSR897MYK	-0.000296138	0.00333804	0.00165241	0.000248349	0.00236634	2.26358
RELA.BJAB_1h-activation.GSE117250	0.00115051	0.00135599	0.00279473	0.00219937	-0.00218854	2.26356
CTCF.A-549.ENCSR000AUF	-0.000684454	-0.00204243	-0.00382705	-0.00221147	-0.00415282	2.26285
SMC3.HeLa-Kyoto_WAPL-depleted.GSE102884	0.0015011	0.0029536	0.00307801	0.00108343	-0.00144741	2.26262
MED1.MCF-7_SHCTR_E2.GSE60270	0.00091873	0.00161172	0.00228708	0.00185332	0.00408146	2.26191
RNF2.GM12878.ENCSR679FAB	0.000359557	0.00127245	0.00327514	0.00258054	0.00250376	2.2616
PRDM4.HEK293.ENCSR443MVV	0.000585511	0.00329143	0.00246324	-0.000969443	0.000999657	2.26099
ESR1.breast_tumor_Male_19.GSE104399	-0.00128282	-0.0017702	-0.00192573	-0.0042994	-0.000299879	2.25974
HNRNPLL.K-562.ENCSR112RNT	0.000597045	0.00262628	0.00395731	0.00433894	-0.00159083	2.25949
POU2F2.HBL1.GSE79480	-0.00121508	-0.00245542	-0.00217193	-0.00150529	-0.00269957	2.25906
AR.VCaP_shERG.GSE110655	0.000337775	-0.00406981	-0.000649137	-0.000422386	0.00228187	2.25873
CHD2.GM12878.ENCSR000DZR	-0.0012994	-0.00227406	0.000132415	0.000983581	0.00607955	2.25533
NEUROD1.D283-Med.GSE92582	0.000938783	-0.00155717	0.00222971	0.0018893	0.00568442	2.25382
T.H9_MESODERM.GSE60606	-0.000671754	-0.000607676	-0.00302911	-0.0013191	-0.00218537	2.25283
MAFK.IMR-90.ENCSR000EFH	-0.00100141	-0.000540544	-0.00346036	-0.00199802	-0.00170443	2.25052
TRIM24.LNCaP_ETOH.GSE69331	-3.82197e-05	0.0009233	0.00098686	0.00274541	0.00657364	2.24966
SP1.HEK293.GSE76494	0.000292816	0.00223647	0.00169729	0.0039546	0.00211143	2.24717
CTCF.fibroblast_MAMMARY.ENCSR000DUU	-0.002364	-0.00340652	-0.00327463	-0.000322672	-0.00623732	2.24527
FUS.K-562.ENCSR051DXE	0.000257525	-0.000189718	-0.000646206	-0.00328785	-0.00698898	2.24346
SPI1.CD34_FETAL.GSE70660	-0.000785783	-0.0015816	-0.0013024	-0.00316281	-0.00378813	2.24305
ARID3A.K-562.ENCSR000EFY	0.000243844	0.00153535	-0.00326311	0.00118854	0.00272248	2.24213
MTA1.K-562.ENCSR807BGP	0.00251817	0.00216173	0.0012917	0.00160183	0.000844077	2.241
TEAD4.WA01.ENCSR000BRY	-0.00121333	-0.00335032	-0.000865095	-0.000364857	-0.00245997	2.24099
RELA.KB_5Z.GSE64223	-0.00141976	-0.0028075	-0.00627967	-0.002819	0.000862031	2.24071
ZFP36.GM12878.ENCSR900XDB	1.76889e-05	0.00194622	0.000972168	0.00124172	0.00513126	2.24043
ELL2.HeLa_DOX_EGF.GSE40632	0.00100522	0.00323145	0.00228828	0.00379789	0.00140972	2.23946
ERG.VCaP_DHAT_2H.GSE28950	0.000305702	0.00345344	0.00277	0.00260165	0.0038664	2.23763
RBPJ.Hep-G2.ENCSR596FEL	0.000488785	0.00504891	0.00452194	0.0050716	0.00181957	2.23695
BRD4.BT-474.ERP010664	-7.0117e-05	0.00171521	0.00255756	0.00243565	0.00423774	2.23575
BRD4.SUM229PE_neg_30nMtrametinib_24h.GSE87418	-0.000708227	-0.0015332	-0.00299811	-0.00230566	0.00357002	2.23421
NFIC.SK-N-SH.ENCSR000BSV	-0.00131544	-0.00140624	-0.00141938	-0.00429551	-0.000396986	2.23272
ASXL1.HEK293T.GSE51673	0.000101677	-0.000964121	-0.00282166	-0.00437859	-0.0014322	2.23103
GABPA.Jurkat.GSE49091	0.000802764	-0.000221111	0.00315297	0.00536459	0.00475966	2.23019
NR2F2.MCF-7.ENCSR000BUY	-0.000501529	-0.000274239	0.00131604	0.00200062	0.00617717	2.22884
ATF1.K-562.ENCSR000DNZ	-0.000508266	-0.00238759	-0.00319084	-0.00409443	-0.00129603	2.22358
IRF4.GM12878.ENCSR000BGY	0.00102209	0.00293328	0.00237905	0.00147639	-0.00170669	2.22294
CEBPA.Hep-G2.ENCSR142IGM	-0.00102876	-0.00169392	-0.00618237	-0.00367816	0.000735971	2.22266
EZH2.ProEs_SHCTR.GSE59087	0.00125308	0.000857965	0.00430689	0.000794308	0.000105704	2.22154
ESR1_Y537S.MCF-7_dox_E2.GSE94493	0.000608423	0.00158566	0.00357073	0.00278076	0.00103335	2.22118
TAF1.Hep-G2.ENCSR000BJN	0.000264592	0.000904456	0.00281672	0.00485199	0.00610095	2.2203
ZNF639.K-562_Ab_R270-2-1E7.GSE97661	-0.000100379	-0.00100001	0.000397322	-0.00156619	-0.00588963	2.22014
ATF3.K-562.ENCSR632DCH	0.000305172	-0.00263896	-0.00350024	-0.00153027	-0.00211907	2.21952
E2F1.LNCaP_shCON.GSE94958	0.000457486	-0.000565027	-0.00233614	-0.00371871	-0.00505468	2.2189
HCFC1.HeLa.GSE31417	0.00164527	0.00236626	0.00254195	0.00324517	0.00151758	2.2177
CEBPA.SKH1_E2.GSE102697	0.0013189	0.00206072	0.00390336	0.0017797	8.0388e-05	2.21664
RAD21.HCT-116_RAD21-mAC.GSE104888	0.000938211	0.000509767	-0.00168419	-0.0016456	-0.00542335	2.21512
ZNF143.GM12878.ENCSR000DZL	-0.000338782	0.000137395	0.00234387	0.00358263	0.00711907	2.21468
MED1.K-562.GSE97661	0.00076288	0.000325664	0.00153005	0.00385247	0.00562007	2.21391
TFAP2A.MCF-7_E2.GSE60270	0.00069621	0.000776722	0.00338125	0.00325575	0.00185863	2.21369
NR2C2.WI-38VA13.GSE46237	-0.00192693	-0.00260215	0.00093214	0.00204215	-0.00417308	2.21356
HNF4G.Hep-G2.ENCSR000BNJ	-0.000550351	-0.00182795	0.000641306	0.00215434	0.00438097	2.21281
CTCF.hESC_PRIMED.GSE69646	-0.000314289	-0.000823683	-0.00237268	-0.00409702	-0.00659993	2.21185
CTCF.VCaP_ETOH.GSE84432	-0.000278429	-0.0013605	-0.00426064	-0.00489264	-0.00406991	2.21143
ESR1.T-47D.GSE84593	0.00122043	0.00455437	-0.000587034	0.000331225	0.00384737	2.20953
ERF.VCaP_DOX.GSE98809	0.000735194	-0.000804976	2.32164e-05	0.00181922	0.00566992	2.20621
KLF5.HCC95_E419Q.GSE88976	0.00107113	0.0021393	-0.00175393	-4.79942e-05	-0.00207773	2.20566
CTCF.SK-MEL-147.GSE94488	0.000409199	0.00169958	0.00264836	0.00417838	0.00267648	2.20475
BRD4.HUVEC-C_modETS1.GSE93030	0.000830596	0.00212115	-0.00082513	0.00010929	0.00497384	2.20395
SP5.Hep-G2.ENCSR019NPF	-0.00151603	-0.00190895	-0.00502276	-0.00442463	-0.00286375	2.20133
ETS1.ALL-SIL.GSE102209	-0.00136185	-0.00149055	-0.00208584	0.0008329	-0.00206873	2.20117
POU2F3.NCI-H1048.GSE115123	0.00133913	-2.57295e-05	-0.00290306	-0.000882381	0.00263315	2.19848
RCOR1.HeLa.GSE45441	-0.000813211	-0.00138802	-0.00271355	-0.00125638	-0.00138488	2.19738
PCBP1.Hep-G2.ENCSR872EVQ	0.000353107	0.0023179	0.00224752	0.00212771	0.00253908	2.19707
NCOA3.MCF-7_E2.ERP000901	-1.81897e-05	0.00106126	-0.00227062	-0.00156088	-0.00400239	2.1966
MORC2.HeLa_V5-HUSH-KO.GSE95451	-0.000969175	-0.000794006	-0.000516982	-0.00126929	-0.00674603	2.19568
CDX2.LS180.GSE31939	-0.000163737	-0.00428461	-0.00179733	-3.19858e-05	0.000657177	2.19532
KLF1.HUDEP-2_S4.GSE97671	0.000579596	0.000389496	-0.00258907	-0.00286019	-0.00371464	2.19512
BRD4.IMR-90_SENES.GSE74238	0.000305376	-0.00037624	-0.00215319	-0.00241868	-0.00369223	2.19344
ELL2.HeLa_EGF.GSE40632	0.000987073	0.00456071	0.00282858	0.00116468	9.48837e-05	2.19302
ETV6.GM12878.GSE97661	-0.000998177	-0.00127751	0.00176867	0.00319135	0.00270334	2.19158
HDAC2.GM12878.ENCSR330OEO	0.00072271	0.00223144	0.000707555	0.00273686	0.00117382	2.18921
MAX.endothelial_umbilical-vein.ENCSR000EEZ	-0.000254829	-0.0013557	-0.00481609	-0.00329144	8.74701e-05	2.18804
SPI1.OCI-Ly7.GSE69558	-0.000597769	-0.00310402	-0.00396966	0.000527127	-0.00103488	2.18773
STAT3.MCF-10A.ENCSR000DOQ	0.000962533	0.0024203	-0.000754954	0.00117017	0.00471598	2.18438
CEBPB.Hep-G2.ENCSR000EEX	-0.000784702	-0.00245083	-0.00427359	-0.00104242	0.00042595	2.18427
BRD4.SUM159PT_DMSO_8h.GSE87418	-0.00181492	-0.00229125	-0.00367487	-0.00501153	-0.00804117	2.18319
TERF2.LCL.GSE55053	-0.000436439	-0.00138637	-0.00430968	-0.000180612	0.000982453	2.18279
NRF1.SK-N-SH.ENCSR000EHZ	0.00108517	0.00138173	0.00307381	0.00155081	0.00593807	2.18266
CTCF.THP-1_Pam3csk-060m-Flavo-000m.GSE103477	-0.000808524	-0.00276251	-0.00287943	-0.00190512	-0.00479399	2.18253
TEAD1.Hep-G2.ENCSR497JLX	0.000888758	0.00216759	0.00173754	0.00518775	0.00544652	2.18209
RAD21.A-549.ENCSR000BUC	0.000974681	0.00198831	-0.000551951	0.00300793	0.0051076	2.18102
HSF1.SKBR3.GSE38901	-0.000235405	0.00183971	-0.00151337	-0.00289059	0.00150397	2.18034
E2F6.WA01.ENCSR000BSI	-0.00138863	-1.59316e-05	-0.0016118	-0.00227866	-0.00586788	2.18
MED1.MCF-7_E2.GSE60270	-0.000123521	0.00145732	0.00289607	0.00205895	-0.00104419	2.17938
NEUROD1.D283-Med_shNEUROD1-1579.GSE92582	0.000499234	-0.000593282	-0.0041274	-0.00306131	-0.00142413	2.17641
ESR1.MCF-7_ER_t10.GSE119057	-0.00053386	-0.000801367	-0.00389845	-0.00518076	-0.00763249	2.17577
ATF3.WA01.ENCSR000BKC	-0.000912495	-0.00507577	-0.00191277	-0.00183167	0.000120521	2.17455
ZBTB33.Hep-G2.ENCSR000BHR	-0.000523355	0.00106408	0.00539628	0.00373347	-0.00236023	2.17393
TBX21.CD4_TH1.GSE62482	0.000172521	-0.000594967	-0.00294949	-0.0045871	-0.00119839	2.17239
GR.T47D-A1-2_Dex.GSE112491	-0.00223361	-0.00270981	0.00120037	1.05014e-05	-0.000161148	2.17232
ZNF449.HEK293.ENCSR738SLS	0.000172861	-0.0019856	-0.00283152	-0.00152674	-0.0020034	2.17048
HBP1.Hep-G2.ENCSR616WEG	0.000319307	0.00255237	0.00315773	0.00366948	0.00489772	2.16968
ZBTB8A.HEK293.ENCSR481FEC	-0.00121786	-0.00334358	-0.0026865	-0.00175753	-0.00257669	2.16968
MYB.THP-1.GSE90769	0.000817412	0.00183898	-0.000779622	-0.000945763	-0.00582168	2.16912
ZNF2.HEK293.ENCSR011CKE	0.00117007	0.00275518	0.00520219	0.000569666	-0.00144576	2.16863
ZNF547.HEK293.ENCSR909TSW	-9.17803e-05	-0.000114496	0.00178083	0.0018144	-0.00451421	2.16825
SUPT5H.K-562.ENCSR894CGX	0.00183456	7.5535e-05	-0.000693943	0.00291175	-0.00645679	2.16467
ESR1.MCF-7_Sat-H3B-6545.GSE115607	0.00173564	0.00193426	1.23423e-05	0.00282344	0.00414952	2.16433
ESR1.MCF-7.ERP000783	-0.00120037	-0.00196198	-0.0012063	-0.00254019	0.0031754	2.16113
SMC1A.Primary-epidermal-keratinocyte.GSE85526	6.60949e-05	0.00235305	0.00159215	0.0011462	-0.00320317	2.16079
BRD4.HT29.GSE73319	-0.00202474	-0.00471834	0.00145484	0.000994546	-2.46344e-05	2.15926
BRD3.MM1-S.GSE43743	0.000615971	0.00199483	0.00447321	0.00274562	0.000354893	2.15917
KMT2B.AML.GSE112074	-0.000414475	-0.00106095	-0.00347189	-0.00337958	-0.00168647	2.15883
CTCF.SK-N-AS.GSE101295	-0.00109892	-0.00286337	-0.00268077	-0.00268691	-0.00240656	2.15795
ESR1.MCF-7.ERP000209	-0.00170932	-0.00088671	-0.000924893	-0.000742089	-0.00381456	2.15659
TAF1.HeLa-S3.ENCSR000BHT	-0.0004379	0.00154535	0.00487747	0.00540333	-0.00056809	2.15657
TCF12.GM12878.ENCSR000BGZ	-8.28088e-05	-0.000208651	-0.0027636	-0.00592915	-0.00476931	2.15648
CTCF.MDM_H5N1.GSE103477	-0.000840059	-0.00339705	-0.00323785	-0.00415711	-0.00400331	2.15647
ESR1.MCF-7_Fulv.GSE115607	0.000389488	-0.00161026	-0.00294327	-0.00370143	-0.000893497	2.15284
RAD21.THP-1_PMA_Dex-0h.GSE103477	-0.000616364	-0.00338508	-0.00403041	0.000714348	-0.00100834	2.15265
ZMYND11.DU145_ETS1KO.GSE86238	-0.00141562	-0.000947713	0.000323118	-0.00417204	-0.00166972	2.14755
HDGF.GM12878.ENCSR145XQO	-0.000279979	-0.00227624	-0.00286937	-0.00368512	-0.00225691	2.14718
MED1.hESC_PRIMED.GSE69646	-1.62626e-05	0.0018639	0.00291977	0.00197026	0.00292417	2.1457
SMARCC2.K-562.ENCSR519WMW	-0.00105104	-0.00132434	-0.00155661	-0.000852504	0.00227584	2.14565
BRD4.hESC.GSE33281	-0.000874543	0.00183957	0.00424133	0.00167695	0.00395235	2.14225
ZBTB16.KG-1_shEZH2.GSE109619	0.00104148	0.00166256	0.000599936	-0.00203606	0.00162206	2.14157
FOXA1.LNCaP_SHCTR_R1881.GSE37345	-0.000925376	-0.00186862	-0.00165466	-0.00268862	0.00178732	2.14111
CDK9.MM1-S_DMSO.GSE42161	0.00200708	0.00418204	0.00482992	0.000178048	-0.00170945	2.13992
MYC.P493-6_CMYC_24H.GSE36354	0.00128956	0.00101868	0.000285084	-0.00145875	-0.00708558	2.13916
CTCF.epithelial_mammary.ENCSR000ALV	-0.00067432	0.00162885	0.00381757	0.00301452	0.0053395	2.13905
ZNF143.FLP143HA_T4.GSE39263	7.57836e-05	0.00234426	0.00389313	0.0013735	0.00177737	2.13875
RELA.HeLa-B2_TNFA.GSE24518	0.000883707	0.00184011	0.00153378	-0.00108258	-0.00325074	2.13869
KLF9.GBM1A.GSE62211	0.0010085	-0.000683196	-0.00412689	-0.00580652	-0.00133971	2.13861
[truncated: 1,885 more rows]

## Sheet: ChIP-Atlas
Additional file 5: Table S2. Estimated activities of ChIP-Atlas molecular signatures during TGFꞵ induced EMT in MDA-231-D cell line.
name	M_TGFb_01h	M_TGFb_02h	M_TGFb_04h	M_TGFb_06h	M_TGFb_24h	z_score
SMAD3.LX2.SRX148896	0.00256601	0.0179418	0.0374536	0.0366216	0.0369846	30.3096
TP53.Dermal_fibroblast.SRX1547998	0.00842421	0.017947	0.034313	0.0367004	0.0393579	25.5799
SMAD2.hESC_HUES8.SRX3592685	0.00221598	0.0162395	0.0233998	0.0232427	0.0254885	20.9694
VDR.LX2.SRX148897	0.00381778	0.0145876	0.0196637	0.0187274	0.022797	18.6502
TP53.Dermal_fibroblast.SRX1547996	0.00636907	0.00775623	0.0218573	0.0254561	0.0367099	18.4427
FOXP1.LNCAP.SRX736067	0.00494758	-0.00625804	-0.0084739	-0.0151818	-0.0314499	18.0213
SMAD4.hESC_H9.SRX064483	0.00312229	0.0152541	0.0206087	0.0223234	0.0141706	17.8164
GATA3.MDA-MB-231.SRX1156473	-0.0074003	-0.0146574	-0.0204098	-0.0218185	-0.0221681	17.2145
NIPBL.A549.SRX1531780	0.00661237	0.0168813	0.0207635	0.0155164	0.0108045	15.3706
ARID1B.MCF-7.SRX5534860	0.0039854	0.0104169	0.0164145	0.0164111	0.0102784	13.1551
MYBL2.MCF_10A.SRX4213901	0.00253515	0.00780186	0.0151395	0.0201346	0.0110087	12.0293
ZNF366.Dendritic_Cells.SRX1614807	0.000830778	0.00903074	0.0151801	0.0210976	0.0167746	11.8064
SMAD3.NCI-H441.SRX366168	0.00295776	0.00696826	0.0136018	0.0162241	0.0202844	11.7914
SOX2.LK-2.SRX6852813	0.00160246	0.00553707	0.0149802	0.0162458	0.0185159	11.7125
SUZ12.Aska.SRX3468022	-0.00462076	-0.00820409	-0.0142036	-0.0123723	-0.00774616	11.6831
E2F1.MDA-MB-231.SRX2585781	-0.00787811	-0.0077179	-0.0188465	-0.0176437	-0.0144382	11.5886
TEAD1.MSTO-211H.SRX1004563	-0.00403185	-0.00730044	-0.015254	-0.0113979	-0.0186052	11.5669
HIF1A.PC-3.SRX4096729	0.00346348	0.0107048	0.0123978	0.0132845	0.0142383	11.3093
SCML2.293.SRX644728	-0.00318259	-0.00563461	-0.012898	-0.00470762	-0.0139709	10.9542
SMARCA4.MCF-7.SRX5089516	-0.000217637	0.00602962	0.0166116	0.0167336	0.0134266	10.92
ESR1.MDA-MB-231.SRX2578878	0.00195142	0.00803231	0.0150845	0.00970371	0.0112312	10.523
CUL4A.U2OS.SRX4107936	0.00103453	0.00425562	0.0055314	0.00887355	0.0158121	10.5155
MITF.Hermes_3C.SRX7368251	-0.00250222	-0.00501362	-0.0115174	-0.0097964	-0.0151422	10.1794
SUZ12.Fibroblasts.SRX3468052	-0.00376046	-0.00368728	-0.01078	-0.0175005	-0.00470872	10.1774
ESR1.MCF-7.SRX2513525	0.00354547	0.0129537	0.0150639	0.0146377	0.00565358	10.0417
SMAD2.hESC_H9.SRX064481	0.00201968	0.00712442	0.0154179	0.0116856	0.00836115	10.0109
AFF4.HeLa.SRX573034	0.00727031	0.0123864	0.0091665	0.00483683	0.00890393	9.81905
MBD3.MDA-MB-231.SRX1489434	0.00492945	0.0096955	0.0102132	0.00863493	0.00300898	9.68831
FOXA1.Prostatic_Neoplasms,_Castration-Resistant.SRX8406523	-0.00181405	-0.00620755	-0.0116984	-0.0135313	-0.00725735	9.66817
EGR1.Fibroblasts.SRX6596844	-0.00423934	-0.0104833	-0.0100226	-0.0120048	-0.0110218	9.62706
AFF4.SW_1271.SRX3873712	-0.00187344	-0.00513249	-0.0142532	-0.00958539	-0.0128553	9.62219
SKI.HL-60.SRX3434290	0.00395708	0.00862401	0.0118151	0.0100018	0.00852852	9.52662
TRPS1.HCC3153.SRX4096886	0.00107731	-0.0025041	-0.0101882	-0.0140388	-0.0165225	9.50012
FOXA2.BJ.SRX2431541	0.00221397	0.00603078	0.0161836	0.0162739	0.014189	9.44705
ATF4.Jurkat.SRX7785400	-0.00495048	-0.0115569	-0.0144391	-0.00888987	0.0017137	9.37029
MED1.A549.SRX1531781	0.00615293	0.0127355	0.0152226	0.00646585	0.00409342	9.2764
RAD21.THP-1.SRX4001873	0.00350412	0.00657551	0.0140984	0.016442	0.0174866	9.21426
ZNF263.K-562.SRX150611	0.000210416	-0.00286316	-0.00861676	-0.0128067	-0.011505	9.18316
BRD9.HeLa.SRX4928877	0.000254416	0.00701865	0.0135724	0.010681	0.00591079	9.0912
CREBBP.Macrophages.SRX5839976	-0.00494929	-0.00463655	-0.00841616	-0.00720192	-0.0178224	9.05959
TP53.Saos-2.SRX016980	0.00238884	0.00882709	0.0117212	0.00648323	0.00979148	9.00344
DPF2.TTC1240.SRX5294340	-0.00163345	-0.00572206	-0.00679252	-0.0115998	-0.0198254	8.97368
ESR1.Breast_cancer.SRX186804	0.00319638	0.00692995	0.0138319	0.0101853	0.00606166	8.9059
ZBTB7A.VCaP.SRX5076291	-0.00502152	-0.0072826	-0.0140107	-0.0103012	-0.0109131	8.8552
RELA.BJAB.SRX4401063	0.00353255	0.0064024	0.0118707	0.00948062	0.00845207	8.7852
CHD1.IMR-90.SRX186628	0.00438301	0.0105411	0.0100477	0.00625073	0.00780564	8.72071
TEAD4.PC-9.SRX5887610	-0.00169848	-0.0084334	-0.0118119	-0.010848	-0.0162451	8.71704
YAP1.IMR-90.SRX1038945	-0.00134359	-0.00558301	-0.0107522	-0.0129296	-0.0138627	8.70716
SMARCB1.MCF-7.SRX5089439	-0.00311788	-0.00484177	-0.00933015	-0.0114919	-0.00928135	8.64764
SKI.HL-60.SRX3434291	0.00275301	0.00619651	0.0147666	0.011281	0.00397679	8.59242
MYH11.ME-1.SRX265221	0.00145217	-0.0043385	-0.00514346	-0.00583087	-0.0138461	8.51733
DPF2.Small_cell_ovary_carcinoma.SRX4473689	0.00488712	0.00721491	0.00858076	0.0103419	0.00818375	8.50286
EP300.HeLa.SRX150579	0.00192527	0.00663229	0.0119636	0.0118732	0.00785319	8.43094
CREBBP.T98G.SRX018281	0.00149954	0.00716321	0.00893888	0.0104715	0.0115613	8.39788
SMARCC1.iPS_cells.SRX5234474	9.31164e-05	0.00170964	0.0126908	0.0121756	0.00742185	8.38441
FOXL2.HGrC1.SRX6957397	0.000770638	0.00523133	0.0086454	0.0116905	0.0152017	8.36422
NR2F2.MCF-7.SRX6027754	0.00294198	0.00748265	0.0143306	0.0075948	0.012464	8.30934
YAP1.T-47D.SRX5287694	0.00447182	0.0064447	0.00949558	0.00850602	0.0103637	8.2544
BRD4.VCaP.SRX8089625	-0.0045083	-0.00693995	-0.0109107	-0.00881848	-0.00678066	8.16071
NETO2.U-937.SRX5409711	0.00121135	0.00587202	0.0087244	0.0113405	0.00900613	8.15977
SMARCB1.MCF-7.SRX5089444	-0.000376952	0.00452645	0.00593521	0.0152068	0.0134981	8.11635
PAX8.Caki-1.ERX3266645	0.00149889	-0.00264544	-0.00790256	-0.00876194	-0.0136154	8.03166
WDR5.NHEK.SRX204109	-0.00243283	-0.00521404	-0.00604806	-0.00743577	-0.0104049	8.02677
RAD21.HUVEC.SRX2559014	-0.00248495	-0.0108301	-0.0163301	-0.00791542	-0.00384082	8.01409
TRIM28.hESC_H1.SRX553658	-0.00182563	-0.00221227	-0.00704486	-0.00900551	-0.0103356	7.99062
TP53BP1.hESC_H9.SRX4727912	0.003258	0.00630243	0.00718592	0.0066274	0.0143235	7.98551
KMT2A.293.SRX2323895	-0.00289084	-0.00572048	-0.00859292	-0.00907918	-0.0124596	7.963
TEAD1.HuCCT1.SRX1011298	-0.00171879	-0.000461004	0.0128847	0.00745678	0.0180762	7.95819
ERG.VCaP.SRX1629251	-0.0031867	-0.00758087	-0.010504	-0.00911495	-0.00882805	7.94014
LMNB1.IMR-90.SRX392040	0.00280707	0.0079243	0.0117442	0.0106716	0.00482543	7.78801
DDX21.A-375.SRX8257415	-0.00301926	-0.00621693	-0.00961822	-0.00834446	-0.00504017	7.77541
AFF1.SEM.SRX1424883	-0.00162761	-0.00571437	-0.00844218	-0.00924886	-0.0086492	7.76463
EZH2.RCH-ACV.SRX6608390	0.00340489	0.00842009	0.00905732	0.00410963	-0.00430828	7.66217
MED1.HuCCT1.SRX1013332	0.00210426	0.00499932	0.00541458	0.00805381	0.0147953	7.62366
BRD4.HCC1395.SRX1131550	0.0042676	0.0078443	0.00932783	0.00865804	0.00165889	7.5992
ARID1A.MCF-7.SRX5089381	0.00462048	0.00569609	0.0123534	0.00998715	0.00670619	7.56351
GTF2B.HeLa.SRX1136629	-0.00106052	-0.00471059	-0.00826735	-0.00950825	-0.0146397	7.53005
INTS3.HeLa.SRX3640577	-0.000125471	0.00474076	0.00497674	0.00895774	0.0134863	7.51934
SNAPC1.MCF_10A.SRX143299	0.00273857	0.00531524	0.00923174	0.0113487	0.00854795	7.47004
FOXL2.HGrC1.SRX6957460	-0.000104195	0.00857107	0.0156868	0.0156815	0.00611135	7.41921
TOP1.LNCAP.SRX758029	0.000123278	-0.0026188	-0.00346044	-0.00736875	-0.0149255	7.38162
NR3C1.HASM2.SRX2609659	0.00274707	0.00535915	0.0109415	0.00771575	0.00940764	7.37421
ZBTB7A.VCaP.SRX5076290	-0.00255797	-0.00655642	-0.00994707	-0.00959376	-0.0110288	7.34399
BRD4.TC-797.SRX1094474	8.07236e-05	-0.00660458	-0.0063927	-0.00513271	-0.0115127	7.3423
SMAD2.HUVEC.SRX6476492	-0.0012272	0.00430568	0.0113602	0.0106303	0.00550898	7.33949
TAL1.CD36+.SRX037938	2.5823e-05	-0.00836054	-0.0119439	-0.00569003	-0.00724968	7.33154
SMARCA4.TTC-1240.SRX4525855	0.00145976	0.00689965	0.00901061	0.00870678	0.0103927	7.29801
NR3C1.BEAS-2B.SRX5289974	0.00370622	0.00885266	0.00983958	0.00841252	-0.00200562	7.27443
SMC1A.Macrophages.SRX2770859	0.00260911	0.00438302	0.00702441	0.00850108	0.0100608	7.24561
AR.VCaP.SRX173202	0.00188774	0.00294653	0.00665529	0.0119168	0.0105704	7.23622
JMJD6.Tumor.SRX2270413	-0.00110859	-0.0058288	-0.0103756	-0.00628845	-0.00645844	7.23388
TBP.Bronchial_tracheal_epithelial_cells.SRX4367431	0.000781651	0.00309911	0.0133867	0.0150256	0.0220624	7.22501
JUN.hESC_HUES8.SRX3592678	-0.00155438	0.00151997	0.00358335	0.0110716	0.0191027	7.22459
TEAD4.PC-9.SRX5887613	-0.00359783	-0.00589556	-0.0109878	-0.0116234	-0.00685032	7.18923
EZH2.LNCAP.SRX3452545	-0.000566447	0.00204749	0.00509859	0.00832911	0.0140708	7.15059
ZBTB48.HeLa.SRX2652437	-0.00156989	-0.00209491	-0.00762981	-0.0104267	-0.0125897	7.13681
EGR1.Macrophages.SRX7902979	0.00459361	0.00962438	0.0114632	0.00783175	0.00542625	7.13032
PGR.MCF-7.SRX1012653	-0.000317648	0.00158045	0.00926938	0.0123672	0.0161439	7.12733
FOXL2.HGrC1.SRX6957433	-0.00230728	-0.00608956	-0.0143236	-0.012474	-0.00757019	7.1177
ESR1.MCF-7.SRX4451196	0.00243778	0.00798593	0.00932269	0.0121884	0.00932711	7.09328
ESR1.Breast_cancer.SRX3229140	0.00188274	0.0101242	0.00742458	0.00407146	0.00696896	7.06702
ESR1.Endometrial_Stromal_Tumors.SRX1745738	0.00376373	0.00721022	0.00699204	0.00667091	0.00746265	7.0395
STAT3.MCF-7.SRX5323869	0.0038227	0.00298042	0.00952715	0.00576812	0.00922261	7.03417
NFE2L2.A549.SRX3985128	-0.0013836	-0.00295482	-0.00529106	-0.00639234	-0.0159937	7.00816
CDK9.HCT_116.SRX1177906	-0.00352423	-0.00613019	-0.00694098	-0.00373269	-0.00566112	7.00069
HOXB13.Prostate.SRX8406308	-0.00201239	-0.0028645	-0.0104372	-0.0100059	-0.0061676	6.95793
ELL2.SW_1271.SRX3873716	-0.00169575	-0.00466613	-0.00663933	-0.00921715	-0.0101777	6.91342
BRD4.J-Lat_A72.SRX2937338	0.00241269	0.00338643	0.0094572	0.0103498	0.00740165	6.91085
FOXA1.HEC-1-A.SRX2982420	0.00237767	0.00611528	0.00795643	0.00804091	0.00819669	6.88772
SIRT6.L-C-B.SRX3103112	-0.00141075	-0.00462399	-0.00638178	-0.00727751	-0.00781548	6.87739
MAFB.Keratinocytes.SRX386479	0.00380547	0.00585945	0.00729462	0.00478532	0.0103459	6.87613
ESR1.U2OS.SRX036635	0.00306876	0.0095542	0.00542971	0.00415599	0.00922703	6.85735
N6AMT1.PC-3M.SRX4420233	-0.00307918	-0.00519376	-0.00580049	-0.00921832	-0.00705253	6.85327
CDK8.MM_1S.SRX368849	-0.00519923	-0.00889329	-0.00357793	-0.00530469	-0.00620807	6.84865
SMARCA4.MDA-MB-231.SRX1156534	-0.00153743	-0.00561584	-0.00719135	-0.00995106	-0.00675831	6.84011
CTBP1.SK-OV-3.SRX4240294	0.000760376	0.00289802	0.0084715	0.0064307	0.0108937	6.8299
SSRP1.HT-1080.SRX3436565	-0.00389907	-0.00344357	-0.00644376	-0.00714213	-0.00825474	6.81979
NELFE.DLD-1.SRX7677722	0.00184219	-0.00279221	-0.00196848	-0.00856103	-0.0129975	6.8031
STAT2.K-562.SRX150549	-0.00137074	-0.00606483	-0.00434787	-0.00754448	-0.014824	6.7886
RAD21.iSLK.SRX6916368	-0.000118005	-0.00127066	-0.00725944	-0.011373	-0.00976112	6.75428
CTCF.Pancreatic_islets.SRX026720	0.00264827	0.00663692	0.0133762	0.0111708	0.00684681	6.75295
ATF4.HAP1.SRX1041183	0.0013095	0.00464991	0.0126234	0.0117517	0.000454936	6.74194
SMC1A.Keratinocytes.SRX2014554	-0.0029536	-0.00443981	-0.0091503	-0.00843626	-0.0103653	6.6891
TP53BP1.hESC_derived_neural_cells.SRX3472376	-0.00146584	-0.00331409	-0.00907551	-0.0110684	-0.00913835	6.68135
RAD21.DLD-1.DRX013181	-0.00101417	-0.00513494	-0.0123051	-0.00900518	-0.0153182	6.66596
TEAD4.T-47D.SRX5287693	0.00114049	0.003756	0.00994296	0.0138868	0.00810988	6.63673
CTCF.hESC_HUES64.SRX3482873	-0.00247543	-0.006739	-0.0107026	-0.0095584	-0.00566946	6.63405
BRD4.HUVEC.SRX425254	-0.000264131	0.00484628	0.00860334	0.0103154	0.0107778	6.61442
STAT5B.T-Lymphocytes.SRX041293	-0.00263235	-0.00688268	-0.00869202	-0.00522241	-0.00523635	6.61083
CHD8.T-47D.SRX734338	-0.00147597	-0.00405991	-0.0107413	-0.00870273	-0.00539308	6.60482
GATA1.HCT_116.SRX4172740	0.00288032	0.00437786	0.00238435	0.00358083	0.00778749	6.58382
KLF4.BJ.SRX130062	-0.00286075	-0.00648741	-0.00731821	-0.00488548	-0.00188061	6.58321
HNF4A.HCT_116.SRX748433	0.00350287	0.00560785	0.00999353	0.00407202	-0.00180911	6.54441
MECOM.SKH1.SRX3098188	-0.0028803	-0.0094781	-0.00847779	-0.00366626	0.00163318	6.54398
EP300.ICN12.SRX656350	-0.00128646	-0.00801511	-0.00774733	-0.00536623	-0.00787987	6.52742
SMARCA4.MCF-7.SRX5089408	-0.00362594	-0.00600725	-0.00860767	-0.00686803	-0.00417419	6.5143
BRD4.SUM_1315M02.SRX1131555	0.00165765	0.00514321	0.00797876	0.00652307	0.00873063	6.48874
ZBTB48.HeLa.SRX2652438	0.00223279	0.00462327	0.00774904	0.00974585	0.00208155	6.48789
CPSF3.HeLa.SRX5441331	-0.00196442	-0.00395016	-0.0070304	-0.00925847	-0.00954181	6.44086
RXRA.UPR9.SRX014784	-0.00376713	-0.00592284	-0.00800116	-0.00570541	-0.00386664	6.43823
KMT2C.MCF-7.SRX1787680	0.000198064	-0.00187299	-0.0048012	-0.0106252	-0.0160319	6.43252
HDAC3.RH-4.SRX5930140	-0.00387508	-0.00365705	-0.00768324	-0.00958213	-0.00311455	6.39831
FOXA1.LNCAP.SRX1166395	-0.00126318	-0.00397706	-0.00991326	-0.00490931	-0.0130574	6.38796
HOXB13.LNCAP.SRX5604675	-0.00436479	-0.00669935	-0.00802775	-0.00304765	0.00187179	6.38548
SMAD1.U-937.SRX097097	-0.00229339	-0.002471	-0.00698884	-0.00657774	-0.0105609	6.34943
MED1.HUVEC.SRX5236337	-0.00153405	0.00157777	0.00729387	0.00915366	0.013662	6.3458
ZMYND8.293.SRX2178948	0.0014191	-0.00310681	-0.00444294	-0.00766232	-0.0106744	6.34571
TEAD1.HCT_116.SRX3566185	0.00233338	0.00453286	0.00590869	0.0080104	0.0075411	6.3395
EBF3.SK-N-SH.SRX2382329	0.00256105	0.00495268	0.00747166	0.00520405	0.0062112	6.32398
CTCF.ECC-1.SRX190230	-0.00290073	-0.00773299	-0.0107138	-0.0145797	-0.010055	6.31164
TP63.Mammary_glands.SRX3734319	0.00243136	0.00453471	0.00911334	0.00688793	0.0106613	6.29182
CREBBP.Macrophages.SRX5839977	-0.00361712	-0.00338079	-0.00947105	-0.00735502	-0.00570443	6.2693
ZNF768.RAJI.SRX3797277	-0.00105464	-0.00435489	-0.00580092	-0.00818753	-0.00488643	6.26131
CDYL2.MCF-7.SRX8321655	0.00397251	0.00593712	0.00993406	0.00344769	0.0118701	6.23602
EP300.293.SRX367321	0.00412345	0.00371499	0.00857191	0.00284348	0.00402778	6.23493
TEAD4.T-47D.SRX5287692	0.0017083	0.00511588	0.00929991	0.0120723	0.00744875	6.23304
GATA2.HUVEC.SRX070877	0.00135248	0.00366351	0.00962555	0.0126438	0.0154736	6.22909
ESR1.MCF-7.SRX968963	-0.00176854	-0.00725858	-0.00533062	-0.00567588	-0.0148065	6.22863
FOS.GM12878.SRX082163	-0.00245974	-0.00574843	-0.0124278	-0.012637	-0.0109083	6.22164
SREBF1.KYSE-150.SRX7572083	-0.000125403	-0.00311574	-0.00677005	-0.00806564	0.00748931	6.20786
ESR1.Breast_cancer_cells.SRX2897219	-0.0038673	-0.00742261	-0.0058042	-0.00239411	0.00239241	6.20099
RELA.MCF-7.SRX968976	0.00212287	0.00480854	0.00670316	0.00734077	0.00696613	6.19487
ZFX.Daoy.SRX253212	0.000281534	0.00528955	0.00819691	0.0094381	0.00639258	6.19112
E2F6.hESC_H1.SRX190355	-0.00213189	-0.00549452	-0.00882461	-0.00810824	-0.00863503	6.13377
MED1.SUM_159PT.SRX2194236	0.00133358	0.00173594	0.00517866	0.00996283	0.00910699	6.08941
EP300.GM12878.SRX475754	0.00225953	0.0044856	0.00382007	0.00448679	0.0171623	6.06282
CTCF.Macrophages.SRX4521397	0.00186165	0.00780065	0.0102696	0.0134343	0.0121915	6.03192
EP300.MCF-7.SRX673744	0.000664168	0.00565894	0.00846528	0.0102021	0.00234328	6.02438
RAD21.HUVEC.SRX2559013	-0.000545438	-0.00393982	-0.0100095	-0.0103497	-0.00556197	6.0035
TBX21.Th1_Cells.SRX092313	-0.00161893	-0.00329402	-0.00755874	-0.00826752	-0.0044929	5.99811
FOXA1.LNCAP.SRX6878605	0.00107036	-0.00371473	-0.00883166	-0.00839944	-0.00940146	5.99038
ESR1.MCF-7.SRX2881004	0.00209498	0.00429284	0.0118082	0.0113569	0.0113643	5.98234
AGO2.Hep_G2.SRX4708039	0.00197804	0.00640059	0.00810257	0.00962505	0.00602096	5.9818
SSRP1.HT-1080.SRX3436567	0.00209409	0.0045149	0.0107485	0.00771989	-0.000693348	5.94594
SUPT5H.293.SRX6435391	-0.0018879	-0.00220537	-0.00703505	-0.00619813	-0.0107004	5.93219
NANOG.hESC_H1.SRX100482	-0.00088946	-0.00338046	-0.00439293	-0.00669233	-0.0114038	5.9068
PIAS1.VCaP.SRX895439	0.0019484	0.00440265	0.0123186	0.00993046	0.00658868	5.86931
NR3C1.BEAS-2B.SRX1672137	0.00164908	0.00597002	0.00748624	0.00559931	0.0110484	5.86512
NR2F2.Endometrial_stromal_cells.SRX372174	-0.000676805	-0.00354665	-0.00824105	-0.00666228	-0.00723548	5.85941
STAT3.OCI-LY-3.SRX347423	0.00133984	0.00448756	0.0108436	0.00723183	0.00442589	5.80145
BRD4.CD4-Positive_T-Lymphocytes.SRX103445	0.00227841	0.00351682	0.00635591	0.00416657	0.010586	5.79982
SMARCA4.MCF-7.SRX5089413	-0.00218906	-0.00445697	-0.00733596	-0.00507967	-0.00873083	5.77838
HOXB13.Prostatic_Neoplasms,_Castration-Resistant.SRX8406311	0.000631946	0.00327399	0.00631284	0.00758862	0.0093089	5.76947
SMARCB1.MCF-7.SRX5089430	-0.00277427	-0.00422182	-0.00967102	-0.00424412	-0.00591028	5.75897
ESR1.MCF-7.SRX330067	0.00252033	0.00452841	0.00806354	0.0110444	0.00934803	5.7334
EP300.MCF-7.SRX190256	0.00231289	0.00749757	0.0100218	0.00655489	0.000947909	5.71944
SRSF4.Hep_G2.SRX4708015	0.00129626	-0.000755293	-0.00670263	-0.00786047	-0.00904658	5.71001
TBX2.KELLY.SRX3542260	0.000307649	0.00331962	0.0107416	0.00707511	0.00413713	5.6997
RFX5.K-562.SRX150644	-0.00380828	-0.00428857	-0.00928441	-0.00394639	-0.00473455	5.69418
GATA3.Th2_Cells.SRX092315	0.00314817	0.00315501	0.00435783	0.00644518	0.0078814	5.68162
BRD4.SK-N-BE(2).SRX4326271	-0.00208003	-0.00216328	-0.0056784	-0.0065477	-0.0104029	5.68108
TP53.Saos-2.SRX361198	0.000233627	-0.00529655	-0.00488373	-0.00554919	-0.0101036	5.67288
MYOD1.Unclassified.SRX6824678	-0.00319723	-0.00498952	-0.0067482	-0.00750792	-0.00805048	5.66448
STAG1.Erythroid_Cells.SRX1738532	0.0025738	0.0053519	0.0108773	0.00887546	0.00446435	5.66333
ZNF366.Dendritic_Cells.SRX1614808	-0.00451231	-0.0063465	-0.00643225	-0.00272494	-0.0071177	5.65994
TP53.Fibroblasts.SRX396254	0.00168908	0.00184947	0.00653207	0.0100016	0.00932142	5.65947
BRD4.SW_480.SRX3680731	0.00109434	0.00357196	0.00734011	0.00911437	0.00827701	5.6567
EP300.SUM_159PT.SRX2194268	0.00368688	0.00530051	0.00512849	0.00593641	0.00349394	5.65528
STAT3.SU-DHL-10.SRX347425	-0.0033128	-0.00629787	-0.00641854	-0.00919919	-0.00344462	5.64918
STAT3.BT-474.SRX8520792	0.000818966	0.00447491	0.00589962	0.00895264	0.00537818	5.63862
ESR1.T-47D.SRX8861821	-0.00403725	-0.00521556	-0.00925403	-0.00701084	-0.00440388	5.6182
RELA.HAEC.SRX7054660	-0.00144128	-0.00562235	-0.00796993	-0.00573483	-0.00565423	5.54089
CHD1.hESC_H1.SRX116453	0.00386194	0.00275761	0.00303274	-0.00187836	-0.00977688	5.53615
PHIP.293.SRX3020590	0.0025231	0.00457491	0.00577767	0.00254751	0.00652882	5.43583
SSRP1.HT-1080.SRX3436564	-0.00124024	-0.00592058	-0.0081076	-0.00389474	-0.00226323	5.43454
AR.VCS2.SRX099183	-0.001949	-0.00359218	-0.00553971	-0.00452426	-0.00877894	5.42006
SMARCA4.Neural_progenitor_cells.SRX5716463	-0.000222088	0.00357542	0.00669224	0.00883268	0.00739856	5.40603
ARNT.786-O.SRX968418	0.00358666	0.00456088	0.00546917	0.0035108	0.00594839	5.40504
FOXA1.Prostatic_Neoplasms,_Castration-Resistant.SRX8406517	-0.000306714	0.0024658	0.00771191	0.00768366	0.00848345	5.40367
TLE3.SUM_149PT.SRX4815194	-0.00249157	-0.0025797	-0.00490475	-0.00758351	-0.00793438	5.40126
FOXL2.SVOG-3e.SRX5342375	-0.00170094	-0.00374728	-0.00598982	-0.0110588	-0.0104308	5.39179
CDK12.Jurkat.SRX1144285	-0.00116458	-0.0035249	-0.00629562	-0.00835313	-0.00665053	5.37798
NR2F2.MCF-7.SRX6027752	0.00218764	0.00417451	0.00771512	0.00654697	0.00655775	5.35937
KMT2A.293.SRX2323867	0.00231668	0.00123902	0.00795141	0.00667801	0.00466226	5.35367
EP300.Cardiac_progenitor_cells.SRX2671792	-0.0012425	0.00227386	0.00199098	0.00669328	0.0147255	5.34488
TFAP2A.hESC_derived_trophoblast_cells.SRX3292076	0.000910449	0.00138205	0.00370266	0.0054282	0.0133874	5.33477
EZH2.iPS_cells.SRX317575	-0.00213959	-0.00437139	-0.00674452	-0.00695406	-0.0054011	5.328
ASH2L.VCaP.SRX688848	0.00180748	0.00562854	0.00752305	0.00582116	0.00447224	5.32676
FOXA1.T-47D.SRX5323829	-0.00382806	-0.00973122	-0.00828087	-0.00903515	-0.00143876	5.32627
DAXX.PC-3.SRX1021630	0.000813726	0.00371934	0.00903836	0.00562346	0.00727124	5.31772
HOXB13.LHSAR.ERX1965642	-0.000552696	-0.00228105	-0.00613477	-0.00586265	-0.0128971	5.31217
CDK12.143B.SRX5975300	0.00141595	0.00574972	0.00731666	0.00934163	0.00509992	5.29377
HOXB8.K-562.SRX4882227	0.00179597	0.00283187	0.00674321	0.000507501	0.0107313	5.29298
PAF1.HCT_116.SRX2731316	-0.00127023	-0.00434356	-0.00579868	-0.00566753	-0.0104267	5.29275
ZBTB48.HeLa.SRX2652439	-0.0020681	-0.00314206	-0.00524457	-0.00568188	-0.00752015	5.26542
MED1.SUM_159PT.SRX2194237	-0.000646116	-0.00353989	-0.00810579	-0.00784381	-0.00622065	5.25685
BRD4.Hep_G2.SRX5077398	-0.000430224	-0.00119619	0.00496459	0.00562564	0.0111548	5.2414
SP140.Macrophages.SRX2367969	2.49091e-05	-0.00308807	-0.00603558	-0.00724957	-0.00434991	5.23695
RB1.MCF-7.SRX2793578	-0.00305912	-0.00271217	-0.00430636	-0.00723819	-0.0101273	5.22178
BARX1.LoVo.SRX359924	0.00168775	0.00231707	0.00513079	0.00689387	0.0108658	5.2152
SPI1.Neutrophils.SRX5574346	-0.0021224	-0.00404966	-0.00683849	-0.00872334	-0.00742424	5.21431
SMARCA4.MCF-7.SRX5089425	4.02496e-05	-0.00122072	-0.00764162	-0.00849999	-0.00864177	5.2098
SPI1.U-937.SRX5574387	-0.00223497	-0.0059709	-0.00732323	-0.00405867	0.00482432	5.20279
MYBL2.MCF_10A.SRX4213900	-0.00302831	-0.00931871	-0.00488458	-0.000202675	0.00271114	5.20195
AR.Prostate.SRX8406425	0.000930374	0.00496582	0.00678176	0.00523339	0.00707064	5.18765
ARNTL.Neural_Stem_Cells.SRX6602367	0.00176847	0.00387044	0.00496405	0.00676901	0.00213065	5.17667
BRD4.SUM_159PT.SRX2194271	0.000933839	0.0053266	0.014631	0.0128724	0.010435	5.17502
POU5F1.NCCIT.SRX123445	0.00314446	0.00285751	0.00531191	0.00479696	0.00400126	5.1712
FOSL2.LPS141.SRX3751771	0.0014926	0.0053935	-0.00279415	-0.00384526	-0.0117971	5.16994
CEBPB.HL-60.SRX3434296	-0.00116181	-0.00496249	-0.00755346	-0.00589499	-0.0112348	5.16769
FOS.K-562.SRX029087	-0.000312514	0.00272628	0.00425246	0.00513556	0.0131427	5.16289
CDK6.KB.SRX378797	0.00162522	0.00440194	0.0080899	0.006558	0.00280952	5.15668
SUMO1.WI-38.SRX204172	0.00277488	0.0033683	0.00595489	0.00387534	0.00919402	5.13879
SMARCA4.MCF-7.SRX5089520	-0.00382645	-0.00490146	-0.0051149	-0.00531632	-0.00267613	5.13368
JUN.Hep_G2.SRX150444	-0.00162635	-0.00405918	-0.00312121	-0.0043456	-0.0132785	5.12882
PAF1.THP-1.SRX728777	0.00067908	0.00105046	-0.00365118	-0.00697991	-0.0102973	5.11741
BRCA1.SH-EP.SRX5025673	0.00464068	0.00570866	0.006154	0.00500959	0.00112587	5.11276
YY1.HuH-7.SRX2708828	-0.00100613	-0.00468988	-0.00546395	-0.00563542	-0.00568299	5.11086
EP300.Acute_myeloid_leukemia.SRX5930116	0.000773099	0.00244772	0.00496223	0.00451284	0.0117239	5.1073
CEBPD.HAEC.SRX2355057	-0.00211488	-0.00274864	-0.00705606	-0.00709089	-0.0100085	5.10516
RELA.GM19099.SRX017872	-0.00261222	-0.00372743	-0.00680615	-0.00632005	-0.00537927	5.10421
NR3C1.SUM_159PT.SRX8520809	0.0010422	-0.00069137	-0.00483701	-0.00753865	-0.0115032	5.10129
SMARCA4.MCF-7.SRX5172062	0.00338363	0.00402286	0.00569168	0.00674215	0.00114477	5.09647
CDK9.A-375.SRX5501657	-0.00115374	-0.00256915	-0.00664149	-0.00739374	-0.00690692	5.09034
FUS.K-562.SRX4708077	0.00112159	0.0014546	0.00578267	0.00720577	0.00822305	5.08751
HSF1.M0-91.SRX262143	-0.00173556	-0.00347058	-0.00522036	-0.00728905	-0.00572859	5.07841
BRD4.THP-1.SRX6913047	-0.00150239	-0.00287435	-0.00445101	-0.00641948	-0.0081637	5.07797
SPI1.CTV-1.SRX5574459	-0.00291457	-0.00652675	-0.00811723	-0.00430987	-0.00415321	5.06861
CEBPB.IMR-90.SRX150598	-0.00141097	-0.00394255	-0.00646595	-0.00668793	-0.0108135	5.06771
MED1.HuCCT1.SRX1013331	0.00050046	0.00382109	0.00813709	0.00742056	0.00533867	5.06369
EP300.T-47D.SRX1012610	0.00101493	0.00169587	0.00967021	0.0071559	0.00697923	5.02029
EBF1.Mutu.SRX1456192	0.00128871	0.00370173	0.0058261	0.00569842	0.00843044	5.01932
RUNX1T1.Kasumi-1.SRX858325	0.00165037	0.00499995	0.00565417	0.00806964	0.00481659	5.018
AR.LNCAP.SRX5577159	0.00133568	0.00398877	0.00656537	0.00636075	0.0062194	5.01646
ESR1.Breast_cancer_cells.SRX2897215	0.0025745	0.00614667	0.00653657	0.00376913	0.00239025	5.00604
MED1.MDA-MB-231.SRX2578889	0.00257757	0.00431809	0.00629382	0.00227712	0.00642357	5.0033
SMARCA4.Mel270.SRX5212357	0.000447889	0.00437279	0.00457646	0.00821767	0.00550994	4.98916
GRHL2.Tracheal_epithelial_cells.SRX268452	-0.00190853	-0.00563874	-0.00730478	-0.00718034	-0.00587405	4.97568
FOXA1.LNCAP.SRX1885187	-0.00202423	-0.00690106	-0.00763433	-0.00728047	-0.00794641	4.97224
SRF.HEL.SRX3837518	-0.00420333	-0.00283476	-0.00322335	0.0021384	0.00764161	4.96129
PAF1.HCT_116.SRX2731314	-0.00274135	-0.00290239	-0.00744845	-0.00352895	-0.00710699	4.96027
REST.ECC-1.SRX190297	-0.00279416	-0.0055197	-0.00677528	-0.00298662	-0.00314759	4.95913
OTX2.D283_Med.SRX2436022	-0.00208372	-0.00465842	-0.00433926	-0.0054985	-0.00842295	4.95814
SMARCA4.MCF-7.SRX5089420	0.00292363	0.00377582	0.00463369	0.00812546	-0.00135597	4.95575
ETS1.hESC_derived_cardiac_cells.SRX5705800	0.000679455	-0.00113172	0.00458699	0.00612263	0.00893759	4.94869
BRD4.SK-MEL-147.SRX2537518	-0.00348792	-0.00772062	-0.00754842	-0.00108932	-0.00344965	4.92719
HDAC2.VCaP.SRX059711	0.00201068	0.00357707	0.0050461	0.000972989	0.00964442	4.92684
TP53.MCF-7.SRX2060922	-0.00072396	-0.00398995	-0.00710059	-0.00572512	-0.00662343	4.91508
TAF1.A549.SRX190268	0.00325669	0.00590823	0.0102537	0.00832105	0.00442574	4.91031
HOXB13.Prostate.SRX8406305	-0.00149095	-0.00388804	-0.00459052	-0.00811801	-0.00564669	4.90861
KLF5.GP5d.SRX360575	-0.00111707	-0.00433389	-0.00752698	0.00123325	0.00691785	4.89974
MITF.COLO_829.SRX346924	-0.00226844	-0.00437236	-0.00698847	-0.00492918	-0.00608395	4.88531
FOXA1.MCF-7.SRX1447316	-0.00282803	-0.00692754	-0.00899643	-0.00577179	-0.00477096	4.87637
BRD4.SK-N-BE(2).SRX4326274	0.00113322	0.00304508	0.00632397	0.00462886	0.00843304	4.87587
KDM1A.NCI-H526.SRX890396	0.00275069	0.00471398	0.00522904	0.00507126	0.00424345	4.86844
BRD4.HCT_116.SRX1569429	-0.00285454	-0.00489763	-0.00677395	-0.00426654	-0.00160879	4.86794
MYC.293.SRX3422688	0.00144996	0.00215619	0.00783643	0.00589827	0.00456047	4.86328
GTF2B.HeLa.SRX1136653	0.00230416	0.00368258	0.00817411	0.00575923	0.0035563	4.85588
MYC.NHEK.SRX080161	0.000715651	0.00409759	0.00961257	0.00767859	-0.0028949	4.85293
MED26.293.SRX4819827	0.00172517	0.00133963	0.00265123	-0.00970433	-0.00914974	4.84514
HMGN1.CD4-Positive_T-Lymphocytes.SRX032595	-0.00161162	-0.00384264	-0.0044613	-0.00646623	-0.0037518	4.84231
RXRA.JMSU1.SRX3450331	0.0012763	0.00135873	-0.00169853	-0.007342	-0.0101803	4.83012
SMARCA4.TTC-1240.SRX4525853	0.00205699	0.00513969	0.00332308	0.00583913	0.00545875	4.8215
FIP1L1.Hep_G2.SRX4708033	-0.00259723	-0.00311043	-0.00647472	-0.00394332	-0.00547645	4.81607
VDR.THP-1.SRX2319761	-0.000564846	-0.0021479	-0.00127264	-0.00627578	-0.0113054	4.81473
STAT3.MDA-MB-157.SRX2020838	-0.000560227	-0.00617616	-0.00654854	-0.00656572	-0.00218163	4.80901
EP300.MCF-7.SRX176883	0.000119531	0.00470542	0.00474768	0.00650489	0.00958798	4.7963
BRD9.MDA-MB-231.SRX4377560	-0.00218766	-0.00511201	-0.00612686	-0.00624862	-0.0075961	4.78566
ESR1.Breast_cancer.SRX186824	-0.00106414	-0.00329585	-0.0041123	-0.00727594	-0.00737914	4.77915
SMC1A.A549.SRX1531786	-0.00190922	-0.00581802	-0.00838741	-0.00880006	-0.00641406	4.76211
HDAC3.MM_1S.SRX2140209	0.00131534	0.00478134	0.00628203	0.00656146	0.00201532	4.73797
GRHL2.MCF-7.SRX3931096	0.0018651	0.00539441	0.00873417	0.00815671	0.00503196	4.72256
GTF2I.iPS_cells.SRX753138	-0.00135901	0.00201653	0.00494448	0.00593408	0.00401549	4.72201
FOXA2.A549.SRX190180	0.00210252	0.0046539	0.00611591	0.00648267	0.00659994	4.7189
BRD4.Keratinocytes.SRX8082233	0.00101943	0.00475516	0.00907611	0.00871672	0.00546354	4.71675
AFF1.NCI-H2171.SRX3873707	-0.001407	0.000688288	0.00614385	0.00490048	0.00760905	4.71253
TCF7L2.MCF-7.SRX100943	0.00132421	0.003374	0.00640963	0.00805677	-0.00429573	4.7097
NR3C1.HCC1187.SRX8520802	-0.000325775	-0.000475501	-0.00701497	-0.00422577	-0.00862364	4.70905
ESR1.MCF-7.SRX2912063	0.00110275	0.00304285	0.00782214	0.00414049	0.00861386	4.69352
LMNA.BJ-5ta.SRX3962736	-0.00172332	-0.00231011	-0.00715629	-0.00639062	-0.00629382	4.67525
REST.GM12878.SRX190200	0.0012984	0.00377095	0.00669068	0.00646661	0.00529323	4.67522
CTCF.LoVo.SRX360020	0.000391112	0.00417971	0.0116407	0.0109241	0.000768057	4.67441
FOXA2.CFPAC-1.SRX6441751	0.00125377	0.00476889	0.00406174	0.00773846	0.0100624	4.67036
BACH1.hESC_H1.SRX150659	-0.00253145	-0.00267976	-0.00666088	-0.00418951	-0.00438097	4.66349
BRD4.THP-1.SRX6913064	-0.0015866	-0.00369069	-0.00537392	-0.00517799	-0.00635113	4.65188
HIF1A.RCC4.SRX4802347	7.42065e-05	0.00171355	0.00899213	0.00891278	0.00725461	4.64797
HMGB1.Lung_fibroblasts.SRX3585704	-0.00100483	-0.000962612	-0.00524933	-0.00691176	-0.00674644	4.64752
ESR1.T-47D.SRX371473	-0.00144791	-0.00324638	-0.00883314	-0.00660996	-0.0116795	4.63541
EP300.Fibroblasts.SRX2671813	0.000305879	0.00515203	0.00756748	0.00470593	-0.00410045	4.63492
MYC.DLD-1.SRX4400349	0.00163446	0.00418365	0.00856351	0.00485751	-0.00301005	4.63372
U2AF2.Hep_G2.SRX4708019	-0.00089	-0.000640348	0.00544656	0.00703626	0.0089139	4.63029
BRD4.SUM_229PE.SRX2194289	-0.00202079	-0.00482299	-0.00732725	-0.00462454	-0.00647324	4.61467
CTCF.HEC-1-B.SRX7202544	0.00163767	0.00472803	0.00917967	0.00861436	0.0107935	4.6109
ESR1.MCF-7.SRX1995230	-0.00127416	-0.00305926	-0.00924489	-0.00793404	-0.0104067	4.60831
EGR1.Macrophages.SRX7902981	0.001012	0.0040663	0.00662035	0.00515659	0.00934779	4.59213
RAD21.IMR-90.SRX150703	0.00328085	0.00484261	0.00665843	0.00585856	0.00339987	4.59127
SREBF1.Hep_G2.SRX150706	-0.00236736	-0.00295236	-0.00727072	-0.00827932	-0.00162399	4.59127
NR3C1.BEAS-2B.SRX5289981	0.00401262	0.00299636	0.0057778	0.00579008	0.000969265	4.57313
PGR.Breast_cancer.SRX3229190	0.00140989	0.00353421	0.0078322	0.00407819	0.00362695	4.57174
MLLT1.MV-4-11.SRX1813527	-0.00361442	-0.00221552	-0.00320398	0.00333047	0.00640164	4.57088
MECP2.IMR-90.SRX295036	0.00160762	0.00466096	0.00556125	0.00616287	0.00808095	4.56653
ELL2.NCI-H2171.SRX3873714	-0.000136942	0.00404251	0.00550422	0.00519362	0.0054103	4.55862
CDK9.A-375.SRX5501661	-0.000613391	-0.000681439	-0.00899017	-0.0100048	-0.00179489	4.55819
SP1.hESC_derived_mesendodermal_cells.SRX702111	0.00101779	0.00516921	0.00491153	0.00652865	0.00424093	4.54825
CTCF.Anterior_temporal_cortex.SRX5532364	-0.000666672	-0.00148588	-0.00719147	-0.0076792	-0.00541626	4.54177
ERG.RWPE-1.SRX145843	-0.00139396	-0.00313774	-0.00420838	-0.00821505	-0.00467349	4.53406
ESR1.MCF-7.SRX6413750	0.00256491	0.00854891	0.00370473	0.000506227	0.00332328	4.53285
FOXA1.Prostatic_Neoplasms,_Castration-Resistant.SRX8406528	0.00189499	0.00445263	0.00719797	-0.000214224	0.0069053	4.52564
INSR.Hep_G2.SRX5232046	0.00149353	0.00269612	0.00804521	0.00596647	0.00487231	4.52332
FOXA1.22Rv1.SRX5124842	-0.00221742	-0.00466733	-0.00613608	-0.00787156	-0.00264683	4.52012
NFE2.GM12878.SRX150731	0.00196561	0.00404634	0.00508719	0.00861813	0.00847421	4.52007
EZH2.Peripheral_blood_mononuclear_cells.SRX4212572	-0.000635298	-0.00293227	-0.00785636	-0.00748778	-0.00620888	4.51617
BRD9.MDA-MB-231.SRX4377561	-0.000743445	-0.00405027	-0.00717478	-0.0060993	-0.0105105	4.51437
E2F1.HeLa.SRX150563	-0.000509715	-0.00322576	-0.00643677	-0.00721386	-0.0103583	4.50644
BRD4.90-8TL.SRX736201	0.00343342	0.00200491	0.00299331	0.00472113	-0.00531448	4.50579
REL.GM12878.SRX2837385	-0.000978526	0.00142546	0.00416439	0.0050754	0.00977137	4.50032
BRD9.Aska.SRX4525857	0.000560687	0.00274919	0.0064426	0.007666	0.00501609	4.49625
MYB.Adenoid_cystic_carcinoma.SRX2748847	0.00233729	0.003042	0.00350374	0.00327438	0.00763317	4.4928
XRN2.DLD-1.SRX7677759	-0.00114338	-0.00340212	-0.00570329	-0.00654222	-0.00619035	4.49076
ESR1.MCF-7.SRX330069	0.00280901	0.00665201	0.00645132	0.00967912	0.00690702	4.49049
FOXA1.LAPC-4.SRX5124822	0.00128255	0.00600955	0.00585721	0.000824348	0.00970333	4.49008
AR.LHSAR.SRX1067069	0.000705532	0.00561472	-0.000222919	-0.00477447	-0.00805419	4.48103
ESR1.MCF-7.SRX1469951	-0.00221266	-0.00305934	-0.00778478	-0.012524	-0.00711481	4.47917
BRD9.HeLa.SRX4928878	0.000284476	-0.000683517	0.00356507	0.00681623	0.00832641	4.47799
POU5F1.BJ.SRX2431535	0.000602746	-0.00298903	-0.00418317	-0.00702765	-0.00708157	4.47002
REST.GM12878.SRX100394	0.00242988	0.00357091	0.00507429	0.0058044	0.00321355	4.46441
RELA.786-O.SRX3346352	0.00137375	0.00263436	0.00639409	0.00644147	0.00405696	4.46328
BCL6.OCI-LY1.SRX3461645	0.000233506	-0.00158482	0.00140757	0.0109037	0.00981639	4.4624
AGO1.K-562.SRX4708086	-0.00271151	-0.00423667	-0.00256361	-0.00434782	-0.00662304	4.45676
BRD4.HCC1806.SRX2194258	-0.00143788	-0.00242978	-0.00436084	-0.00643341	-0.00723149	4.45585
RELB.GM12878.SRX2837383	-0.00382973	-0.0047925	-0.00443536	0.00149029	0.00410836	4.45443
FOXA1.LNCAP.SRX1033270	0.000939937	0.00312319	0.00645117	0.00663283	0.00749464	4.44621
E2F7.IMR-90.SRX180825	0.000842295	-0.0013216	-0.000985461	-0.00605935	-0.0123489	4.44436
CTCF.HCT_116.SRX190359	0.000651282	0.00388336	0.00788686	0.0092943	0.00783627	4.44114
MYC.GP5d.SRX360590	0.000174049	0.00354855	0.00915997	0.00817637	0.00066525	4.43469
NR3C1.ECC-1.SRX100509	-0.00455355	-0.00282096	-0.00664771	-0.00448157	0.00102166	4.43117
FOXA1.MCF-7.SRX673756	-0.000433147	-0.00521014	-0.00757974	-0.00948831	-0.00528282	4.42959
SMARCA4.501A.SRX719732	-0.000599095	-0.00367534	-0.00555778	-0.00578161	-0.00360587	4.42907
NR3C1.BEAS-2B.SRX1672136	0.00133339	0.00255512	0.00659507	0.00851468	0.00794799	4.40845
SOX2.Neural_progenitor_cells.SRX5716451	0.00140494	0.00371985	0.00282894	0.00654668	0.00712346	4.40513
SMAD1.CD34_Hematopoietic_stem_cells.SRX097072	0.00169911	0.00382549	0.00958195	0.00569592	0.00526014	4.40351
GTF2I.iPS_cells.SRX753142	0.00328519	-0.0012198	-0.00227097	-0.00665268	-0.00377155	4.40308
SRSF3.Hep_G2.SRX4708014	0.00123631	0.00280072	0.00476203	0.00211349	0.00727832	4.40114
CEBPA.SKH1.SRX3098189	-0.000631046	-0.00424402	-0.00788437	-0.00411228	-0.00370587	4.40043
SMC1A.Macrophages.SRX2770860	0.00157192	0.00259298	0.000872121	0.00508959	0.0129257	4.38776
TAF3.Hep_G2.ERX1234994	0.0022249	0.00202642	0.00539536	0.00442328	-0.00233113	4.38683
ZNF366.Dendritic_Cells.SRX1614810	-0.00218372	-0.00361866	-0.0042433	-0.00561344	-0.0062928	4.36747
CHD8.Neural_Stem_Cells.SRX534844	-0.000932802	-0.00508403	-0.0092994	-0.00691667	-0.0104046	4.36239
SP140.Macrophages.SRX2367967	-0.000120244	-0.00163779	-0.0029619	-0.00528434	-0.00705686	4.35729
RELA.U2OS.SRX3638911	0.000805153	0.000663886	0.007288	0.00506233	0.00906181	4.35614
EBF1.B-Lymphocytes.SRX1456193	-0.00382496	-0.00122064	-0.00624044	-0.00473058	-0.000641587	4.3559
PPP1R10.U2OS.SRX5702146	0.00406364	0.00346811	0.00323697	-0.00261677	0.00308285	4.34931
AR.LNCAP.SRX383815	0.00109045	0.0017926	0.0062001	0.00488789	0.0075471	4.34886
TEAD1.HCT_116.SRX3566187	-0.000457689	-0.00107108	-0.00033441	0.00499202	0.0131537	4.3395
PDX1.iPS_derived_pancreatic_cells.SRX5300515	-0.000168641	0.0044457	0.00798788	0.0077998	0.0112264	4.33844
EGR1.Macrophages.SRX7902980	0.000783669	-0.00318246	-0.00617201	-0.00654635	-0.00979399	4.33333
AR.LHSAR.SRX1067070	-0.000202072	-0.00270338	-0.00751102	-0.00745804	-0.00313637	4.32382
STAT3.MCF_10A.SRX150670	-0.00292024	-0.00671382	-0.00765976	-0.00368867	-0.000632936	4.32374
ZBTB17.U2OS.SRX351403	-0.000817884	-0.00500966	-0.00316248	-0.00284085	0.00729735	4.3168
BRD4.MDA-MB-231.SRX3410386	-0.0030481	-0.00418015	-0.00626543	-0.00563029	-0.00233995	4.31039
ESR1.MCF-7.SRX968966	-0.00230019	-0.00431191	-0.00623209	-0.000846739	-0.00616604	4.30967
BRD4.hESC_derived_neural_cells.SRX4417535	-0.00231169	-0.00355071	-0.0066456	-0.0057034	-0.00363065	4.30605
ELK4.293.SRX065548	-0.00113016	-0.00131682	-0.00611954	-0.0115476	-0.00052765	4.30205
KDM5D.DU_145.SRX1819612	-0.00179519	-0.00418547	-0.00709836	-0.00371199	0.000814382	4.30074
ERG.HAEC.SRX7054938	-0.00114241	-0.00587399	-0.00626749	-0.00667432	-0.00812633	4.27024
JUND.MCF-7.SRX190348	-0.00206756	-0.00338054	-0.00592564	-0.00674422	-0.00318055	4.26756
SUPT5H.U2OS.SRX5062484	0.00196276	0.0045636	0.00396504	0.00697999	0.00312658	4.26211
ESR1.T-47D.SRX1161199	0.000619251	0.00326347	0.00604377	0.00727027	0.00408714	4.25259
FOSL1.K-562.SRX100484	0.00299799	-0.000113569	0.00469622	0.00921937	0.0025699	4.24987
CBFB.U-937.SRX265237	0.00156542	-0.00128734	0.00475573	0.00610446	0.00741614	4.24776
EP300.786-O.SRX2749139	0.00143801	0.00263591	0.00411334	0.00507167	0.0079522	4.24645
GFI1.Kasumi-1.SRX3144981	-0.000715832	-0.00338953	-0.00183199	-0.00504143	-0.00632224	4.24436
BRD4.A549.SRX2267444	-0.00263525	-0.00388959	-0.00443457	-0.00244324	-0.00591812	4.24254
BRD4.MDA-MB-231.SRX7865933	0.000156293	0.00723679	0.00467968	0.00638482	-0.000987657	4.23835
ESR1.Ishikawa.SRX6027698	-0.00087575	-0.00262521	-0.00681354	-0.00659644	-0.00544848	4.22874
TP53.Saos-2.ERX181467	0.000483689	0.00494043	0.00681891	0.00161194	-0.00165723	4.22805
ESR1.Breast_cancer_cells.SRX2897216	0.00108764	0.00318398	0.00486088	0.00636917	0.00876791	4.22454
EP300.HAEC.SRX5527609	-0.00288799	-0.00777887	-0.0108084	-0.007057	-0.000808407	4.22399
ZC3H4.Hep_G2.SRX3230408	0.00117619	0.00295074	0.00404873	0.00597733	0.0057389	4.20217
SMARCC1.MCF-7.SRX5172064	0.00256163	0.00350972	0.00610865	0.000993709	0.00716925	4.19831
JUN.GM07492.SRX7277180	0.000149982	0.00111883	0.00478228	0.00595076	0.00985254	4.19651
GATA2.HUVEC.SRX150427	-0.00049087	-0.00343367	-0.0111368	-0.00821365	-0.00543769	4.19519
RAD21.SK-N-SH.SRX100542	0.00182234	0.00286946	0.0058559	0.0047129	0.00773672	4.19174
SMARCA4.A549.SRX5982364	-0.00276797	-0.00478444	-0.00436833	0.000613457	0.00515653	4.19043
HNRNPUL1.Hep_G2.SRX4708025	-0.0012513	-0.00243374	-0.00609256	-0.0063081	-0.00538935	4.18643
KMT2A.MCF-7.SRX4931257	-0.00274829	-0.000250357	-0.00655218	-0.00490788	-0.00418409	4.18575
FOXA1.Prostate.SRX8406482	0.00281742	0.00364377	0.00293171	0.00346431	0.00540611	4.1838
BRD4.SUM_159PT.SRX2194282	0.00255682	0.00464338	0.0103353	0.00890575	0.00411553	4.1831
EZH2.LNCAP.SRX2146136	0.000944551	-0.000819771	-0.00252907	0.00507463	-0.0077785	4.17961
TBL1XR1.K-562.SRX150654	8.62435e-05	0.00186664	0.0034151	0.00658286	0.00985114	4.17824
PPARG.HT-29.SRX1538766	-0.000694394	-0.00467119	-0.00512714	-0.00209681	-0.00776654	4.17418
TRIM28.CD34_Hematopoietic_stem_cells.SRX391683	-0.00257472	-0.00428913	-0.00472411	-0.00614146	-0.00881409	4.16703
CREBBP.Keratinocytes.SRX7214024	0.00198746	0.00218138	0.00654804	0.00545552	0.00504465	4.16693
PPARG.Adipose-Derived_Mesenchymal_Stem_Cells.SRX660083	0.000932634	-0.00185626	-0.00425003	-0.00219924	-0.010631	4.16223
SMARCA4.Neural_progenitor_cells.SRX5075176	-0.00051844	-0.00312778	-0.00596864	-0.00513908	-0.00950244	4.15974
SMC1A.BCBL1.SRX151246	-0.0014691	-0.00417222	-0.00749819	-0.00529115	-0.00349538	4.15922
CREB1.A549.SRX190175	0.0031978	0.00481529	0.00730705	0.00556222	0.00706221	4.15424
GATA3.T-47D.SRX2871344	0.00324726	0.00458828	0.00433313	0.00275136	0.00682607	4.15324
DPF2.Small_cell_ovary_carcinoma.SRX4473694	0.00141527	0.00227043	0.00764111	0.00505137	0.00200975	4.14578
EP300.LNCAP.SRX5199675	0.000969302	0.00340323	0.00610651	0.00400865	0.00518416	4.14575
CTCF.Erythroid_Cells.SRX995500	0.00217749	0.00240446	0.00651016	0.00500107	0.00440665	4.14495
ERG.HUVEC.SRX3601957	-0.000228676	-0.0031466	-0.00781147	-0.00845794	-0.00482396	4.13798
MEF2C.GM12878.SRX100465	-0.00182299	-0.00300231	-0.00425537	-0.00680173	-0.00470711	4.13197
FOXA1.ZR-75-1.SRX1161188	-0.0015246	-0.00335874	-0.00619005	-0.00796714	-0.00401425	4.13036
DDX5.NTERA-2.SRX610813	5.56214e-05	-0.0016408	0.00168468	-0.00412381	-0.00585129	4.12771
PROX1.SW_480.SRX679419	0.00137483	0.00345885	0.00946554	0.00388581	0.00151092	4.12706
TRPS1.SUM_159PT.SRX4096891	0.00104367	0.00337688	0.00428836	-0.000888683	-0.00694077	4.12681
SSRP1.HT-1080.SRX3436562	-0.00312662	0.00114796	0.0046268	0.00501517	0.00387842	4.12477
GRHL2.PEO1.SRX1099628	0.000999772	0.0022198	0.00434755	0.00598724	0.00891636	4.12212
ONECUT2.AGS.SRX3927330	-0.00397335	-0.00345659	0.00155312	0.00489387	-0.00378507	4.11184
SPI1.CTV-1.SRX5574491	-0.00131606	-0.00308037	-0.00752474	-0.00529716	-0.00831108	4.10912
GATA1.Erythroid_progenitors.SRX5169135	0.00159318	0.00338288	0.00456667	0.00419284	0.00639536	4.10717
ESR1.MCF-7.SRX323399	-0.00149666	-0.00301807	-0.00456744	-0.00577135	-0.0101176	4.10544
PHIP.HCT_116.SRX3020564	0.000261776	0.00452908	0.0053414	0.00460817	0.00343699	4.10517
SPI1.Macrophages.SRX3244991	0.000374053	0.00298923	0.0108706	0.00528661	0.00403788	4.09685
TFAP2C.hESC_UCLA1.SRX3509024	-0.00281965	-0.00362839	-0.00760739	-0.000528019	0.00188981	4.09167
ELL2.HeLa.SRX573038	0.000502225	0.00282422	0.00889439	0.00703598	0.00261654	4.08635
CTCF.CD34_Hematopoietic_stem_cells.SRX3408800	-0.00207901	-0.0053961	-0.0077412	-0.00597909	-0.00867242	4.086
ESR1.MCF-7.SRX5534831	7.56012e-05	0.00373495	0.00587751	0.00919487	0.00235848	4.08599
HNRNPL.K-562.SRX4708071	0.000445802	-0.0029217	-0.0055447	-0.00561685	-0.00458906	4.08556
INTS12.Bronchial_epithelial_cells.SRX1711343	0.00127179	0.00371496	0.0100083	0.00815109	0.0025942	4.08354
SMARCA4.MCF-7.SRX5089422	-0.002667	-0.00459443	-0.00571988	-0.0046584	0.000300563	4.08231
HOXB13.Prostate.SRX8406532	0.000651935	0.00315679	0.00247716	0.00564357	0.00760232	4.07657
GATA3.MCF-7.SRX5534866	0.00313395	0.00506918	0.00703367	0.00170567	0.00258756	4.07558
RBPJ.HUVEC.SRX2207670	-0.000814091	-0.00221667	-0.00399469	-0.00707643	-0.00592383	4.07299
LMNA.BJ-5ta.SRX3962742	-0.000900507	-0.00400114	-0.00699213	-0.00478311	-0.00590607	4.07092
AFF1.RS4-11.SRX151223	0.00130126	0.00467693	0.00576647	0.00515957	-0.00147687	4.07091
SMARCA4.Mel270.SRX5212371	-0.00106264	-0.00185688	-0.00564999	-0.00453271	-0.00548531	4.06495
HIC1.iTreg.SRX2900608	0.00276997	0.00416922	0.00711188	0.00217146	-0.0024484	4.06019
ZFX.HCT_116.SRX3091912	-0.00160399	-0.00334654	-0.00594945	-0.00533554	-0.0129582	4.05757
TP63.Keratinocytes.SRX663249	-0.00247023	-0.00599443	-0.00467214	-0.00628503	-0.00618563	4.05294
TCF7L2.LNCAP.SRX367192	0.000310131	-0.00355467	-0.00778515	-0.00722616	-0.00115276	4.05195
MED1.MCF-7.SRX673748	-0.000581546	-0.00323702	-0.00662606	-0.00335875	-0.00443331	4.05155
RAD21.HCT_116.SRX6384791	0.000221388	-0.00112711	-0.00696686	-0.00157601	-0.00454008	4.04698
MAX.MDA-MB-468.SRX1757996	0.00113738	0.00273386	0.00648753	0.00630221	-0.00283006	4.03575
TRIM25.Breast_cancer_cells.SRX1660876	0.000288469	0.00195949	0.00369998	0.00706162	0.00585514	4.02922
BRD4.LX2.SRX612505	-0.000841688	-0.00364244	-0.00361272	-0.00585099	-0.00455194	4.02835
INO80.Hep_G2.SRX3445799	0.00197053	0.00500973	0.0052668	0.00577973	0.00486913	4.02463
EP300.OCI-LY1.SRX130603	-0.00222432	-0.00515694	-0.00516661	-0.00277359	-0.003527	4.02319
NKX2-1.A549.SRX2164786	0.000343284	-0.00220724	-0.00528738	-0.00600729	-0.00622736	4.02318
FOXP1.Hep_G2.SRX3230385	-0.00117111	-0.00462056	-0.00626062	-0.00459705	-0.00248307	4.0193
RB1.VCaP.SRX1490930	0.000787061	0.00627206	0.0067281	-0.00256144	-0.000629174	4.01589
AR.LNCAP.SRX5729948	-0.00126	-0.00267381	-0.00232805	-0.00600347	-0.00570253	4.01489
ESR1.MCF-7.SRX5089446	-0.0012773	-0.00192426	-0.0125833	-0.00787945	-0.00508443	4.01382
SMARCA4.MCF-7.SRX5089525	0.00183121	0.00333229	0.00287176	0.00363109	0.00646657	4.00548
CDK9.T-47D.SRX4023330	-0.000728899	-0.0044793	-0.00492699	-0.00594776	-0.00435675	4.00127
BRD2.MDA-MB-231.SRX4377540	-0.00232756	-0.00512964	-0.00855391	-0.00748711	-0.00734814	4.00103
STAT3.SU-DHL-1.SRX4394543	0.000604834	0.00328032	0.00550006	0.00651549	0.00605952	3.99855
FOXA1.LNCAP.SRX1885186	0.00118472	0.00625044	0.00522521	0.00623817	0.0082795	3.99203
AR.Prostate_cancer_cells.SRX2541246	-0.00127626	-0.00435281	-0.00490563	-0.00307397	0.00348595	3.99057
AHR.MCF-7.SRX2378695	0.00154606	0.00323397	0.00178367	-0.00306966	-0.00660465	3.98431
MYCN.SH-EP.SRX3798682	-4.71467e-06	-0.00178987	-0.00563025	-0.00615975	-0.00600944	3.98038
IRF1.Monocytes-CD14+.SRX212662	0.000111362	-0.000929308	-0.00546483	-0.0050488	-0.00871738	3.97871
TP53.MDA-MB-231.SRX2585782	-0.00190036	-0.00176849	-0.00519112	-0.00672067	-0.00807997	3.97833
PML.UPR9.SRX014780	0.00113687	-0.00393936	-0.00393838	-0.00405308	-0.00480531	3.97727
EP300.ZR-75-30.SRX1521303	-0.0010001	-0.0028582	-0.00334025	-0.00391249	-0.00683012	3.96789
SUPT6H.HCT_116.SRX5771381	-0.00209534	-0.00343745	-0.00295068	-0.00714171	0.000827011	3.96301
KMT2D.Small_cell_ovary_carcinoma.SRX5068577	0.00307611	0.00300902	0.000885038	0.00410909	0.00694195	3.96223
ESR1.MCF-7.SRX4451208	0.0022954	0.00239391	0.00626576	0.00441094	0.00401644	3.95684
MYC.LoVo.SRX361885	0.00152963	0.00416542	0.00788832	0.000977981	-0.00440069	3.95634
RBBP5.hESC_H1.SRX116466	0.000816498	0.00287697	0.00545001	0.00416162	0.00442031	3.9545
ESR1.MCF-7.SRX5089452	-0.00150876	-0.00695154	-0.00605998	-0.00820521	-0.00326535	3.95369
MEF2A.K-562.SRX100424	0.00335737	0.00264167	0.00558747	0.00333528	-0.00191676	3.95234
BRD9.SYO-1.SRX3927308	0.000610381	0.0029013	0.00464301	0.00439952	0.00937037	3.95038
MLLT1.MOLM-13.SRX2375355	-0.00214594	-0.00232349	-0.000984225	-0.00427153	-0.00651075	3.94747
ING2.RKO.SRX286201	-0.000233347	-0.00454585	-0.0105222	-0.00592104	-0.0071462	3.94475
CTCF.CD4-Positive_T-Lymphocytes.SRX003794	-0.00214195	-0.00497221	-0.00613663	-0.00895448	-0.00551573	3.94473
MXI1.HeLa.SRX150577	-0.00135053	-0.00242878	-0.00755425	-0.00543748	-0.00619091	3.94308
FOXL2.HGrC1.SRX6957394	0.0020487	0.00562076	0.00873923	0.0033616	-0.00184366	3.94152
CTCF.HeLa.SRX5417099	0.00129793	0.00606319	0.0086959	0.00917728	0.00768744	3.93844
KMT2D.B-Lymphocytes.SRX976244	0.000490695	-0.00209559	-0.00708047	-0.00555098	-0.00945161	3.93793
MED1.HUVEC.SRX5236336	-0.000398766	0.00262847	0.00176178	0.00236475	0.0127415	3.93737
BRD4.22Rv1.SRX4824369	-0.00197327	-0.00405168	-0.0067215	-0.00603869	-0.00560982	3.93416
MLXIP.Skeletal_myotubes.SRX5391034	0.00188176	0.0020591	0.00509911	0.00402857	0.0101615	3.93197
NR3C1.ECC-1.SRX100385	-0.000582504	0.00239682	0.00428697	0.00746977	0.00465942	3.92426
PML.MR4.SRX014775	-0.00154367	-0.00451954	-0.00631974	-0.000984745	-0.00302246	3.91988
BRD4.402-91.SRX5026354	-0.00215118	-0.00387719	-0.00478952	0.00108217	-0.00630594	3.91837
KDM5B.MCF-7.SRX055311	-0.00239444	-0.00239183	-0.00577819	-0.00471064	-0.00758879	3.91486
MED1.HCT_116.SRX4937339	-0.00034598	-0.000571321	-0.00526198	-0.00230968	-0.0123373	3.90905
AR.VCaP.SRX099182	-0.00193085	-0.00543821	-0.00347669	-0.00136846	-0.00416081	3.90775
HSF1.U2OS.SRX690824	-0.00251292	-0.00475615	-0.0057746	-0.00519947	-0.000859281	3.90644
JUN.MDA-MB-231.SRX883585	-0.000398083	0.00239061	0.00532391	0.00609151	0.00729939	3.90562
FOS.GM12878.SRX150489	0.00409119	0.0056742	0.0096305	0.00509429	0.00154465	3.89501
SMARCA4.MCF-7.SRX5172065	0.00280475	0.00428862	0.00529865	0.00198883	0.00116213	3.89192
PGR.T-47D.SRX3990982	0.00107768	0.00235729	0.00582143	0.00567508	0.008083	3.8904
BRD7.SUM_159PT.SRX5824549	-0.00380932	-0.00362448	-0.00257731	0.000307426	-0.00366586	3.88932
AR.293.SRX433190	-0.00120473	-0.00109789	-0.00461441	-0.00660494	-0.00882319	3.88913
FOS.Myometrium.SRX5514009	-0.00259345	-0.00343633	-0.00485283	-0.00534033	-0.0041937	3.88376
GATA2.K-562.SRX100585	0.00132822	0.00149947	0.00832604	0.00443428	0.00273523	3.88349
ESR1.MCF-7.SRX2912051	-0.00157417	-0.00260626	-0.00283569	-0.00465619	-0.00680772	3.88186
GATA3.BE(2)-C.SRX2555304	0.00189233	0.00332477	0.00495405	0.00409513	0.00417984	3.88096
MEF2B.293.SRX974291	0.00141837	-0.000392952	-0.00403438	-0.00380597	-0.00571281	3.87776
EP300.GM12878.SRX150638	-0.00105785	-0.00266689	-0.00745694	-0.00848485	-0.0025666	3.87072
SSRP1.HT-1080.SRX3436566	0.00332831	0.00150938	0.00547628	0.00220844	-0.00376774	3.86325
FOXA1.MCF-7.SRX5202983	0.00125884	0.0030584	0.00492544	0.00514782	0.00784799	3.85323
MYC.MCF_10A.SRX150520	-0.000817143	-0.00126333	-0.00610543	-0.00767919	-0.00723089	3.85233
RAD21.THP-1.SRX4001909	-0.00214638	-0.00292536	-0.00595413	-0.0104671	-0.00631482	3.83981
HIF1A.PC-3.SRX3342251	-0.00326215	-0.00423844	-0.00673218	-0.0041573	0.002991	3.83815
FOXA1.A549.SRX190181	0.00209541	0.00412119	0.00608425	0.00448441	0.0051292	3.83695
KAT2A.HCT_116.SRX4937334	-0.00330823	-0.00468087	-0.00389348	-0.00274032	-0.00367385	3.83414
MED1.Myoblasts.SRX668234	0.000202957	-0.00209388	-0.00294022	-0.0038009	-0.0109187	3.83267
PGR.T-47D.SRX2871364	0.00110111	0.00479971	0.00563276	0.00673833	0.00429704	3.82953
YY1.hESC_H1.SRX100558	-0.0016685	-0.00362045	-0.00661311	-0.00529159	-0.00412527	3.82529
SMC1A.A549.SRX1531782	-0.00196913	-0.00320475	-0.006856	-0.00778874	-0.00537681	3.81968
ESR1.FULR.SRX3285599	0.000962244	0.00129464	0.0063341	0.00433953	0.00734843	3.81529
PCF11.HeLa.SRX5441326	-0.0019614	-0.00210669	-0.00538364	-0.00240598	-0.00598252	3.81106
JUN.Uterin_leiomyoma.SRX5514024	0.000401446	0.00123053	0.00543048	0.00430364	0.00641298	3.80914
BHLHE40.Hep_G2.SRX100528	0.000810514	0.000524821	-0.00789474	-0.00598438	-0.00326043	3.80493
SNAI2.Keratinocytes.SRX476913	-0.000451881	-0.00403319	-0.00627735	-0.00455127	-0.0070111	3.79703
CHD4.Glioblastoma.SRX377963	0.000921655	-0.00234891	7.46921e-05	-0.00662774	-0.00614972	3.79548
ATOH1.MKL-1.SRX5394928	-0.00154391	-0.00165674	0.000141005	0.00482087	0.00753513	3.79244
KDM4C.SW_1783.SRX2430640	0.000659885	0.00286592	0.00608742	0.00649064	0.000495043	3.79052
ESR1.Breast_cancer.SRX3229150	0.00204597	0.00545473	0.000744591	0.00149017	0.00693785	3.78946
BRD4.LPS141.SRX3751770	-0.000121665	0.00140976	0.00423267	0.00591761	0.00992429	3.78438
ARNTL.Neural_Stem_Cells.SRX6602366	0.00143376	-0.000941243	-0.00240202	-0.00489163	-0.00708277	3.76697
FOXA1.22Rv1.SRX5124858	-0.00230174	-0.00509775	-0.00476094	-0.0053929	-0.00841826	3.7633
NELFA.HeLa.SRX387509	-0.000669855	-0.00426327	-0.00449921	-0.00483961	-0.0034518	3.76253
MYB.SEM.SRX4484990	-0.000311256	-0.0018358	-0.00486056	-0.00559356	-0.00598969	3.75723
FOXA1.VCaP.SRX8089639	-0.00304479	-0.00548539	-0.00802404	-0.00363362	-0.0027849	3.7563
PPARG.Adipocytes.SRX4174973	0.000833152	0.00241175	0.00470074	0.0038843	0.00814787	3.75496
CTCF.ALL_xenograft.SRX3636817	0.000591445	0.00457803	0.00736797	0.00677318	0.00867854	3.75111
MYC.CA46.SRX095394	0.00245858	0.00397183	0.0034545	0.00573653	0.00297167	3.73861
ETS1.HEYA8.SRX3033231	0.00216445	0.00389345	0.0054651	0.00355432	0.00267494	3.73764
ESR1.MCF-7.SRX3110724	0.00247474	0.00361964	0.00690152	0.010524	0.00162697	3.737
MAFF.Hep_G2.SRX150386	0.00144925	0.00430334	0.00784069	0.00633277	0.00128494	3.72995
BRD2.SUM_159PT.SRX5824579	-0.0026061	-0.00598647	-0.00919996	-0.00993808	-0.00425886	3.72904
WWTR1.MDA-MB-231.SRX883578	-0.00328335	-0.00203716	-0.00121169	-0.00266809	-0.0102537	3.7288
FOXA1.Breast_cancer_cells.SRX5493761	0.000123538	0.00246779	0.00549146	0.00390099	0.00716121	3.72632
POU2F2.HBL-1.SRX1652870	-0.000378348	-0.000949313	-0.00401927	-0.00304365	0.00828862	3.72571
BRD4.SK-MEL-147.SRX2537517	-0.000791199	-0.00259504	-0.00224554	-0.00336807	-0.00858192	3.72288
GATA1.PBMC.SRX099231	0.00204583	-0.000506028	0.0066118	0.0064466	0.00252408	3.71985
STAT3.HCC1187.SRX8520793	-0.00056323	-0.00250345	-0.0033024	-0.00557751	-0.00641387	3.71938
FOXL2.HGrC1.SRX6957484	0.00127329	0.00183709	0.00404444	0.00479062	0.00883165	3.71717
BRD4.B-CLL_cells.SRX3591430	-0.00127595	0.000248975	-0.00366628	-0.00428989	-0.00971233	3.71343
BRD4.IMR-90.SRX1658067	-0.00101866	-0.00255589	-0.00458895	-0.00701805	-0.00297481	3.71326
ARNT.786-O.SRX968414	0.00339984	0.00340589	0.00694567	0.000900558	0.00269558	3.71093
CTCF.Hep_G2.SRX4655783	-0.00219573	-0.00107566	0.00496889	0.00550624	0.0105981	3.70908
JARID2.iPS_cells.SRX317571	0.00101915	0.00122938	0.00807417	0.00634696	0.00313542	3.70366
EZH2.LNCAP.SRX160731	-0.00274919	0.00284047	0.0026102	0.00518607	-0.00131434	3.69491
ESR1.MCF-7.SRX2943589	0.00176713	0.00137662	-0.00225852	-0.00546561	-0.0109176	3.6943
TET2.Jurkat.SRX2014505	-0.000243622	0.000152864	0.00203801	0.00358663	0.0104994	3.69096
JUND.A549.SRX190179	0.00178424	0.00379492	0.00607892	0.0044655	0.00355288	3.69064
SMARCA4.MCF-7.SRX7121994	0.000448559	0.00266836	0.0069702	0.00243429	0.00344467	3.68846
RUNX1.Kasumi-1.SRX747571	-0.000817254	-0.00356796	-0.00593221	-0.00518034	-0.00501346	3.68721
CTNNB1.iPS_derived_chondrocytes.SRX6039036	-8.14019e-05	-0.000664839	-0.00670257	0.00413894	0.00475308	3.6836
HAP1.KBM-7.SRX8570947	0.000847622	0.0040605	0.00810767	0.00595678	0.00989862	3.68058
BATF3.ST1.SRX2548286	-0.00237154	-0.00308436	-0.00186944	-0.0051693	-0.00304802	3.67392
CEBPA.Kasumi-1.SRX3098198	0.00146739	0.00212327	0.00531564	0.00830808	0.00254603	3.67251
HNRNPH1.Hep_G2.SRX4708021	0.00198348	-0.00127204	-0.00311035	-0.00771316	0.000689946	3.67118
KMT2A.293.SRX4931244	-0.00114135	-0.00453734	-0.00479492	-0.00554189	-0.00260379	3.66948
RELA.BJAB.SRX4401064	-0.000371277	-0.00228858	-0.00217554	-0.00661863	-0.00770913	3.66674
MECP2.IMR-90.SRX295035	0.00327605	0.00407497	0.00594692	0.00464519	0.00204706	3.66561
BRD3.VCaP.SRX471870	-0.00161339	-0.00276622	-0.0031009	-0.00490042	-0.00941442	3.66446
CTCF.Embryonic_Stem_Cells.SRX1053374	-0.00110887	-0.00417014	-0.00610029	-0.00611671	-0.0116917	3.66369
NR3C1.BEAS-2B.SRX5289962	0.000889795	0.00413827	0.00922489	0.008885	0.00733937	3.66353
AFF4.HeLa.SRX573028	0.0014682	0.0042702	0.00334126	0.00540229	0.00417767	3.66212
ESR1.MCF-7.SRX6027740	-0.000126222	0.00330034	0.00484	0.00469277	0.00523235	3.66166
AR.LNCAP.SRX5577153	6.92201e-05	0.00138067	0.00245129	0.0056751	0.00794573	3.65276
JUND.HT-29.SRX1538804	-0.000942347	-0.0024587	-0.00435294	-0.00480861	-0.00828391	3.6505
NR3C1.BEAS-2B.SRX5289973	0.00102896	0.00290632	0.00718327	0.00716139	0.00347075	3.64866
EP300.T-47D.SRX100567	0.00222693	0.00392685	0.00247729	0.0020205	0.00657399	3.64847
TBL1XR1.K-562.SRX150653	0.00186073	0.00334729	0.00439035	0.00648649	0.00496785	3.64833
BRD1.hESC_HUES64.SRX3230265	0.000738366	8.82457e-05	0.0044438	0.00312858	0.0063988	3.64763
BRD4.MCF-7.SRX5089553	-1.20083e-05	-0.000344147	-0.00396107	-0.00549404	-0.00978438	3.64709
BRD4.HCC1806.SRX2194259	-0.000428737	0.00390973	0.00591025	0.00465149	0.00363549	3.64705
SMARCA4.Endometrial_epithelial_cells.SRX5195733	0.000447661	-0.00133323	-0.00357084	-0.00545823	-0.00701768	3.64623
RAD21.MCF-7.SRX1165105	-0.00273163	-0.00159583	-0.0074657	-0.00653025	-0.00772025	3.64588
ESR1.MCF-7.SRX194575	-0.00233307	-0.00389837	-0.00655008	-0.00288055	-0.00277284	3.64442
RAD21.A549.SRX150380	-0.00132418	-0.007021	-0.00654034	-0.00721372	0.00114252	3.64111
BRD4.SUM_159PT.SRX2194274	0.00290027	0.00540791	0.00752787	0.00503394	0.00533987	3.64063
FOXA2.Ker-CT.SRX2368888	-0.000780426	-0.00403654	-0.00581275	-0.00359076	-0.00764141	3.63826
PAX5.NAMALWA.SRX243762	0.00131068	0.00220556	0.00746267	0.0030216	0.00054203	3.63685
RAD21.HAP1.SRX6777952	2.37958e-05	-0.00124051	-0.00626267	-0.0044524	-0.00684985	3.63051
DNMT3A.MCF-7.SRX3075718	-0.00162034	-0.00402714	-0.0049591	-0.000450977	0.00280257	3.61547
NFYB.GM12878.SRX150586	-0.000431833	-0.00340912	-0.00690187	-0.00783221	-0.00656143	3.61099
PGR.T-47D.SRX5401864	0.000926259	0.00515816	0.00455221	0.00588519	0.00231612	3.60929
TBP.Bronchial_tracheal_epithelial_cells.SRX4367441	0.00114453	0.00393058	0.00736743	0.00686798	0.00128904	3.60616
CBX4.Mesenchymal_stem_cells.SRX4389612	0.00106467	0.00388013	0.00566796	-0.00257733	0.00168713	3.59937
EHMT2.293.SRX973429	0.00117604	0.00184578	0.00469316	0.00321133	0.00657123	3.5983
POU2F3.NCI-H1048.SRX4143035	0.00258963	0.00204994	0.000625271	0.00154288	-0.0078278	3.59594
RAD21.RH-4.SRX4313224	-0.0013743	-0.00171606	-0.00768976	-0.00462893	-0.00341377	3.58468
CTCF.Neuroblastoma.SRX2731772	-0.000202298	-0.000442377	0.00524295	0.00870705	0.0148572	3.58345
ESR1.MCF-7.SRX4451214	0.00049031	-0.00427718	-0.00673784	-0.00734482	-0.0038473	3.57823
JUN.Uterin_leiomyoma.SRX5514021	0.000894349	0.00298601	0.00608794	0.0049155	-0.00184828	3.57743
AFF4.HeLa.SRX573033	-0.00130539	-0.0029191	-0.0031608	-0.00251257	0.00672366	3.57497
TP63.MCF10DCIS_com.SRX1143681	0.000370128	0.00378943	0.00424546	0.00568398	0.00405804	3.57275
TFAP2A.MCF-7.SRX233463	-0.000436914	0.00125878	-0.00352373	-0.00637334	-0.0043504	3.56872
ZNF92.HRPEpiC.SRX668219	-0.000563445	0.00229198	0.00208005	0.00165784	0.00761704	3.56518
ESR1.MCF-7.SRX4451194	0.00383089	0.00432754	0.00636359	0.00211425	-0.00247085	3.56517
FXR2.AGS.SRX3124570	-0.000562791	-0.00205604	-0.00427319	-0.00455139	-0.00601812	3.56357
BATF3.ST1.SRX2548282	0.000383414	0.00121263	-0.00119751	-0.00352433	-0.00975896	3.55904
BRD4.PC-9.SRX2267455	-0.00122562	-0.00459667	-0.0028511	-0.000212891	0.00529519	3.55483
SPI1.K-562.SRX1431738	-0.00114052	-0.00458034	-0.000796574	-0.00455559	-0.0111762	3.55203
RARA.UPR9.SRX014782	0.00179676	0.000790527	-0.00109656	-0.00601593	-0.00722821	3.54899
TARDBP.K-562.SRX4708093	0.00174383	0.00265908	0.00511631	0.00556113	0.00447022	3.54804
LARP7.HeLa.SRX2198833	-0.000526399	-0.00277808	-0.00135429	-0.00354178	-0.00813613	3.54758
ESR1.MCF-7.SRX371476	-0.000710259	-0.0024557	-0.00382074	-0.00736363	-0.0104136	3.54257
FOXA1.T-47D.SRX6860623	8.89876e-05	-0.00564144	-0.00797027	-0.006895	-0.00535227	3.54248
TLE3.MCF-7.SRX4815191	0.00010321	-0.00205248	-0.00758657	-0.00259062	-0.00461414	3.54156
ZNF384.K-562.SRX186626	0.00217733	0.00331191	0.00487131	0.00307923	0.00248777	3.5299
CTCF.Adipose_stromal_cell.SRX019498	0.000583829	0.00341999	0.00837655	0.0083583	0.0114831	3.52931
POLR2C.MCF-7.SRX7692443	0.00383006	0.00661756	0.00909726	0.00590988	0.0040384	3.52651
KDM6A.CAL-51.SRX2900158	-0.000938617	-0.00210893	-0.00682807	-0.00598327	-0.00561986	3.52459
MYCN.CD34_Hematopoietic_stem_cells.SRX2013091	-0.00111906	-0.00297917	-0.00504553	-0.00177038	-0.00775316	3.51999
MCRS1.Hep_G2.SRX3445803	0.000861877	-0.000198848	-0.00460477	-0.0036624	-0.00832479	3.51948
CTCF.K-562.SRX974395	0.00274762	0.00381839	0.00640323	0.00246757	0.00680329	3.51536
REST.Colorectal_cancer_organoid.SRX3868796	-0.000979185	-0.00285979	-0.00377005	-0.00325631	-0.00631377	3.51368
RELA.HuH-7.SRX2270128	-0.001562	-0.00292584	0.00374135	0.00306118	-0.00442664	3.51337
AR.LNCAP.SRX5286306	-0.00108132	-0.00342545	-0.00382313	0.00214174	0.00526545	3.51327
SMARCA4.A549.SRX5982342	-0.00053585	-0.00379046	-0.00511154	-0.00330683	-0.00774213	3.5115
MYC.293.SRX3422689	0.000790147	0.00325498	0.005398	0.0046271	0.003119	3.51008
RELA.HAEC.SRX7054618	0.00116804	0.00301244	0.00622648	0.00518257	0.00743402	3.5089
NR3C1.BEAS-2B.SRX5289961	0.00187353	0.00508631	0.0096473	0.00985022	0.00371687	3.50358
RNF2.293.SRX113579	-0.000574535	-0.00317313	-0.00598486	-0.00351787	-0.00254193	3.50269
SRF.hESC_derived_mesendodermal_cells.SRX702117	-0.00030373	0.00077538	0.00823123	0.00956994	0.00374846	3.50236
ARID1A.MCF-7.SRX5089383	0.00170032	0.00409981	0.00380838	0.00379866	-0.00376852	3.50209
SMARCA4.MDA-MB-231.SRX1156539	0.00213306	0.0026869	0.00410482	0.00379779	0.00361365	3.49833
ASF1A.HeLa.SRX248766	0.000904273	-0.000154949	-0.00309402	-0.00357043	-0.00979996	3.49764
TP53BP1.hESC_H9.SRX4727911	0.00244345	0.00449712	0.00619119	0.00387628	0.00390355	3.4975
MEF2A.SK-N-SH.SRX190290	0.00159735	0.0042569	0.00331456	0.00505009	0.00100419	3.49564
CHD1.GM12878.SRX150381	-0.00102685	-0.00154885	-0.00389203	-0.00672555	-0.00497564	3.49536
STAT3.SW_480.ERX3579649	0.00188771	0.00565832	0.00617123	-0.0005514	-0.00458812	3.49269
FOS.K-562.SRX029088	0.000860893	0.00240062	0.00388558	0.00403236	0.00577695	3.49244
BRD4.MCF-7.SRX490427	0.000915447	0.0014238	0.0044814	0.00525592	0.00562907	3.49028
RUNX1.Dombi23.SRX2779402	-0.00107085	-0.00144667	-0.00313931	0.00148842	-0.00732661	3.48948
SPI1.THP-1.SRX5141098	0.00124123	0.00257171	0.00533759	0.00466583	0.00782777	3.48583
ESR1.MCF-7.SRX5089461	0.000776344	0.00497233	0.00760171	0.00588111	0.00102806	3.4842
GATA3.MDA-MB-231.SRX1156477	-0.00313577	-0.00344577	-0.00486943	-0.00591285	-0.0039932	3.48293
IKZF1.NALM-6.SRX235030	-0.000109478	-0.00388808	-0.00313953	-0.00553478	0.00290501	3.48211
JUN.HeLa.SRX150421	0.00293754	0.000396276	-0.000900683	-0.0024237	-0.0111375	3.48013
RELA.HAEC.SRX7054658	-0.000577406	-0.00231533	-0.00444294	-0.00646774	-0.00270888	3.47943
ESR1.Ishikawa.SRX6027693	0.000216792	0.00276799	0.00741214	0.00870071	0.00755068	3.47792
HCFC1.HeLa.SRX186623	-0.000729413	-0.00497545	-0.00543303	-0.00680516	-0.0078424	3.47257
KDM5B.MCF-7.SRX3285580	0.00154598	0.00225336	0.00522283	0.0077712	0.00523667	3.4709
MYCN.NB-1643.SRX6935376	-0.000688203	-0.00449638	-0.00671958	-0.00515278	-0.0077028	3.47043
TEAD1.Keratinocytes.SRX6976723	0.000491888	0.00282801	0.00628525	0.00544703	0.00498283	3.46953
ESR1.Breast_cancer_cells.SRX2897218	0.00179095	0.00324188	0.00238634	0.00519217	0.00481455	3.46796
BRD9.TTC-1240.SRX3927314	-0.000911621	-0.00358087	-0.00220075	-0.0048042	0.00352692	3.46741
SMARCC1.HSSY2.SRX3468041	-0.00157954	-0.00137147	-0.0029647	-0.00523007	-0.00265372	3.46684
ESR1.MCF-7.SRX4451213	-0.00125555	-0.00409144	-0.00935078	-0.00413438	-0.00247089	3.46487
BRD4.MDA-MB-231.SRX7865936	-0.00138722	-0.00406463	-0.00537812	-0.00421858	-0.0015737	3.46268
TET2.MCF-7.SRX4786568	2.78856e-05	-0.000175648	0.00579546	0.00620386	0.00817239	3.45038
KDM5B.C70R.SRX3285589	0.000925252	0.00212434	0.00584747	0.00520044	0.00522772	3.45008
CASZ1.Rhabdomyosarcoma.SRX5341954	0.00169729	0.00196338	0.00243018	0.00243561	0.00656852	3.44975
NR3C1.HASM2.SRX2609665	0.00294224	0.00542942	0.00329786	0.00210256	0.00283398	3.44966
NKX2-1.NCI-H441.SRX366169	-0.000684876	-0.00244891	-0.00366412	-0.00636494	-0.00485807	3.44448
ARID1A.MCF-7.SRX5089380	0.00359289	0.00491186	-0.00188825	0.00211625	-0.00396923	3.4408
ERCC3.HT-1080.SRX246953	-0.00162461	0.000860953	0.00702126	0.00404922	0.00464062	3.43867
SRF.GM12878.SRX100395	0.000451039	-0.00177385	-0.00237095	-0.00571204	-0.00784895	3.43666
SRSF4.K-562.SRX4708063	-2.05022e-05	-0.00435658	-0.00308284	0.00171669	0.0056686	3.43451
ARID1A.MCF-7.SRX5089385	0.000344094	0.00391691	0.00439685	0.00348904	0.00690869	3.43309
NCOR1.Kasumi-1.SRX747573	0.000891654	0.00339227	0.00526128	0.00276159	0.00476124	3.42792
SPI1.NCI-H929.SRX518680	-0.000552022	-0.00327892	-0.00391625	-0.0030692	-0.00637266	3.42348
ELK1.hESC_H1.ERX223315	0.00151104	0.00168837	0.00536737	0.00466857	-0.00295007	3.42023
RAD21.T-47D.SRX3800730	-0.00126285	-0.00117258	-0.00336336	-0.00441793	-0.00714924	3.41658
ESR1.Breast_cancer_cells.SRX2897209	0.000736194	0.00245894	0.00585434	0.00518156	0.00402119	3.41564
CREBBP.Keratinocytes.SRX7214027	-0.000141473	-0.00492916	-0.0068119	-0.00356627	-0.00101508	3.41496
DNMT3B.Epidermal_stem_cells.SRX873805	0.00164102	0.00333776	0.00423304	0.00480497	0.00218728	3.41144
OTX2.D283_Med.SRX2436021	-0.000402228	0.00221151	0.00534436	0.00783634	0.00337441	3.41039
NR3C1.BEAS-2B.SRX5289970	-0.000132228	-0.00124141	-0.00398121	-0.00364348	-0.00992494	3.40903
SP1.K-562.SRX100550	-0.0013485	-0.00167953	-0.00461046	-0.00545375	-0.00696952	3.40734
FOXA1.Prostatic_Neoplasms,_Castration-Resistant.SRX8406520	0.000658398	0.00273764	0.00745068	0.00317602	-0.000950352	3.40171
STAG1.GM18526.SRX356594	-0.000917324	-0.00480123	-0.00836012	-0.00594388	-0.00781029	3.401
FOXA2.CFPAC-1.SRX6441754	-0.000224835	-0.00429617	-0.00666712	-0.00341538	-0.005621	3.39677
RAD21.iSLK.SRX6916366	0.00125595	0.0013646	0.00690905	0.00759952	0.00350321	3.39544
ESR1.MCF-7.SRX5089457	-0.000931512	-0.00172562	0.004289	0.00832946	0.00797035	3.39356
SMARCA4.CD36+.SRX170348	0.000156971	-0.00292327	-0.00311992	-0.00515128	0.00280532	3.3913
BRD4.LX2.SRX612504	-0.00032884	-0.000675604	-0.00640918	-0.0033458	-0.00707194	3.39094
NCOA1.LY2.SRX095408	-0.00160732	-0.00306707	-0.00438652	-0.00577085	-0.000744865	3.39089
OTX2.D283_Med.SRX2436059	0.000426145	-0.00167132	-0.00461123	-0.0075882	-0.00536268	3.39015
YAP1.PC-9.SRX5887614	0.00184595	0.00388163	-0.000190241	0.00703238	0.00310572	3.38754
KDM5B.HCC2157.SRX265432	-0.000113886	-0.00292873	-0.00461907	-0.00693512	-0.0045265	3.38742
ESR1.ECC-1.SRX190203	0.000428811	0.00283246	0.00312355	0.010278	0.00602937	3.38702
CTCF.HEC-1-B.SRX7202550	-0.00196694	-0.00404833	-0.00712195	-0.0074137	-0.0107921	3.38454
SUPT5H.U2OS.SRX5062485	0.00165939	0.00385763	0.00413775	0.000164576	0.00421008	3.38062
BHLHE40.A549.SRX150519	0.000681939	-0.00230623	-0.00580443	-0.00452694	-0.00481827	3.38045
AR.LNCAP.SRX5729949	0.000920745	1.83536e-05	0.00525153	0.00533638	0.00348414	3.37503
KMT2A.MOLM-13.SRX5444519	-0.000501212	-0.00300494	-0.00300235	-0.0035644	-0.00608479	3.37438
TCF7L2.CD34_Hematopoietic_stem_cells.SRX097075	0.00108258	-0.00452276	-0.0100223	-0.00320762	0.000758035	3.3739
RUNX1T1.Kasumi-1.SRX1514278	-8.41496e-05	-0.00219111	-0.00403962	-0.00813788	-0.00485924	3.37283
HMGB2.HUVEC.SRX2765965	-0.0013513	-0.000525888	-0.00340251	-0.00530768	-0.0080034	3.37061
HAP1.KBM-7.SRX8570943	-0.000856576	-0.00348714	-0.00663115	-0.00844028	-0.00594727	3.37019
BRD2.MDA-MB-231.SRX4377541	-0.00183241	-0.00466787	-0.00842508	-0.00663519	-0.00352128	3.36807
GABPA.CUTLL1.SRX369125	-0.00217041	-0.00197597	-0.00584186	-0.00389387	-0.00485155	3.36577
MITF.Melanocytes.SRX346921	-0.00203457	-0.00213267	-0.00468085	-0.00445046	-0.00276173	3.36505
RELA.Carcinoma,_Renal_Cell.SRX2055843	0.00111249	0.00185367	0.00539147	0.0056426	0.00328878	3.36504
GATA2.SKH1.SRX2574236	0.00028499	-0.000584546	0.00719375	0.00291777	-0.00502162	3.36416
MEF2B.B-Lymphocytes.SRX3703142	0.000234217	0.0017188	0.00426895	-0.00088518	-0.00920613	3.36261
XRN2.DLD-1.SRX7677740	0.000817669	-0.0034641	-0.00498492	-0.00304267	0.00196637	3.36245
CREBBP.293.SRX359408	-0.00111234	-0.00367143	-0.00592911	-0.00543886	-0.00761461	3.36094
ESR1.Ishikawa.SRX6027700	0.000893566	0.00276446	0.00375229	0.00584605	0.00662658	3.35946
FOXA2.BJ.SRX2368878	0.0015489	0.00472371	0.00541502	0.00348966	-0.00167278	3.35772
BRD4.HCC1937.SRX5213646	0.00113373	0.0034277	0.00551741	0.00379901	-0.00289157	3.35583
CTCF.HUVEC.SRX038602	-0.00192046	-0.0066403	-0.00785993	-0.00572293	-0.0107726	3.35245
STAT1.SET-2.SRX2961561	-0.00251148	-0.00442718	-0.00583899	-0.00483143	-0.00605742	3.35121
GATA1.K-562.SRX5974546	-0.000206142	-0.00111508	-0.00427248	-0.00863951	-0.00799819	3.35086
ARID3A.K-562.SRX150416	-0.000436573	0.00362029	0.00633116	0.003732	-0.000984971	3.35027
CEBPB.Mesenchymal_stem_cells.SRX1027439	0.000747067	0.0046331	0.00372184	0.00626578	0.00538135	3.34754
FOXA1.T-47D.SRX1161207	0.000961282	0.00237081	0.00507283	0.0080151	0.00453676	3.34405
RAD21.THP-1.SRX4001823	-0.000935967	0.00232689	0.0045109	0.00548763	0.00784736	3.34396
BRD4.P493-6.SRX204409	0.0023389	0.00210116	0.00258403	0.00396073	0.00617875	3.34325
BRD4.THP-1.SRX6913045	0.00169274	0.00458474	0.00653519	0.00663263	-0.00039245	3.33694
ZBTB10.LoVo.SRX359976	0.000270246	0.00365077	0.00553719	0.00507966	-0.000550594	3.33678
GRHL2.T-47D.SRX6896408	-0.00140276	0.00467459	0.00547889	0.00355698	0.00149379	3.3358
TFAP2C.hESC_UCLA1.SRX3509028	-0.000724645	-0.00209051	-0.00461617	-0.00612828	-0.00698019	3.33359
RAD21.Macrophages.SRX4001762	-0.000863151	-0.00486103	-0.00744339	-0.00411712	-0.00502215	3.33203
RAD21.HeLa.SRX3815839	0.00127435	0.0027845	0.00520489	0.00383252	0.0063652	3.3238
ZEB1.MDA-MB-231.ERX3507564	-0.00375477	-0.00184814	-7.77251e-05	0.00265319	0.00468737	3.32316
PAF1.HCT_116.SRX3151495	0.000947179	0.00181389	-0.00227412	-0.00346993	-0.00501119	3.32008
SMARCA4.MDA-MB-231.SRX1156536	0.000250731	0.00246552	0.00333795	0.0049005	0.00534096	3.3192
KDM5B.MCF-7.SRX3285584	-0.00329582	-0.00348671	-0.00340519	-0.00435305	-0.000792743	3.31788
BRD3.Acute_myeloid_leukemia.SRX4781491	0.00172448	0.00185708	0.00139159	0.00188033	0.00722048	3.31385
SMARCA4.MCF-7.SRX5089410	0.000459129	-0.00156432	-0.00364445	-0.00334376	-0.00756675	3.31259
ESR1.MCF-7.SRX176858	0.00175695	-0.00149271	-0.00418554	-0.00269748	-0.0113395	3.30774
CHD4.SCC-9.SRX2741424	0.000291453	-0.00209032	-0.003368	-0.00445431	-0.00585041	3.30629
ESR1.Breast_cancer.SRX3229142	-0.00139454	-0.00432544	-0.00435447	-0.00366787	-0.00211504	3.30425
ETS1.hESC_derived_cardiac_cells.SRX5705802	0.00120656	0.00294265	0.00579756	0.00393506	0.00494876	3.30357
SPI1.Neutrophils.SRX5574348	-0.0008725	-0.00145159	-0.00464085	-0.00651627	-0.00718965	3.30354
SIX2.Kidney_Cortex.SRX1478543	-0.000325204	-0.00355741	-0.00577155	-0.00405903	-0.00166443	3.30024
UBTF.K-562.SRX150418	0.000103647	0.00352051	0.00402037	0.00143964	0.0069587	3.29574
RELA.Lung_fibroblasts.SRX212183	0.000158475	0.00179578	0.0015849	0.00452696	0.00816518	3.29523
MTA2.Pre-B_cells.SRX3460918	0.00126812	0.00263201	0.0056923	0.00128701	0.00585819	3.29044
JUND.Kasumi-1.SRX4390177	0.00489698	0.00196673	0.00142922	-0.00271848	-0.00271127	3.29029
E2F1.Wharton_Jelly.SRX1548207	-0.000275552	-0.00303836	-0.00581923	-0.00341627	-0.00540414	3.2851
RARA.NB-4.SRX014752	0.000899881	-0.00305685	-0.00464903	-0.00387325	-0.00097457	3.28217
PAX5.GM12891.SRX100382	-0.00137342	-0.00293642	-0.00514774	-0.00443114	0.000934111	3.28117
TBP.Bronchial_tracheal_epithelial_cells.SRX4367432	-0.000330364	0.000726163	0.00813508	0.00587594	0.00406433	3.28059
ETS1.hESC_derived_cardiac_cells.SRX5705796	-0.00219215	-0.00420581	-0.00516985	-0.00557576	0.00111334	3.27996
SPI1.CTV-1.SRX5574494	0.00124654	0.00274591	0.00636771	0.00578001	0.00651766	3.2752
MYCN.COG-N-415.SRX6935370	-0.000629862	-0.00262792	-0.00716233	-0.00485619	-0.0080059	3.27482
ETV1.COLO_800.SRX1721490	1.9082e-05	0.00242358	0.00531819	0.00686734	0.00417713	3.2737
HIF1A.RCC4.SRX4802348	-0.000876014	0.00104299	-0.00109314	0.00764019	0.00821471	3.27262
RAD21.Macrophages.SRX4001764	0.00139001	0.00431575	0.00781901	0.0039164	0.00437401	3.2722
EP300.GM12878.SRX150641	0.000646201	0.00346642	0.00609635	0.00513773	0.0016782	3.27116
CEBPB.Hep_G2.SRX150701	-0.00134149	-0.00411066	-0.00376091	-0.00299241	-0.0059299	3.27079
SPI1.Lymphoblastoid_cell_line.ERX3216920	0.00101471	0.00315511	0.00799785	0.00470427	0.00185229	3.26229
FOXA1.MCF-7.SRX3923518	0.00228541	0.00417436	0.00411915	0.00535086	0.00752906	3.26204
CTCF.Macrophages.SRX4001761	-0.00123121	-0.00483665	-0.0067418	-0.0100178	-0.00481595	3.25995
FOXA1.MCF-7.SRX3931094	6.95276e-05	0.00308321	0.0075169	0.00867553	0.00911046	3.2566
JUN.BJ-5ta.SRX6582165	-0.000195537	-0.00386049	-0.00445098	-0.00577371	-0.00390776	3.25633
GTF3C5.IMR-5.SRX1616412	-0.00178693	-0.00203778	-0.00144613	-0.00435513	-0.00330419	3.25264
TRPS1.Unclassified.SRX4096893	0.00138892	0.00261545	0.00340689	0.00373156	0.00476874	3.24965
YAP1.MDA-MB-231.SRX883576	0.001614	0.0031194	0.00355673	0.00243318	0.0069854	3.24864
IRF4.CAR-T_cells.SRX6800710	0.000169295	-0.00192223	-0.00341051	-0.00568768	-0.00541326	3.24755
SMARCA4.Endometrial_epithelial_cells.SRX5195731	0.000759715	0.00079642	0.00237183	0.00377633	0.00652298	3.24155
KMT2A.RS_411.SRX5444530	0.00224375	0.00287679	0.0035627	0.00493566	0.000615521	3.23997
MEF2A.GM12878.SRX100556	-0.00130768	-0.00254791	-0.00319238	-0.00184614	-0.00860464	3.23749
MED1.HCT_116.SRX4937337	0.00192617	0.00226049	0.00245847	-0.0011805	-0.00963389	3.2337
RAG2.Thymus.SRX1046558	-0.00212845	-0.00411113	-0.00813793	-0.00632743	-0.0032116	3.23365
KDM1A.K-562.SRX4493020	0.00123511	0.00219273	0.00415343	0.00391983	0.00533406	3.22913
NELFA.K-562.SRX3852897	-0.00152489	-0.00110489	-0.00593936	-0.00462636	-0.00533161	3.22639
MAPK1.hESC_H1.ERX223316	-0.000992822	-0.00246731	-0.00543442	-0.00416088	-0.00268876	3.22588
MYC.U2OS.SRX1550252	-0.00109121	-0.00333262	-0.00371853	-0.00454711	-0.005645	3.2239
SS18.Small_cell_ovary_carcinoma.SRX4473695	0.00192467	0.00444023	0.00423256	0.000774336	0.00384309	3.22381
AR.DU_145.SRX306506	0.00203783	0.0014928	0.000970395	-0.00640296	-0.00219416	3.21732
LARP7.HeLa.SRX2198831	0.00286435	0.00323796	0.00472666	0.000415997	0.00264246	3.21349
JMJD6.Tumor.SRX2270409	0.0010995	0.00416056	0.00856215	0.00413853	-0.000382936	3.21276
RAD21.HeLa.SRX150650	0.00122118	0.00376323	0.00640841	0.00491068	0.000317514	3.21214
MYC.HeLa.SRX102985	-0.0010491	-0.00199827	-0.00469927	-0.0066642	-0.00227677	3.21208
STAT3.MCF-7.SRX8520796	-5.42139e-05	0.000431875	0.00479158	0.00753984	0.00303136	3.21194
ESR1.MDA-MB-231.SRX2578880	0.000328232	0.00175264	0.00636415	0.00652488	0.00254098	3.21105
ESR1.MCF-7.SRX4193148	-0.00174691	-0.00549912	-0.00730454	-0.0042337	7.11953e-05	3.20834
RUNX1.K-562.SRX029085	0.00281797	0.00429106	-0.00046279	-0.00112815	0.00354522	3.20823
ESR1.Breast_cancer.SRX3229153	0.00172151	-0.0010854	-0.00446025	-0.00157545	0.00564952	3.20503
KMT2A.MOLM-13.SRX5732680	-0.00131605	-0.00404732	-0.00525455	-0.00294197	-0.00453778	3.20409
LMNA.GM07492.SRX6582166	-5.50714e-05	0.00088122	-0.000462863	0.00414275	0.0105755	3.20103
ERG.HAEC.SRX7054935	0.00137858	0.00410847	0.00453894	0.00547151	0.00566074	3.19893
MYC.HT-1080.SRX2143792	0.000363615	0.00121327	0.00354842	0.00478662	0.0082369	3.19585
GATA2.ME-1.SRX265226	0.000250184	0.000397269	-0.00433953	-0.00560632	-0.00830959	3.19256
BRD4.90-8TL.SRX736204	0.0014648	0.0028614	0.00251854	0.00339508	0.00365616	3.19179
SRF.hESC_derived_mesendodermal_cells.SRX702118	7.39268e-07	0.00230155	0.00848601	0.00775973	0.00275965	3.19095
AR.22Rv1.SRX2017937	-0.00223433	-0.00533175	-0.00358882	-0.00457037	-0.000879994	3.18814
SMC3.HeLa.SRX3110776	0.000647845	-0.00247537	-0.00619393	-0.00637606	-0.00409857	3.18808
ERG.HAEC.SRX7054940	-0.000704962	-0.00589043	-0.0045747	-0.00371385	-0.00384301	3.18768
RAD21.HeLa.SRX3675842	-0.00155237	-0.00246279	-0.00565864	-0.00394176	-0.00267625	3.18545
BRD4.MOLM-14.SRX1287858	-0.000811013	0.00212445	0.00333116	0.0052111	0.0048324	3.18502
SUZ12.CAL-51.SRX2900155	-0.00105237	0.000864031	0.00571063	0.00337869	0.00531474	3.18481
SUMO2.VCaP.SRX1079392	5.95725e-05	-0.00279893	-0.00693966	-0.00584069	-0.00162266	3.18329
HOXB13.Prostate.SRX8406545	-0.00222034	-0.00350685	-0.00183948	-0.00148597	-0.00588437	3.18284
PIAS1.LNCAP.SRX1885195	0.000511355	0.0020446	7.49552e-05	0.00421869	0.0102766	3.18047
CDK7.Jurkat.SRX668243	0.00100247	0.00267698	0.00511638	0.00192047	0.00362459	3.17783
MYCN.IMR-5.SRX1616409	-0.000606076	-0.00154854	-0.00516896	-0.00730207	-0.00184004	3.17737
ESR1.Ishikawa.SRX6027699	0.00131368	0.00369237	0.00491784	0.00193006	0.0023064	3.17662
E2F1.RAJI.SRX1497386	-0.000818207	-0.00126441	-0.00320344	-0.00428036	-0.00881246	3.17448
RAD21.RH-4.SRX4313225	-0.00272773	-0.00294814	-0.00409978	-0.00449949	0.00219591	3.17331
ELK4.HeLa.SRX028645	0.000368143	0.0042595	0.00636012	0.00585921	0.00477626	3.16549
GATA6.PA-TU-8988S.SRX288274	-0.00220156	-0.00167319	0.00153656	0.00465339	0.00566089	3.1645
AFF4.Th1_Cells.SRX1460849	0.00132848	0.00180623	0.00726122	0.00338007	0.00435232	3.16183
ESR1.MCF-7.SRX5089450	-4.18289e-05	0.00312295	0.00621754	0.00479623	0.00634145	3.15702
SPI1.Monocytes.SRX5574344	-0.00104026	-0.00449026	-0.0045918	-0.00385393	-0.0039064	3.15546
SMC1A.Keratinocytes.SRX1967781	-0.00201533	-0.00337913	-0.00252511	-0.00313915	-0.00586168	3.15435
ESR1.Tumour_tissues.SRX371437	-0.000866088	-0.0015207	-0.00340466	-0.00495961	-0.00728396	3.15252
BCL11B.Thymus.SRX1968076	-0.000248349	-0.00250169	-0.00405088	-0.0058191	0.000978732	3.15145
TWIST1.Neuroblastoma.SRX1690217	0.0030967	0.00313313	-0.00307751	-0.00137928	-0.000362175	3.15045
GRHL2.Tracheal_epithelial_cells.SRX268451	-0.00120731	-0.00217361	-0.00202042	-0.00664767	-0.00616621	3.14972
CTCF.hESC_derived_mesendodermal_cells.SRX701956	-0.00103244	-0.00477252	-0.00518978	-0.00572274	-0.00555888	3.14832
SFPQ.MCF-7.SRX593748	0.000332591	0.00220122	0.00384668	0.00115433	0.00571274	3.14807
GFI1B.K-562.SRX4493017	-0.00127368	-0.00376987	-0.00471001	-0.00554559	-0.0043371	3.14683
KMT2A.MV-4-11.SRX1293532	-0.00184099	-0.00188944	-0.00485124	-0.00328549	-0.00250484	3.14667
AR.VCaP.SRX2796997	-7.17891e-06	-0.0035298	-0.00283933	-0.00366368	-0.00646014	3.1442
RELA.GM19193.SRX150359	-0.000467502	-0.00302342	-0.00501707	-0.00471489	-0.00699801	3.14339
BRD2.SK-MEL-147.SRX2537515	-0.00253339	-0.00314939	-0.00668907	-0.00728384	-0.00281922	3.14301
SMARCA4.TTC-1240.SRX4525854	0.00165018	-0.00249117	0.000596172	0.0048883	-0.0053042	3.14093
YAP1.H2052.SRX757326	-0.00153405	-0.00215869	-0.00500903	-0.000486277	-0.00775325	3.14019
SMARCA2.Hep_G2.SRX3089115	-0.000338103	-0.00135786	-0.00247065	-0.00461653	-0.00770125	3.13387
CEBPB.JB6.SRX4394540	-0.000663339	-0.00259067	-0.0061612	-0.00807233	-0.00433593	3.13251
ERG.HUVEC.SRX5236332	0.00199628	0.00333947	0.00701912	0.00414911	0.00113608	3.13159
STAT5B.CD8-Positive_T-Lymphocytes.SRX831874	0.000370182	0.00256232	0.00154363	-0.00241869	0.00896692	3.12916
STAT3.FaDu.SRX1597600	-0.000815976	-0.00316244	-0.00676868	-0.00273159	-0.000373761	3.12825
RUNX2.MCF-7.SRX2145569	0.00119611	0.00208383	0.00652946	0.00508113	0.00351881	3.12807
EP300.Lung_fibroblasts.SRX212185	-0.000644278	-0.00216842	-0.00515108	-0.00512547	-0.00219217	3.12766
GATA3.MDA-MB-231.SRX1156476	-0.0017293	-0.00371599	-0.00110832	-0.00436801	-0.00866379	3.12539
SUPT5H.HCT_116.SRX4385552	9.11835e-05	-0.00373711	-0.00274397	-0.00357408	-0.00337859	3.1244
EGR1.Fibroblasts.SRX6596845	0.000333208	0.00149246	0.00460856	0.00610979	0.00828577	3.12412
MTF2.DU_145.SRX7654177	0.000790316	0.0010891	0.00181195	0.00360931	0.00563026	3.12353
LMNA.BJ-5ta.SRX3962738	0.000911328	0.00216275	0.00420614	0.0032209	0.00237605	3.12254
FOXA1.LNCAP.SRX6878603	0.000617336	-0.00255376	-0.00498195	-0.00444305	-0.00431389	3.12101
PHF8.HeLa.SRX022433	-0.0021351	-0.00286265	-0.00392958	-0.00183611	-0.004163	3.1207
TAL1.CD34+.SRX386203	-0.00196094	-0.0024655	-0.00690954	-0.00255943	-0.00114981	3.12069
PGR.Myometrium.SRX6857970	0.000326408	0.00320588	0.00625047	0.00648628	0.00471794	3.11807
ERG.iPS_derived_cardiac_cells.SRX4003759	-0.00139538	-0.00150039	-0.00308908	-0.0043943	-0.00511709	3.11236
FOXA1.Breast_cancer_cells.SRX5493760	-0.00182118	-0.00337344	-0.00210043	-0.00160598	0.00571259	3.11209
TP53BP1.hESC_H9.SRX3472373	-0.000265769	-0.00234948	-0.00515577	-0.00512957	-0.00564558	3.10926
ZNF280D.LoVo.SRX360059	0.000792689	0.00349582	0.00565668	0.00617921	0.00295281	3.10823
BRD4.SUM_159PT.SRX2194284	0.00136159	0.00389853	0.00246023	0.00283527	0.00602432	3.10397
ZEB1.MDA-MB-231.ERX3507565	-7.85561e-05	-0.00294584	-0.00427502	-0.00371532	-0.00286697	3.10264
ELK4.HeLa.SRX028644	-0.000978148	0.000663126	0.00289721	0.00774408	0.00768517	3.10144
SOX17.Tcam-2.SRX5771670	0.000284228	-0.00347597	-0.00564399	-0.000588245	-0.00123311	3.10013
MYOD1.RH-4.SRX5930145	0.00091296	0.000393291	0.00488764	0.00902846	0.00243282	3.09974
HNF4G.Hep_G2.SRX100449	0.00219084	0.00358873	0.00379745	0.00318315	0.00200067	3.09958
RELA.SGBS.SRX813773	-0.00045097	0.000705625	-0.00264072	-0.0023608	0.00856975	3.09954
RBBP5.hESC_H1.SRX186780	0.00127889	0.00401099	0.00568901	0.00592155	0.00326442	3.09929
CTCF.MCF-7.SRX3583225	0.00137703	0.00500711	0.00699698	0.00558082	0.00849506	3.098
HOXC9.BE(2)-C.SRX111320	0.0016632	-0.00028653	0.00177438	0.00438887	0.00526007	3.0977
GATA3.MDA-MB-231.SRX1156479	0.000396782	0.00136733	0.00333853	0.00544234	0.00878631	3.09716
MED1.Mesenchymal_stem_cells.SRX3946904	0.00211644	0.00187362	0.00373989	0.0044698	0.00131058	3.09707
FOXA1.Prostate_cancer_cells.SRX4116074	-0.000667397	-0.000788988	-0.00351104	-0.00375649	-0.00777569	3.09666
E2F1.MCF-7.SRX150556	-0.000324337	-0.000666773	-0.0032283	-0.00598721	-0.00909265	3.09365
SMARCB1.BJ.SRX5888972	-0.00019923	-0.00290692	-0.00372535	-0.00267248	-0.00388615	3.08716
E2F1.Unclassified.SRX334258	0.00131378	0.00358534	0.00517006	0.00440349	0.00265845	3.08699
EP300.hESC_derived_neural_crests.SRX1091541	-0.000891961	-0.00217298	-0.0055065	-0.00474757	-0.0026987	3.08593
CEBPA.U-937.SRX097095	-0.000912158	0.00127485	0.00525734	0.00379968	0.00556091	3.08452
RUNX1.Epididymis.SRX3584196	0.00105293	0.00455398	0.00480906	0.00304795	0.000684817	3.08354
NIPBL.RAMOS.SRX722349	-0.00134631	-0.00476741	-0.00199851	-0.00175966	-0.00456799	3.08072
BRCA1.EWS502.SRX2188678	-0.00167929	-0.00298953	0.000656883	-0.00623065	-0.011421	3.0797
NOTCH1.HCC1599.SRX4374936	0.00145652	0.0041955	0.00411662	0.0095111	0.00472259	3.07931
FOXA1.Hep_G2.SRX100506	-0.00144921	-0.00284084	-0.00515193	-0.00499462	-0.00342915	3.07716
NELFA.293.SRX3737118	-0.00203958	-0.00384633	-0.00662252	-0.00381297	-0.00249435	3.07644
TFAP4.Kasumi-1.SRX259618	0.000996474	0.00256717	0.00500296	0.0035884	0.00355288	3.07523
SATB1.Hep_G2.SRX3511103	0.000951884	-0.000686726	0.00372948	0.00436643	0.00544486	3.07262
CEBPB.Hep_G2.SRX150572	-0.00111141	-0.0027981	-0.00683287	-0.00586069	-0.00172508	3.07244
CTCF.Neural_progenitor_cells.SRX4174629	-0.00217169	-0.000417427	0.00436015	0.00175342	0.011459	3.07165
FOXA1.T-47D.SRX039146	0.00205459	0.00329916	0.00619312	0.000765085	-0.00390865	3.07121
TEAD4.MCF-7.SRX190316	-0.000668694	0.00407762	0.00404411	0.0045816	0.00069236	3.07107
YAP1.H2052.SRX757325	-0.00159409	-0.00257822	-0.00393828	-0.00456862	-0.00420273	3.07051
FOXM1.MCF-7.SRX185918	-0.00493864	-0.00213293	-3.76011e-05	0.00416573	0.00314655	3.06892
MYC.Multiple_Myeloma.SRX129116	-0.000558002	-0.00411305	-0.00567749	-0.00551716	-0.00825977	3.06761
CTCF.LNCAP.SRX5290904	-0.00249579	-0.00534747	-0.00392366	-0.00529242	-0.000350941	3.06707
EP300.Hep_G2.SRX150624	-0.00216015	-0.00178386	-0.00489288	-0.00223	-0.00402091	3.06691
SMC3.HeLa.SRX3110773	0.00175878	0.00319808	0.0030341	0.00269253	0.00606488	3.06504
FOXA1.22Rv1.SRX2017939	5.29343e-05	0.00243211	0.00357296	0.00468031	0.00924033	3.06437
BRD4.U-87_MG.SRX327752	0.000891972	0.00289426	0.004754	0.00552357	0.00493897	3.06287
KDM5B.MCF-7.SRX3285578	0.00124698	0.00371036	0.00359832	0.00589282	0.00182979	3.05702
CEBPB.MCF-7.SRX190345	-0.000823653	-0.00400928	-0.00387661	-0.00538826	-0.00313478	3.05315
FOXL2.KGN.SRX6957477	-0.00167564	-0.00315329	-0.00600366	-0.00252783	0.00275358	3.05308
REST.hESC_H1.SRX100410	0.000725962	-0.00162355	-0.00145999	-0.0061514	-0.00543117	3.04935
GATA1.Erythroid_Precursor_Cells.SRX5169143	0.00239686	0.00302124	0.000368729	-0.00265257	-0.0062822	3.04806
STAG2.MCF_10A.SRX3589920	0.00134593	0.00220749	0.00629905	0.00940715	0.00328582	3.04744
CREBBP.293.SRX359410	-0.000569533	-0.00130352	-0.00496135	-0.00244008	-0.00749173	3.04287
BHLHE40.K-562.SRX150695	0.00115439	-0.00179943	-0.00673908	-0.00582499	-0.00181647	3.04148
SMARCA4.Endometrial_epithelial_cells.SRX5195728	0.000236488	0.00201139	0.0049116	0.00412894	0.00609904	3.04132
ESR1.Ishikawa.SRX6027688	0.000197105	0.00228291	0.00544432	0.00729721	0.00918459	3.03944
STAT3.MCF_10A.SRX4192888	-0.0016925	-0.00411307	-0.00378119	0.00219837	0.00568019	3.03927
CPSF3L.HeLa.SRX573067	-0.000305323	-0.00106469	-0.00488799	-0.00363278	-0.00758327	3.03862
CTCF.HEC-1-B.SRX7202534	-0.00165204	-0.00450358	-0.00705503	-0.00691828	-0.00623713	3.03738
RAD21.Lymphoblasts.SRX8841631	5.05783e-06	0.000678223	0.00643933	0.0041402	0.00745698	3.03541
HAP1.KBM-7.SRX8570935	-0.000721001	-0.00305479	-0.00795914	-0.00690246	-0.00572988	3.03528
FOXA1.MCF-7.SRX176862	-0.00018983	0.00341619	0.00501513	0.00717213	0.00500687	3.03368
PHF2.NAMEC8.SRX1426078	0.00211707	0.00111857	-0.00192736	-0.0026116	-0.00493896	3.03253
EP300.Kasumi-1.SRX747574	-8.42137e-05	0.00238727	0.00620465	0.00454701	0.00591	3.02941
FOXP2.PFSK-1.SRX100525	-0.00188183	-0.00344903	-0.00513476	-0.00265168	0.00122178	3.02941
SRSF3.K-562.SRX4708062	-0.000703907	-0.00103855	0.00369526	0.00483309	0.00432152	3.02917
PPARG.HT-29.SRX1538764	0.000649144	0.0021123	0.00469658	0.00346327	0.00514437	3.02909
REST.K-562.SRX100485	0.00147929	0.00258443	0.00213251	0.00349349	0.00589991	3.02903
NR3C1.HASM2.SRX2609661	0.000926154	0.00369356	0.00504127	0.00312616	0.00143852	3.02903
NR4A1.Kasumi-1.SRX1653203	-0.00175674	-0.00228881	-0.00478982	-0.00486122	-0.00044036	3.02644
BRD4.DND-41.SRX448953	-0.000178283	-0.00180738	-0.00405495	-0.0053993	-0.00432996	3.02597
FLI1.CD34+.SRX029436	-0.00103994	-0.0031394	-0.00477013	-0.0046861	-0.00131172	3.0246
ZBTB48.HeLa.SRX2652441	-0.000920162	-0.00260948	-0.00529312	-0.00280654	-0.00623444	3.02416
ESR1.MCF-7.SRX5089445	-0.00184023	-0.00348165	-0.00421331	-0.00731933	-0.00412008	3.01926
NELFE.MCF-7.SRX1758495	0.000759842	0.00311743	0.00559795	0.00530364	0.0067797	3.01803
STAT3.HCC70.SRX2020842	0.00021346	-0.00260153	-0.00394056	-0.00464434	-0.00476585	3.01734
RING1.DU_145.SRX276780	-0.00095055	-0.00207664	-0.00295395	-0.00471659	-0.0044748	3.01634
ESR1.Tumour_tissues.SRX371439	4.04303e-05	0.00203313	0.00418523	0.00389823	0.00446913	3.01554
SPI1.K-562.SRX1431740	-0.00166276	-0.00356052	-0.00378072	-0.00434043	-0.0032324	3.01384
AR.Prostatic_Neoplasms,_Castration-Resistant.SRX8406480	-0.000985503	-0.00419761	-0.00303497	-0.00217752	-0.00286595	3.01297
CHD1.Mesenchymal_stem_cells.SRX2268289	-0.00132645	-0.00111137	-0.000578156	-0.00163901	-0.0107021	3.01111
CTCF.DND-41.SRX186660	-0.00127428	-0.00503331	-0.00584685	-0.00313316	-0.00307316	3.01056
REST.PANC-1.SRX190248	0.000918453	-0.001768	-0.00179115	-0.00475014	-0.00522553	3.00627
ESR1.Breast_cancer_cells.SRX2897198	-0.000959152	-0.00281923	-0.0006759	0.00544931	0.00253988	3.00537
AR.PC-3.SRX433201	0.000155348	0.00169627	0.00445369	0.00394229	0.00600214	3.00496
SMARCA4.Hep_G2.SRX3089110	0.0001151	-0.000130567	-0.00215514	-0.00502415	-0.00766335	3.00239
RAD21.THP-1.SRX4001944	-0.00255809	-0.00295851	-0.00537466	-0.0021649	-0.00732039	3.00055
FOXA1.Prostate.SRX8406515	-0.00169781	-0.00228694	-0.00536225	-0.00200533	-0.00379997	3.00054
IRF3.HeLa.SRX150649	-0.0020413	-0.00416655	-0.00595555	-0.00286249	-0.00489552	2.9978
ESR1.T-47D.SRX1161200	0.000606462	-0.00421912	-0.00254743	0.00156212	0.00581475	2.99429
KMT2D.HCT_116.SRX360376	-0.00200624	-0.000494012	-0.00439683	-0.0033342	0.00266377	2.99398
KMT2A.RS4-11.SRX151222	-0.00351646	-0.00120386	-0.00342874	0.000129823	0.00396469	2.992
RELA.GM18526.SRX150361	0.000961693	-0.00072653	0.00492896	0.0041282	0.00486392	2.99056
NANOG.hESC_derived_mesendodermal_cells.SRX702037	-0.00195275	-0.00187074	-0.00319361	0.00474057	0.00109661	2.98837
TET2.MCF-7.SRX4786552	-0.00213863	-0.0037477	-0.0042043	-0.00299514	-0.00284812	2.98746
SMARCB1.BJ.SRX5888974	-0.00148255	-0.000334206	0.00184317	0.00453742	0.0040551	2.98522
TCF21.Coronary_artery_smooth_muscle.SRX7299332	-0.00115153	-0.0015219	-0.00148446	-0.00158862	0.000766588	2.98468
NFKB1.L-1236.SRX790970	-0.000589906	-0.00219671	-0.00378759	-0.00266211	-0.00566263	2.98344
STAT3.HCC1143.SRX2020848	-0.00224092	-0.0018998	-0.00343788	-0.000695473	-0.00475791	2.98273
ESR1.MCF-7.SRX2912049	0.001099	-0.00209833	-0.00236163	-0.00430453	-0.0048157	2.9811
CTCF.T-Lymphocytes.SRX1425808	-0.000568824	-0.00620045	-0.00407097	-0.00633191	-0.00157063	2.9795
ETS1.PANC-1.SRX644410	0.000743614	0.00338212	0.000727462	-0.000734606	-0.00842876	2.97906
SNAI2.PC-9.SRX5887623	8.41396e-05	0.00212744	0.00448194	0.00402065	0.00437511	2.97811
MLXIP.HeLa.SRX5250530	0.00244697	0.000811929	0.00210016	0.00160536	0.00688034	2.97558
CTCF.HEEpiC.SRX080389	0.000255019	-0.00146106	-0.00533079	-0.00713685	-0.00899204	2.97405
CDK7.MM_1S.SRX264464	-0.00114176	-0.00304974	-0.00403177	-0.00352334	-0.00436724	2.97351
MAFG.LoVo.ERX159252	0.00147766	0.00308534	0.00248232	0.00186042	0.00488861	2.97284
MYCN.22Rv1.SRX4404419	-0.000509317	-0.00208081	-0.00418418	-0.0052357	-0.00284615	2.97072
SMC3.Neutrophils.SRX5391680	0.00190805	0.00375422	0.00368824	0.00357125	0.00535382	2.97058
ESR1.MCF-7.SRX5287698	0.00332151	0.00514704	0.00397257	0.00268684	0.00386237	2.97044
RELA.HUVEC.SRX294971	-0.00075706	0.00198821	0.00660799	0.000381663	-0.0047824	2.96965
SMARCA4.CTV-1.SRX5574488	0.00186826	0.00358511	0.00354239	0.00564936	0.000668928	2.96909
SMAD3.PC-3.SRX4096733	-0.00092198	-0.0023735	-0.0044732	-0.00390728	-0.00187727	2.9656
CREBBP.Keratinocytes.SRX7214025	-0.000976124	-0.00262375	-0.00645312	-0.0038698	-0.000315516	2.9641
BRD4.RT-112.SRX2267463	0.00295813	0.00311152	0.00402778	0.00376393	0.00229648	2.96345
CTCF.THP-1.SRX4001889	-0.00180512	-0.00276997	-0.00703272	-0.00697748	-0.00776448	2.96212
FOXA2.PANC-1.SRX5504128	-0.00193747	-0.0023999	-0.00512596	-0.00446484	-0.00196017	2.962
CTCF.PrEC.SRX154498	3.25804e-05	0.0014747	0.00619885	0.00812113	0.00880718	2.96175
ESR1.ZR-75-1.SRX1161185	0.00284042	-0.000253772	-0.00452465	-0.00409249	-0.00361291	2.95967
MYC.KELLY.SRX6935372	0.0015144	0.00324768	0.00507293	0.002795	0.00333133	2.95741
RELA.GM12892.SRX017884	0.00175053	0.00403246	0.00135332	0.00477529	-0.00135633	2.95666
TEAD4.A549.SRX190324	0.00109595	0.00339375	-0.000715599	-0.00348236	-0.005814	2.95536
FOXL2.HGrC1.SRX6957464	0.00123936	0.00241048	0.00685195	0.00426108	0.00235637	2.95295
SMC3.HeLa.SRX3110777	0.00054701	0.00225203	0.00461394	0.00645767	0.0040111	2.9514
CBX7.NT2-D1.SRX6370188	-0.00268781	6.9043e-05	-0.00283469	-0.00240647	0.00214354	2.94932
MED12.Myometrium.SRX5514040	-0.001101	-0.00310322	-0.00241554	-0.00424443	-0.00446531	2.94907
JUND.Hep_G2.SRX150728	0.00038613	-0.00276997	-0.00414289	-0.00561493	-0.002726	2.9465
ZNF544.Hep_G2.SRX3230418	-0.00151137	-0.00280244	-0.00551089	-0.00516055	-0.00425545	2.94559
FOS.MCF_10A.SRX4192879	-0.00263178	-0.00398088	-0.00406624	-0.00348687	-0.000283888	2.94554
ZNF384.GM12878.SRX186607	-0.000830918	-0.000300372	-0.00253539	-0.00339214	-0.00669792	2.94422
NCBP1.DLD-1.SRX7677739	-0.00024789	-0.00257381	-0.0035076	-0.00492901	-0.00239331	2.94403
ETS1.DU_145.SRX644405	0.00110656	0.00223325	0.00528277	0.00387608	0.00551837	2.94231
HIF1A.PC-3.SRX3342252	0.00333887	0.00289054	0.00111283	-0.00344298	0.00111045	2.93794
CTCF.MCF-7.SRX103004	-0.000858264	-0.00249911	-0.00435673	-0.00556305	-0.00861187	2.9376
GRHL2.MCF-7.SRX1787656	0.000555787	0.00345234	0.00593633	0.00675812	0.0034414	2.93603
BCOR.VCaP.SRX5010967	-0.00186227	0.000665255	0.00561434	0.00361183	-0.0010127	2.93583
ZIC5.HCT_116.SRX5486433	0.0019638	-0.00194482	-0.00439704	-0.0054573	-0.00424568	2.93386
PRDM11.U-2932.SRX497418	-0.000219136	-0.00177359	-0.00311088	-0.00342841	-0.00471613	2.93368
NR3C1.BEAS-2B.SRX5289975	0.00156254	0.00358657	0.00250715	0.00261152	0.00318607	2.93181
SMC1A.HuCCT1.SRX1013334	0.000683751	0.00329998	0.0041242	0.00136334	0.00633841	2.93174
CTCF.HRE.SRX080390	0.00214126	0.00340421	0.00658255	0.00705677	0.00523696	2.93044
FOXO1.Pre-leukemia_stem_cells.SRX1735651	0.00195147	0.001032	-0.00279757	-0.00601871	-0.00426576	2.93005
ZBTB33.GM12878.SRX475798	-0.00028103	-0.00305997	-0.00351543	-0.00551683	-0.0157455	2.92704
JUN.MDA-MB-231.SRX1044413	0.00190414	0.0047005	0.00526869	0.00227929	0.00456894	2.92536
EP300.MCF-7.SRX1012644	0.000657056	0.00181064	0.00338388	0.00497912	0.00614147	2.92531
VDR.Lymphoblastoid_cell_line.SRX022396	-0.00204845	-0.00244611	-0.00246374	-0.00204075	-0.00746421	2.92445
MITF.A-375.SRX8257422	0.00189847	0.00144084	0.000616872	0.00430214	0.00650477	2.92285
TCF21.HCASMC.SRX5904135	-0.00114639	-0.00149746	-0.00156773	-0.00149489	0.000643775	2.92208
RELA.BJAB.SRX4401061	-0.00016152	-0.00233219	-0.00292179	-0.004662	-0.00339195	2.92092
RXRA.SK-N-SH.SRX190223	0.00156769	0.00293494	0.00387706	0.00319551	-0.00101621	2.9189
FOXA1.Prostate.SRX8406506	0.000348237	0.000872839	0.000924404	0.00656342	0.00460487	2.91823
SPI1.Hep_G2.SRX5574513	-0.000158253	-0.000945236	-0.00437425	-0.00433311	-0.00844932	2.91711
TCF7.MCF_10A.SRX4017892	0.000824676	0.000565656	0.0044173	0.00482	0.004227	2.91591
YY1.HCT_116.SRX100399	-0.000685287	-0.00272507	-0.00577634	-0.00564881	-0.00272161	2.91532
CTCF.SK-N-SH.SRX4221460	-0.000774217	-0.0039868	-0.00658911	-0.00686632	-0.00851925	2.91455
NIPBL.RAMOS.SRX722348	-0.0020543	-0.00403136	-0.00341067	-0.00205288	-0.00256762	2.91271
BRD4.VCaP.SRX471874	0.00136902	0.00060141	0.00511033	0.00406486	0.00254091	2.91201
DCP1A.SH-EP.SRX5025678	1.36824e-05	-0.00145528	-0.00418428	-0.00269848	-0.00465717	2.90954
STAG1.Hematopoietic_Stem_Cells.SRX1738530	0.000263652	-0.00299259	-0.00241423	-0.00412204	-0.0064237	2.90837
SMC1A.MCF-7.SRX1531790	0.00120594	0.00551725	0.00528706	0.00362416	-0.000959839	2.90745
SRF.HCT_116.SRX190307	-0.000916405	-0.00323919	-0.00508073	-0.00881288	-0.00291528	2.90582
ESR1.Breast_cancer.SRX3229128	0.00202862	0.000436519	0.00239481	0.0025923	0.00552754	2.90565
SMARCC1.MCF-7.SRX5172061	0.000881219	-0.000186413	0.00557756	0.00712247	0.000514448	2.90547
BRD7.SUM_159PT.SRX5824551	-0.000719328	-0.00111334	-0.00339099	-0.00374386	-0.00293274	2.90254
MYCN.CD34_Hematopoietic_stem_cells.SRX2013093	0.000205635	-0.000683771	-0.00398302	-0.00489122	-0.00604261	2.9015
FOXA1.T-47D.SRX6860651	0.0016449	0.00266227	0.00517886	0.00314254	0.00714532	2.90083
RUNX1.Kasumi-1.SRX112545	2.2933e-05	-0.00317517	-0.00184742	-0.0056444	-0.00477757	2.90062
INTS13.Monocytes.SRX3345973	7.09271e-05	0.00181847	0.00276533	0.0041335	0.00508341	2.90055
TAL1.Primary_endothelial_cells.SRX393518	0.00146495	0.00373331	0.00125991	0.00206193	0.00676374	2.90046
ESR1.MCF-7.SRX2943585	-0.00379901	-0.00152766	-0.00412697	0.00312409	0.0058583	2.89857
RCOR1.K-562.SRX150465	-0.000776602	0.000512299	-0.00454373	-0.00276681	-0.00466603	2.89676
ESR1.T-47D.SRX100584	8.9557e-05	-0.00349589	-0.00337106	-0.00402181	-0.00810597	2.89609
RAD21.hESC_H1.SRX100511	-0.00134254	-0.00173216	-0.00415744	-0.00410999	-0.00414865	2.89396
CTCF.Ca_Ski.SRX7498502	0.00234454	-0.00172204	-0.00347389	-0.00312601	-0.00806223	2.89343
RAD21.hESC_H9.SRX3288556	-0.00202978	-0.0049597	-0.00600431	-0.00557356	0.000484738	2.89152
ZBTB17.LS-174T.SRX648242	-0.00169014	0.0011868	0.0038873	0.0038847	0.00231577	2.89109
FOXA1.MCF-7.SRX1161173	0.00149524	0.00248703	0.00365585	0.00601722	0.00428778	2.89034
FOSL2.Neural_progenitor_cells.SRX5054308	-0.000168688	-0.0037731	-0.00250427	-0.0021036	-0.00617022	2.88956
BRD4.U-87_MG.SRX204914	-0.00109464	-0.00377082	-0.00313909	-0.00330819	-0.00608161	2.88858
CTCF.MS1.SRX356787	0.00091621	0.00432908	0.00501376	0.00614871	0.00418897	2.88828
ESR1.Ishikawa.SRX7944502	-0.00197243	-0.00358527	-0.00504007	-0.00465018	-0.00340203	2.88789
EHF.NHBE.SRX2010837	0.00302099	0.00360132	0.00113175	3.68e-05	0.00381467	2.88573
BRD4.Akata.SRX2795371	-0.000706993	-0.000837568	-0.00469448	-0.00570521	-0.00543573	2.88564
JUN.CAR-T_cells.SRX6800708	0.000485139	-0.00239003	0.00299803	0.00323184	0.00519332	2.88479
NR3C1.BEAS-2B.SRX5289960	0.00139029	0.00314846	0.00639613	0.0075857	0.00550816	2.88466
CDK8.Myometrium.SRX5514026	0.00106909	0.00342842	0.00227665	-0.00281394	-0.00365733	2.88312
CREB1.LNCAP.SRX1212233	-0.000422159	0.00303154	0.00426897	0.00595327	0.00693895	2.88273
BRD4.KELLY.SRX3124406	-0.000309171	-0.00133377	-0.00455871	-0.00253982	-0.00535945	2.8802
SMC1A.DKO.SRX5880870	-0.000747979	-0.00332472	-0.00210438	-0.00477278	-0.0048009	2.87994
SMARCA4.A549.SRX5982343	-0.00133005	-0.0031431	-0.0042397	-0.0032968	-0.00414008	2.87948
FOXA1.Prostatic_Neoplasms,_Castration-Resistant.SRX8406521	-8.68818e-05	0.0029954	0.00452207	0.00382595	0.00152039	2.87906
BRD4.VCaP.SRX471861	-0.000701766	-0.00401811	-0.00285578	-0.00402444	-0.0043185	2.87835
ZBTB7A.ECC-1.SRX190208	-0.00168737	-0.00341954	-0.00373607	-0.00269195	0.00182762	2.87679
RNF2.T-47D.SRX3410396	-0.000321528	0.00187031	0.00522845	0.00193144	0.00383516	2.87637
BRD3.VCaP.SRX471871	-0.00316613	-4.66227e-05	0.00160055	-0.000392984	-0.0083515	2.87373
SMC1A.HAP1.SRX2570613	0.000179149	0.00290017	0.00729938	0.00419691	0.00095352	2.87306
FOXA1.T-47D.SRX6860640	-0.000240677	-0.00409863	-0.00791407	-0.0048781	-0.00344345	2.87304
E2F4.MCF-7.SRX194567	0.00180879	0.00323354	0.000808466	0.0032108	0.00709625	2.87289
FOXL2.HGrC1.SRX6957466	0.00135677	0.00201448	0.00512612	0.00349413	0.00417976	2.87179
FOXA1.VCaP.SRX497613	-0.00212552	-0.00404428	-0.00562013	-0.00146497	-0.00280807	2.87017
YAP1.PC-9.SRX5887611	0.000197462	-0.00112792	-0.00469585	-0.0075654	-0.000421584	2.86958
XBP1.LNCAP.SRX4941325	0.00209386	0.00278747	0.00424325	0.00378782	0.00599308	2.8678
CREBBP.CD4-Positive_T-Lymphocytes.SRX017698	0.00145135	0.00238396	0.00310624	0.00441105	0.0042516	2.86735
CTCF.CD34+.SRX6902858	0.000183145	0.00276621	0.00773627	0.00627526	0.00988062	2.86694
ESR1.MCF-7.SRX323398	-0.000309757	-0.00164368	-0.00406372	-0.00360593	-0.00484372	2.86613
RCOR1.IMR-90.SRX186617	0.000307092	-0.00149009	-0.00362945	-0.0022965	-0.0052488	2.865
KLF6.PDAC.SRX1389377	-0.00129952	-0.0030494	-0.00279403	0.00106343	0.00593575	2.86358
CBFB.Saos-2.SRX1533883	-0.00221781	-0.00288254	-0.00209155	-0.00143178	-0.00284153	2.86307
RFX5.GM12878.SRX150635	0.00189945	0.00223505	0.00395941	0.00452924	0.00295969	2.86103
EP300.MCF-7.SRX1012643	-0.00132677	-0.00292001	-0.003219	-0.00288553	-0.00567289	2.85972
NOTCH1.HPB-ALL.SRX159138	-0.00214787	-0.00496868	-0.00421936	-0.00603908	-0.00143911	2.85904
ESR1.Breast_cancer.SRX3229132	0.000949338	0.00463829	0.000687738	0.00230633	-0.00465409	2.85809
MED1.U-87_MG.SRX129090	0.000113141	0.00145533	0.00411147	0.00393669	0.00572822	2.85772
RELA.HAEC.SRX7054623	0.00201194	0.00149047	0.00548703	0.00360513	0.00348227	2.85665
TAL1.ME-1.SRX265227	-0.00124168	-0.00157617	-0.00500248	-0.0062179	-0.00671449	2.85623
IKZF3.GM12878.SRX3146109	0.00243609	0.00405307	0.00309791	0.0017179	-0.00145349	2.85616
TAF1.hESC_H1.SRX100495	-0.00145788	-0.00299696	-0.00672523	-0.00574501	-0.00343911	2.8559
POU2F2.GM12878.SRX100579	0.000435847	0.00393194	0.00622065	0.00465613	0.00595956	2.85441
FOXA1.Prostate.SRX8406504	-0.0027049	-0.00167418	8.44624e-06	-0.00312164	-0.00641733	2.85152
FOXA2.Ker-CT.SRX2368889	-5.1239e-05	0.0020824	0.00668116	0.00537733	0.00339659	2.84753
ESR1.Breast_cancer.SRX3229145	-0.000249482	-0.00321173	-0.00557337	-0.00418464	-0.00323426	2.84409
FOSL2.Neural_progenitor_cells.SRX5054307	-0.00129492	-0.00309749	-0.0021215	-0.00362959	-0.00483313	2.84273
GTF2B.IMR-90.SRX150105	-0.00100074	-0.00257821	-0.00418699	-0.000815124	0.00593609	2.84261
RELA.GM12878.SRX017906	-0.000934963	-0.00294711	-0.0020896	0.00166327	0.00711631	2.84233
ZNF750.Keratinocytes.SRX543180	-0.00087495	-0.00423518	0.000193751	-0.00106804	-0.00446908	2.8423
BRD4.Embryonic_Stem_Cells.SRX103448	-0.000693661	-0.00270448	-0.00392747	-0.00234176	-0.0029553	2.84134
HAP1.KBM-7.SRX6840507	-0.000253717	-0.0025418	-0.00341132	-0.00576122	-0.00636359	2.84063
EBF1.GM12878.SRX100431	-0.000509971	-0.00322382	-0.00427668	-0.00234138	0.00220665	2.83734
STAT3.MDA-MB-453.SRX8520799	0.002029	0.0032704	0.00282292	-0.00270355	-0.000780096	2.83701
BRD3.K-562.SRX7135370	0.000907691	0.0022335	0.00599903	0.00460931	0.00119088	2.83641
BRD9.Mel270.SRX5212370	0.00166985	0.00305393	0.00459858	0.000190524	-0.00131082	2.8364
BRD2.MM_1S.SRX366789	0.000970819	-0.00303236	-0.00486605	-0.00260997	-0.000871011	2.83588
VDR.Kidney_Cortex.SRX5661980	0.00113122	-0.00231729	-0.00444916	-0.0044151	0.000840503	2.83566
EPAS1.Hep_G2.SRX4802363	-6.23023e-05	-0.000744077	0.0051703	0.00519474	0.00865695	2.83544
PAF1.SEM.SRX1873455	0.001781	0.00171628	0.00327618	0.00070116	0.00580303	2.83356
ESR1.MCF-7.SRX3110720	-0.0017212	-0.00415696	-0.00498462	-0.00671048	-0.00329059	2.8324
E2F8.LoVo.SRX359930	0.000541445	-0.000478619	-0.00246939	-0.00694386	-0.0066626	2.8322
BRD4.MOLT-4.SRX1637465	0.00112467	0.00347765	0.00256685	0.00424353	0.0089684	2.83003
UBTF.K-562.SRX150721	0.000712774	0.00369774	0.00364187	0.00383841	0.00293399	2.82906
BRD2.SUM_149PT.SRX5824561	-0.00148198	-0.00357898	-0.00611899	-0.0058523	-0.00592846	2.82781
KLF4.Keratinocytes.SRX543181	0.000405931	-0.00259185	-0.00185848	0.00201625	0.00637175	2.82733
FOS.HUVEC.SRX150664	0.00151993	0.00247638	0.00343569	0.00559126	0.00329357	2.8269
SPI1.THP-1.SRX4001960	-0.00180622	-0.0052429	-0.00313942	-0.00331164	-0.00387732	2.82632
FOS.Uterin_leiomyoma.SRX5514013	0.00067007	0.00253567	0.00389063	0.000901179	-0.00431643	2.82569
ZIC5.HCT_116.SRX5486412	0.00159791	0.000499374	-0.00340176	-0.00401163	-0.00652566	2.82382
CTCF.COLO_829.SRX1801655	0.00238191	0.00415848	0.00614086	0.00390549	0.00610688	2.82361
REL.GM12878.SRX2837386	-0.00142615	-0.00409893	-0.00387923	-0.00265148	-0.00033661	2.81739
CTCF.GM19239.SRX102978	-0.000821085	-0.00283105	-0.00502134	-0.00533391	-0.00387994	2.81649
AR.LNCAP.SRX4411675	0.00117136	0.00308238	0.00404099	0.00237393	-0.000845927	2.81361
ERG.HAEC.SRX2734391	-0.00101158	7.56557e-05	0.00326767	0.00392859	0.00872244	2.81345
BRD4.B-CLL_cells.SRX3591438	0.00124682	0.00502753	0.00717978	0.00730269	0.000203319	2.8109
MYCN.Neuroblastoma.SRX2731786	-0.000771551	-0.00164006	-0.0029404	-0.0044453	-0.00528831	2.81078
BRD4.NCI-H3122.SRX2267447	0.000797465	0.00123544	0.00323883	0.00479536	0.00559175	2.80923
FOXA2.LNCAP.SRX8147140	0.000113497	-0.00293106	-0.00474693	-0.00641195	-0.00364152	2.80911
ESR1.MCF-7.SRX4367193	0.00252715	0.00273131	0.00482351	0.0016994	0.00257691	2.80832
GATA2.ME-1.SRX4393708	0.000678518	0.00236571	0.00498302	0.00552217	0.0038356	2.8082
FOXA1.VCaP.SRX667984	0.000775903	0.00188622	0.00400487	0.00385515	0.00693907	2.80701
FOXA1.VCaP.SRX667987	0.00226688	0.00275462	0.00497781	0.00342166	0.00290749	2.80613
HDAC3.RH-4.SRX5930141	0.00131538	0.00108686	0.00347023	0.00292007	0.00450089	2.80571
GATA2.Endometrial_stromal_cells.SRX7767645	-0.000591938	-0.0030493	0.00257907	-0.00259999	-0.00211729	2.80513
ERG.Acute_myeloid_leukemia.SRX026648	0.000812911	-0.000245023	0.00265261	-0.00329375	-0.00657277	2.80224
NR3C1.BEAS-2B.SRX1672124	-2.18601e-05	-0.00212126	-0.00369716	-0.00403266	-0.00765245	2.80026
MED1.HCT_116.SRX4937341	0.000642804	0.000627531	0.0059701	0.00492873	-0.00229418	2.8002
GATA4.BJ.SRX2431539	-0.000631726	-0.00446975	-0.00154673	-0.00420138	-0.00436982	2.79982
LMO2.Kasumi-1.SRX698186	0.00185791	-0.00141023	-0.00283595	-0.00389795	-0.00460445	2.79955
KDM5B.MCF-7.SRX3285610	-0.00010254	-0.00256328	-0.00743919	-0.00426945	-0.00428805	2.79918
CTCF.HuT_78.ERX2868734	-2.38251e-05	-0.00286936	-0.00782289	-0.0056601	-0.00359055	2.79897
FOXM1.SK-N-SH.SRX190206	0.000266179	-0.000102069	0.00356801	0.00663755	0.00431664	2.79828
FOSL2.Neural_progenitor_cells.SRX5054309	-0.0012819	-0.00168775	-0.00287447	-0.00187969	-0.00645237	2.79754
RAD21.DKO.SRX5880871	-0.000748862	-0.00285493	-0.00491318	-0.00445839	-0.00214513	2.79713
PTBP1.Hep_G2.SRX4708026	0.00031058	0.0020238	0.00034997	0.00519495	0.00556051	2.79539
CTCF.Lymphoblasts.SRX8841623	-0.000619419	0.00559017	0.00503167	0.00723462	0.000864376	2.79413
ZNF334.Hep_G2.SRX3230416	-0.00123494	-0.00390841	-0.00417048	-0.0025051	0.00158181	2.79394
CEBPB.LS-180.SRX096351	0.00137055	0.00110546	0.00194949	0.00493716	0.00878497	2.79378
ESRRA.BT-474.SRX1473609	-0.000403715	0.0020863	0.00536905	0.00446588	-0.000550764	2.79366
AFF1.Pre-B_cell_leukemia.SRX2323908	-0.00143843	-0.00430095	-0.00137775	-0.00251759	-0.00502208	2.79234
EHF.RWPE-1.SRX4059544	-0.0018749	-0.000875159	-0.00363028	-0.0036353	-0.0045906	2.79177
XBP1.T-47D.SRX384490	0.00163609	0.00391203	0.00389413	0.00443996	0.00333301	2.788
CREBBP.IMR-90.SRX3324958	-0.00109418	-0.00321607	-0.00357914	-0.00381082	-0.00263476	2.78643
INO80.Hep_G2.SRX2708811	0.00124933	0.00329445	0.00218728	0.00363625	0.006692	2.78574
SMARCA4.MCF-7.SRX5089414	-0.00112983	0.000219378	-0.00221562	-0.00606354	-0.00416325	2.78506
EP300.697.SRX6909699	-0.00122313	-0.000813787	0.00291725	0.0047468	0.00342162	2.78474
TBP.Bronchial_tracheal_epithelial_cells.SRX4367421	-0.000601544	0.00189406	0.00425968	0.00685675	0.000309673	2.78023
ESR1.Tumour_tissues.SRX371446	0.000495973	0.00297957	0.00422237	0.00249623	0.00398286	2.78022
SMARCA4.MCF-7.SRX5089515	-0.000505974	-0.00248898	-0.0021818	-0.00675653	0.00127688	2.78016
INO80.HuH-7.SRX2708813	0.00315114	0.00280915	0.00241634	0.000707911	-0.00263287	2.77946
THAP11.293.SRX6927195	-0.00187448	-0.00622432	-0.0086361	-0.00740749	-0.00622255	2.77873
STAT1.Monocytes-CD14+.SRX212647	-0.00106882	-0.00187288	-0.00412247	-0.00299934	-0.006207	2.77847
IRF4.CAR-T_cells.SRX6800705	0.000655164	0.00169229	0.0034601	0.00307968	0.0050701	2.77683
CPSF3L.HeLa.SRX684297	0.000592541	0.00190588	0.00314744	0.00448582	0.00416121	2.77672
NR2F2.MCF-7.SRX194577	-0.00163112	-0.00156357	-0.00489168	-0.00336155	-0.00203794	2.77208
BCOR.hESC_H1.SRX3256861	0.00106788	0.00111381	-0.00222325	-0.00518206	-0.00434258	2.7683
RBPJ.MB_157.SRX4374904	0.00087394	0.0022968	0.00341528	0.00475336	0.00427599	2.76576
RAD21.THP-1.SRX4001825	0.000503929	0.00156252	0.00464051	0.00383193	0.00697101	2.76231
CEBPB.SUM_159PT.SRX2194248	0.000662332	0.00288778	0.00612968	0.0045059	0.00361861	2.76147
GATA3.MCF-7.SRX5534865	0.00198683	0.00291458	0.00430312	0.00235267	0.00224803	2.75899
GRHL2.T-47D.SRX6896409	-0.00105504	-0.00240876	-0.0066179	-0.00391183	-0.000660971	2.75838
RELB.GM12878.SRX2837384	0.00106374	0.000774356	0.00411723	0.00462733	0.00448501	2.75672
HOXB13.VCaP.SRX2642373	-0.00160798	-0.00193949	-0.0010451	0.00342751	0.00415541	2.75221
RELA.GM15510.SRX017879	-0.00131506	-0.00458434	-0.00487676	0.000485522	0.000976428	2.7497
ESR1.MCF-7.SRX7427512	-0.000314407	-0.00194911	-0.00382115	-0.00427702	-0.00603143	2.74923
SMC3.HeLa.SRX3110775	0.000944392	0.0046066	0.00341824	0.0062082	0.000111588	2.74745
AR.Prostate.SRX8406424	0.00117548	-0.00267374	-0.00451252	-0.000694003	-0.00347864	2.74699
KMT2A.OCI-AML3.SRX5668140	-0.00105756	-0.00238977	-0.00278224	-0.00306175	-0.00495786	2.74552
RELA.Detroit_562.SRX2404140	-0.00130792	-0.00277333	-0.00261653	-0.00305049	-0.00343822	2.74479
FOXL2.HGrC1.SRX6957396	-0.00313212	-0.00422632	-0.000266881	0.000487621	0.00447646	2.74261
APC.HCT_116.SRX2850860	-0.00144843	-0.00213827	-0.00136628	-0.0033531	-0.0056047	2.74185
JMJD1C.THP-1.SRX1304581	-0.00183271	-0.00340673	6.99074e-05	-0.00115324	-0.0063794	2.73863
FGFR1.iPS_derived_neural_cells.SRX2442440	0.000724335	0.0020616	0.00467136	0.00470799	0.00886564	2.73847
GRHL2.MCF-7.SRX3931097	-0.00293873	-0.00321453	-0.00210481	-0.00338948	-0.00538381	2.7382
BRD2.MDA-MB-231.SRX4377539	-0.0030662	-0.00264042	-0.0075876	-0.00666935	-0.00256735	2.73769
KMT2D.293.SRX4931242	0.000203162	-0.00227541	-0.00324802	-0.00657115	-0.00464203	2.73552
TAF1.HeLa.SRX100500	0.00104682	0.00322725	0.00559688	0.00489197	0.00242136	2.73513
MYCN.CD34_Hematopoietic_stem_cells.SRX2013092	-0.000273442	-0.00125548	-0.00321116	-0.00489225	-0.00498744	2.73292
KDM5B.FULR.SRX3285608	0.00119115	0.00325998	0.0017707	0.00178235	0.00478366	2.73186
BRD4.SUM_159PT.SRX2194234	0.00140396	0.000769202	0.00385645	0.00370453	0.00678893	2.73133
BRD4.HCC1395.SRX1131549	0.000672416	0.000268929	0.00648056	0.00557628	0.00207093	2.73128
ESR1.ECC-1.SRX100467	0.00145674	0.00310612	0.00411374	0.00495357	0.00601587	2.73112
CTCF.THP-1.SRX4001887	-0.00221628	-0.00311308	-0.00780055	-0.00555919	-0.00656709	2.73007
ERF.VCaP.SRX1872773	0.00126109	0.0015332	0.00555261	0.00238881	0.00186815	2.72923
KDM6B.BJ.SRX490262	-0.000870921	0.0001856	0.00616373	0.00130881	0.00578287	2.72868
SUMO2.293.SRX316369	-0.000857215	-0.00288902	-0.00123632	-0.00214662	-0.00758438	2.72779
ESR1.Ishikawa.SRX6027684	0.00204496	0.00444217	0.00452201	0.00640423	0.00325562	2.72603
NELFCD.DLD-1.SRX7677725	0.0028201	0.000311575	-0.00141283	-0.00206064	-0.00557194	2.72565
MAFK.OCI-LY-7.SRX298273	0.000942835	0.00148778	0.00317731	0.00490587	-0.00269072	2.72359
CTCF.HEC-1-B.SRX7202558	-0.00196203	-0.00536466	-0.00779104	-0.00613932	0.00137007	2.72267
RELA.GM18526.SRX150362	0.000478864	0.00276055	0.00486289	0.00405077	0.00395641	2.72095
BRD4.NCI-H3122.SRX2267449	-0.00116825	-0.00156478	-0.00182539	-0.00325737	-0.00764471	2.72037
ETS1.CD4-Positive_T-Lymphocytes.SRX7894794	0.00108976	0.00309778	0.00576091	0.00535313	0.00155589	2.71628
GATA1.HCT_116.SRX4172742	-0.000936903	-0.00331713	-0.00390191	-0.00365541	-0.0103587	2.71249
TCF3.ICN12.SRX656347	0.000635053	0.00191094	0.00458018	0.00243247	0.00386089	2.71222
FOXA1.LNCAP.SRX1212232	-0.0020629	-0.00326707	-0.0033148	-0.00247972	-0.00534149	2.70534
ESR1.MCF-7.SRX2513520	0.00120211	0.00524693	0.00784365	0.00323193	0.00232892	2.70485
SPI1.CTV-1.SRX5574496	-0.00299781	-0.00315752	-0.00263249	-0.00411412	0.00136053	2.70057
BRD4.PC-9.SRX2267459	-0.000184437	0.00181497	0.00486275	0.00582211	-0.00218814	2.6991
BRD4.KOPT-K1.SRX448946	0.000720222	-0.000926569	-0.00536397	-0.00489858	-0.00497068	2.69804
GRHL2.MCF-7.SRX1787658	0.00302018	0.0017934	0.00508371	0.00330918	-3.39555e-05	2.6936
SUPT5H.DLD-1.SRX7677730	0.0002786	-0.000116471	-0.00400427	-0.00654457	-0.00622735	2.69277
TEAD1.HCT_116.SRX3566191	-0.00171289	0.00197487	-6.01219e-05	0.00525104	0.00159371	2.69203
RUNX1.Jurkat.SRX2014504	-0.000989614	0.00211635	0.00437714	0.00272149	0.00755599	2.69155
CTCF.ALL_xenograft.SRX3636816	0.000676084	0.00366641	0.0057563	0.00419585	0.00498756	2.69078
CHD8.Neural_Stem_Cells.SRX534845	0.00024722	-0.000553704	-0.00388199	-0.00219203	0.00676323	2.69064
ERG.iPS_derived_cardiac_cells.SRX4003760	-0.000675884	-0.0037527	-0.00391716	-0.00288108	-0.00111334	2.69059
FOXA1.MCF-7.SRX3931083	-0.000117242	0.00156392	0.00668274	0.00882744	0.0040549	2.68982
SMARCA4.CTV-1.SRX5574502	0.000604676	0.00123871	0.00373194	0.00445701	0.00699145	2.68897
FOXA1.22Rv1.SRX5124856	-0.00159968	-0.00361746	-0.00585331	-0.00365341	-0.0021886	2.68818
RUNX1.697.SRX6909701	-3.67089e-05	0.00247593	0.0052543	0.00567381	0.00245797	2.68777
ESR1.T-47D.SRX8861814	0.00211136	0.00247453	-0.00364964	-0.00412668	-0.00360324	2.68649
JUN.HUVEC.SRX150358	-0.000490904	-0.000457327	0.00403539	0.00249269	0.00808772	2.68385
BRD4.OCI-AML-3.ERX195060	0.00242782	0.0038898	0.00404548	0.00159255	-0.000394862	2.68378
PCGF2.T-47D.SRX3410402	-0.00169683	0.00142082	0.00561933	0.000857342	-0.00161116	2.68234
TEAD4.SK-N-BE(2).SRX1948680	-0.00187693	7.79222e-05	-0.0021747	-0.00227277	-0.00441824	2.68228
CTCF.hESC_derived_cardiac_cells.SRX4377128	0.00134234	0.0019094	0.00767196	0.00433597	0.00502925	2.68223
NIPBL.GM12878.SRX2458133	0.000892704	-0.00165112	0.00215646	-0.00224768	-0.00642617	2.68187
RELA.HAEC.SRX7054620	0.000401909	-0.0051762	-0.00161376	0.00147918	0.00314602	2.68054
BRCA1.SH-EP.SRX3798680	0.000171209	-0.00196034	-0.00677802	-0.00236986	-0.0017685	2.68053
CHD7.iPS_cells.SRX3581507	-0.000457027	-0.004427	-0.00210541	-0.00130499	0.00218079	2.67919
PBX1.MCF-7-LTED.SRX180167	-0.00150993	-0.00280611	-0.00580833	-0.00440962	-8.89949e-05	2.67874
BRCA1.Hep_G2.SRX150688	0.00114643	0.00337247	0.00101975	0.00649475	0.00549441	2.67742
KLF4.HAP1.SRX5763015	-0.000393675	-0.0028309	-0.00199174	0.00248138	0.00311897	2.67657
STAT3.T-47D.SRX5323836	-0.000321492	-0.00195073	-0.00619931	-0.00399958	-0.00724125	2.67523
TRIM25.Breast_cancer_cells.SRX1660875	-0.00124914	-0.00241744	-0.00141543	-0.00446338	-0.00551714	2.6748
NR3C1.BEAS-2B.SRX5289968	0.00109127	0.00210811	0.0026004	0.00413398	0.00527629	2.6737
ETS1.OVCAR-8.SRX3033232	0.00156077	0.00345917	0.00482514	0.00356364	0.000833558	2.6732
CTCF.GP5d.SRX360568	-0.000445562	0.00326203	0.002951	0.00440639	0.00351202	2.6716
MED1.Embryonic_Stem_Cells.SRX1053376	0.00142027	-0.00042646	0.00259544	0.00492766	-0.00380661	2.67141
BRD4.MV-4-11.SRX3031987	-0.000966416	-0.000789202	-0.00264821	-0.00342315	-0.00567218	2.67041
BRD4.Fibroblasts.SRX1878944	-0.0010361	0.00212044	0.00377743	-0.00173864	-0.00341891	2.67038
MYC.RAJI.SRX095393	-0.000137698	-0.000879305	0.000912031	-0.00573021	-0.00653761	2.66966
DCP2.DLD-1.SRX7677762	-0.00191937	-0.00318419	-0.00364016	-0.00264067	-0.00192081	2.66943
GRHL2.Tracheal_epithelial_cells.SRX268450	-0.000518901	0.00255523	0.0028881	-0.00247302	0.00779254	2.66932
GATA2.K-562.SRX092303	-0.000595546	-0.00494015	-0.00423919	0.000600834	-0.000484381	2.66881
RAD21.THP-1.SRX4001874	-0.000146187	-0.000558933	-0.00172963	-0.00508075	-0.0101941	2.66874
DCP1A.HeLa.SRX128194	-0.000517415	-0.00214271	-0.00126219	-0.00471089	-0.00607525	2.66729
SETDB1.K-562.SRX028589	-0.000295203	0.00307027	0.00440962	0.00483348	0.00245517	2.66728
USF2.K-562.SRX150436	-0.00371733	-0.00357479	-0.00324729	0.00316114	-0.00333446	2.66572
SMARCA4.MCF-7.SRX5089415	0.00151391	0.00410266	0.00222051	0.00359523	-0.000404956	2.66546
GATA1.K-562.SRX3445666	-0.00146483	-0.00123138	-0.00558984	-0.00613704	-0.00049025	2.66539
STAT3.FaDu.SRX1597599	0.00174223	0.00324953	0.00119916	0.00298047	0.00322822	2.66514
PGR.T-47D.SRX1012621	-0.00208369	-0.00211464	-0.00478958	-0.00648191	-0.0051284	2.66431
TP53.SW_480.SRX3102569	-0.00118859	-0.000718915	-0.00454379	-0.0039542	-0.00379127	2.66408
SUPT5H.293.SRX6435402	-0.000818296	-5.2585e-05	0.00483782	0.00573251	-0.000910368	2.66202
CTCFL.KELLY.SRX3124416	0.000363287	0.00293432	0.00458265	0.00694037	0.00653197	2.66065
HOXB13.LHSAR.ERX1965643	0.00254774	0.00338097	0.00464099	2.98642e-05	0.0016558	2.65959
XBP1.MDA-MB-231.SRX384488	-0.00134912	-0.00149864	-0.00104442	0.00308628	0.00752388	2.65751
MAFK.Hep_G2.SRX150385	0.000827913	0.000123252	0.00132003	0.00527009	0.00898392	2.6563
SUZ12.CAL-51.SRX2900154	0.000114695	0.00181262	0.00596839	0.0071677	0.00280207	2.65604
SUMO2.K-562.SRX895430	0.000564644	0.00231067	-0.00129235	-0.00351178	-0.00751529	2.65453
EP300.hESC_derived_neural_crests.SRX1091542	-0.000987682	-0.00240366	-0.00667981	-0.00476802	-0.00336113	2.65092
MBD3.HeLa.SRX1674506	-0.00108002	0.00135385	-0.00408732	-0.00397376	0.00684958	2.6494
MYC.NCI-H128.SRX129106	0.00124766	0.00324178	0.00313563	0.00317082	0.000568984	2.64864
CBFB.Acute_myeloid_leukemia.SRX265236	0.00222579	0.00172236	0.00141025	0.000522489	-0.00629255	2.64787
CTCF.Macrophages.SRX4521398	0.00218734	0.00483394	0.0076369	0.00332783	0.00418218	2.64768
MYC.HCT_116.SRX2734626	-0.00117325	-0.00324697	-0.000606821	-0.00215687	-0.00731729	2.64747
ESR1.MCF-7.SRX7427510	-0.00149996	-0.00347257	-0.00326108	-0.00230659	0.0027543	2.64692
ESR1.Breast_cancer_cells.SRX3722707	-0.00116273	-0.00490749	-0.00512983	-0.00529433	-0.00389478	2.64344
PBX3.SK-N-SH.SRX190343	-0.00124721	-0.00241454	-0.00250496	-0.00377661	-0.0052429	2.64258
TRRAP.HeLa.SRX023652	-0.00247487	-0.00260774	-0.00437436	-0.00166839	0.0012164	2.6421
SSRP1.HT-1080.SRX3436561	-0.00118712	0.000282267	0.0014335	0.00382909	0.00592579	2.63891
SMARCC1.TTC1240.SRX5234496	-0.000330646	0.00148457	0.00323356	0.00453927	0.00574864	2.63756
GATA3.T-47D.SRX2871345	0.00141586	-0.00202999	-0.0054532	-0.0040446	0.000764848	2.63727
BRD4.SUM_159PT.SRX2194262	0.000511716	0.00375116	0.00506457	0.00568533	0.0104378	2.63696
NCAPG.MCF-7.SRX730438	-0.00157648	-0.00264521	0.000603361	0.000726516	-0.00810576	2.63574
SPI1.NB-4.SRX5574385	-0.000926242	-0.00288668	-0.0051554	-0.00192619	-0.00354491	2.63291
BATF.GM12878.SRX100583	0.000989963	0.000873664	-0.00247238	-0.00270023	-0.00601544	2.63267
CTCF.SiHa.SRX7498498	-0.000417987	-0.00257178	-0.006179	-0.00530677	-0.00279055	2.63156
ZBED2.SUIT-2.SRX7283265	0.00106459	0.00212266	0.00273887	0.0029036	0.000787665	2.631
FOXP1.hESC_H9.SRX097581	0.000405703	0.000554011	0.00392283	0.00589585	0.00256967	2.62611
SPI1.CTV-1.SRX5574460	0.00150547	0.00344974	0.00485486	0.00392226	0.00470142	2.62467
HAP1.KBM-7.SRX8570927	4.03531e-05	-0.00408782	-0.00682929	-0.00637548	-0.00167504	2.62429
HSF1.MCF-7.SRX6858250	0.00108721	0.00265198	-0.000427975	0.000905475	0.00785975	2.62379
CREB1.Kidney_Cortex.SRX5661982	-4.10402e-05	-0.0017293	-0.00426029	-0.00821215	-0.00938798	2.62269
BRD4.CD4-Positive_T-Lymphocytes.SRX6913101	0.00116899	0.00206847	0.00345053	0.00458584	0.00319284	2.62049
EP300.Hep_G2.SRX100544	0.00064349	0.00125135	-0.00308121	-0.0052701	-0.00466304	2.61818
STAT5A.K-562.SRX190333	-0.000891504	0.0015568	0.00299894	0.00548174	0.00369467	2.61775
FOXA1.RT4.SRX2163140	-0.00242359	-0.00255114	-0.00260235	-0.000546885	-0.00318068	2.61621
BRD3.K-562.SRX6913077	-0.00128432	-0.002643	-0.00351241	-0.00432627	-0.00157729	2.61539
NR1H3.HT-29.SRX1538763	-0.00135913	-0.00286763	-0.00439796	-0.00343217	-0.00229963	2.61436
PGR.T-47D.SRX3990984	-0.000756925	0.00159616	0.00216164	0.00622687	0.00500434	2.61414
SS18.SYO-1.SRX3927303	0.0012216	0.00384653	0.00236601	0.00370585	0.00232348	2.61359
TCF7.Breast_organoids.SRX5794311	-0.000512059	-0.00436028	-0.00283661	0.0015671	0.00152326	2.61243
CTCF.Erythroblasts.SRX3056625	-0.000251859	-0.00191782	-0.00496246	-0.00609253	-0.00708144	2.6116
TP63.BxPC-3.SRX4179959	0.00178839	-0.00107133	0.00104582	-0.00337078	-0.00645815	2.6109
USF1.A549.SRX190284	-0.000822365	-0.00439944	-0.00253244	-0.00459856	-0.00476671	2.61063
GTF2B.HeLa.SRX1136633	-0.00112687	-0.000540287	-0.00131831	-0.00488336	-0.00306019	2.60798
FOSL2.MCF-7.SRX190224	-0.00183123	-0.00349806	-0.00416138	-0.00103366	-0.00171996	2.60791
SPI1.Monocytes.SRX5574373	0.000614156	0.00105031	0.00318015	0.00571502	0.00570424	2.60572
ESR1.T-47D.SRX100419	0.000708783	0.000499778	-0.00593017	-0.0033779	-0.00904298	2.60306
CTCF.Hep_G2.SRX4655782	-0.00212416	0.00323688	0.00174452	0.00451962	0.00443991	2.6026
SS18.Small_cell_ovary_carcinoma.SRX4473674	0.00246177	0.00443629	0.0010829	-0.000591719	-0.00223913	2.60227
PDX1.iPS_derived_pancreatic_cells.SRX5300516	-0.00202732	-0.00138682	-0.00304059	-0.00562594	-0.0065467	2.60189
CTCF.Lung.SRX188959	-0.00165588	-0.0014859	-0.00301689	-0.00595696	-0.00394035	2.60121
ZKSCAN1.HeLa.SRX150442	-0.000300467	-0.000161264	-0.00266469	-0.00503711	-0.00437087	2.60076
DEK.U-937.SRX685530	0.00178486	0.00191697	0.00111795	0.00214887	-0.00477792	2.59921
BCL6.B-Lymphocytes.SRX1012538	-0.00169003	-0.00248374	-0.0029511	-0.00348168	-0.00329245	2.59557
ERF.VCaP.SRX2796992	0.000101739	-0.00203428	-0.00482485	-0.00520972	0.000404077	2.59524
RELA.HAEC.SRX7055005	0.00156245	0.00215886	0.00502653	0.00195133	0.00179097	2.59461
CTBP1.MCF-7.SRX130108	0.00101499	0.00218202	0.00378675	0.00248176	0.00407567	2.5925
FOXA1.LNCAP.SRX1033279	0.00122422	0.00212812	0.00409407	0.00344295	0.00303042	2.59246
FOXA1.22Rv1.SRX5124854	-0.00124014	-0.00253516	-0.00370893	-0.00592739	-0.00374328	2.5919
SMAD3.SUM_159PT.SRX5757566	0.00129613	0.0025738	0.00778659	0.00767195	0.000807139	2.59144
CTCFL.MCF-7.SRX1091827	-0.00131797	-0.0032174	-0.00403118	-0.00318488	-0.00521905	2.59011
RELA.HAEC.SRX7054664	0.000949025	0.00169928	0.00292411	0.00392873	0.00728955	2.58951
CTCF.Hep_G2.SRX067396	0.00139432	0.00435243	0.00736399	0.00574278	0.00545098	2.58943
CPSF3.HeLa.SRX5441335	-0.00148877	-0.00197493	-0.00248149	-0.00229494	-0.00407254	2.58849
EP300.Heart.SRX099629	-0.00027774	-0.000251696	-0.00213217	-0.000350974	-0.00795215	2.58559
BRD4.LNCAP.SRX4518426	-0.00239448	-0.000889866	-0.000899709	-0.0027963	-0.00434264	2.58365
RB1.HeLa.SRX248769	-0.0005132	-0.000859468	0.00106196	-0.00296035	0.00643859	2.58282
SPI1.Macrophages.SRX4001820	-0.000995221	-0.00317929	-0.00329676	-0.00528583	-0.00672086	2.58088
FOXA1.CFPAC-1.SRX825395	0.000270648	0.00250839	0.0059991	0.00587895	0.00228569	2.5805
AR.DU_145.SRX306507	-0.000749846	-0.00415343	-0.00289972	-0.00223739	-0.001022	2.58012
RAD21.HAP1.SRX6777951	-0.000934218	-0.00148089	-0.00523896	-0.00317324	-0.00376245	2.57858
CTCF.Lymphoblastoid_cell_line.SRX4288471	0.00308515	0.00580026	0.000387796	0.00158894	-0.0022908	2.57855
HDAC1.MCF-7.SRX5089511	0.000693803	-0.00160702	-0.00255045	-0.00472097	-0.00416026	2.57766
RUNX1.293.SRX2513054	-0.00210273	-0.00149309	-0.00185113	-0.00132865	0.00904711	2.57699
BCL11B.Thymus.SRX1968074	-0.00101346	-0.00230413	-0.00427307	-0.00402312	-0.000882475	2.57571
RELA.GM18951.SRX017895	0.000494731	-0.00142231	-0.00663274	-0.00388395	-0.00218743	2.57488
CTCF.Hep_G2.SRX038544	-0.00202722	-0.00210184	-0.00385943	-0.00774343	-0.0014472	2.57441
EGR1.HL-60.SRX3345943	-0.00103856	-0.00110225	0.00286687	0.00343517	0.00556262	2.57334
CTCF.HUVEC.SRX038603	-0.00236893	-0.0045944	-0.00676133	-0.00619096	-0.000693032	2.57287
BCLAF1.GM12878.SRX100554	0.000354275	0.00132193	0.0059136	0.00333905	0.00648525	2.57256
XBP1.LNCAP.SRX4941328	0.000240904	0.00236591	0.00471741	0.00246834	0.00745689	2.57192
MAX.A549.SRX190184	0.00235615	0.00383725	0.0041042	0.00192053	0.00532236	2.57093
BRD4.MCF-7.SRX490429	-0.000924228	-0.00259063	-0.00378266	-0.00241949	-0.00334599	2.57008
NFE2.Hematopoietic_Stem_Cells.SRX1089830	-0.00187613	-0.00426795	-0.00141682	-0.000893987	-0.00591206	2.5697
ATF3.CS1AN.SRX2207916	-0.00180093	-0.00307446	-0.00237522	0.000599026	-0.00338226	2.56687
JUND.HCASMC.SRX699738	-0.0010654	-0.0032683	-0.00569713	-0.00198442	-0.00184976	2.56673
MLLT3.CD34_Hematopoietic_stem_cells.SRX3768737	-0.0018394	0.00169667	0.00336237	0.000218704	-0.00388341	2.56385
ZBTB33.K-562.SRX100549	-0.00187702	-0.000139766	-0.00378891	-0.00337634	-0.00727002	2.56299
ELF3.CFPAC-1.SRX1389378	-0.000526001	0.00182133	0.00417176	0.00282988	0.00599239	2.56221
ARID1A.hESC_H9.SRX7036324	0.000445175	0.00227815	0.00156989	0.000818364	0.00521535	2.55939
CTCF.GM12874.SRX080420	-0.000531505	-0.00217729	-0.00573884	-0.00711332	-0.00596851	2.55835
FOS.MCF_10A.SRX150478	0.00139646	0.00343826	0.00223487	0.00437119	0.00368889	2.55833
FOXA1.MDA-MB-453.SRX250093	0.000843203	0.00296042	0.00538279	0.00494412	0.0031359	2.55726
PROX1.Hep_G2.SRX3230397	0.00189779	0.00401714	0.00256066	0.00080887	0.000440339	2.55582
BRD4.PC-9.SRX2267457	-0.000877439	-0.00335402	-0.00427651	-0.00336784	0.000524965	2.5557
CEBPB.SU-DHL-1.SRX4394545	-0.00210163	-0.00158971	-0.00427901	-0.00336583	-0.00719598	2.55384
BRD4.NCI-H3122.SRX2267446	-0.000652258	-0.00290091	-0.00345824	-0.00318626	-0.00312434	2.55019
ESR1.MCF-7.SRX5089455	-0.00104935	-0.00209787	-0.00333291	-0.00479383	-0.00368402	2.55001
CTCF.HAP1.SRX2570611	-0.00139916	-0.00502496	-0.00726056	-0.00682887	-0.00665561	2.54989
TP53.SW_480.SRX4235880	-0.000239899	0.00406814	0.00289849	0.00317179	-0.000981227	2.54978
HDAC1.Kasumi-1.SRX1514285	0.00093638	0.00186245	0.0025422	0.00325171	0.00607402	2.54857
CTNNB1.MCF-7.SRX4815188	1.15102e-05	-0.000585284	-0.00363388	-0.00551237	-0.00630225	2.54435
LMNA.GM07492.SRX6582170	-0.000219343	0.00231224	0.00152442	-0.00286479	0.00423356	2.5439
SMAD3.H69.SRX7719081	0.00165965	0.00178554	0.00735855	0.00646636	0.00695166	2.54377
CTCF.NB-4.SRX199871	0.000277832	0.00135577	0.00389231	0.00699206	0.0108299	2.54312
CTCF.HT-1080.SRX5001397	0.00273338	0.00257853	0.0043492	0.00464777	0.00736757	2.54223
HDAC1.VCaP.SRX059710	-0.000152272	-0.00211725	-0.000450163	-0.00350683	-0.00687007	2.54142
ESR1.MCF-7.ERX008587	0.000723331	0.00186769	-0.00396167	-0.00348998	-0.0061394	2.5412
SMARCA4.CD34+.SRX037946	-0.000699645	-0.000908691	-0.00528595	-0.0039369	-0.00572239	2.54118
JUN.HCASMC.SRX699737	-0.000620328	-0.00308062	-0.00470789	-0.00216675	-0.00436723	2.54096
RBM39.K-562.SRX4708085	0.000281609	-0.00050706	0.00310725	-0.000725352	-0.00853127	2.5408
SOX2.Head_and_neck_squamous_cell_carcinoma_.SRX3205373	-0.000159906	0.00215448	0.00356785	0.00238703	-0.00350157	2.53874
JUN.MDA-MB-231.SRX3856998	-0.00170716	-0.00371379	-0.00986586	-0.00523473	-0.00478914	2.53819
E2F1.Wharton_Jelly.SRX1548208	0.000937667	0.00246084	0.00197757	-0.00169024	-0.00758162	2.53567
HOXB13.Prostate.SRX8406300	-0.00237648	-0.00125141	-0.00326518	-0.00240636	-0.00147768	2.53444
HDAC1.NALM-6.SRX235031	-0.00136373	-0.0023262	-0.0022144	-0.00351145	-0.00274877	2.53313
AFF4.MCF-7.SRX7615734	0.000809622	0.00206572	0.00072333	-0.00350686	-0.00452499	2.53165
PAXIP1.Hep_G2.SRX3230395	-0.000540243	-0.000555588	-0.00265757	-0.00472069	-0.00430006	2.53024
BRD4.PC-9.SRX2267458	-0.00250365	-0.00117815	-0.00536287	-0.00297003	0.00359953	2.52942
INTS3.HeLa.SRX3640570	0.000957616	-0.00248165	-0.00331377	-0.00258878	-0.00356471	2.52898
ZBTB33.SK-N-SH.SRX190255	0.000169454	-0.00320203	-0.00268582	-0.00356332	-0.00515268	2.52566
ARNT.HKC8.SRX4802340	-0.000231404	-0.000753566	-0.005302	-0.0038774	-0.00344747	2.52541
JUND.K-562.SRX150648	0.00043054	0.00235835	0.00558804	0.00318359	0.00609553	2.52408
HOXB13.Prostate.SRX8406535	0.00155102	-2.67485e-05	-0.00752307	-7.18685e-05	-0.00242958	2.52362
MAX.MCF-7.SRX190319	0.0012227	0.00395703	0.00344527	0.00476851	0.00403806	2.52351
FLI1.CTV-1.SRX5574467	-0.0020398	-0.00225441	-0.00391153	-0.00329933	-0.00474226	2.52348
MYC.P493-6.SRX353808	-0.00217412	0.00186396	0.00141002	0.00516869	0.0021473	2.5224
KMT2A.MCF-7.SRX4931261	-0.000552571	-0.000950463	-0.00337952	-0.00257047	-0.00586745	2.51983
FOS.MCF_10A.SRX150477	0.000214865	-0.000910187	-0.00366553	-0.00539413	-0.00581221	2.51958
ESR1.MCF-7.SRX7427508	-0.000257867	-0.00105892	-0.00446909	-0.0033063	-0.00673915	2.5192
BRD4.SUM_159PT.SRX5824596	-0.00107165	-0.00073424	-0.00308795	-0.0053515	-0.0025265	2.51824
ATXN7L3.HCT_116.SRX4937327	-0.000495941	-0.0027733	-0.00533365	-0.00278508	-0.000286066	2.51794
FOXA1.Unclassified.SRX3001608	-0.00204118	-0.00333039	-0.000515654	0.00254874	0.000559134	2.51792
USF2.HeLa.SRX150640	0.00235629	0.00218162	0.00417353	0.00287217	0.00131518	2.51758
YY1.GM12891.SRX100580	-0.000718215	-0.0040017	-0.00297789	-0.00316801	-0.00801121	2.51742
TBX21.Th1_Cells.SRX1799593	-0.000695114	-0.00249146	-0.00583611	-0.00563087	-0.00632243	2.51693
CTCF.hESC_derived_mesendodermal_cells.SRX4377126	-0.000517456	-0.00257045	-0.00837753	-0.00657529	-0.00184534	2.51655
SMARCB1.iPS_cells.SRX5234466	0.000684184	-0.0018213	-0.00337921	-0.00156044	-0.00246366	2.5155
TAF7.K-562.SRX100452	-0.000166359	-0.00193077	-0.00349701	-0.00261669	-0.00459363	2.51518
CTCF.COLO_829.SRX1801654	-0.00134187	-0.00357795	-0.00490061	-0.00729315	-0.00495551	2.5146
IKZF3.GM12878.SRX3146108	-0.000672539	-0.00412741	-0.00220553	-0.00227668	-0.00310314	2.51325
MED1.Adipose-Derived_Mesenchymal_Stem_Cells.SRX751298	0.00141841	-0.00257709	0.00239087	0.00290897	0.00265868	2.51125
ESR1.T-47D.SRX100564	0.0011631	-0.000214298	0.00644803	0.00795599	0.00125528	2.51074
MED1.Jurkat.SRX658609	0.00104723	-0.00025618	0.00359661	0.00110441	-0.00615782	2.51057
JUN.BT-549.SRX268299	0.00113049	0.00212743	0.00494199	0.000565074	-0.00340464	2.50983
ESR1.MCF-7.SRX1116524	-0.00133643	-0.00301596	-0.0028572	-0.00354432	-0.00715408	2.50963
SMARCC1.iPS_cells.SRX5234467	0.000219023	9.87232e-05	0.00410426	0.00249323	0.00483511	2.50848
FOXA1.Prostatic_Neoplasms,_Castration-Resistant.SRX8406518	-0.00113804	-0.00217542	-0.00330659	-0.00214261	-0.00186738	2.50835
RAD21.ECC-1.SRX190257	0.000246995	-0.00153695	-0.00445177	-0.00309254	-0.00614664	2.5083
ESR1.Breast_cancer_cells.SRX2897208	0.00199401	0.00485932	0.00368049	0.00153394	0.0042182	2.50588
ESR1.MCF-7.SRX747801	-0.00244088	-0.00235075	-0.00516517	-0.000173802	0.00123087	2.50549
NR3C1.BEAS-2B.SRX5289967	0.00141145	0.0024309	0.000663237	0.00354784	-0.00343635	2.50527
PGR.Breast_cancer.SRX3229192	-0.000460284	-0.00397931	-0.00254235	-0.00319912	-0.000245108	2.50426
BRD4.NCI-H2171.SRX327767	0.00180499	0.00224903	0.00348995	0.00337975	0.00129862	2.50164
E2F1.MM_1S.SRX1726515	-0.000720934	-0.00197058	-0.00515427	-0.00428086	-0.004129	2.5016
SCML2.K-562.SRX149714	0.000736442	0.00195308	0.00191008	0.000335878	-0.00750843	2.50074
SMARCC1.Aska.SRX3468008	0.00151085	0.00305036	0.00506673	0.00302382	0.000285771	2.49975
ARID2.Aska.SRX3468013	-0.000433331	0.00337877	0.0030085	-0.000856382	-0.0036865	2.49776
BRD2.HCC1806.SRX4377549	0.00143348	0.00374216	0.00539186	0.00379212	0.0033138	2.49747
JUN.K-562.SRX150600	-8.48071e-05	-0.00309612	-0.00227274	-0.00231078	-0.00593678	2.49708
SMARCA4.Endometrial_epithelial_cells.SRX5195672	-0.000663402	-0.00128203	-0.00548717	0.000475626	-0.00326851	2.49679
MYC.MIA_Paca-2.SRX7572101	-0.000255144	0.00229618	0.00450026	0.00244861	-0.00469886	2.49643
EP300.C4-2.SRX481467	-0.000382327	-0.000910962	-0.00323223	-0.00446882	-0.00410556	2.49476
RFX5.Hep_G2.SRX150384	-0.00119414	-0.00360778	-0.00396165	-0.00385034	-0.000280642	2.49446
RELA.HAEC.SRX7054657	0.00148759	0.00379677	0.00429194	0.00357495	0.0015668	2.49432
ESR1.MCF-7.SRX968962	0.000411947	-0.00220378	-0.00281572	-0.00308566	-0.00373954	2.49341
EZH2.Peripheral_blood_mononuclear_cells.SRX4212597	-0.000796265	-0.000794745	-0.00393744	-0.00498418	0.00186008	2.49295
STAT1.K-562.SRX150567	0.00133529	0.000903234	-0.00348022	-0.00253779	-0.00363247	2.49253
SRSF1.K-562.SRX4708061	-0.00322095	-0.00124416	2.27039e-05	0.00392978	-0.0015141	2.49232
CTCF.MCF-7.SRX4564976	-0.00132408	-0.00389453	-0.00800492	-0.00421016	-0.00505927	2.49057
AR.Prostate.SRX8406421	0.000676399	0.002131	0.00406437	0.00517192	0.00159808	2.48918
PRKDC.Fibroblasts.SRX481484	-0.000992917	0.00380733	0.00187094	0.00373712	-0.00136248	2.48882
SMARCA4.MDA-MB-231.SRX1156540	0.000235606	-0.0035896	-0.00226946	-0.00136715	-0.003841	2.48822
FOXM1.HeLa.SRX373256	0.00133718	-0.00323928	-0.00478166	-0.000963072	0.00155611	2.48817
TCF4.GEN2_2.SRX1491252	0.00170027	0.00339999	0.00234786	0.00379344	0.00103519	2.48739
LARP7.HeLa.SRX2198835	0.000124639	-0.00180592	-0.00719533	-0.00464983	-0.000686751	2.48671
TAF1.ECC-1.SRX190189	0.000738031	0.00239624	0.00401112	0.00646263	0.00430114	2.4865
NR3C1.A549.SRX100403	0.00201733	0.00406191	0.00453647	0.000643565	-0.000195744	2.48512
GATA1.HCT_116.SRX4172743	-0.00117365	-0.00363875	-0.00450512	-0.00393394	-0.00808248	2.48226
ESR1.MCF-7.SRX5089448	4.20879e-05	0.0020744	0.00387834	0.00677812	0.00377758	2.48176
IKZF3.Pre-B_cells.SRX3460916	0.00112785	0.00160432	0.00232661	0.003626	0.00447439	2.47912
BCL6.OCI-LY-7.SRX244191	0.00185916	0.000939641	0.00412817	0.00170881	-0.00139766	2.47895
ESR1.MCF-7.SRX5323878	-0.000645894	0.000771306	0.00409322	0.00393147	0.00719022	2.47864
RREB1.Hep_G2.SRX3230398	0.00171579	0.00415941	0.00374368	0.00291462	5.7001e-06	2.47856
ZMYND8.293.SRX1782978	0.000878421	0.00208544	0.00441779	0.00309159	0.000701736	2.47843
ESR1.Ishikawa.SRX2901942	0.000746003	0.00317317	0.00464323	0.00192425	0.00374572	2.47542
TFAP2A.hESC_derived_neural_crests.SRX131914	-0.000406924	-0.00253794	-0.00421582	-0.00316979	-0.00200728	2.47488
ASXL3.NCI-H1963.SRX7701201	0.00199104	0.00272871	0.00236912	0.0030663	0.00114596	2.47399
SUMO2.VCaP.SRX1079393	0.000168216	-0.0037201	-0.00247654	-0.00274626	0.00448431	2.47347
TBP.hESC_H1.SRX150383	0.000207469	0.00223613	0.00425649	0.00544026	0.00477296	2.47317
CTBP2.hESC_H1.SRX150542	-0.00102437	-0.00172415	-0.000617663	-0.000651514	-0.00701393	2.47209
SPI1.CTV-1.SRX5574447	-0.000593299	6.77819e-05	0.00170107	0.00430981	0.00711433	2.47164
SMARCB1.TTC1240.SRX5234510	-0.00119175	-0.00436187	-0.00177797	-0.000565992	-0.00224885	2.471
RAD21.THP-1.SRX4001907	0.00131983	0.00482566	0.00461736	0.00577659	0.00110864	2.46948
ESR1.Ishikawa.SRX7544089	-0.000721174	-0.00129061	-0.00441615	-0.00442161	-0.0048741	2.4688
BRD4.22Rv1.SRX4824368	-0.00181024	-0.00424046	-0.00683306	-0.00198941	-0.00265759	2.46418
RELA.GM12891.SRX017912	0.0014455	0.00226113	0.00427844	0.00230007	0.00412752	2.46396
NFKB1.L-1236.SRX790969	-0.000972609	-0.00146523	-0.00118365	-0.00242261	-0.00705212	2.46357
REST.GM12878.SRX475775	0.000604319	0.00284254	0.00380501	0.00431703	0.0019032	2.46192
EGR1.Endometrial_stromal_cells.SRX7223095	-0.000200187	-0.000615688	-0.0027927	-0.00319457	-0.00553436	2.46187
BRD4.VCaP.SRX471875	-0.00069306	-0.00220824	-0.00381854	-0.0033045	-0.00325915	2.46136
RAD21.Macrophages.SRX4001763	0.000897252	0.00315154	0.00547559	0.00365582	0.0027797	2.46108
HDAC1.MCF-7.SRX5089510	0.000270121	0.00136289	0.00282785	0.00463525	0.00302069	2.46097
RELA.U2OS.SRX3638909	0.00170973	-0.000255381	-0.00485251	-0.00350723	-0.00147056	2.45965
DPF2.TTC1240.SRX5294342	-0.00147462	-0.00494395	-0.00347679	-0.000525777	-0.00112604	2.45769
AFF1.Pre-B_cell_leukemia.SRX2323907	-0.00224889	-0.00335169	-0.00272273	0.00167578	0.00325796	2.45714
AR.VCaP.SRX471855	3.53535e-05	0.000594036	0.00306471	0.00250357	0.00655656	2.45586
RAD21.GM12878.SRX100461	0.00255793	0.00318551	0.00189659	0.00229208	0.00540953	2.45567
USF2.GM12878.SRX150637	0.00130271	0.00259475	0.00404456	0.0050725	0.00262616	2.45466
CTCF.WI-38.SRX189084	-0.00207322	-0.00431881	-0.00527964	-0.00125828	0.000456485	2.45035
FOSL1.BT-549.SRX3923184	0.000618435	-0.000440757	0.00321891	0.000472436	0.00772266	2.44813
FOXA2.Endometrium.SRX4911599	-0.0011133	-0.00216082	-0.00305563	-0.00330321	-0.00183838	2.44809
CTCF.GM12864.SRX080425	0.00122965	0.00321119	0.00379669	0.00566461	0.00741331	2.44585
JUN.MCF_10A.SRX4192884	-0.00109289	-0.00333265	-0.00156235	-0.00400069	0.00123614	2.4441
EP300.SK-N-SH.SRX190219	0.000241546	0.00283375	0.00324238	0.00482851	0.00190935	2.43968
ESR1.U2OS.SRX8380644	0.00160044	-0.000452777	-0.00488345	-0.00466175	-0.0102107	2.43835
AR.LNCAP.SRX5577152	-0.000531911	-0.000737612	-0.0032817	-0.0051132	-0.00452347	2.43827
SMARCA4.TTC1240.SRX5234512	3.48751e-05	0.000906538	-0.0022905	-0.00432263	-0.00655937	2.43707
KDM1A.hESC_derived_pancreatic_cells.SRX3271022	-0.00145597	-0.00132088	-0.00473833	-0.00379394	-0.000492994	2.43674
CTCF.T-ALL.SRX6578935	-0.00177502	-0.00381445	-0.00494572	-0.0053668	-0.00629223	2.43645
NFIC.Hep_G2.SRX190197	-0.000272172	-0.00149159	-0.00615499	-0.00306437	-0.00477806	2.43467
NKX2-1.NCI-H3122.SRX174819	-9.33983e-05	0.00136618	0.00349247	0.00245153	0.00451417	2.43377
RAD21.THP-1.SRX4001872	0.003651	0.00364936	-0.00110524	-0.00155263	-0.00322861	2.43373
ESR1.MCF-7.SRX176860	0.00061532	0.00120474	0.00270084	0.00520867	0.00669689	2.43317
PCF11.HeLa.SRX5441328	-0.001755	-0.00328906	0.00161912	0.00338301	0.000914128	2.43286
FOXA1.VCaP.SRX667986	0.0017801	0.00392205	0.00368256	0.00164592	0.00284061	2.43139
ZHX3.Hep_G2.SRX3230410	0.000123632	-0.00328071	-0.00202644	-0.00378394	-0.0035444	2.43014
BRD4.THP-1.SRX6913067	0.000162798	0.000530067	0.00149867	0.00412688	0.00714704	2.42884
DCP2.DLD-1.SRX7677763	-0.00122058	-0.000338643	-0.00352749	0.00313982	0.00427936	2.42654
NFIC.ECC-1.SRX190311	-0.00108528	-0.00280754	-0.00144654	-0.00324169	0.00286411	2.42592
MYCN.Neuroblastoma.SRX1690226	0.00177004	0.00267774	0.00430653	0.00384765	0.00319042	2.42581
DMC1.Testis.SRX663450	0.00277976	0.00253791	0.00538486	-6.35073e-05	0.00204414	2.42449
PIAS1.LNCAP.SRX1885196	-0.00203567	-0.0010291	-0.0026522	0.000894755	0.00582394	2.42361
HDAC1.ME-1.SRX265234	-0.000569134	0.00088014	0.00319138	0.0030812	0.00634581	2.42353
CCND2.MM_1S.SRX2140216	0.00135492	0.00238263	0.00508147	0.00168091	0.00231388	2.42303
NANOG.hESC_HUES64.SRX702040	0.000186538	5.03229e-05	-0.000188905	-0.00476942	-0.00662597	2.42295
SUPT5H.HeLa.SRX2510823	0.00103806	0.00131741	0.000358165	-0.00313381	-0.00483335	2.42044
CTCF.Ca_Ski.SRX7498510	-0.000245762	-0.00620167	-0.00311668	-0.00251792	-0.00499162	2.42029
FOXL2.HGrC1.SRX6957404	0.00245175	0.0014824	0.00275109	0.00127133	0.00265363	2.42002
SMAD3.NCI-H441.SRX366167	-0.000710631	0.00131511	0.00239726	0.00436933	0.00320527	2.41829
AR.LNCAP.SRX6878591	0.000761088	0.0018486	-0.000185984	-0.00442043	-0.00650975	2.41827
FOXA1.T-47D.SRX2871346	-0.000960327	-0.000449173	-0.00352739	-0.00497558	-0.0077449	2.41576
CTCF.Lymphoblasts.SRX8841621	0.00170519	0.00306453	0.0063693	0.00430416	0.00326065	2.41542
ESR1.Ishikawa.SRX6027691	0.000297219	-0.00103503	-0.00252241	-0.00457443	-0.00413782	2.41478
NUTM1.293.SRX6101042	0.000167339	-0.00117208	-0.0036419	-0.00365546	-0.00626947	2.41458
ZFX.C4-2.SRX3091909	-0.0013693	-0.00218843	-0.00478969	-0.00525738	-0.00327881	2.41395
CTCF.Anterior_temporal_cortex.SRX4370436	0.00130988	0.00240713	0.00389956	-0.00065127	0.003567	2.41207
MYH11.Acute_myeloid_leukemia.SRX265235	-0.00236786	-0.00023607	-0.00126597	-0.00190697	-0.0058016	2.41125
ZFX.NOMO-1.SRX212643	0.0013106	3.73581e-05	0.00200308	0.00636946	0.000745161	2.40935
SPI1.Mast_Cells.SRX5574350	-0.000783808	-0.00279096	-0.00242742	-0.00140007	-0.00591842	2.40793
STAT3.JB6.SRX4394538	0.000505974	0.00274495	0.00344978	0.0025058	0.0035085	2.4079
SRF.hESC_derived_mesendodermal_cells.SRX702114	-0.00127589	-0.00300205	-0.00193168	-0.00337015	-0.00553014	2.40656
ARID1A.MCF-7.SRX5089376	-0.000725111	-0.00181493	-0.00280154	-0.004468	-0.00300416	2.40579
BCL11A.LK-2.ERX2696551	0.00234558	0.00285981	0.00461756	-0.00010104	0.00169332	2.405
CDK8.HCT_116.SRX149660	-0.00178851	-0.00383508	-0.00406248	-0.00112523	-0.00397762	2.40439
FOS.HeLa.SRX150397	-0.000633772	-0.00220439	-0.00284617	-0.00446543	-0.00416555	2.40207
AFF4.HeLa.SRX573027	0.000242662	-0.000650117	-0.00481703	-0.00233432	-0.00390902	2.40035
TP53.SW_480.SRX4235879	0.000429137	0.00208851	0.00214035	0.00445883	0.00466636	2.39783
EZH2.Multiple_Myeloma.SRX541387	-0.00103792	-0.00236926	-0.00272669	-0.00309687	-0.00263727	2.39735
RELA.U2OS.SRX3638908	0.00122296	-0.000386509	-0.00272121	0.000263943	-0.0084169	2.39716
E2F6.A549.SRX190222	-0.00172006	-0.00396845	-0.00280588	-0.00260201	-0.00105623	2.39634
JUN.Myometrium.SRX5514020	-0.000184084	0.00106796	0.00446792	0.00425764	0.00185065	2.39317
BRCA1.MCF_10A.SRX182682	0.00133488	0.00287635	0.00395547	0.00375618	0.00295881	2.39295
CDKN1B.MDA-MB-231.SRX3857002	-0.0030158	-0.00468207	-0.00834712	-0.00786641	-0.00294891	2.39183
BRD4.NCI-N87.SRX2267451	-0.000415672	-0.00254943	-0.00284489	-0.00368681	-0.00373616	2.39094
VDR.Lymphoblastoid_cell_line.SRX022397	-0.00143856	-0.00230686	-0.00323794	-0.00209559	-0.00351966	2.3901
ESR1.Breast_cancer.SRX3229154	0.000446509	-0.000290647	-0.00309949	-0.00638805	0.00180262	2.38979
APOBEC3B.MCF-7.SRX523396	0.000734537	0.00285344	-0.00040523	0.00182499	0.00607821	2.38929
ESR1.T-47D.SRX2871341	-0.00181421	-0.00336423	-0.00110908	-0.00364251	-0.00673269	2.38862
TLX1.ALL-SIL.SRX731025	-0.0010748	0.000509181	0.00535888	0.00219336	0.00180908	2.38813
ARNTL.LoVo.SRX359921	-0.00104519	-0.00182146	-0.0021725	-0.000885181	0.00459262	2.38665
GTF2B.HeLa.SRX1136632	0.00248762	0.00223313	0.00403243	0.00250523	0.00297723	2.38573
JUND.T-47D.SRX190174	0.00153637	-0.00013505	0.00275847	0.00313083	0.00366085	2.38529
TET2.MCF-7.SRX4786553	-0.000534259	0.00210321	-0.00163847	-0.000928688	-0.00668622	2.385
FOXA2.hESC_derived_mesendodermal_cells.SRX764810	-0.000731854	-0.00281119	-0.00524244	-0.00190897	0.00213892	2.38448
AR.LNCAP.SRX5286305	-0.000394593	-0.00312813	-0.00241179	-0.00608125	-0.00654432	2.38358
SMARCA4.TTC1240.SRX5234495	0.00205927	0.00272964	0.00252273	0.00261859	0.00245395	2.38231
TET2.Jurkat.SRX2513053	-0.000972746	0.0032889	0.00326233	0.00535163	0.00239937	2.38202
CTCF.Retina.SRX2166890	0.00150925	0.00352353	0.00590489	0.00441989	0.00378026	2.38126
CTCF.HEC-1-B.SRX7202541	-0.00122213	-0.00353191	-0.00706147	-0.00515903	-0.00406951	2.38091
CDK9.A-375.SRX535453	-0.000806267	-0.000437843	-0.00359484	-0.00344691	0.00310696	2.37912
ARID2.Small_cell_ovary_carcinoma.SRX4473683	0.000648322	-0.00213044	-0.0037947	-0.00229553	-0.00354315	2.37851
BRD2.SF8628.SRX2009507	-0.000582551	-0.00120758	-0.00283596	-0.0035486	-0.0073416	2.37805
EGR1.Fibroblasts.SRX6596848	-0.00353901	-0.00136263	-0.000299034	0.000105778	-0.00627143	2.37666
ESR1.MCF-7.SRX371477	-0.00104207	-0.000331064	-0.00164414	-0.00670373	-0.00717254	2.37634
SMAD1.K-562.SRX097089	0.000773641	-0.000281045	-0.00154064	-0.00352774	-0.00529872	2.3761
NELFA.HeLa.SRX2510825	-0.000255543	0.00126382	0.0029074	0.0034069	0.00510239	2.37554
SMARCA4.501A.SRX718422	0.000190306	0.000241611	0.00236571	0.00416469	0.00315285	2.37465
DCP2.DLD-1.SRX7677761	7.40328e-06	0.00200017	0.00416551	0.00528686	-0.000941192	2.37172
ARNT.T-47D.SRX666557	0.000837845	0.00305037	0.00458362	0.0025536	0.00526736	2.3716
MGA.A549.SRX3829961	-0.000973182	-0.0037468	-0.00447707	-0.00217789	0.000188205	2.37138
PBX1.ICN12.SRX656349	0.00141967	0.00263284	0.00322291	0.00362807	0.000635067	2.36997
STAT3.OCI-LY-19.SRX347422	0.00134396	0.000368825	0.00468138	0.00409172	0.00299183	2.36877
CDX2.Caco-2.SRX026264	-0.00178823	-0.00388188	0.000225581	0.00167986	0.00242428	2.36832
TRIM28.BJAB.SRX2059876	-0.000172349	0.00165813	0.00265859	0.00529397	0.00744604	2.36776
TBP.hESC_H1.SRX5957526	0.000137138	0.00242938	0.00290738	0.00293587	0.00542972	2.36721
CTCF.VCaP.SRX1950176	0.00227857	0.00434272	0.00560656	0.00419104	0.00540074	2.36643
RUNX1.SEM.SRX202967	-7.45272e-05	0.000794386	0.00399969	0.00341634	0.00538083	2.36584
SMC1A.Hep_G2.SRX1531774	0.00182361	0.00282778	0.00194218	0.00411014	0.00321263	2.36543
NELFE.HeLa.SRX6102134	0.000110665	0.0014616	0.00599619	0.00728868	0.00480866	2.36439
TBX2.BE(2)-C.SRX2555295	-0.000589891	-0.00198787	-0.0027513	-0.00258562	0.00387487	2.36154
FOXA1.T-47D.SRX1161205	0.00117357	0.0020365	-0.00201077	-0.00371023	-0.0052801	2.35988
CTCF.Jurkat.ERX2868800	0.00049402	0.00135085	0.00511705	0.00577687	0.00574824	2.35968
HIF1A.BEAS-2B.SRX7794487	-0.00082315	-0.00212318	-0.0050287	-0.00196577	-0.00122801	2.35964
SMARCA4.MOLM-13.SRX3927294	-0.000266412	-0.00121823	-0.00243795	-0.00397393	-0.00684682	2.35871
MYCN.Neuroblastoma.SRX1842780	-0.000852526	-0.00124526	-0.00222358	0.000529378	-0.00607075	2.35788
BRD4.RH-4.SRX7582521	-0.00058837	-0.00123225	-0.0051994	-0.00321242	-0.00160442	2.35656
ESR1.U2OS.SRX8380650	0.000139853	0.00194771	0.00632218	0.00486909	0.00689529	2.35545
KDM5B.SUM_159PT.SRX265425	-0.00125084	0.00395003	0.000984577	0.00393845	0.000811077	2.35499
NOTCH1.CUTLL1.SRX070881	-0.00199035	-0.00361431	-0.00423002	-0.002547	-0.000308565	2.3529
FOXA2.BJ.SRX2368879	0.00121784	0.00288187	0.00512493	0.00202023	0.000709538	2.3529
SPI1.Kasumi-1.SRX698188	-0.00197914	-0.00252185	-0.00346691	-0.00117297	0.00216213	2.35101
BRD4.C4-2.SRX2251224	-0.000518911	0.00151081	0.003908	0.00390963	0.00306917	2.34928
FOSL2.SK-MEL-147.SRX3367141	-0.000919788	-0.0025002	-0.00427537	-0.00274936	-0.000879813	2.34871
BRD7.EOL-1.SRX3927289	-0.000579068	-0.000692191	-0.00228798	-0.0046712	-0.00438863	2.34834
TEAD4.HCT_116.SRX190228	-0.000816428	-0.00342988	-0.00327965	-0.00158334	-0.00234266	2.34764
ARNT.MCF-7.SRX6853596	-0.00129776	0.000594958	-0.000827877	0.00277412	0.00710749	2.34636
WDR5.Breast_cancer_cells.SRX3958389	-0.00290551	-0.00310423	0.00121766	-0.000385673	0.00239001	2.34323
GATA1.HCT_116.SRX4172744	0.000167758	-0.00267657	-0.00433073	-0.00427589	-0.00584297	2.34285
ERG.HUVEC.SRX5527658	-7.80688e-05	-0.000607028	-0.00460115	-0.00545973	-0.0048626	2.34236
EP300.Fetal_brain.SRX209673	-0.00189722	-0.00196267	-0.00368518	-0.00262733	0.00028098	2.34146
CTCF.MCF-7.SRX188955	-0.000928964	-0.00260281	-0.00403433	-0.00429157	-0.00323316	2.3398
CTNNB1.293.ERX2722358	-0.00163491	-0.00181919	-0.00156874	0.000527781	-0.00508353	2.33951
FOS.HUVEC.SRX070879	-0.00225297	-0.00332354	-0.000432191	-0.00261974	-0.0037286	2.33867
TOP2B.Glioma.SRX6433362	0.00164029	0.00362423	-0.00057684	-0.0013977	-0.00206497	2.33798
STAT3.NCI-H358.SRX3124566	-1.36378e-05	0.000662898	-0.000601713	-0.00425029	-0.00706693	2.33613
FOXA1.T-47D.SRX1961158	0.000332382	0.0016238	0.00576065	0.00429035	0.00302998	2.33542
ZNF711.MCF-7.SRX3091905	-0.000543787	-0.00268911	-0.00404511	-0.00515833	0.00111178	2.33378
BRD2.SUM_159PT.SRX5824588	-0.00188801	-0.00327216	-0.00444429	-0.00100949	-0.00314362	2.3334
CTCF.293.SRX080331	0.000976905	0.00274666	0.0061123	0.00293659	0.00372444	2.33107
BRD4.BE(2)-C.SRX1690201	-0.000563131	-0.00200326	-0.0034173	-0.00186185	-0.0051721	2.33073
NR3C1.BEAS-2B.SRX5289969	-0.000212509	0.00277825	0.00302889	0.00476111	-0.000126274	2.33012
HDAC2.RH-4.SRX4313219	0.000357566	-0.00133297	-0.0024117	-0.00438404	-0.00253251	2.32815
FOXA1.Ishikawa.SRX2982413	0.000259621	-0.00286524	-0.00571449	-0.00435276	-0.0014937	2.32674
MED12.Myometrium.SRX5514039	-0.000363324	0.000319275	0.00214921	0.00379988	0.00741646	2.3264
GMEB2.LoVo.SRX359934	-0.000416987	-0.0024483	-0.00278528	-0.00132981	-0.00754831	2.32392
ERG.SKNO-1.SRX026639	-4.37309e-05	0.0030169	0.00510277	0.0053429	0.00179636	2.32316
ELL2.HeLa.SRX573042	0.000894239	0.00338691	0.00175743	0.00157597	0.00363234	2.32272
CTCF.hESC_HUES64.SRX701963	-7.84433e-05	0.00471035	0.00495153	0.00335794	0.0062491	2.32113
KDM5B.MCF-7.SRX3285561	0.000542562	0.00220267	0.00356538	0.00386124	0.00182852	2.32084
ARID3A.Hep_G2.SRX150355	8.02212e-05	-0.00170081	-0.00212722	-0.00426863	-0.00362902	2.32038
CPSF3.293.SRX8018230	-0.000625982	0.00193319	0.00247678	0.00360955	0.00362765	2.32019
CREBBP.B-Lymphocytes.SRX2339191	8.76182e-05	0.00127943	0.0036907	0.00333506	0.00616075	2.31938
STAT3.SW_480.ERX3579651	0.0020379	0.00300849	0.00372304	-0.00325806	0.000457938	2.31831
ZHX2.Carcinoma,_Renal_Cell.SRX3636887	-0.00189997	-0.00263001	-4.34439e-05	0.00191964	0.00656374	2.31813
FOXA1.VCaP.SRX667985	-0.00088476	-0.00343506	-0.00462757	-0.00407111	0.000788115	2.31806
SPI1.CTV-1.SRX5574507	0.000603059	0.00212026	0.0059196	0.00434328	0.00161125	2.31781
HSF1.U2OS.SRX690823	-0.00207044	-0.000294971	0.00332637	0.004612	0.00136169	2.31755
BRD2.MDA-MB-231.SRX4377537	-0.00393458	-0.00329076	-0.00305321	-0.00385848	-0.00473966	2.31719
BCL6.SU-DHL-4.SRX4609168	0.00152215	0.00283222	0.00342849	0.00320374	0.00187418	2.31699
SIN3A.HUVEC.SRX3144857	-0.000964756	-0.000448252	-0.00116811	0.00222798	-0.00566258	2.31661
GATA2.TF-1.SRX1261516	0.00124549	0.00250053	0.00578605	0.00289736	0.000544623	2.3151
FOS.Uterin_leiomyoma.SRX5514015	-4.58989e-05	-0.0013923	-0.00376295	0.00224136	-0.00465236	2.31174
BRD4.BxPC-3.ERX2722655	-0.0020716	-0.00279083	-0.00109831	-0.00190417	0.00153382	2.31125
CTCF.293.SRX1353403	-0.00154743	-0.00494703	-0.00175976	-0.00141517	-0.00407989	2.31048
RELA.HuH-7.SRX2270127	-0.000669853	-0.002191	-0.00539122	-0.000892872	-0.00134544	2.31045
CTCF.Macrophages.SRX4001755	-0.000369553	0.00317657	0.00689936	0.00374235	0.000675854	2.3075
ZFX.22Rv1.SRX4824376	-0.00164359	-0.00319158	-0.00528798	-0.0023557	0.000123132	2.30568
RAD21.Lymphoblasts.SRX8841629	0.000560775	0.00349594	0.00430714	0.00262925	0.00205805	2.3052
CTCF.Anterior_temporal_cortex.SRX5532358	0.000240505	-0.00115679	-0.00503258	-0.00236864	-0.00565248	2.30478
CTCF.HeLa.SRX067536	0.000511781	0.00263177	0.00509554	0.00481391	0.00502682	2.3039
SPI1.Lymphoblastoid_cell_line.ERX3216950	0.000659122	-0.00216395	-0.00425995	-0.00365517	-0.00513404	2.30336
CTCF.MCF-7.SRX4547413	0.000469502	0.00336866	0.00533405	0.00230887	0.0048019	2.30267
CTCF.MCF-7.SRX4564977	0.00146025	0.00219909	0.00293833	0.00738271	0.00513234	2.30096
TCF7L2.HCT_116.SRX5486439	0.00137233	0.00143726	0.00365573	0.00176441	0.00686836	2.29993
MED12.Myometrium.SRX5514036	0.000903074	0.00193492	0.00324117	0.00303667	0.00237312	2.29962
PGR.MCF-7.SRX1012655	-0.00189718	-0.00165303	0.00238989	0.00131364	0.00484075	2.29809
SPI1.Macrophages.SRX1023792	-0.00272084	-0.00184598	-0.00144407	-0.00147077	-0.00482948	2.29558
CTCF.T-47D.SRX4792905	-0.000269773	0.000424221	0.0028331	0.00653096	0.00806479	2.29458
IRF1.K-562.SRX150583	8.85698e-05	-0.00179344	-0.00430562	-0.00458681	-0.00498239	2.2941
IRF1.CFPAC-1.SRX825397	-0.000467381	-0.000490089	-0.00321658	-0.00357192	-0.00489827	2.29367
CTCF.K-562.SRX5848165	0.00139114	0.00423223	0.00570871	0.00643223	0.00485923	2.29325
NR3C1.HASM2.SRX2609666	0.00219512	0.00344361	-0.000248345	0.000741878	0.00438715	2.29288
CTCF.DU_145.SRX4819697	0.00100422	0.00344564	0.00593043	0.00557931	0.00366676	2.2924
PHIP.HCT_116.SRX3020568	-0.000707467	-0.00199102	-0.000342701	0.0018764	-0.00498	2.29231
ESR1.Breast_cancer_cells.SRX2897212	-0.000537535	0.000344218	-0.003753	-0.00298279	-0.00277991	2.29025
YY1.T-ALL.SRX7750230	-5.14232e-05	-0.00143212	-0.00251424	-0.00512509	-0.00345636	2.28988
SPI1.B-Lymphocytes.SRX5574340	0.000489893	8.0581e-05	0.00303472	0.00306511	0.00721517	2.28794
FOXA1.MCF-7.SRX176863	0.00162275	0.00366408	0.00350103	0.00377452	0.00108972	2.28743
GRHL2.OvCA_429.SRX1099627	0.000701252	-0.00222535	-0.00463698	-0.00273181	-0.00100511	2.28628
SUMO2.VCaP.SRX1079390	-0.000988625	-0.000666736	-0.00394682	-0.00419551	-0.00212331	2.28582
ZNF143.MCF-7.SRX1510970	-9.14509e-05	-0.00190362	-0.00418138	-0.00465703	-0.00526639	2.28526
CTCF.delta-47.SRX1091817	-0.00129805	-0.00293494	-0.00538907	-0.00377956	-0.00184516	2.28524
NELFA.HeLa.SRX1013967	6.64413e-05	0.0028191	0.00405963	0.00451044	0.00201655	2.28421
ZFX.PrEC.SRX3526593	-0.000235951	0.00221413	0.00406276	0.00458474	0.00141637	2.2824
RELA.SGBS.SRX813774	0.000629971	-0.00206315	0.00224868	0.00170984	-0.00299627	2.28108
MYC.Rhabdomyosarcoma.SRX3960591	0.000457295	0.00183382	0.00339491	0.00362932	0.00292122	2.28097
CTCF.HCT_116.SRX199879	1.22805e-05	0.00156842	0.00604958	0.00571205	0.00715797	2.28037
CTCF.MCF-7.SRX099864	-0.000663261	-0.00256085	-0.00491757	-0.00335634	-0.00618954	2.27942
AR.LNCAP.SRX5577161	-0.000677871	-0.0030542	-0.00215653	0.00115446	0.00852605	2.27925
BRD3.hESC_H1.SRX5385028	0.000415828	-0.00144865	-0.00315567	-0.00354327	-0.00298505	2.27825
CTCF.Leukemia_cell_line.SRX7396397	0.00102098	0.0021695	0.0035052	0.00307641	0.00814509	2.27688
FOXA1.22Rv1.SRX5124845	-2.98877e-06	-0.00168747	-0.00250672	-0.00429669	-0.0063902	2.27659
CDK8.HCT_116.SRX149659	-0.000937618	-0.00214906	-0.00403008	-0.00387235	-0.00447201	2.27566
TAF1.Kasumi-1.SRX4143072	-0.000340309	0.00122755	0.00332866	0.00403665	0.00318541	2.27527
HOXB13.Prostate.SRX8406303	0.000177759	0.000168157	0.00147972	0.00268304	0.00846404	2.27467
DPF2.Small_cell_ovary_carcinoma.SRX4473679	0.000223969	-0.00198275	-0.00350098	-0.00410195	0.000760607	2.27425
ESR1.Breast_cancer_cells.SRX2897214	0.00186682	0.00134729	0.00159493	0.00422622	0.00275186	2.27289
AR.LNCAP.SRX5729950	0.000122122	-0.0014447	-0.00313004	-0.00375137	-0.0022798	2.27008
SMARCA4.B-Lymphocytes.SRX170356	-0.000165075	-0.000118828	-0.00333518	-0.00482065	-0.00284022	2.26789
ESR1.Breast_cancer.SRX3229138	0.000317359	0.0013129	0.0047114	0.00432984	-0.00246453	2.26681
ERCC2.HT-1080.SRX246954	-0.00250289	-0.00241868	-0.00183989	0.0018636	0.00168268	2.26556
FOXA1.LNCAP.SRX6878606	0.000985318	0.00363609	0.00389242	0.00222352	0.00156441	2.26425
SPI1.THP-1.SRX2268284	0.00140433	0.00435056	0.00510055	0.00369435	0.0011131	2.26419
CEBPA.THP-1.SRX5141101	0.000711095	0.000891361	0.0023643	0.00410492	0.00388159	2.26337
BRD4.Mutu.SRX2795364	0.000414307	0.00156251	0.00636409	0.00337741	0.00119183	2.26289
EP300.293.SRX359405	0.000246835	0.00253053	0.00365198	0.00334657	0.00418727	2.2626
SMARCA4.Mel270.SRX5212362	9.93643e-05	0.00205771	0.00161964	0.00306523	0.00410815	2.26162
FOXA1.Breast_cancer.SRX3229180	0.00129945	0.00266515	8.22102e-05	-0.00351389	-0.0020475	2.26142
KMT2C.MCF-7.SRX4786563	-0.00171148	-0.00221161	-0.00230498	-0.00439269	-0.00126424	2.26048
TEAD4.MCF_10A.SRX6831824	4.88212e-05	0.000208355	-0.0033228	-0.0042323	-0.00317328	2.26004
RAD21.THP-1.SRX4001870	1.48486e-05	-0.00176127	-0.0026732	-0.00456009	-0.00563803	2.25975
EP300.HAEC.SRX5527607	-0.00148412	-0.00330356	-0.00615145	-0.00295293	-0.000772687	2.25938
WDR5.LoVo.SRX6764991	-0.00108024	-0.00103636	-0.00461413	-0.00143076	0.00311269	2.25933
ESR1.SUM_44PE.ERX1055972	0.00133793	0.00126131	0.000954561	0.00114808	0.00698264	2.25874
CEBPB.ECC-1.SRX190258	6.90455e-06	-0.00194476	-0.00109323	-0.0039393	-0.00637929	2.25864
CTCF.Adipose_stromal_cell.SRX019505	0.000396089	0.00254926	0.00495525	0.00648721	0.00488535	2.25754
MYC.MCF_10A.SRX2944449	-0.00062734	-0.0014648	-0.0017496	-0.00325362	-0.00806687	2.25704
BRD7.SUM_159PT.SRX5824550	-0.00144725	-0.00075141	-0.000856684	-0.00492876	-0.00295578	2.2561
BRD4.MOLM-14.SRX1287854	0.000325092	0.00237491	0.00549056	0.00419611	0.00281825	2.25606
TCF25.Hep_G2.SRX3230403	0.000885485	0.00354874	0.00490809	0.00280035	0.00191757	2.25445
MYCN.BE(2)-C.SRX1690205	-0.00039598	-0.00329993	-0.00327314	-0.00368711	-0.0043831	2.25388
RYBP.hESC_H1.SRX3256865	-0.00096252	-0.00251712	-0.00149619	-0.00383578	-0.00264044	2.25284
RAD21.MCF-7.SRX6828396	0.000381489	-0.000259853	-0.00242857	-0.00508464	-0.00981795	2.25228
CCDC101.HeLa.SRX023650	0.00022012	0.00165434	0.00263535	0.00499381	-0.0017539	2.25177
FOXL2.KGN.SRX6957431	0.00115789	0.000113884	-0.00409355	-0.00432259	-0.00131337	2.2515
BRD2.SUM_149PT.SRX5824565	-0.00165271	-0.00422591	-0.00649506	-0.00626048	-0.00160245	2.25104
CTCF.MB_157.SRX4374907	0.0011839	0.00256896	0.00359943	0.00390342	0.00380602	2.24839
NEUROD1.D341_Med.SRX2436057	0.000753975	0.00274394	0.00420922	0.00304382	0.00334082	2.24819
MYC.U2OS.SRX1550250	-0.00126005	-0.00228112	-0.00135979	-0.00416666	-0.00375337	2.24766
TBP.hESC_H1.SRX5957525	0.000604121	0.00172445	0.00317495	0.0039676	0.00419232	2.24665
EGR1.HL-60.SRX3345944	0.00102245	0.00105921	0.00335165	0.00188965	0.00380565	2.24406
FOXA1.MCF-7.SRX371480	-0.00153528	-0.0028997	0.00116587	0.000548461	0.0057322	2.24398
NCAPH2.293.SRX2731518	0.00126833	0.00330961	0.00468948	0.0065513	0.00546026	2.24353
AR.Fetal_prostate_fibroblasts.SRX2388755	-0.000265424	0.0014164	0.00326201	0.00417813	0.000967229	2.24266
MYC.MIA_Paca-2.SRX7572097	0.000585481	-0.00146544	-0.0029938	-0.00315996	-0.00509708	2.24232
CXXC1.Erythroblasts.SRX4046303	-0.00161224	-0.00195792	-0.00289948	-0.00188104	-0.00354835	2.24203
BRD9.MOLM-13.SRX3927295	-0.000520687	-0.00201213	-0.00453799	-0.00238844	0.00169083	2.2381
TP53.Fibroblasts.SRX396253	0.000380473	0.000541743	0.00121839	0.000452256	0.00680777	2.23764
CTCF.hESC_H1.SRX038524	-0.000496921	-0.00172112	-0.00297979	-0.00635919	-0.00335825	2.23693
EP300.T-47D.SRX1012613	6.12934e-06	0.000785866	0.00350599	0.00393532	0.00394605	2.23562
TAF7.hESC_H1.SRX100546	-0.000584626	0.00215142	0.00324914	0.0037554	0.00379496	2.23524
NFATC1.GM12878.SRX190235	0.00064467	0.00183422	0.00223761	0.00363586	0.00370045	2.23506
TCF7.Breast_organoids.SRX5794309	0.00198553	0.000734914	0.00158322	0.00176407	-0.0052492	2.23449
BRD3.hESC_H1.SRX5385026	-0.000289841	0.00172483	0.00365072	0.00480704	0.00140884	2.23431
TCF3.GM12878.SRX190201	0.000626231	-3.12164e-05	-0.0035512	-0.00503752	-0.00371859	2.23362
RAD21.THP-1.SRX4001908	0.00100265	0.00168717	0.0024888	0.00428495	0.00748406	2.23153
TOP2B.BT142.SRX6365883	-0.00161628	-0.000752044	0.000934078	0.00406451	0.00187457	2.22869
NRF1.hESC_H1.SRX150388	-0.00164564	-0.00338845	-0.00462019	-0.00434041	-0.00337596	2.22745
FOXA2.hESC_derived_mesendodermal_cells.SRX266856	0.00139598	0.00337687	0.00508732	0.00291392	-9.02525e-05	2.22658
OTX2.D341_Med.SRX2436043	0.000761457	0.0013485	0.00609711	0.00180692	0.00117265	2.22594
CEBPB.Hep_G2.SRX190234	-0.000373486	0.000186238	-0.00391257	-0.00159804	-0.00724257	2.22477
MED26.293.SRX4819826	0.000787877	0.00134313	-0.00230344	-0.00269291	0.00375793	2.22471
ESR1.FULR.SRX3285601	-0.00171791	0.000502906	-0.0061866	-0.00193711	0.00102625	2.22456
ESR1.MCF-7.SRX4611720	0.000660074	0.00257606	0.00643526	0.00600526	0.00332613	2.22426
ZBTB17.MDA-MB-231.SRX318858	-0.0013579	0.000670872	0.0015873	-0.000306891	-0.00591679	2.22384
DPF2.TTC1240.SRX5294339	-0.00131182	-0.000970663	0.00257305	-0.000481965	-0.00599255	2.22355
FOXA1.CFPAC-1.SRX6441749	0.000881779	0.00196316	0.00453166	0.00184798	0.00590269	2.22255
HDAC1.K-562.SRX116422	0.00226328	0.00382321	0.00359746	0.00267502	0.00365642	2.22236
TEAD4.SK-MEL-147.SRX3367142	-3.35692e-05	-0.000493608	-0.00282092	-0.0041382	-0.00378287	2.22206
CTCF.MCF-7.SRX5203292	0.000161309	-0.00426684	-0.00334762	-0.00329547	0.0028294	2.22107
KLF11.Adipose-Derived_Mesenchymal_Stem_Cells.SRX660088	-0.00204552	-0.00261039	-0.00217857	-0.00463344	-0.00330623	2.2207
SPI1.THP-1.SRX5574389	-0.00105085	-0.0031333	-0.0035407	-0.00321055	-0.00040131	2.21984
SPI1.Macrophages.SRX2770854	0.00156801	0.00267433	0.00449801	0.00234606	0.00191751	2.21786
CTCF.THP-1.SRX4001946	-0.000632754	0.00381993	0.00740236	0.00407156	0.00278189	2.21744
BRD4.MM_1S.SRX204901	0.000988503	0.00307195	0.00443602	0.00210787	0.00191609	2.21669
CTCF.HEC-1-B.SRX7202557	-0.000792859	-0.00270441	-0.00530251	-0.0054827	-0.00496097	2.21662
EP300.C4-2.SRX481457	0.000435021	-0.00103127	-0.0035222	-0.00609217	-0.00037603	2.21649
TAF3.HCT_116.SRX217738	0.000312551	-0.00186422	-0.00565069	-0.00598667	-0.00357459	2.21607
ESR1.Breast_cancer.SRX3229161	-0.00108704	-0.00338842	-0.00270614	-0.00284243	-0.00308236	2.21473
CPSF3L.HL-60.SRX3345952	0.001034	0.00146396	0.00339288	0.0044313	0.00583261	2.2136
KDM6A.CAL-51.SRX2880134	-0.000972771	-0.00260441	-0.00317371	-0.0013015	-0.00333461	2.21307
SMARCA4.A549.SRX5982341	-0.00101954	0.00231381	0.00247424	-0.00371178	-0.00097105	2.21304
TCF12.MCF-7.SRX190317	0.0011012	0.00325581	0.00301375	-0.000112085	0.00271375	2.21278
CEBPB.Epididymis.SRX3584202	0.000430861	0.00148174	0.00415444	0.00599101	0.00234251	2.21172
HIF1A.T-47D.SRX666556	-0.00167847	0.000856609	-0.00314727	-0.00582063	0.00506534	2.21029
TCF7L2.293.SRX094470	-0.00281671	-0.000794629	-0.00258479	0.00352122	-0.000135187	2.20905
CTCF.Erythroid_Cells.SRX5299873	-0.00052077	-0.00225225	-0.00249059	-0.00235179	-0.00709086	2.20833
SUPT5H.HeLa.SRX2510820	-0.00213193	0.000572694	-1.71065e-05	-0.00164218	0.00661558	2.20744
AR.Prostate_cancer.SRX502070	0.000104614	0.00253929	0.00403371	0.00235264	0.000449561	2.20727
SPI1.GM12878.SRX475795	0.00113624	-0.002125	-0.00434677	-0.0026469	-0.00455193	2.20722
FOXA1.Prostatic_Neoplasms,_Castration-Resistant.SRX8406527	0.00102006	0.00049512	-0.00274331	-0.0018261	-0.00507543	2.20718
RAD21.THP-1.SRX4001911	-0.000351509	-0.0033146	-0.00569758	-0.00542032	-0.000116198	2.2067
KMT2A.MOLM-13.SRX5444520	0.00191007	0.0031562	0.000881633	-0.00312018	0.00114439	2.20463
CTCF.GM12892.SRX102998	0.0013802	0.00182477	0.00367182	0.0027004	0.00456458	2.20459
BRD2.MDA-MB-231.SRX4377538	-0.00248964	-0.00349964	-0.00188932	-0.00340428	-0.00762801	2.20457
ZBTB7A.Hep_G2.SRX190287	0.000677701	-0.00240052	-0.00236342	-0.00339585	-0.000529571	2.20258
KMT2B.THP-1.SRX3824043	0.000397866	-0.0010874	-0.00327744	-0.00313029	0.00288629	2.20195
HOXB13.Prostate.SRX8406299	0.000994493	0.00285276	0.000762746	0.000199876	0.00566202	2.20044
ARID5B.Hep_G2.SRX3230377	-0.0010498	-0.00175726	-0.00614562	-0.00436775	-0.00277354	2.20012
BCL6.CD4-Positive_T-Lymphocytes.SRX666439	0.000357701	0.00094287	0.00163055	0.0037983	0.00573858	2.19888
FOXA1.T-47D.SRX1961163	-0.00193473	-0.00100611	0.00249676	0.0038965	0.0052006	2.19874
CTCF.CUTLL1.SRX6578943	0.00056489	0.00467258	0.00653694	0.0050266	0.00389925	2.19864
ESR1.MCF-7.SRX5089456	-0.00127995	-0.00370561	-0.00376058	-0.00320009	0.00160152	2.1983
FOXL2.KGN.SRX6957430	0.000973585	0.00316564	0.00219778	0.00409003	0.000114471	2.19787
SUMO2.K-562.SRX895434	0.00083397	-0.00147244	-0.00352956	-0.00468192	0.00250883	2.19697
RXRA.TSU-1621MT.SRX682381	-0.000399839	-0.00157976	0.00188502	0.00139647	0.00417443	2.19693
BRD4.OCI-LY1.SRX275403	-0.00163748	-0.00214405	-0.00292599	-0.00199595	0.00241411	2.1962
EZH2.THP-1.SRX6608380	-0.00206429	-0.00249653	-0.000395398	-0.00122545	-0.00204287	2.19613
SMC3.Unclassified.ERX1268189	-0.000880544	0.00213618	0.00522821	0.0027883	0.00305824	2.19595
AR.LNCAP.SRX5577155	-0.00163867	-0.00101335	-0.00240918	-0.00369674	-0.00210451	2.19566
KMT2A.293.SRX4931269	-0.00205575	-0.00289606	-0.00363705	-0.00167065	-0.00106816	2.19533
MAX.Hep_G2.SRX150486	0.00176161	0.00275971	0.00203337	0.00246054	0.00343872	2.19454
SMC3.K-562.SRX150390	-0.000694547	0.00242742	0.00405894	0.00409406	0.00325197	2.19396
CTCF.Erythroblasts.SRX381545	-0.000419212	-0.00198411	-0.00241571	-0.00423123	-0.00392595	2.19335
BRD4.MCF-7.SRX5089561	0.00128555	0.00128862	0.00402184	0.00395183	0.00343975	2.19307
ESR1.Breast_cancer.SRX3229139	-0.000686196	-0.00186206	-0.00341293	-0.00341972	-0.00491338	2.19196
E2F1.Unclassified.SRX334265	-0.000713381	0.00114018	0.00303419	0.00578423	0.00182141	2.18839
BRD9.SYO-1.SRX3927304	-0.0003602	-0.00234351	-0.00117751	0.000696321	0.00686183	2.18582
MAX.Unclassified.SRX4220404	-0.00291572	-0.000977913	-0.000475252	-0.00355856	-0.00115703	2.18522
BRD4.K-562.SRX7135369	-0.00080509	-7.5107e-05	-0.00506119	-0.00167567	-0.0044766	2.18503
MYC.hESC_H1.SRX150588	0.00152996	0.00114679	-0.000496897	-0.00438156	0.00335524	2.18398
CTCF.Macrophages.SRX4001756	0.0023692	0.00302605	0.00454571	0.00458833	-0.00387809	2.18391
NELFA.HeLa.SRX1013969	-0.00286116	-0.00191651	-0.00206426	0.00136235	0.00170486	2.18388
CDK8.Myometrium.SRX5514028	-0.000605051	0.000702328	0.00244755	0.00319897	0.00558901	2.18187
GRHL2.MCF-7.SRX1787657	0.000741419	0.00133861	0.00622079	0.00464928	0.001411	2.18113
ESR1.MDA-MB-231.SRX2578868	-0.0015057	-0.00202112	-0.00262678	-0.00165587	-0.00111863	2.18068
RCOR1.Keratinocytes.SRX543182	-0.000274094	0.000538014	-0.000255096	0.00315464	0.00517844	2.1793
ESR1.MCF-7.SRX2943591	0.000662137	0.00203708	0.00437316	0.00196043	0.00290984	2.17772
CTCF.HEC-1-B.SRX7202542	0.000972301	-0.000622749	-0.00541468	-0.00420717	-0.00940621	2.17738
MAZ.IMR-90.SRX186618	-0.000304877	-0.00126173	-0.00444959	-0.00390192	-0.00370255	2.17706
RAD21.Hep_G2.SRX150726	0.00237915	0.00275308	0.00256664	-0.000798612	-0.00599167	2.17661
SMARCA4.MCF-7.SRX5089527	-0.00166718	-0.00142096	-0.00229351	-0.00217432	0.00203346	2.1746
SPI1.TALL-1.SRX5574508	0.000575931	0.00343032	0.00118078	0.0039023	0.00577279	2.17401
AR.22Rv1.SRX4824364	-0.00166552	-0.0025604	-0.00117174	-0.000301711	0.0063758	2.17371
MYB.Adenoid_cystic_carcinoma.SRX2748845	0.00087501	0.00173116	0.00264049	0.00197387	-0.00333363	2.17306
HDAC2.Erythroid_progenitors.SRX687555	0.00229942	0.000923772	0.00073795	-0.000514148	0.00471252	2.17251
FOXA1.CFPAC-1.SRX6441747	-0.00249892	-0.00193241	-0.00288867	-0.00430822	-0.00306364	2.17216
EP300.SK-N-SH.SRX100540	0.001402	0.00224126	0.0021893	0.000810082	0.0046872	2.17093
ARID4B.PC-3.SRX4343449	0.000127703	0.00259382	0.00360007	0.0037721	0.00113887	2.16771
GTF2B.K-562.SRX150474	8.1816e-05	7.1441e-05	-0.00318776	-0.00709095	-0.000961146	2.16417
NELFCD.DLD-1.SRX7677720	0.00262663	0.00279851	0.00354388	-0.000256605	0.000552503	2.16376
RAD21.T-47D.SRX3800732	-0.000122049	-0.000897141	0.00211566	-0.000727372	-0.0073285	2.16287
GATA1.CD34+.SRX160843	0.000890549	-0.00181152	0.00234886	0.00419707	0.00358298	2.16127
TP63.Mammary_glands.SRX3734314	0.000524055	0.00169105	0.00128279	0.00279621	0.00634506	2.16081
BRD4.SUM_229PE.SRX2194290	-0.00104446	-0.00178002	-0.00234397	-0.00322741	-0.00417735	2.15997
HOXB13.Prostatic_Neoplasms,_Castration-Resistant.SRX8406324	-0.00039279	-0.00145782	-0.00135022	0.0039173	-0.0035853	2.15969
ELK1.HeLa.SRX028646	-0.00122376	-0.00125851	0.00401823	0.00499178	-0.00082954	2.15754
TRP47.THP-1.SRX4548329	-0.000386109	-0.00108112	-0.00230766	-0.000396092	0.00726051	2.15689
CTCF.Macrophages.SRX4001760	0.00040451	-0.00200628	-0.00526499	-0.00723452	-0.00709581	2.15641
RAD21.hESC_H9.SRX3288557	0.000310219	0.000724947	0.00190965	0.00526304	0.00981596	2.15602
SPI1.CTV-1.SRX5574506	0.00131108	0.00139946	0.00290642	0.00425775	0.00417714	2.15577
RAD21.293.SRX5718164	0.00117249	0.00278166	0.000601491	0.0029862	0.00579135	2.15568
TFAP2C.MDA-MB-453.SRX128101	0.000240746	0.000882519	0.00198975	0.00389354	0.00518889	2.15515
BRD9.MDA-MB-231.SRX4377563	-0.00265687	-0.00216318	-0.00297362	-0.000441394	0.00167128	2.15471
ZFX.22Rv1.SRX7805365	-0.00151511	-0.0014984	-0.00354085	-0.00406014	-0.00379258	2.15407
ESR1.Tumour_tissues.SRX371430	-0.000673638	-0.00261182	-0.00375403	-0.00116507	-0.00102041	2.1526
ESR1.MCF-7.SRX4417022	-0.00118906	-9.55768e-05	-0.00372876	-0.00507746	-0.00479976	2.15214
KAT7.Hep_G2.SRX3230388	-0.00047907	0.00325151	0.00380695	0.00367381	0.000221557	2.15118
RBPJ.GSC8.SRX2242954	0.000850686	0.0031682	0.00269921	0.00102455	0.00355725	2.15088
STAT3.HeLa.SRX150356	-0.00038366	2.32485e-05	-0.00279502	-0.00313367	-0.00483573	2.15064
FOXA1.T-47D.SRX1161206	0.000535656	-0.00118263	0.00364799	0.00311548	0.00577438	2.14982
NRIP1.MCF-7.ERX470433	0.000810819	0.0023191	0.00389873	0.00142001	0.00218534	2.14886
DDIT3.402-91.SRX3751778	-0.0013708	-0.000512992	-0.00157133	-0.00344578	-0.00380479	2.14794
PDX1.hESC_derived_mesendodermal_cells.SRX451077	-0.000334741	-0.000417621	-0.00239687	-0.00230852	-0.00495234	2.14717
AR.LNCAP.ERX2049942	-0.00165971	-0.00130271	0.00103878	0.00368773	0.00277773	2.14621
MGA.A549.SRX3829962	-0.00157399	-0.00145407	-0.00686953	-0.00025925	0.00044108	2.1458
NFE2.Erythroid_Cells.SRX218420	-0.000169874	-0.00254973	-0.00378136	-0.00324613	-0.00559469	2.1456
ETV1.Gastrointestinal_Stromal_Tumors.SRX2628187	-0.000504854	-0.00177188	-0.00257145	-0.00221309	-0.00355323	2.14517
RELA.GM10847.SRX017891	-0.00166072	0.000868253	-0.00138832	-0.00483847	-0.00214365	2.14512
MYOD1.Rhabdomyosarcoma.SRX341012	0.00191758	0.00155545	-0.00258954	-0.00372136	0.000663715	2.14484
GTF3C2.T98G.SRX4714482	0.000710264	-0.000972283	-0.00102244	-0.00205294	-0.00467104	2.1436
EGR1.K-562.SRX100459	-0.000758951	-0.00132624	-0.00373547	-0.00114176	-0.00546538	2.14355
ZMYND8.293.SRX1782979	-0.00057569	0.001982	-0.00100459	-0.00371452	-0.00176193	2.14345
SS18.SYO-1.SRX3927307	0.00152159	0.000512436	0.00204465	0.00416671	0.0045165	2.14002
SPI1.RS4-11.SRX1127545	6.38053e-05	0.00108866	0.00252455	0.00191196	0.00770575	2.13855
NELFA.HeLa.SRX2510827	0.000183657	0.00249112	0.00183591	0.00314937	0.00436877	2.13777
SUPT6H.HCT_116.SRX5771378	-0.00194747	5.67158e-05	-0.00190168	0.00187743	0.00437984	2.13774
NFKB2.L-1236.SRX790972	0.00279423	0.00346775	0.000962953	-0.00158704	0.00266338	2.13741
GATA6.YCC-3.SRX367638	0.000190662	-0.000137528	-0.000482705	-0.00435282	-0.0049526	2.13689
SPI1.CTV-1.SRX5574495	-0.00323024	-0.00435334	-0.000678964	-0.000256408	9.88486e-05	2.13682
AFF4.HeLa.SRX573029	-0.00136153	-0.00021347	-0.00368293	-0.00272439	-0.00298037	2.13467
EP300.hESC_derived_neural_cells.SRX027490	-0.000748871	-0.00176262	-0.00316725	-0.0012918	-0.00397472	2.13451
BRD4.SUM_159PT.SRX795223	0.00125822	0.00205436	0.00428833	0.0022672	0.000501949	2.13295
CPSF3L.HL-60.SRX3345949	0.000152282	0.000336905	-0.00289862	-0.00390482	-0.00765153	2.13216
CDK8.Uterin_leiomyoma.SRX5514034	-0.000786288	0.000591059	0.00250172	0.00479891	0.00522882	2.12808
OLIG2.Prefrontal_Cortex.SRX5600898	0.000692419	0.00104131	-0.00435816	-0.00460337	0.00141625	2.12622
ZNF83.LoVo.SRX360062	0.000847383	0.0024528	0.00197151	0.00358958	0.00223394	2.12552
SPI1.ML-2.SRX5574381	-0.000348559	0.00111643	0.00209643	0.0043235	0.00542798	2.12542
ARNT.SK-MEL-28.SRX6853585	-0.00178447	-0.00154487	-0.00366496	-0.00148018	-0.00311094	2.12535
RBM22.Hep_G2.SRX4708035	0.000213404	0.00198942	0.0012867	0.0031851	0.00415929	2.12446
KLF4.PDAC.SRX1389376	-0.00135971	-0.00211551	-0.0034798	-0.00207775	0.00100134	2.12445
XBP1.LNCAP.SRX4941321	-0.000290216	-0.00175782	-0.0046645	-0.00572843	-0.0013657	2.1241
CDKN1B.MDA-MB-231.SRX3857005	-0.00252333	-0.00312046	-0.00651641	-0.00604227	-0.00503506	2.12174
TRIM28.Embryonic_Stem_Cells.SRX671999	-0.000418701	0.00175576	0.00122872	0.00332605	0.00247915	2.1211
EZH2.Multiple_Myeloma.SRX541385	0.00121556	0.00251195	0.00333997	0.00255972	0.000543461	2.11965
ESR1.C70R.SRX3285556	0.000212702	-0.00248904	0.00225414	0.00457283	0.00301989	2.11964
KDM5B.FULR.SRX3285592	0.000442189	-0.0032227	-0.00256139	-0.00116779	-0.00334835	2.11936
E2F1.U-266.SRX1726518	0.000703307	0.00219829	0.00292959	0.00381021	0.00215718	2.11915
PHIP.HCT_116.SRX3020561	0.00131558	-0.000821596	-0.00202713	-0.002381	0.00253451	2.11881
FOXM1.MCF-7.SRX185907	-0.00132029	-0.0037365	-0.000766009	0.00379754	0.00144093	2.11854
CEBPA.SKH1.SRX3098192	0.000516548	0.00028125	-0.00303763	-0.00225175	-0.00467878	2.11818
ARNT.A549.SRX4672371	0.00171024	0.00378263	0.00363106	0.000974983	0.00124651	2.11735
BCOR.VCaP.SRX5010966	3.74009e-05	0.002378	-0.00295765	-0.00393595	-0.000932437	2.11723
FOXA1.LNCAP.SRX1212231	-0.00203947	-0.00371303	-0.00409773	-0.00191722	-0.000311328	2.11684
CTCF.KELLY.SRX4155663	0.0019514	0.0031663	0.00585038	0.00456962	0.00527447	2.11642
ESR1.MCF-7.SRX4611687	-0.00189303	-0.00374697	-0.00508949	-0.00370877	-0.00349287	2.11513
PAX5.GM12878.SRX100407	0.000232999	0.00146236	0.00457681	0.00410332	0.00206216	2.11471
EZH2.Rhabdomyosarcoma.SRX1998402	0.000573272	0.00188707	0.00588618	0.0034487	0.000346723	2.11284
BRD4.HCC1806.SRX2194256	0.000887835	0.00255785	0.00425088	-0.000592695	-0.00226457	2.11145
BCL11A.GM12878.SRX100433	-0.00175024	-0.000278812	-0.00370908	-0.00177571	-0.00224984	2.10925
STAT1.SET-2.SRX2961558	0.00180036	0.00369594	0.00125752	0.000638184	0.00272789	2.10853
FOXA1.VCaP.SRX2642365	-0.000632106	-0.00239934	-0.00325927	-0.00434419	-0.00425218	2.10832
ESR1.MCF-7.SRX4611715	0.000218344	0.00223306	0.00406671	0.0035903	0.00976725	2.10803
KAT8.CD4-Positive_T-Lymphocytes.SRX017701	-0.00109068	0.000302238	0.00366098	0.000279026	-0.00465218	2.1079
SMARCA4.MCF-7.SRX5089513	-0.00096965	0.00191463	0.0023366	8.64741e-05	-0.00439158	2.10639
NONO.K-562.SRX4708089	-0.00076497	-0.00273493	-0.000663755	-0.00258357	-0.00529869	2.10627
ESR1.MCF-7.SRX4451207	0.00166106	0.000881891	0.00348653	0.0026065	0.001737	2.10574
AHR.HCASMC.SRX8358262	-0.00150167	-0.00193931	-0.000503961	-0.000239546	-0.00678374	2.10569
ZNF366.Dendritic_Cells.SRX1614805	-0.00236996	-0.00151617	0.000132773	-0.000421173	0.00644493	2.10507
FOXA1.RT4.SRX2163142	0.00111353	0.00228262	0.00229145	0.0016047	0.00288494	2.10497
TP63.Keratinocytes.SRX663250	-0.00182189	-0.00254279	-0.00359913	-0.00356919	-0.00300094	2.10397
ERG.VCaP.SRX022573	0.00023899	0.000797559	0.00342033	0.00589696	0.0030192	2.10242
SUPT5H.HeLa.SRX6102131	-0.00192671	-0.00283231	-0.00357006	-0.000619543	-0.00168923	2.1016
TEAD1.T-47D.SRX3401283	-0.00119643	-0.00229177	-0.000108656	0.000527587	0.00668998	2.10155
EGR1.Fibroblasts.SRX6596847	-0.0004396	-0.00139216	-0.00201777	-0.00469843	-0.00551815	2.10124
SPI1.K-562.SRX1431737	0.00198415	-0.000334214	-0.00198419	-0.00281397	-0.00606561	2.1011
CEBPB.GM12878.SRX190306	-0.000349305	-0.00246438	-0.00066876	-0.00220795	-0.00493465	2.10073
BRD4.NCI-H1963.SRX7701204	-0.000421584	-0.00183177	-0.00424502	-0.00339151	-0.00499123	2.10055
KAT2A.HCT_116.SRX4937331	0.0013408	0.00154485	0.00274618	-9.5235e-05	0.00514767	2.09869
FOXA1.Ishikawa.SRX2982414	-0.000603172	-0.00255509	-0.00214993	-0.00593218	-0.00225148	2.09684
HOXB13.Prostate.SRX8406534	0.000135674	-0.00329513	-0.00281629	-0.003793	0.00126134	2.09655
TCF7.Breast_organoids.SRX5794312	-0.000777968	-0.00316284	-5.82162e-05	0.00194065	0.00259855	2.09623
FOXA1.MCF-7.SRX3931082	0.00126284	0.00136711	0.000926065	0.00302971	0.0113565	2.0961
CTCF.Neuroblastoma.SRX2731775	-0.000743907	-0.00209352	0.00101567	0.005947	0.00916521	2.09607
NFE2L2.HAEC.SRX2734392	0.000532958	0.00178104	0.00286194	0.0017551	-0.00444784	2.09536
CTCF.Lymphoma,_B-Cell.SRX092414	-0.00176088	-0.00118982	-0.00495744	-0.00312638	-0.00234668	2.09461
BRD4.SUM_159PT.SRX2194269	0.000830449	0.00288941	0.00715376	0.00441839	-0.00200344	2.09392
RAD21.THP-1.SRX4001912	-0.00102957	-0.00203615	-0.00441286	-0.0013052	-0.0054267	2.0936
STAT3.MCF_10A.SRX150536	-0.000280371	-0.00185713	-0.00470644	-0.00374033	-0.00100713	2.09323
SMARCA4.Small_cell_ovary_carcinoma.SRX4473685	-4.60639e-05	-0.000698014	-0.00271855	-0.00413508	-0.00698026	2.09278
SP1.hESC_HUES64.SRX702112	-0.000315424	-0.00170134	-0.00325899	-0.00388171	-0.00123231	2.09269
CTCF.697.SRX5333219	0.000374612	-0.0014282	-0.00277056	-0.00514744	-0.00680398	2.09238
FLI1.CD34+.SRX248931	0.000256689	0.00196897	0.00310451	0.00235745	0.00209923	2.09199
CEBPA.T-47D.SRX6058754	0.00161992	0.00121343	0.00524155	0.00227825	-0.00151782	2.09138
ZBTB48.HeLa.SRX2652440	0.000748738	0.00145667	0.00252696	0.00410936	0.00355805	2.08798
FOS.Myometrium.SRX5514006	0.0016357	0.00259333	0.00139255	0.00159349	0.000901385	2.08713
INTS13.Monocytes.SRX3934096	-0.000996341	-0.00378602	-0.00341545	-0.00193647	-0.00299508	2.08695
CTCF.Multiple_Myeloma.SRX5883950	-0.000530937	-0.000839925	-0.00458542	-0.00407098	-0.00468937	2.08679
RAD21.HeLa.SRX3815842	0.000346966	-0.00209747	-0.00539759	-0.0026759	0.00248011	2.08665
CTCF.DKO.SRX5880869	0.000849256	0.00175055	0.0033683	0.00408106	0.00291342	2.08662
RAD21.THP-1.SRX4001906	-0.000867214	-0.000529626	-0.00463724	-0.00551467	0.00397418	2.08613
CTCF.K-562.SRX038623	0.00183717	0.00210645	0.00496229	0.00515537	0.00617064	2.08611
SMARCA4.Neural_progenitor_cells.SRX5075169	-0.00171779	-0.000948645	0.000394161	-0.00173393	-0.00565232	2.08485
ESR1.MCF-7.SRX1012625	0.000361625	0.00195533	0.00701176	0.00194724	0.00254534	2.08387
AGO1.Hep_G2.SRX4708038	-0.00097624	0.000901681	0.00185984	0.00388167	0.00271017	2.08331
ESR1.MCF-7.SRX5323874	0.000730079	0.00119412	0.00419673	0.00650758	-0.000495482	2.08313
CTCF.Hematopoietic_Stem_Cells.SRX995496	-0.000244863	-0.00208036	-0.00494171	-0.00577216	-0.00387626	2.0826
SMARCA4.MOLM-13.SRX4525861	-0.000334636	0.0011209	0.00108766	0.00325533	0.00524741	2.08241
KMT2A.293.SRX4931268	-0.000703989	-0.0023273	-0.00211037	0.00134642	-0.0036179	2.0806
BCL11A.LK-2.ERX2696552	0.00284474	0.00393084	-0.00093756	-0.00131116	-0.000146598	2.08055
RELA.GM19193.SRX017859	0.00140968	0.00300169	0.000736679	0.00275493	-0.00331952	2.07695
MYCN.Neuroblastoma.SRX1690255	-0.00160993	-0.00218976	-0.00267397	-0.00210087	-0.00227488	2.07619
DPF2.MOLM-13.SRX3927297	-0.000781535	-0.00223492	-0.00127635	-0.0029657	-0.00316201	2.07616
NR3C1.HASM2.SRX2609662	-0.000679131	0.00183753	0.00136641	0.00235297	-0.00455444	2.07613
CTCF.GM06990.SRX080371	0.000674909	0.0018601	0.00745261	0.00502271	0.00325488	2.07565
CTCF.MDA-MB-435.SRX4510767	-0.000113955	0.00308453	0.00543942	0.00428996	0.00468	2.07537
TAF2.hESC_H1.SRX011575	-0.000388172	-0.00297048	-0.00318705	0.000178371	-0.00201372	2.07361
STAG1.GM19099.SRX356627	0.000810155	0.00246414	0.00638912	0.00169638	0.000817603	2.07341
MAX.hESC_H1.SRX150428	0.00165566	0.00285032	0.000404805	0.00214388	0.00285651	2.07246
SPI1.CTV-1.SRX5574458	-0.00024242	-0.00168103	-0.00192242	-0.00277433	-0.00589667	2.07189
NIPBL.GP5d.SRX360591	-0.00142587	-0.0031757	-0.00262836	-0.00151443	-0.000939856	2.0713
CSNK2A1.LNCAP.SRX610775	-0.00209261	-0.00120752	0.00175807	0.000486466	0.00303744	2.07054
SIN3A.Hep_G2.SRX100575	-0.00139657	-0.00351909	-0.00515092	-0.00313159	-0.000682488	2.06863
CHD1.Mesenchymal_stem_cells.SRX2268290	0.00186496	0.00254416	0.0021888	0.00118757	-0.00140019	2.0675
NELFA.K-562.SRX3852898	-0.000371614	-0.00243619	-0.0060619	-0.00802346	-0.00713387	2.06719
MYOD1.Myotube.SRX341011	0.000147536	0.000855509	-0.000557177	0.000773539	0.00982519	2.06331
ELK1.HeLa.SRX150406	-0.000969534	-0.00208473	-0.00277398	-0.00353824	-0.0043736	2.06297
SPI1.Macrophages.SRX2770856	-0.00023629	0.00135278	0.00123053	0.00370941	0.00563968	2.06242
TP53BP1.hESC_H9.SRX3472375	-0.00105661	-0.00142235	-0.00586268	-0.00490442	-0.000209799	2.06214
ESR1.MCF-7.SRX1012629	-0.00185958	-0.00546614	-0.00214992	-0.000774533	0.00178395	2.06174
ESR1.MCF-7.SRX4611706	-0.000320939	-0.00328122	-0.00592215	-0.00616441	-0.00320721	2.06163
C17orf49.HeLa.SRX023651	0.000331789	0.000675184	-0.000867571	-0.00383122	-0.00520811	2.06156
HOXB13.Prostate.SRX8406542	0.000773506	0.00114797	0.000562607	0.0030748	0.00509705	2.06091
FOXA2.BJ.SRX3644342	0.0017425	-0.000698741	0.000118279	-0.0013959	-0.004346	2.06074
MYOD1.Rhabdomyosarcoma.SRX1998423	-0.000774588	0.00125222	0.00413358	0.00372452	0.00271664	2.06032
RELA.HAEC.SRX7054617	0.000833369	-0.000263694	-0.00451316	-0.00241703	-0.00438615	2.06012
CTCF.Multiple_Myeloma.SRX5883949	-0.000230865	-0.00286147	-0.00380198	-0.0046727	-0.00503246	2.05868
FOXA1.LNCAP.SRX219285	-0.00238213	-0.00226372	-0.00497956	-0.000583464	-0.000668833	2.05847
CDK7.Jurkat.SRX668244	-0.000461572	-0.00104039	0.00393077	0.00374569	0.00090173	2.05634
SMARCA4.Neural_progenitor_cells.SRX5075175	-0.000846745	-0.000563538	-0.00301895	-0.00326382	-0.00231691	2.05552
YY1.Hep_G2.SRX4708115	0.00122661	0.00273425	0.00483034	0.00467515	0.00426774	2.05506
MED1.HCT_116.SRX4937336	-0.000592469	-0.00232829	-0.00330872	-0.00316399	-0.00708679	2.05175
NR3C1.HASM2.SRX2609668	-0.000367299	5.97973e-05	-0.0025363	-0.0041744	-0.00452402	2.05151
FOXA1.VCaP.SRX8089635	0.000882848	0.00215359	-0.00363734	-0.00194419	-0.0037145	2.05135
CHD1.hESC_H1.SRX186640	0.000199291	0.0011954	-0.000108049	-0.00413855	-0.00467091	2.05086
CEBPB.THP-1.SRX4001955	-0.00302411	0.000563249	-0.00313409	-0.00335814	0.000141329	2.04967
HIF1A.PC-3.SRX4096728	-0.000149402	-0.00118249	0.00102869	0.00382965	0.00511952	2.04965
MED1.Embryonic_Stem_Cells.SRX1053377	0.0024247	0.00287204	0.003097	-0.000104483	-0.000265551	2.04706
ETV1.A-375.SRX1721488	-0.000174474	-0.000378063	-0.00581879	-0.00347882	-0.00128673	2.04673
FOXA1.MCF-7.SRX1447317	0.000155088	0.00221246	0.000514483	-0.00370623	-0.00589442	2.04542
ESR1.MCF-7.SRX3447355	0.000486594	0.00284394	0.0075174	0.00490003	0.00212168	2.04518
EP300.SUM_159PT.SRX2194265	-0.000855525	-0.000252861	-0.00489987	-0.00411333	-0.0012854	2.04383
NIPBL.GM12878.SRX2458134	0.000803808	0.000312628	-0.00450345	-0.00245088	-0.00186748	2.04347
BRD3.hESC_H1.SRX5385027	-0.0016193	-0.00113462	-0.00272609	-0.00079516	-0.0026178	2.04346
EP300.MCF-7.SRX5534863	0.00193724	0.00249704	0.000764578	0.00133442	0.00314934	2.04338
HMGB1.HUVEC.SRX2765964	0.00118805	0.000921069	0.00501673	0.00236803	-0.000584731	2.04337
NCOA1.LY2.SRX095407	0.000794696	0.000502928	0.00311411	-0.00229222	0.00263001	2.04177
ESR1.MDA-MB-231.SRX2578872	6.27918e-05	0.00102207	0.000660706	-0.00149847	-0.00789928	2.0411
CTCF.HeLa.SRX3540868	0.000428947	0.00232716	0.00432502	0.00420183	0.00353281	2.04045
MED26.HCT_116.SRX6384755	-0.0015619	-0.00225214	-0.00741365	-0.00551247	-0.0054659	2.03947
YAP1.SF268.SRX716555	0.000367047	0.000585126	-0.00349684	-0.00147166	-0.00532846	2.0392
KDM1A.SH-SY5Y.SRX757045	0.000836504	0.00252366	0.00334836	0.00158918	0.00219407	2.0389
CEBPB.A549.SRX150709	0.000563349	0.00192358	0.000594297	0.00178747	0.00872303	2.03871
VDR.Lymphoblastoid_cell_line.SRX022392	-0.00224208	-0.00393046	-0.00138746	-0.00096826	0.00121814	2.03859
JUN.GM07492.SRX6582171	0.000303098	0.000856933	0.00247134	0.00442054	0.0029364	2.03854
AFF1.Pre-B_cell_leukemia.SRX2323906	-0.00223022	-0.00124477	0.000541703	-1.66884e-05	0.00747321	2.03758
FOXA1.MCF-7.SRX5202982	-0.000487079	-0.00317514	-0.00407224	-0.00337668	0.000621186	2.03732
BRD2.SUM_159PT.SRX4377546	0.00200316	0.00328383	0.00560805	0.00444305	0.00314507	2.03711
FOXA1.Prostate.SRX8406508	-0.000958444	0.00051677	-0.00233118	-0.00198378	-0.00469149	2.03708
IRF4.CAR-T_cells.SRX6800702	4.44865e-05	0.00162508	0.00311105	0.00507474	0.00155269	2.03662
BRCA1.hESC_H1.SRX150596	0.00159985	0.00209928	0.00403909	-0.00113172	0.00352955	2.03654
TP63.Keratinocytes.SRX105187	0.000362887	0.000764957	-0.000160075	0.00112471	0.00814202	2.03645
SPI1.THP-1.SRX103224	0.000911189	0.00226223	0.0035636	0.00223572	0.00188022	2.03588
EP300.hESC_H9.SRX027482	-0.00131498	-0.00300303	-0.00185182	-0.00246716	-0.00231727	2.03425
BRD3.THP-1.SRX6913042	0.00069681	0.00258572	0.00384024	0.00510036	0.00156278	2.03329
ESR1.MCF-7.SRX4193150	6.21308e-05	0.00149659	0.00360034	0.00346603	0.00554238	2.03216
NEUROD1.D283_Med.SRX2436063	0.0011247	-0.000724605	-0.00110682	-0.00181489	-0.00594725	2.03199
MYC.GM12878.SRX080130	0.000557568	-0.000217206	0.00199427	0.00503301	0.00450624	2.03174
NCOR1.293.SRX118013	-0.000824829	-0.000390213	0.00215639	0.00508473	0.00379687	2.03044
STAT3.T-47D.SRX5323816	0.00131617	0.002395	0.00147573	0.00368527	0.0046711	2.0303
CDK9.MOLT-4.SRX1637467	0.00101053	0.00188262	0.00308906	0.00225221	0.00629745	2.02954
MED1.Adipose-Derived_Mesenchymal_Stem_Cells.SRX751299	0.000760269	0.00273793	-1.57365e-05	-0.00117352	0.00519971	2.02785
KMT2A.MOLM-13.SRX5732677	-0.000701201	-0.00193876	-0.00393709	-0.00101913	-0.00316442	2.02765
DPF2.Small_cell_ovary_carcinoma.SRX4473684	0.00324038	0.00129561	-8.56583e-05	-0.00171706	0.00279607	2.02633
CTCF.MB_157.SRX4374908	0.000370868	0.00079148	0.00419117	0.00432626	0.00672904	2.02618
SMARCA4.NGP.SRX6483132	0.000470667	0.0012017	0.00257096	0.00309791	0.00493742	2.02597
CTCF.K-562.SRX5974559	-0.0017568	-0.00348868	-0.00530568	-0.00522541	-0.00222605	2.02436
ETV5.LoVo.SRX359886	0.000264805	-0.00206983	-0.00296349	-0.00270254	-0.00435391	2.02377
SMARCA4.iPS_cells.SRX5234472	-0.000341693	0.000537237	-0.00421758	-0.000283364	-0.00307514	2.02375
KMT2D.293.SRX4931234	-0.000378259	-0.0017709	-0.0036703	-0.00429053	-0.00224902	2.02262
BRD7.EOL-1.SRX3927285	-0.000844786	-0.00109018	-0.00271758	-0.00270079	-0.00435637	2.02175
ATF3.K-562.SRX100425	0.000992429	0.00188333	0.0023447	0.00357384	0.00264174	2.02036
CDK8.SW_480.SRX398302	0.000947812	9.47063e-05	0.00123647	0.00298981	-0.00404527	2.02028
SMARCA4.MCF-7.SRX5089517	0.00136596	-0.000869204	-0.000202446	-0.00466129	-0.00235743	2.0198
FOXA2.LNCAP.SRX8147141	0.00357368	-1.27202e-05	0.00293261	0.00214149	0.00363326	2.01977
MYC.P493-6.SRX129066	-0.000467394	-0.00117056	-0.00436112	-0.00541803	-0.00366193	2.01863
KDM5B.TAMR.SRX3285586	0.00093264	0.00147759	0.00288955	0.00211863	0.00548547	2.01829
JUND.GM12878.SRX186639	-0.000322575	0.000366158	0.00335742	0.00377011	0.00353161	2.01628
CTCF.Neuroblastoma.SRX2731778	0.00167785	0.00183605	0.00288462	0.00530798	0.00532534	2.01577
NELFE.MCF-7.SRX1758482	-9.91722e-05	0.00106595	-0.00497007	0.00211877	0.00097575	2.01509
KMT2A.MV-4-11.SRX1293531	-0.000871104	-0.00374574	-0.00583177	-0.00284897	0.000528328	2.01456
ZFX.293.SRX3091916	-0.0010464	-0.00145176	0.000850467	0.000776185	-0.00307408	2.01397
HDAC1.MCF-7.SRX5089495	-0.00054776	-0.00292754	-0.00329828	0.00114294	-0.00236325	2.01393
FOXA1.LNCAP.SRX1885185	-0.000496485	0.000630101	0.00310441	0.00380577	-0.00631144	2.01356
CTCF.SK-N-SH.SRX186638	0.000589603	0.00269328	0.00416042	0.0038272	0.0035689	2.01339
CTCF.HT-1080.SRX6680391	0.00145389	-0.00119104	-0.0029148	-0.00303897	0.00588598	2.01331
CTCF.Hep_G2.SRX3733796	0.000323633	0.0019427	-0.00188605	-0.00343415	-0.00625039	2.01273
SMC1A.MCF-7.SRX1531795	0.00158083	0.00466857	0.00177406	0.00288241	0.00123047	2.0127
CDK8.Uterin_leiomyoma.SRX5514033	0.0013695	0.00242834	0.00118372	-7.77724e-05	0.00518325	2.01239
STAT3.T-47D.SRX5323896	0.000348976	0.00177882	0.00438302	0.00459851	0.00434489	2.01129
MED12.CD34_Hematopoietic_stem_cells.SRX1477666	0.00143894	0.000599202	-0.00128864	-0.00397799	-0.0021248	2.00753
HSF1.451Lu.SRX767116	-0.00219798	-0.000646196	0.00122503	0.0022127	0.00322799	2.00715
TFAP2A.hESC_derived_trophoblast_cells.SRX3292075	2.19629e-05	0.00184591	-0.00359062	-0.00306521	0.000479317	2.00707
KLF5.KATO_III.SRX367644	-0.000450044	-0.000378133	-0.00472132	-0.00130648	-0.00399891	2.00599
ARNT.MCF-7.SRX6853582	-0.000399948	-0.00303783	-0.00304239	-0.00273355	-0.00159621	2.00596
NR2F2.MCF-7.SRX190293	-0.000875384	-0.00261207	0.000713369	0.00393404	0.00226395	2.00548
MAX.P493-6.SRX5307506	-0.000700913	0.00373447	-0.00114606	-0.00245465	-0.00179295	2.00537
RBBP7.hTERT-HME1.SRX4415495	0.00041625	0.0019532	0.00283368	0.00328464	0.00498074	2.00312
CREB1.A549.SRX190176	-5.93007e-05	0.00162468	0.00480384	-0.000937714	0.00499018	2.00275
MED26.HCT_116.SRX6384756	-0.000920105	-0.00166669	-0.0048817	-0.00716728	-0.0083524	2.00188
RELA.GM19099.SRX150353	-0.00143322	-0.00205528	-0.00295008	-0.00277375	-0.00297322	2.0013
FOXA1.NCI-H3122.SRX174820	-0.00192802	0.00014366	0.00260457	-0.00266966	-0.00402043	2.00085
SMAD3.WHIM12.SRX5757570	-0.00156018	-0.00278187	-0.00335482	-0.0057471	-0.00436568	2.00028
CHD8.iPS_derived_neural_cells.SRX702547	6.70183e-05	-0.000744507	-0.00442854	-0.00330107	-0.00675235	2.00019
EP300.MCF-7.SRX176885	0.00146299	-0.00173222	-3.15652e-05	-0.00164668	0.00546781	1.99988
KDM6A.CAL-51.SRX2900156	-0.000595571	-0.00181504	0.00134254	0.0050151	0.00291432	1.9996
TRPS1.HCC3153.SRX4096882	-0.00151465	0.000229671	0.00285126	-0.00225144	0.00172915	1.99832
EZH2.Peripheral_blood_mononuclear_cells.SRX4212574	-0.00032281	-0.00194794	-0.00403171	-0.00256836	-0.000987548	1.99815
EZH2.iPS_cells.SRX317590	-0.000913882	-0.0008258	-0.000902891	0.0021657	-0.00610498	1.99712
AR.PC-3.SRX433198	0.00257592	0.000153577	-3.29322e-05	-0.00186277	-0.00530893	1.99453
[truncated: 3,813 more rows]
