# Supplementary material for: xcore: an R package for inference of gene expression regulators
Source: BMC Bioinformatics. 2023 Jan 11;24:14. doi: 10.1186/s12859-022-05084-0 (PMC9832628; doi:10.1186/s12859-022-05084-0)
Supplement: Supplementary file 6 — Additional file 6: Table S3. Table provides the activities of ReMap2020 and ChIP-Atlas molecular signatures estimated using TGFβ induced EMT in A-549 cell line dataset (GSE17708). [file 12859_2022_5084_MOESM6_ESM.xlsx]

## Sheet: ReMap2020
Additional file 6: Table S3. Estimated activities of ReMap2020 molecular signatures during TGFꞵ induced EMT in A-549 cell line (GSE17708).
name	0.5hr	1hr	2hr	4hr	8hr	16hr	24hr	72hr	z_score
SMAD2.hESC_YAP-_activinA_15h.GSE99202	0.00149269	0.0124831	0.00138141	0.00722152	0.005174	0.00609921	0.0100258	0.00934113	18.4375
SSRP1.hiF-T.GSE98758	0.000751421	0.0142327	0.00102995	0.00783196	0.0039732	0.00452829	0.010945	0.0101894	16.3335
BRD3.A-549.GSE119863	-0.0006599	-0.00798469	-0.000464241	-0.00479668	-0.00290608	-0.00481301	-0.00812577	-0.00668817	12.1191
HNF1B.PDAC.GSE64557	-0.000924679	-0.00770952	-0.00141401	-0.00484915	-0.00259424	-0.00375963	-0.00983977	-0.00568364	11.6283
E2F4.MCF-7_ICI.GSE41561	-0.00262648	-0.0117666	5.86288e-05	-0.00926374	-0.00285303	-0.0057366	-0.00666957	-0.00846247	10.8876
SMAD4.hESC.GSE29422	0.00104869	0.00626854	0.00127057	0.0038895	0.00295274	0.00424478	0.0049371	0.00557603	10.0996
E2F4.GM12878.ENCSR000DYY	-0.00263003	-0.0121784	0.0001787	-0.00869357	-0.00284107	-0.00419719	-0.00692321	-0.00825262	9.90491
FOXM1.OE33.ERP013564	-0.00208672	-0.00534714	0.000414443	-0.00823399	-0.0021992	-0.00404479	-0.00512881	-0.00499775	9.5686
SMARCA4.HeLa-S3.ENCSR000EZC	0.00144589	0.00446976	0.000644571	0.00354709	0.00243066	0.0021467	0.00450593	0.00405314	8.18732
AR.DU145_FOXA1.GSE47987	0.000863427	0.00531861	0.000611125	0.00336493	0.00213187	0.00229993	0.00458959	0.00365969	7.75346
GATA2.endothelial_umbilical-vein.ENCSR000EVW	-0.000892474	-0.00578076	-0.00088723	-0.00371737	-0.00284381	-0.00184383	-0.00630805	-0.00401824	7.556
MYBL2.K-562.ENCSR162IEM	-0.00165209	-0.00491222	0.000343729	-0.00684731	-0.00170243	-0.00276952	-0.00689197	-0.00353485	7.51837
RELA.HDF_NUTLIN.GSE77225	-0.000438843	0.0067774	0.000153839	0.00324541	0.000477661	0.00165995	0.0056927	0.00488571	7.4434
HCFC1R1.cartilage.GSE100311	0.00101809	0.00280964	0.00132534	0.00268827	0.00159495	0.00323856	0.00416449	0.00248479	7.41722
BRD4.HUVEC-C_TNF.GSE53998	9.41486e-05	0.00780251	0.000382757	0.00432638	0.00194101	0.00236219	0.00886224	0.00516517	6.94602
ZEB1.NCI-H1975_resistant.GSE106896	0.000731881	0.00528779	0.000660935	0.00255296	0.00202934	0.0024794	0.00333147	0.00451982	6.77848
E2F1.U266B1.GSE80661	-0.00146684	-0.00668454	-0.00051597	-0.00421537	-0.0016457	-0.00307246	-0.00333557	-0.00504438	6.6776
ZFP69B.HEK293T.GSE78099	-0.000301695	-0.00526295	0.000195975	-0.00276558	-0.000955128	-0.00138019	-0.00625294	-0.00176349	6.58411
SMAD3.NCI-H441_SIITTF1.GSE51509	0.000218093	0.00690284	0.000679882	0.00347232	0.00195428	0.00242418	0.00490972	0.00491192	6.38086
SUPT16H.hiF-T.GSE98758	3.63692e-05	0.00586636	0.000430147	0.00337271	0.00136224	0.00170898	0.00625845	0.00365007	6.31261
POU2F2.HNPC_UNDIF.GSE74814	-0.000104291	-0.00544269	-0.000932567	-0.00238414	-0.00187844	-0.00247611	-0.00321917	-0.00258792	6.30823
PAX8.K-562.ENCSR274CGK	-0.000198052	-0.00665726	-0.000424666	-0.00210136	-0.00130327	-0.00152655	-0.00460572	-0.00363034	6.21517
EP300.SK-N-SH.ENCSR000EHV	-0.000656949	-0.00585701	-0.000329957	-0.0026161	-0.00158385	-0.00206486	-0.00308261	-0.00305819	6.21426
RXR.LS180_125.GSE31939	-0.00037653	-0.0045365	-0.000862089	-0.0022286	-0.00191196	-0.00194775	-0.00403657	-0.00268789	6.19329
TP53.IMR-90_SENE.GSE53491	-3.8456e-05	0.00676725	-0.000180217	0.00421958	0.00116163	0.00164989	0.00700449	0.00428215	6.16793
POU5F1.BJ_INDUCED.GSE36570	-0.000207569	0.00441651	-0.000192061	0.0028636	0.000694398	0.00197243	0.00446468	0.00359119	5.90381
ZNF317.HEK293.GSE76494	-0.000607918	-0.00333649	-0.00089493	-0.00185277	-0.00157401	-0.00159327	-0.00553108	-0.00184708	5.88293
BRD4.HUVEC-C_TNF_JQ1.GSE53998	0.00028334	0.00515872	0.000741204	0.00298403	0.00119106	0.00179524	0.00497218	0.00352437	5.8709
E2F7.IMR-90_SENES_E2F7.GSE40343	-0.000682245	-0.00605944	-0.00070834	-0.00188114	-0.00151318	-0.00280099	-0.00193256	-0.00437287	5.86762
TAL1.PRIMA5.GSE33850	0.00106678	0.00344342	0.000561528	0.00155299	0.00194978	0.00197087	0.00248319	0.00228967	5.85484
E2F4.HeLa-S3.ENCSR000EVL	-0.00225988	-0.00567281	-0.000475759	-0.00440997	-0.00143972	-0.00295983	-0.00225147	-0.00461589	5.84876
MYBL2.Hep-G2.ENCSR000BRO	-0.000721991	-0.00443599	-3.25488e-05	-0.00458978	-0.0014612	-0.00245365	-0.00381396	-0.0037454	5.84738
DACH1.K-562.ENCSR030TJP	0.000390826	0.00415851	0.00036828	0.00234886	0.0017428	0.00178407	0.00549086	0.00312433	5.77473
HSF1.U2OS_HEAT.GSE60984	0.000410629	0.00520543	-2.95877e-06	0.00264638	0.000445539	0.0015915	0.00621533	0.00245526	5.76503
IRF1.K-562.ENCSR000EGK	-0.00064337	-0.00405958	-0.000592598	-0.00238832	-0.00212828	-0.0023918	-0.00494918	-0.00352538	5.70728
SREBF1.Hep-G2.ENCSR000EEO	-0.000311472	-0.00651065	-0.0010268	-0.00164111	-0.00191331	-0.00108611	-0.0045328	-0.00187877	5.64396
AR.VCaP_SHPIAS1_R1881.GSE56086	-0.000409407	-0.00392521	-0.00130812	-0.00307533	-0.00195092	-0.001867	-0.00368767	-0.00352315	5.60995
AR.breast_tumor_Male_28.GSE104399	0.000619759	-0.00392787	0.000562156	-0.00246816	-0.000539057	-0.00200308	-0.00421902	-0.00405199	5.60454
RUNX1.epididymis_HEE.GSE109061	-9.61495e-05	0.00534904	3.53899e-05	0.00308676	0.00110658	0.00211956	0.00504065	0.00360943	5.59127
STAT3.HepaRG.GSE89157	-0.000547122	-0.00294036	-0.000652892	-0.00158324	-0.00128303	-0.00241152	-0.000861422	-0.0036096	5.57936
ZNF28.HEK293T.GSE78099	0.000264579	0.00342763	-0.000353795	0.00178877	0.00136753	0.00187135	0.00324689	0.0028175	5.55787
PCGF2.fibroblast_MET.GSE55605	-1.21759e-05	-0.00363246	-0.000153628	-0.00259437	-0.00192065	-0.00108671	-0.00511126	-0.00326597	5.55028
HOXB13.LNCaP.GSE94682	-0.000734112	-0.00293577	-0.000532542	-0.00220404	-0.00178391	-0.00192416	-0.00446633	-0.00245558	5.54449
BRD4.HUVEC-C_modGFP.GSE93030	0.000116537	0.00589752	0.000293637	0.00319892	0.00131419	0.00163328	0.0052683	0.00405011	5.47647
BRD4.HUVEC-C_modETS1.GSE93030	0.000166411	0.00462663	0.000444335	0.00286339	0.00123246	0.0017956	0.00519898	0.00381089	5.24837
FOXA1.A-549.ENCSR000BRD	-0.000329424	-0.00583794	0.00048206	-0.00290673	-0.00126726	-0.00199296	-0.00551557	-0.00340952	5.19901
FOSL2.SK-N-SH.ENCSR000BVB	-6.24219e-05	0.0060262	0.000542716	0.00291566	0.00112678	0.000867542	0.00627785	0.00345749	5.19318
EZH2.epithelial_mammary.ENCSR000ARE	-0.000522598	-0.00559836	-0.000525731	-0.00252053	-0.00230888	-0.00152548	-0.00772876	-0.00255682	5.18562
FOSL1.MDA-MB-231.GSE95303	0.00092927	0.00483251	0.00118678	0.00182059	0.0019062	0.00168708	0.00198995	0.00208351	5.12822
ZNF184.K-562.ENCSR546IHU	0.000232421	0.00375527	9.13234e-05	0.00243416	0.000731679	0.00232382	0.00311494	0.00332617	5.04466
GATA3.Kelly.GSE65664	-0.000986588	-0.0030224	-0.00026674	-0.00342479	-0.00141285	-0.000955892	-0.00337444	-0.00253651	5.0239
VDR.LX2_CALCIPOTRIOL_TGFB1.GSE38103	-5.71879e-05	0.00374646	-5.06696e-05	0.00210324	0.00134076	0.0013144	0.00579817	0.00287298	5.02013
EZH2.DND41.ENCSR000ASW	0.00058449	0.00307041	0.000610002	0.00223902	0.00181164	0.00197225	0.00267894	0.00232843	4.98522
TAL1.PRIMA2.GSE33850	0.000432127	0.00119565	0.00103375	0.00194491	0.00118211	0.00190704	0.00319069	0.00201632	4.97429
KLF5.LoVo_PHASES.GSE51290	-0.000187242	0.00441586	0.000145874	0.00191815	0.0014073	0.000917604	0.00363521	0.0035952	4.96499
ESR1.breast_tumor_Male_13.GSE104399	0.000400716	0.00447106	0.000579673	0.00186548	0.00126858	0.00185328	0.00368987	0.00261408	4.91674
PCBP2.Hep-G2.ENCSR945NSF	-0.000392175	-0.00352705	-0.000387	-0.00229417	-0.00121819	-0.000889918	-0.00373732	-0.00299293	4.91358
EBF1.ASC.GSE54889	0.00106306	0.00317603	0.000213391	0.00171014	0.00129041	0.00186217	0.00317132	0.00247297	4.87125
CRY1.U2OS.GSE44236	8.13792e-05	-0.00312368	-0.000188383	-0.00164052	-0.0013336	-0.00188957	-0.00338637	-0.00281006	4.86346
IKZF1.BCR-ABL1.GSE58825	-0.0010425	-0.00275821	-0.000915532	-0.00228445	-0.00165959	-0.00268988	-0.0016335	-0.00266172	4.86057
MYC.IMEC.GSE70001	0.000217242	0.00271454	0.000267615	0.00125894	0.000872284	0.000644742	0.00125208	0.00161149	4.83171
MYC.breast_primary.GSE66252	0.000216628	0.00271575	0.000267123	0.0012581	0.000872173	0.000643674	0.00125008	0.00161289	4.83006
ZNF384.HEK293T.ENCSR882ICT	0.000220472	0.00468956	0.000496596	0.00193506	0.00121708	0.00142607	0.00356963	0.0032287	4.79781
FOXM1.MCF-7.ENCSR000BUJ	-0.000919561	-0.00234052	0.000667398	-0.00463823	-0.00112022	-0.00211968	-0.00242096	-0.00216931	4.79287
SOX4.HCC1954_TGFb.GSE104760	-0.00035352	0.00275425	0.0005439	0.00199579	0.00116442	0.00244088	0.00360509	0.00254395	4.77748
EZH2.VCaP_DHAT_2H.GSE28950	0.000444348	0.00853454	-0.000326883	0.00401505	0.00204662	0.00224166	0.00662558	0.00581874	4.76985
TRPS1.T-47D.GSE107013	-0.000652675	-0.00286817	-0.000761178	-0.00193529	-0.00141814	-0.00187549	-0.00320746	-0.00241816	4.74717
LCORL.Hep-G2.ENCSR950NAZ	-0.000409614	-0.00426781	6.66406e-05	-0.00177043	-0.000876341	-0.00179977	-0.00401852	-0.00197926	4.74224
RELA.U2OS.GSE109996	0.000547209	0.00370883	0.000567416	0.00150498	0.00151236	0.00150562	0.00396967	0.00265123	4.67875
CEBPB.GM12878.ENCSR681NOM	0.00104298	0.00224116	0.00156387	0.00166807	0.00171988	0.00138728	0.00273105	0.00238425	4.67436
PCGF2.NT2-D1.GSE101538	0.000618616	-0.00266638	0.000325219	-0.0013512	-0.000891979	-0.000535896	-0.00526584	-0.00218867	4.62386
NANOG.WA01.ENCSR000BMT	-0.000590647	-0.00328304	-0.000373559	-0.00229863	-0.000877915	-0.00129468	-0.00391592	-0.0025542	4.60378
TP53.HCT-116_IR.GSE60267	8.54575e-05	-0.00258155	-0.000274555	-0.00183263	-0.00128279	-0.00169729	-0.00339659	-0.00219905	4.56182
BACH2.B-cell_IL2.GSE102460	-0.000368689	-0.00378213	-7.81006e-05	-0.00196997	-0.00103568	-0.00154822	-0.00374229	-0.00309415	4.54344
IRF1.monocyte_notreatment.GSE100381	0.000803387	0.00454079	0.000538363	0.00170374	0.00115651	0.000565601	0.00338777	0.00242856	4.53102
STAT3.HCC1143_EtOH.GSE85579	0.000973689	0.00285208	0.00117608	0.00221226	0.00118301	0.000686884	0.00283582	0.00248989	4.47593
SFPQ.LTAD_siCTBP1-AS-EtOH.GSE94577	-0.00025056	-0.00345401	-0.000453079	-0.00135077	-0.00108276	-0.00149301	-0.00266159	-0.00326673	4.46673
RELA.HUVEC-C_TNF.GSE53998	0.000556614	0.00446331	0.000584577	0.0019283	0.00154128	0.00166001	0.00296513	0.00239642	4.4392
PRDM1.HEK293.GSE76494	-0.000437825	-0.00292554	-0.000588407	-0.000803303	-0.000611668	-0.00161684	-0.00412692	-0.00252484	4.43621
GABPA.MCF-7.GSE72082	-0.000770955	-0.00201964	-0.00074887	-0.00132422	-0.00171689	-0.00140003	-0.00151954	-0.00214522	4.43398
TBP.HBTEC_MOI20_12hpi.GSE116772	0.000442202	0.0042198	0.000157349	0.0029132	0.00132351	0.00221755	0.00447672	0.00315644	4.40844
TET2.Jurkat.GSE85524	0.00144166	-0.00354341	0.00138784	-0.00157965	-0.000437708	0.000622435	-0.00540907	-0.000338347	4.40352
SAP30.WA01.ENCSR000ATR	-0.000442143	-0.00374999	-0.000303783	-0.00242276	-0.0011666	-0.00157088	-0.00493107	-0.00247113	4.40248
SUZ12.NCCIT.GSE71675	0.000869406	0.00345222	0.00091821	0.002181	0.0011575	0.000825159	0.00414493	0.00194413	4.33453
E2F5.K-562.ENCSR709DRM	-0.00103135	-0.00501273	-4.26341e-05	-0.00286022	-0.000705526	-0.00123914	-0.00265959	-0.00255516	4.28045
AHRR.MCF-7_DMSO_1d.GSE90550	-0.00068723	-0.00374027	-0.000719245	-0.00129216	-0.00123259	-0.00141631	-0.00263729	-0.00152922	4.26847
EZH2.ProEs_SHCTR.GSE59087	0.000466918	0.00290723	0.000833492	0.00192683	0.00126223	0.00165144	0.00113664	0.00318976	4.25366
BHLHE40.Hep-G2.ENCSR000BID	-4.95191e-06	-0.00328035	-0.000320972	-0.00235644	-0.00120648	-0.00188396	-0.00360061	-0.00299632	4.24801
FOXA1.liver.ENCSR735KEY	0.000410039	-0.00460713	0.000212586	-0.00147206	-0.000897481	-0.001027	-0.00482373	-0.00241024	4.24386
BRD4.retina_AB1-FW15.GSE86981	0.000206999	0.00569693	0.00018636	0.00290356	0.00135757	0.00204451	0.00488389	0.0032039	4.21402
NFE2L2.A-549.GSE113497	0.00032244	-0.00431353	0.000244405	-0.00126772	-0.000700064	-0.000776094	-0.0049213	-0.00217063	4.1901
EZH2.VCaP_ETOH.GSE28950	0.00048041	0.00803574	-6.02265e-05	0.00391128	0.00188038	0.00100085	0.00667263	0.00490257	4.18502
ESR1.MCF-7_E2.GSE86538	-0.000461429	-0.00288252	-0.000661053	-0.00219909	-0.00123487	-0.002109	-0.00183506	-0.00170302	4.18142
SMAD3.HCC1954_TGFb.GSE104760	0.000229767	0.0043049	0.000433543	0.00257287	0.00136857	0.0019403	0.00383671	0.00336514	4.11015
BHLHE40.A-549.ENCSR000DYJ	-0.000276898	-0.00324453	-0.00024711	-0.00233085	-0.00136052	-0.00226434	-0.00384734	-0.00267473	4.09809
RUNX1.Jurkat.GSE29180	-0.000846612	-0.00291071	-0.000389041	-0.00167375	-0.00119122	-0.00136747	-0.00263968	-0.00189218	4.0775
FOXA1.breast_tumor_Male_4.GSE104399	-0.000727977	-0.00207964	-0.000812408	-0.00176295	-0.0014367	-0.00169802	-0.000740275	-0.00293815	4.01531
ZNF133.HEK293.ENCSR283MWQ	6.56431e-05	-0.00252773	-7.5826e-05	-0.00182712	-0.00124829	-0.00101617	-0.00359888	-0.002393	3.99314
FOXM1.HEK293.GSE60032	-0.00126944	-0.00265454	-5.28499e-05	-0.00381523	-0.000829633	-0.00146667	-0.0017801	-0.0020253	3.98066
HSF1.BT-20.GSE38901	7.47332e-05	0.00416768	0.000359596	0.0014644	0.000316906	0.000340702	0.00521017	0.00177376	3.97473
FOXA2.liver.ENCSR310NYI	7.32608e-05	-0.00393185	-8.50779e-05	-0.00172697	-0.00153821	-0.00149862	-0.00392186	-0.00281085	3.97402
ZNF334.HEK293T.GSE78099	0.000398621	0.00225183	0.000519683	0.00162073	0.000730577	0.00120122	0.00209253	0.00179186	3.97251
SMARCC1.SK-N-MC.GSE94275	0.000568838	0.00282573	0.000130528	0.00160253	0.00128534	0.00145598	0.00167957	0.00199131	3.97098
SOX2.TT.GSE46837	2.83258e-05	0.00258074	0.000238488	0.00188429	0.00125515	0.0015006	0.00377857	0.00202703	3.96197
L3MBTL2.K-562.GSE28162	0.000271902	0.00388246	0.000227222	0.00160527	0.000557587	0.00109199	0.00255612	0.00365078	3.94861
PHF21A.K-562.ENCSR119VCX	0.000312933	-0.00401486	0.000543175	-0.00109517	-1.24513e-06	0.000914913	-0.00370651	-0.00242485	3.94783
NEUROD1.MCF-7.ENCSR006WUS	-0.000531841	-0.00305463	-0.000392549	-0.00184806	-0.000580607	-0.00123189	-0.00402332	-0.00234002	3.94468
GTF3C2.K-562.ENCSR000DOD	-0.000107705	-0.00367389	0.000375872	-0.00204937	8.74021e-06	-0.000518552	-0.0046038	-0.002217	3.93575
ETV6.K-562.ENCSR000FCE	0.000167423	0.00284147	0.000347297	0.00148082	0.00142666	0.00235973	0.00167608	0.00279052	3.93052
ATRX.erythroid.GSE22162	0.000466382	0.00316998	-0.000365228	0.0013949	0.000970743	0.000642598	0.00282032	0.00181972	3.91782
ZNF740.K-562.ENCSR737UST	-0.000401185	-0.00222506	-0.000409689	-0.00110601	-0.00120704	-0.000998328	-0.0038596	-0.0019266	3.85558
ZNF677.HEK293.ENCSR279KDC	4.63466e-05	0.00234182	-0.000494293	0.00137347	0.00115384	0.00166242	0.00351007	0.00102983	3.83831
ZNF223.HEK293.ENCSR906PCS	1.66986e-05	0.0027603	-0.000249138	0.00172479	0.000702657	0.00103414	0.00234552	0.00258214	3.83734
RBPJ.LCL.GSE75503	-0.000241439	-0.00303364	0.000735954	-0.00138663	-0.000338271	-0.000292449	-0.0058186	-0.00144234	3.83214
MBD2.HeLa.GSE41006	-0.000135532	-0.00217499	-0.000441398	-0.00171527	-0.000712761	-0.00176471	-0.00251865	-0.00285437	3.82157
E4F1.MCF-7.ENCSR841YWU	0.000231373	0.00327394	0.00027311	0.00146475	0.00110438	0.00125467	0.00210874	0.00258468	3.79956
ESR1.Ishikawa_Dex_E2.GSE109891	-0.000181962	0.00374299	0.000497403	0.00251899	0.000532878	0.00187825	0.0037584	0.00315155	3.79285
NR3C1.HASM2_Dex-GFP.GSE95632	0.000143129	0.00428535	0.00029267	0.00197421	0.00104707	0.000697199	0.00421023	0.00266136	3.79139
LMO2.TSU-1621MT.GSE60477	0.000507231	0.00251226	1.61375e-05	0.00131113	0.0011498	0.00143537	0.00266203	0.00246802	3.78663
AR.LNCaP_ETOH.GSE69043	0.000337712	0.00104093	-8.14238e-05	0.00156705	0.000845576	0.00096654	0.00593093	0.00165779	3.766
ESR1.pleural-effusion.GSE86538	-0.000144147	-0.00449503	0.000282413	-0.00244482	-0.000788161	-0.000639926	-0.00459367	-0.00189396	3.74398
ZBTB48.HeLa.GSE96776	0.000435323	0.00315517	0.00112342	0.0019062	0.00174905	0.000986511	0.00306083	0.00279466	3.72203
CHD1.IMR-90.ENCSR000EFC	5.07995e-05	0.00364282	0.000212248	0.00239579	0.000857467	0.00141261	0.00340156	0.00276281	3.71997
MED1.cardiomyocyte_5.GSE85628	0.000134149	0.00432179	-5.00069e-05	0.00252455	0.00134467	0.00130156	0.00437317	0.0028982	3.70486
SKI.HL-60_CRISPRCas9_ctrl.GSE107553	0.000283236	0.00321317	4.9033e-05	0.00229605	0.000990148	0.00219215	0.00266456	0.00250957	3.70426
ESR1.VCaP_E2_ERA.GSE43985	0.000963173	0.00233178	0.00105665	0.00158874	0.00110492	0.00113567	-0.000122313	0.0020211	3.70032
SUZ12.K-562.ENCSR412CTM	0.000669665	0.00311441	0.000708735	0.00168847	0.00132658	0.00172134	0.00270194	0.00275066	3.69628
HDAC1.VCaP_DHAT_2H.GSE28950	-0.000770791	-0.00320885	4.89815e-05	-0.0023072	-0.00124399	-0.00174533	-0.0012346	-0.0032828	3.67507
HNF1A.Hep-G2.ENCSR800QIT	-0.000111391	-0.00257689	-0.000420619	-0.00193176	-0.00104972	-0.00142581	-0.00321669	-0.00240776	3.66884
ZNF547.HEK293T.GSE78099	0.000327739	0.00197668	0.000627685	0.00112893	0.000450415	0.00145376	0.00229165	0.00210792	3.66467
CHD1.hMSC-TERT_adipocyte.GSE89179	0.000305057	0.00288556	-8.94687e-05	0.00204447	0.00113828	0.00197309	0.00285724	0.00198784	3.64215
ESR1.MDA-MB-231_LQ_45min.GSE95121	0.000471734	0.003331	0.00032928	0.00210916	0.000955531	0.00122462	0.00271901	0.00170499	3.64176
FOXA1.breast_tumor_Female_2.GSE104399	0.00053187	0.00324396	-3.22029e-05	0.00183243	0.000614877	0.000933499	0.00342633	0.00192829	3.63935
BRD4.COLO-205.GSE73319	8.83516e-05	-0.0039745	0.00033777	-0.00236089	-0.000559125	-0.000988225	-0.00502043	-0.00232989	3.63001
NR2F2.Hep-G2.ENCSR000BVM	-0.00021078	-0.00288708	-0.000336795	-0.00179959	-0.00109701	-0.00146003	-0.00284693	-0.00237108	3.61395
MAX.endothelial_umbilical-vein.ENCSR000EEZ	-0.000280411	-0.00408938	-0.000210591	-0.00227671	-0.0013078	-0.00133905	-0.00292914	-0.00284018	3.58886
GATA6.YCC-3.GSE51705	1.36872e-05	-0.00335528	-0.000369693	-0.00160294	-0.000969662	-0.000774852	-0.00432796	-0.00178244	3.58763
ZNF671.HEK293T.GSE78099	0.000394856	0.00258301	1.91851e-05	0.00162823	0.000877792	0.000417522	0.00181765	0.00237257	3.58662
JUNB.HAEC.GSE89970	-0.00026243	0.00379247	0.000154622	0.00140541	0.000273184	0.000696254	0.00452766	0.00151079	3.57719
RELA.SGBS.GSE64233	-0.000601342	-0.00341383	-0.00127402	-0.000377156	-0.00159491	-0.000764708	-0.000984113	-0.00174826	3.57566
SOX2.RENVM.GSE49404	-9.53629e-05	0.00265422	0.000177385	0.00161214	0.000529466	0.00133097	0.00163704	0.00280962	3.56335
JUN.HAEC_oxpapc_4h.GSE89970	0.000104007	0.00342705	0.000137033	0.00131058	0.000797066	0.00110675	0.00228053	0.00188927	3.5579
MYC.NCI-H2171.GSE41105	-0.000195382	-0.00236453	-0.000242841	-0.00206112	-0.000798279	-0.00113845	-0.0026261	-0.00152646	3.54891
EZH2.LNCaP.GSE39459	-6.87597e-05	0.00382354	-0.000176093	0.00109876	0.000311846	-0.000192508	0.00680571	7.33302e-05	3.5255
SSRP1.Hep-G2.ENCSR571PDN	-0.000166694	-0.00343829	-0.000270375	-0.00181975	-0.000996813	-0.00127527	-0.00358026	-0.0023011	3.51845
ZNF645.HEK293.ENCSR776LDJ	0.000909021	0.00200909	0.00129906	0.000808296	0.00117226	0.00158924	0.000726071	0.002053	3.49809
NKX3-1.LNCaP_DHT.GSE28264	0.000111979	0.00166271	0.000626678	0.00132288	0.000408953	0.001241	0.00456124	0.00131792	3.49001
MAFB.keratinocyte_epidermal_PROLIF.GSE52953	0.000263752	0.00317625	0.000339414	0.0021091	0.00119324	0.00120546	0.00282934	0.00153048	3.48682
NR3C1.HASM2_EtOH.GSE95632	6.34025e-05	0.00335242	0.000132688	0.00204445	0.000915606	0.00137779	0.0035565	0.00256397	3.48063
ESR1.U2OS_E2.GSE26110	0.000257677	0.00257369	0.000295849	0.00176563	0.00130274	0.0017624	0.00138854	0.00246572	3.46822
PPARG.HT29_ROSIG_2H.GSE77039	0.000884684	-0.00323582	0.000665048	-0.000853542	-0.00025676	0.00115496	-0.00440073	-0.000115592	3.44533
MED1.MCF-7_E2.GSE60270	0.00051699	0.00265398	0.00047259	0.00152659	0.0011283	0.000569208	0.00278657	0.00137514	3.43194
BRD4.MPNST_PDJQ.GSE62499	0.000395541	0.00253429	0.000556145	0.00159949	0.00123431	0.00179865	0.00282603	0.0024338	3.41889
ZNF175.K-562.ENCSR011PEI	-0.000116505	0.00355706	-9.50979e-05	0.00210576	0.000187817	0.00141604	0.00193131	0.00283482	3.4153
SIN3A.WA01.ENCSR000EBO	-0.000578667	-0.00362319	-0.000414161	-0.00158608	-0.000937531	-0.00217963	-0.00268201	-0.00239052	3.41518
TAL1.CD34.GSE52924	-0.00060234	-0.00237477	-0.00104874	-0.000725997	-0.00165689	-0.00205821	-0.00251378	-0.00124416	3.41119
SNAI2.keratinocyte_LacZ_DIFF.GSE55421	0.000224845	0.00337139	0.000138655	0.00213378	0.00115783	0.00134875	0.0017696	0.0030977	3.40971
EZH2.B-cell.ENCSR000AUZ	0.000111089	0.00279551	0.000132481	0.00202961	0.00142502	0.00120118	0.00418845	0.00107788	3.40794
NFIC.GM12878.ENCSR000BRN	0.000354162	0.00236216	0.000607718	0.00179335	0.000515361	0.00111355	0.00452893	0.00164735	3.39323
CHD1.LNCaP_DHT.GSE64528	-0.000565792	-0.00277586	-0.000644211	-0.00113898	-0.000979757	-0.00125539	-0.00209052	-0.00191955	3.39312
E2F4.MCF-7_TAM.GSE41561	-0.000693729	-0.00333985	-0.000270384	-0.0021126	-0.000698829	-0.00164792	-0.00177643	-0.00268893	3.38742
RELA.HUVEC-C_TNF_JQ1.GSE53998	0.000747106	0.00267725	0.000567766	0.00179272	0.0011664	0.00157892	0.00199899	0.00137167	3.37718
RBPJ.GSC8-11.GSE74557	0.00062578	0.00195907	3.75241e-05	0.00143559	0.000960676	0.00115158	0.00164801	0.00222589	3.37586
ZSCAN16.HEK293.GSE76494	-4.01414e-05	0.00236538	0.000361335	0.00171631	0.000799014	0.00109497	0.00347939	0.00137672	3.37514
RAD21.THP-1_siNIPBL-NS1-Pam3csk-7h-Flavo-3h.GSE103477	0.000595043	0.0036099	0.00044859	0.00214807	0.0010246	0.00135988	0.00417093	0.00178032	3.35138
ZNF141.HEK293T.GSE78099	-0.000166846	0.00279372	-0.000514421	0.000847886	0.000265549	0.000790359	0.00149186	0.00237251	3.34894
RELA.HUVEC-C_TNF_0M.GSE34500	0.000151623	0.00118552	-0.000112995	0.00212608	0.000527902	0.000929169	0.00289966	0.00233567	3.34757
CBFB.SaOS-2.GSE76937	0.000239494	-0.00292108	0.000261631	-0.00155984	-0.000749924	-0.00126554	-0.0024466	-0.00266381	3.34595
ZNF207.MCF-7.ENCSR096KWU	-0.000419904	-0.00234881	-0.000581773	-0.000626824	-0.00140218	-0.000744693	-0.00282832	-0.00254668	3.32845
FOXM1.HEK293T.ENCSR831EIW	-0.000670388	0.000461308	0.000828283	-0.00424541	0.000715442	-0.000765681	-0.00243442	0.000101973	3.32557
TAL1.erythroid.GSE42390	-8.04056e-06	-0.00328086	-0.000471595	-0.00139975	-0.00091048	-0.00122774	-0.00226831	-0.00156789	3.325
AR.VCaP.GSE56086	-0.000268947	-0.00311297	3.81141e-05	-0.00163383	-0.000996935	-0.00140401	-0.00213777	-0.00231807	3.29814
STAT1.HeLa-S3.ENCSR000EZK	5.39031e-05	-0.00245382	0.000460996	-0.00179658	-0.000310604	-0.000709291	-0.00421125	-0.00108896	3.28907
MAFK.A-549.ENCSR541WQI	-0.000500057	-0.00302511	-0.000451502	-0.0015525	-0.000828688	-0.00115527	-0.00230587	-0.00203228	3.27083
CHD1.WA01.ENCSR000AQK	-0.000737801	-0.00249374	-0.000799809	-0.0016563	-0.00102171	-0.00121784	-0.00190124	-0.00124805	3.26266
PAX5.OCI-Ly7.GSE69558	0.000130849	-0.00158657	-0.000395827	-0.00138798	-0.000349656	-0.00156492	-0.00236402	-0.00166426	3.25486
BRD4.SUM1315_DMSO.GSE63581	0.000367336	0.00388143	0.000262067	0.00217952	0.00103988	0.000918944	0.00476122	0.00200887	3.24515
NFKB2.L1236.GSE63736	0.000854632	0.00225162	0.000902466	0.00103347	0.000697273	0.000538066	0.00395303	0.00116003	3.24438
ZSCAN5C.HEK293.ENCSR731AGO	-0.000526255	-0.00155804	-0.000671371	-0.00178947	-0.000659101	-0.000777712	-0.00228679	-0.00159907	3.2217
FOS.endothelial_umbilical-vein.ENCSR000EVU	0.000160472	0.00245166	0.000122768	0.00144434	0.000626634	0.0013428	0.00317966	0.00222563	3.20491
SUZ12.CRL-7250_shSS18-SSX.GSE108025	-0.000129258	-0.00404306	-0.000196232	-0.00264367	-0.000955819	-0.0009929	-0.00607984	-0.00223948	3.18702
ESR1.breast_tumor_Male_6.GSE104399	0.000559276	0.00189476	0.000799562	0.00144301	0.000659161	0.000904869	0.00288999	0.00112832	3.18206
FOXA2.BJ1-hTERT_FOXA2_GATA4_Coexp.GSE92491	0.000813873	0.000959797	0.000819595	0.00160363	0.000959165	0.000966884	0.00198728	0.00122965	3.16574
BRD4.HCT-116.GSE73319	-0.000269852	-0.00187816	-0.000276258	-0.00164578	-0.00109141	-0.00107144	-0.00288424	-0.001821	3.14675
GTF2A2.K-562.ENCSR801RPW	0.000967104	0.000908266	0.00141124	0.00133758	0.000659952	0.00122544	0.00252696	0.00137729	3.145
EZH2.myotube.ENCSR000ASZ	-0.000252085	-0.0035207	0.000145004	-0.00260892	-0.00119612	-0.000109918	-0.00488262	-0.00126123	3.12703
ZNF281.HEK293.GSE76494	-0.00047136	-0.00162995	-0.00024156	-0.00081341	-0.00106676	-0.00150119	-0.00220498	-0.00199332	3.11587
ESR1.MCF-7_E2.ERP000901	-0.000108611	-0.00283314	-0.000253011	-0.00193439	-0.00106446	-0.000908666	-0.00377046	-0.00248247	3.1069
SMAD3.NCI-H441.GSE51509	0.000220366	0.00289339	0.000486103	0.00157024	0.00110808	0.00116894	0.00248589	0.00244758	3.10236
MAF1.THP-1_monocytes.GSE96800	-8.6276e-05	0.00281291	9.0649e-05	0.000314879	0.000994228	0.00109241	0.00193193	0.00143877	3.0928
EZH2.astrocyte.ENCSR000ARR	4.07228e-05	-0.00385536	3.45984e-05	-0.00227863	-0.000844122	-0.00135045	-0.0055316	-0.0026211	3.08676
ZNF184.HEK293.ENCSR020UPN	0.000326673	0.00245882	0.000259592	0.00165206	0.00120917	0.00100074	0.00209577	0.00196073	3.0858
EZH2.keratinocyte.ENCSR000ARK	-0.000162572	-0.00377184	-0.000244494	-0.00198696	-0.00122857	-0.00173448	-0.00395075	-0.002734	3.07943
HEXIM1.A-375_A771726.GSE68052	-0.000379904	0.00299874	0.000103181	0.00127984	0.000754159	0.0007733	0.00348789	0.00169865	3.0686
NR3C1.U2OS_GLUCC.ERP007081	-0.000771968	-0.00187814	-0.00045212	-0.00175117	-0.00115464	-0.000690406	-0.000794428	-0.00195117	3.06767
EP300.SK-N-SH.ENCSR000BUA	0.000107864	0.00323469	-0.00022444	0.00186291	0.00064596	0.000387397	0.00485508	0.00114076	3.06214
HDAC2.WA01.ENCSR000BNR	-0.000249152	-0.00257268	-0.000455409	-0.00166738	-0.00122142	-0.00155262	-0.000125127	-0.00170925	3.05971
NFATC3.K-562.ENCSR670FDA	-0.00045999	0.00270717	-0.000519365	0.00132793	7.99378e-05	0.00067039	0.0021207	0.00192343	3.05626
RELA.GM18951.ENCSR000EBD	0.000443638	0.00397571	0.000617775	0.00145655	0.0010102	0.000359464	0.00173979	0.000973835	3.05043
CREBBP.NCI-H3396.GSE32349	-0.000103043	0.00266877	-0.000219081	0.000760057	9.34194e-05	-0.000111603	0.00424895	0.00160257	3.04533
NCOR2.LS180.GSE39277	0.000314383	-0.00160229	0.00072236	-0.00153863	-0.000635953	-0.000435133	-0.00232163	-0.00139077	3.04257
KMT2A.L826.GSE83671	0.000304962	0.00320797	9.2186e-05	0.00126515	0.00107373	0.00131438	0.00263465	0.00215084	3.03004
TEAD4.SK-N-SH.ENCSR000BUQ	0.000120647	0.00296381	0.000122846	0.00155223	0.000457767	0.000703979	0.00266773	0.00195523	3.01988
CTCF.breast_epithelium.ENCSR304XUZ	0.00018213	-0.00336134	0.000259922	-0.00161475	-0.000661234	-0.000397604	-0.00434737	-0.00204477	3.01602
SUZ12.WA01.ENCSR000ATS	-0.000309079	-0.00315146	-0.000501882	-0.00139906	-0.000759067	-0.00134453	-0.00154556	-0.00215756	3.01534
NFE2L2.IMR-90.ENCSR197WGI	0.000210199	0.00283177	0.000146018	0.00146254	0.000537024	0.000953216	0.00317788	0.00150174	3.01206
TP63.JHU-029.GSE88859	-0.000359805	0.00246957	-0.000219751	0.00061952	0.000571509	0.00095694	0.00273655	0.00167935	3.00769
ESR1.breast_tumor_Male_23.GSE104399	0.000185946	0.0023974	-2.05366e-05	0.00155187	0.000400844	0.00120937	0.00258515	0.00218301	2.99614
ESR1.MCF-7.GSE71276	0.00026082	0.00222625	-0.000446818	0.00145699	0.000890239	0.000781144	0.00353892	0.00181073	2.99574
BHLHE22.CAL-1.GSE43876	0.000917583	0.000681412	0.000913515	0.000905525	0.000870052	0.00207096	-7.37269e-05	0.00199499	2.99573
NR3C1.U2OS_siHic5siNS.GSE109383	0.000373488	0.00279472	0.000496661	0.00119302	0.000979126	0.000773107	0.00138528	0.00166504	2.99279
STAG2.HCAEC.GSE101921	0.000171484	0.00290816	0.000297361	0.00188783	0.00120877	0.000937873	0.00237693	0.00196565	2.98912
CHAMP1.K-562.ENCSR065XVO	0.000221364	0.00236351	0.000499137	-0.000936048	0.00108311	-0.000687418	0.00394439	0.000845077	2.98086
AHR.MCF-7_DMSO_1d.GSE90550	0.000208488	0.00218382	0.000277709	0.00153873	0.000735246	0.000212543	0.00372566	0.00120529	2.97443
MEF2B.GM12878.ENCSR177VFS	0.000147127	0.0026402	0.000226407	0.00158957	0.000864045	0.00113758	0.00285858	0.00202463	2.97121
RELA.AC16.GSE51169	-0.000627326	-0.00252206	-4.5116e-05	-0.000595313	-0.000166309	-0.00116602	-0.00363192	-0.000911773	2.97031
BRD3.U-87MG_GBM.GSE99171	-0.000503727	-0.00281799	-0.000547509	-0.00147422	-0.00140254	-0.00147429	-0.00255974	-0.0022162	2.96587
GR.T47D-A1-2_Dex.GSE112491	-0.000268915	-0.0032543	-4.98247e-05	-0.00119335	-0.0011832	-0.000668444	-0.00110872	-0.00198334	2.96088
KMT2A.RS4-11.GSE38403	-0.00042196	-0.0023218	-0.000631144	-0.00153833	-0.00100152	-0.0014445	-0.00062858	-0.0023247	2.95799
CTCF.heart_left-ventricle.ENCSR791AYW	0.000399061	0.00301079	0.000550329	0.00182922	0.000866681	0.000963926	0.00291108	0.00209447	2.9377
EGR1.GM12878.ENCSR000BRG	-0.000476847	-0.00176254	-0.000607421	-0.0012073	-0.00106067	-0.00135418	-0.0014114	-0.00179055	2.93149
CREBBP_M768.NCI-H3396_ETOH.GSE32349	0.000136114	-0.00190003	-0.00066813	-0.000991931	-0.000202034	0.000536936	-0.0034901	-0.000661527	2.91715
ZNF189.HEK293T.GSE78099	0.000275958	-0.00124119	0.000289525	-0.0011225	-0.000568216	-0.0011137	-0.0023126	-0.00154731	2.91618
NR3C1.HeLa-B2_GRKD_DMSO.GSE24518	0.000288544	0.00245034	0.000353814	0.00161231	0.000221319	0.000925971	0.00122996	0.00205993	2.90695
FOXP1.LNCaP.GSE62492	-0.000882401	-0.00184047	-0.000546545	-0.00132508	1.87662e-05	-0.00147868	-0.00107121	-0.00146755	2.90077
MYC.PAVE.GSE47152	0.000427485	0.00105422	0.000392116	0.00129973	0.000480843	0.00188722	0.00208031	0.00191491	2.8845
TCF7L2.MCF-7.ENCSR000EWT	0.000596655	0.00118951	0.000391888	0.00100155	0.0014178	0.000651614	0.00191548	0.00278138	2.87754
ESR1.MCF-7_GLYC.ERP002305	-0.000655678	-0.00297853	-0.000536719	-0.00127151	-0.00103561	-0.0011626	-0.00229994	-0.00227535	2.87298
IRF4.NCI-H929.GSE56857	-0.000369475	-0.00238191	-0.000326124	-0.000914234	-0.000900494	-0.000798537	-0.00245391	-0.00165445	2.86856
KDM1A.K-562.ENCSR000ATX	8.24575e-05	0.00335061	0.00025071	0.00183861	0.000759271	0.000749894	0.00267064	0.0015205	2.86328
FOXA2.liver_CARN1618.ERP008682	0.000411134	0.00164221	0.000289516	0.00136552	0.0012123	0.00107814	0.00223594	0.00176547	2.85789
TFDP1.U266B1.GSE80661	-0.00099081	-0.00240843	-0.000212886	-0.00251789	-0.000838787	-0.00158375	-0.000766925	-0.00215905	2.85096
KLF5.YCC-3.GSE51705	-0.000195361	-0.00055274	-0.000420724	-0.00206015	-0.000721828	-0.00144411	-0.00192755	-0.0010554	2.85086
TEAD1.H69.GSE62274	-0.000468913	-0.00192846	2.76503e-05	-0.000521947	-0.000876437	-0.00134475	-0.00127666	-0.00148736	2.85062
TAF2.hESC.GSE17917	0.000377297	0.00176429	0.000994867	0.00104074	0.000848239	0.000555014	0.0027953	0.000621475	2.84931
ETV1.GIST48_siSCR.GSE106624	0.000302621	0.0027514	-2.0584e-05	0.00152303	0.000887052	0.00132251	0.00152077	0.00253675	2.8435
EZH2.SF8628.GSE94834	0.00010586	-0.00355467	0.000155258	-0.00203569	-0.000781768	-0.000451547	-0.00430385	-0.00156771	2.84295
ESR1.HCC1428_TLED.GSE27300	-0.000136933	-0.00213919	-1.00844e-05	-0.00102807	-0.000772167	-0.000867131	-0.00260536	-0.00154907	2.83619
TP63.keratinocyte.GSE33571	0.000229396	0.00246151	0.000182987	0.00135019	0.000272632	0.000724439	0.00300496	0.00131091	2.8204
KDM1A.SKNO1_DMSO.GSE71739	0.000173829	-0.00153479	-0.000405023	-0.00113664	-0.000358675	-0.000651651	-0.00332838	-0.00148402	2.8197
TEAD4.SK-MEL-147.GSE94488	0.000221773	0.00302126	0.000305303	0.00154793	0.000701121	0.000342479	0.00336679	0.00182401	2.81568
NKX2-1.H9_derived-cIN.GSE99937	0.000112613	0.00144014	0.000194538	0.00146874	0.000770615	0.000689198	0.00178311	0.00213351	2.81502
ESRRA.MCF-7.ENCSR954WVZ	0.000356503	-0.00150965	-4.42142e-05	-0.00165528	-0.000587123	-0.000859712	-0.00380809	-0.00120635	2.80671
NCOA1.MCF-7.ERP000901	0.000219843	0.00145328	-0.000385895	0.00122505	0.00050191	0.000214273	0.00284039	0.00190168	2.80523
TAF1.neural.ENCSR000BTX	0.000593129	0.00310141	-0.000178315	0.0023852	0.000837497	0.00100077	0.00368236	0.00228545	2.80378
ZFX.DAOY.GSE45394	0.000126728	0.00217181	0.000381952	0.00174054	0.00109324	0.0013298	0.00208892	0.00217347	2.80148
ATF3.liver.ENCSR205FOW	7.03234e-05	-0.00230814	-0.000193093	-0.00120208	-0.000686755	-0.00134824	-0.00278457	-0.00212784	2.79248
ZNF90.HEK293T.GSE78099	-0.000160568	0.00172342	-0.000440893	0.00131103	0.000177995	-0.000512755	0.00315421	-0.000631581	2.78709
EP300.GM12878.ENCSR000BHB	-0.00054408	-0.00186515	-0.000667834	-0.000954312	-0.000968683	-0.00177064	-0.00064343	-0.00198817	2.78673
PRKDC.MCF-7_E2.GSE60270	-0.000290238	0.00208171	7.63249e-05	0.00148105	0.000720819	0.000885642	0.00259212	0.00152607	2.78571
FOXM1.GM12878.ENCSR000BRU	-0.00140396	-0.000420234	0.000123451	-0.00340842	-0.000850285	-0.0012682	0.000561172	-0.000862154	2.7841
CHD8.T-47D.GSE62428	-0.000704007	-0.00166468	-0.000717584	-0.00137073	-0.000819032	-0.00161454	-0.0019625	-0.00188872	2.78347
EZH2.A-1847_CARM1-KO.GSE95643	0.000346946	0.000535153	0.000525201	0.000706108	0.00105427	0.00180113	0.00332051	0.000658461	2.78055
KDM5B.MDA-MB-231.GSE46055	-2.84561e-05	0.00371564	0.00063852	0.0015973	0.00136058	0.0011983	0.00209912	0.00165514	2.77564
SMC1A.Primary-epidermal-keratinocyte.GSE85526	-0.000142054	0.00268886	0.000170558	0.00138815	0.000444549	0.000778195	0.0029915	0.00163941	2.77465
GATA4.KATOIII.GSE51705	0.000465826	0.00145565	-4.96674e-06	0.000812512	0.000808788	0.000854656	0.00201429	0.00174056	2.7723
EZH2.A-1847.GSE95643	0.000348169	0.00283039	0.00057107	0.00118945	0.000615616	0.000118924	0.00505542	0.00139766	2.77037
JUNB.MCF10A-Er-Src_TAM.GSE115597	0.000336873	0.00179915	0.000803658	0.000946317	0.00099788	0.0014026	0.00150902	0.00164099	2.75384
ZBTB48.HeLa_ZBTB48-KO.GSE96776	-8.94707e-05	0.00423386	0.000495348	0.00138283	0.000860019	0.000780887	0.00400547	0.000893674	2.75162
CTCF.macrophage_ZIKVneg.GSE118305	9.1802e-05	0.00404333	-0.000103678	0.00195627	0.000916945	0.000646619	0.00406839	0.00171555	2.74635
HIF1A.RCC10.GSE101063	-1.70382e-05	0.00106717	0.000204108	0.00127388	0.000234764	0.00135264	0.00288449	0.00213224	2.7451
RCOR1.MCF-7.ENCSR391JII	-0.00024873	-0.00153717	-0.000463837	-0.00127065	-0.000976985	-0.00144404	-0.000754869	-0.00197261	2.74184
TEAD4.MDA-MB-231.GSE66081	-2.08818e-05	-0.00236174	0.000349868	-0.00169844	-0.000380528	-0.000624248	-0.00314595	-0.00139376	2.7418
IRF1.HAEC_IL1b_4h.GSE89970	-0.000272555	-0.000861207	1.5014e-05	-0.00182475	-0.000600349	-0.000521177	-0.00297379	-0.00143837	2.74014
HMGB1.HUVEC-C.GSE98245	0.000382716	0.00304819	0.00027239	0.00170017	0.00139171	0.00134966	0.00268053	0.00185124	2.73971
EZH2.K-562.GSE97661	6.38416e-05	0.00318341	0.000752291	0.00177585	0.00146261	0.00163154	0.00329023	0.00158726	2.7299
ZNF44.HEK293T.GSE78099	-0.000203007	0.00115544	-0.000888217	0.00136589	-8.22855e-05	0.000218859	0.00235048	0.00149596	2.72696
FOXA1.MCF-7.ERP001226	0.000249808	0.00283358	0.000114824	0.00153408	0.000163654	0.00122712	0.00241126	0.00225238	2.72406
CTCF.lung_left_upper-lobe.ENCSR799TJD	-0.00044316	-0.00291444	-0.000299475	-0.00138879	-0.00109664	-0.00159567	-0.0020375	-0.00200396	2.72345
NCOR1.LS180.GSE39277	0.000623713	0.000763359	0.000634379	0.00116484	0.000725118	0.00152292	0.000112123	0.00185326	2.71181
FOXA1.LNCaP_ETOH24H.GSE58428	0.000298491	0.0021211	0.000470787	0.00148114	0.0011513	0.00093774	0.00212188	0.00194107	2.70958
TAF7.K-562.ENCSR000BNM	-0.00020113	-0.00268856	-0.000423048	-0.00159335	-0.000410802	-0.00113326	-0.00206799	-0.00154773	2.70555
GATA1.K-562.ENCSR000EWM	-0.000792149	-0.00176433	-0.000171669	-0.000795769	-0.00161735	-0.00106375	-0.0014591	-0.00130444	2.70503
RELA.GM18505.ENCSR000EAW	0.000495001	0.00189537	0.000774555	0.00134001	0.00118768	0.000600359	0.00147316	0.00109649	2.70352
ESR2.MDA-MB-231_estradiol.GSE108979	-0.000208393	0.00281133	-7.94455e-05	0.00137869	0.000647247	0.000689562	0.00245543	0.00182196	2.69468
BCL11A.MDA-MB-157.ERP003925	0.000537654	0.00107086	-0.000161725	0.00110819	0.00021598	0.00116655	0.00262691	0.0011654	2.69147
ESR1.breast_tumor_Male_9.GSE104399	-0.000148743	-0.00270446	-0.000137352	-0.00125907	-0.000996789	-0.0010302	-0.00210409	-0.00167576	2.69123
EZH2.Hep-G2.ENCSR000ARI	-0.000165948	0.00286324	-0.000584861	0.00144925	0.000734841	7.50076e-05	0.00458375	0.000744768	2.68572
MYC.LoVo_PHASEM.GSE51290	2.79995e-05	-0.00187627	-0.000617279	-0.00131322	-0.000662948	-0.000903647	-0.00210934	-0.00159356	2.68431
MYNN.HEK293.ENCSR707BNG	-0.000364761	-0.00181513	-0.000671395	-0.00082645	-0.000651277	-0.00118114	-0.00149963	-0.00135586	2.67808
CTCF.skin_lower-leg.ENCSR582MTM	0.000362449	0.00245656	-8.44499e-05	0.00113702	0.000713635	0.00095382	0.00292916	0.00180432	2.66682
AR.prostate_DHT.GSE61838	-0.000325115	-0.00271547	-0.000330225	-0.000477541	-9.99936e-05	-2.60242e-05	-0.00482527	0.000282493	2.66484
STAG2.MCF-10A.GSE101921	-0.00045489	-0.00214736	-0.000167149	-0.00143518	-0.000818227	-0.00137661	-0.00186553	-0.00201673	2.66374
SMC3.IMR-90.ENCSR000HPG	0.000264048	0.00247184	0.000586673	0.00108967	0.000577753	0.00106188	0.00219934	0.00199777	2.65383
CBX2.HEK293T.GSE34774	-1.39873e-05	-0.000982298	-0.00062156	-0.0010286	-0.000822209	-0.000889434	-0.00177986	-0.00123038	2.65285
BRD4.HT29.GSE73319	-7.07519e-05	-0.00322141	0.000153476	-0.00167899	-0.000818916	-0.00076604	-0.00445141	-0.0019812	2.65042
CLOCK.BA40-neocortex_3.GSE96659	0.000304744	0.00173388	-9.88565e-06	0.0014876	0.000425336	0.000708076	0.00246906	0.00127193	2.64973
SUZ12.LNCaP.GSE39459	0.000348712	0.00231249	-4.70741e-05	0.00113087	0.000844306	0.000621622	0.00282592	0.00123337	2.64116
ZNF786.HEK293T.GSE78099	0.000336084	-0.0015126	-0.000476379	-0.000565117	-0.000757279	-0.000862785	-0.00212381	-0.000980319	2.64005
PGR.breast_tumor_Male_28.GSE104399	3.63054e-05	-0.00270287	-6.5012e-05	-0.0012991	-0.000748586	-0.000407652	-0.0044702	-0.000980742	2.63943
KLF4.hiPSC.GSE56567	4.10396e-05	0.00214799	-0.000134702	0.000944578	0.000191763	0.000331349	0.00241966	0.0025666	2.63298
ZNF146.HEK293.ENCSR689YFA	-0.00017374	-0.00301211	-0.000235185	-0.00124267	-0.000454772	-0.000838044	-0.00187615	-0.0020078	2.63279
NFATC1.HUVEC-C_VEGF.GSE49428	0.000231872	0.00410105	0.000180128	0.00249958	0.000853968	0.00143761	0.00379204	0.00293173	2.63187
MEIS1.SEM.GSE38339	0.000413268	0.00160528	-0.000134658	0.00173939	-5.6038e-05	0.00134338	0.00114156	0.00166695	2.63174
EZH2.Pfeiffer.GSE45982	0.000483868	0.00153749	0.000483994	0.000766358	0.000730208	0.00108434	0.00112539	0.00134803	2.62899
TP53.MCF-7_nutlin.GSE86164	0.00021852	0.0020436	0.000294763	0.00171449	0.00072991	0.000842119	0.00274007	0.00125538	2.627
SMAD3.BGO3_DIFF_0H.GSE36578	0.00069028	-0.000388105	0.00053919	0.000874647	0.00117474	0.00159549	0.00118459	0.000558644	2.62538
MED1.NCI-H2171.GSE36354	6.98911e-06	-0.00254914	-1.32133e-05	-0.000536031	-0.00103929	-0.00113179	-0.00103596	-0.00200781	2.62012
JUN.786-O.GSE86092	0.000334356	0.00164542	0.000491833	0.000951347	0.000786126	0.000732192	0.00155108	0.00177139	2.61924
NKX2-1.NCI-H1819.GSE39998	-0.000260616	-0.00140007	-7.48928e-05	-0.000662704	-0.000650013	-0.00161612	-0.00152855	-0.0019471	2.61337
ZMYND11.HeLa.GSE51672	0.000428948	-0.00106619	0.000845394	0.000355791	0.000435829	8.38398e-05	-0.00362552	0.00125044	2.61219
ESRRA.GM12878.ENCSR000DYQ	1.69598e-05	-0.00220119	0.000146775	-0.00149197	-0.000259338	-0.000485238	-0.00384326	-0.00100172	2.60904
AR.LNCaP.ERP001226	0.000528018	0.00137263	0.000696353	0.00131834	0.00102294	0.00166126	0.000419681	0.0015042	2.60615
KAT2B.A-549.ENCSR356WVQ	-3.6861e-05	0.00220833	0.000160311	0.000644765	0.00118549	4.98112e-05	0.00316021	0.000690299	2.60218
TBX3.Hep-G2.ENCSR605YWG	0.000142836	-0.00217026	8.78809e-05	-0.000623652	-0.000149292	-0.000653917	-0.00401616	-0.00136098	2.59562
ESR1.T-47D-B.GSE80358	0.000143066	0.00254146	3.64475e-06	0.000842928	0.000756651	0.00080699	0.00256797	0.00181773	2.5955
GTF3C5.IMR-5_CD532.GSE78957	-0.000617283	0.00148766	-0.000363653	0.00133043	0.000217273	0.000203934	0.00287425	0.00109185	2.59455
MED1.hESC_PRIMED.GSE69646	0.000139133	0.00223074	0.000123674	0.00164707	0.000832625	0.0010014	0.003162	0.00152247	2.57687
SPI1.RS4-11_DEX.GSE71616	0.000184847	0.00218865	0.000384231	0.00113613	0.00114294	0.00187506	0.00073354	0.00110979	2.57604
KDM1A.A-549.ENCSR639GWS	-0.000398565	-0.0020478	0.000429501	-0.00162771	-0.00049767	-0.000703576	-0.00173836	-0.00121363	2.57537
RAD21.liver.ENCSR635OSG	0.000530277	0.00269446	1.92089e-05	0.0013452	0.000473668	0.00116883	0.00288316	0.00166224	2.56746
BRD4.NCI-H2171.GSE42355	0.000241919	0.00308973	0.000205834	0.00167287	0.00107818	0.00183485	0.0035625	0.00259097	2.56596
TRIM28.WIBR3_NAIVE.GSE84382	-0.000292147	-0.00233063	0.000170369	-0.000917158	-0.000740987	-0.000769599	-0.000840733	-0.00117161	2.56229
NR3C1.A-549.ENCSR000BJT	-7.18173e-05	-0.00285497	5.63013e-05	-0.00127742	-0.000545363	-0.000929404	-0.0032139	-0.00157297	2.56014
ESR1.MCF-7_E2-160min-ERalpha.GSE94023	-0.000226384	-0.00229489	-0.000445521	-0.00146079	-0.00109445	-0.000899542	-0.00120127	-0.00229654	2.55613
TCF7L2.HeLa-S3.ENCSR000EVE	0.000202012	0.00224034	0.000195662	0.00104378	0.00107499	0.000996982	0.00223548	0.00193868	2.54457
SMARCA4.SYO-1.GSE108025	0.00094682	0.000605709	0.000940015	0.000860605	0.000830414	0.00103932	0.00166986	0.000827651	2.54309
ESR1.breast_tumor_Male_10.GSE104399	0.00055792	0.00205305	0.000665371	0.00139007	0.000976192	0.00150158	0.00195662	0.0021055	2.54057
IRF1.K-562.ENCSR000EGL	-0.000137405	-0.00161237	-0.000137848	-0.00151848	-0.00113291	-0.00125934	-0.00171744	-0.00152071	2.53834
ETS1.ALL-SIL.GSE102209	-0.000271462	-0.00199192	-0.000359816	-0.000977726	-0.000926831	-0.000920966	-0.00217259	-0.00114571	2.53154
REST.WA01.ENCSR000BHM	-0.000163264	-0.00207796	-0.000465014	-0.0010654	-0.000968678	-0.000763338	-0.00260324	-0.00096349	2.52846
ESRRA.BT-474_HRG.GSE81651	-0.00038538	-0.0022155	-0.000746261	-0.00130523	-0.000308981	-0.00134475	-0.00431887	-0.00131139	2.52808
BRD4.HCC1395.GSE63581	5.77092e-05	0.00290609	0.000134976	0.00215906	0.0007636	0.000923898	0.00512506	0.00161467	2.52642
ZNF610.HEK293T.GSE78099	0.000200912	0.00160587	6.83208e-05	0.00193823	-0.000141026	0.000345957	0.00216099	0.00123027	2.5253
ZEB1.MIA-PaCa-2.GSE88734	0.000250178	-0.00245435	-9.96982e-05	-0.00105954	-0.00051664	-0.000795712	-0.00293622	-0.000852729	2.52504
NOTCH3.TALL-1_GSI.GSE104261	-0.000408187	-0.00146931	-0.000165994	-0.00019798	-9.26479e-05	-0.00113462	0.00164529	-0.00195482	2.52462
TBX5.G296S_4.GSE85628	8.86896e-05	0.00214445	0.000126438	0.000821566	0.00102616	0.00109375	0.000773747	0.00214392	2.52438
E2F1.HeLa-S3.ENCSR000EVJ	-0.00055174	-0.00302514	-0.00057962	-0.000597924	-0.00040991	-0.00036781	-0.00166709	-0.00191499	2.518
CTCF.skin_suprapubic.ENCSR756KRS	0.000917118	0.00169543	0.000227084	0.000969636	0.00148733	0.00190489	0.00178625	0.00198603	2.51422
HDAC2.K-562.ENCSR000BMG	0.000525509	0.001034	0.000480582	0.00108671	0.000649633	0.000592085	0.00141691	0.00178814	2.51322
SKI.Hep-G2.ENCSR754MUD	0.000400061	0.00237336	0.000471132	0.00144622	0.00145043	0.00174942	0.00166171	0.00188677	2.51017
GTF2F1.K-562.ENCSR000EHC	-0.000286953	-0.00323933	9.74775e-05	-0.00131593	-0.000760227	-0.00116321	-0.00190951	-0.00212242	2.50881
DAXX.PC-3.GSE68647	3.92944e-05	0.00221086	0.000259071	0.00137491	0.000697617	0.000427154	0.00340455	0.00138944	2.50651
EVI1.SKH1.GSE87283	6.76882e-05	0.00272542	0.00010342	0.00137116	0.000635528	0.00101432	0.00170563	0.0019259	2.5063
EZH2.GM23248.ENCSR131FFJ	-0.000203795	-0.00275077	-0.000105047	-0.00188486	-0.00103598	-0.00118422	-0.00536939	-0.00181182	2.50399
SP1.A-375_A771726.GSE68044	-9.64385e-05	0.00301679	7.54435e-05	0.00142092	0.000678386	0.000591347	0.00288402	0.00128151	2.50351
SMC3.Hep-G2.ENCSR000EDW	-0.000253396	-0.00244925	-0.000162475	-0.00122981	-0.00102992	-0.000527995	-0.0037315	-0.000924108	2.50035
RAD21.THP-1.GSE55407	0.000108341	0.00278853	2.70521e-05	0.00127595	0.000608723	0.000640035	0.00288823	0.00155181	2.49842
EZH2.A-673.ENCSR179SAO	3.47752e-05	0.00285211	-0.000448398	0.00154637	-0.000110703	0.0012591	0.00181059	0.00203549	2.49475
REST.neural.ENCSR000BTV	0.000219715	0.00303893	-0.000181362	0.00221996	0.000282551	0.000496437	0.00496411	0.00174694	2.48628
DRAP1.GM12878.GSE97661	0.000777058	0.000938854	0.000304447	0.00115651	0.00115579	0.00124743	0.000564527	0.000950664	2.48277
REST.PFSK1.ENCSR000BJP	0.000352231	-0.00220613	4.56034e-05	-0.00199687	-0.000753163	-0.000988962	-0.00201383	-0.000908164	2.48141
RUNX1.Kasumi-1.GSE45738	-0.000335712	-0.00171113	-0.000399181	-0.000891884	-0.000692122	-0.00172944	-0.000524545	-0.00165545	2.4753
STAT3.A-137.GSE85579	-9.4965e-05	0.00308205	0.000129458	0.00173947	0.000570485	0.000733559	0.00275336	0.00145752	2.47282
CBFA2T3.K-562.ENCSR697YLJ	0.00032256	0.00194623	0.000170873	0.00096023	0.000565384	0.00119149	0.00228759	0.00158071	2.47205
KDM1A.keratinocyte_diff.GSE57702	-0.000453712	-0.00104165	-0.000350598	-0.00114113	-0.00065522	-0.000847677	-0.000885676	-0.00173152	2.47104
SPIB.OCI-Ly3.GSE56857	-0.000201048	-0.00240742	8.63741e-05	-0.00126053	-0.000402662	-0.00061235	-0.00297969	-0.00146405	2.46734
ZBTB7A.HEK293.ENCSR773REP	0.000288612	0.002294	0.000537298	0.00139915	0.000842488	0.000749503	0.00186721	0.00147783	2.46594
STAT3.OCI-Ly7.GSE50723	-0.000242941	-0.00134122	-0.00054467	-0.00116697	-0.000932969	-0.00135225	-0.00177291	-0.00128316	2.46342
ZNF736.HEK293T.GSE78099	-6.03241e-05	-0.00221307	-0.00027851	-0.000750263	-0.000753783	-0.00042311	-0.000478735	-0.00181113	2.45896
GABPA.WA01.ENCSR000BIW	0.000328558	0.00246003	0.000559853	0.00122705	0.000696644	0.0011404	0.000960563	0.00143905	2.4556
NR3C1.A-549.ENCSR000BHF	-0.000234735	-0.00267065	-0.000164472	-0.00149757	-0.000847567	-0.00123884	-0.00204861	-0.00168084	2.45497
KDM1A.K-562.ENCSR360HRA	0.000785094	0.000653607	0.00147773	0.000624436	0.00214145	0.00018034	0.00229899	0.000148058	2.44983
RELA.HUVEC-C_Notch1kd_IL1beta.GSE87552	-0.000619849	-0.00134718	-0.000277422	-0.00132098	-0.00095576	-0.000729011	-0.00255636	-0.00103135	2.43744
DDX5.NTERA2.GSE58641	0.000436064	0.00116189	0.000276136	0.00115293	0.00120738	0.00156622	0.00168282	0.000457989	2.43541
NCOR2.LS180_125.GSE39277	9.5902e-05	-0.00184778	-0.000263993	-0.00132726	-0.00119061	-7.22898e-05	-0.00180126	-0.000675239	2.43447
ESR1.endometrioid-adenocarcinoma_tumor_2.GSE94031	0.000440888	0.00206456	0.000859502	-8.59257e-05	0.000987269	0.00102463	3.41479e-05	0.00167733	2.43359
MYC.HFF_OHT_SHBPTF.GSE65544	0.00064397	0.00167176	0.000404611	0.0010521	0.000818715	0.00135956	0.000554015	0.00130095	2.43351
NR1H2.HT29_GW3965_2H.GSE77039	0.000111533	-0.00281128	0.000196894	-0.00095265	-0.00019894	-0.000441078	-0.00338586	-0.00163019	2.43333
TFAP2C.UCLA1-hESCs_5iLAF-media.GSE101074	0.00028061	0.00277691	0.000286258	0.00152982	0.00046228	0.000936528	0.00237502	0.00161411	2.43278
ETV1.GIST-T1.GSE106624	-0.000266208	-0.00182212	-0.000346055	-0.00116832	-0.00110338	-0.000960484	-0.0027361	-0.00163622	2.42535
PPARG.HUVEC-C_PPARG_HYPO.GSE50144	9.27181e-05	0.0020053	4.62584e-05	0.000699307	0.000811002	0.000762272	0.00225188	0.00156919	2.42477
REST.SK-N-SH.ENCSR000BJJ	1.32038e-05	0.00260921	-0.000527285	0.00126305	0.000967535	0.000346675	0.00155602	0.0010784	2.41967
ESR1.MCF-7_estradiol-Dex_4h.GSE99626	0.000317829	0.00268398	0.000367843	0.00158986	0.0010177	0.00121067	0.00185649	0.00139101	2.4167
ATF3.primary-dermal-fibroblasts_overexpressed.GSE81403	3.11007e-05	0.00228961	-2.51537e-05	0.00107275	-0.000532016	-0.000988438	0.00400884	-0.000266246	2.4158
NFKB1.MCF10A-Er-Src_TAM.GSE115597	-6.95769e-05	-0.0019771	0.000173517	-0.00168992	-0.000445525	-0.00078069	-0.00276683	-0.00161272	2.41247
VDR.THP-1_EtOH_1d.GSE89431	-7.87326e-05	-0.00122765	-0.000429915	-0.000716057	-0.000579881	-0.00143412	-0.000879171	-0.00177545	2.41169
ESR1.T-47D-B_E2_R5020.GSE80358	-0.000521381	-0.00189346	-0.000464106	-0.000538691	-0.000718464	-0.000674846	-0.00254715	-0.00106971	2.41167
HOXB13.LNCaP.GSE56288	0.000244032	0.00248179	-6.23001e-05	0.0013369	0.000224177	0.000861732	0.00123011	0.00157119	2.40818
STAG1.HCAEC.GSE101921	0.000136712	0.00298791	0.000226305	0.00161581	0.000682875	0.000897358	0.00238815	0.00180631	2.40405
AR.LNCaP_r1881.GSE94682	0.000159593	0.00166874	-0.000512813	0.00119792	0.000147339	-0.000476929	0.00347392	0.000665511	2.39614
RNF2.A-549.ENCSR798EGJ	0.000149803	0.00209679	-2.19406e-05	0.00144846	0.000481627	0.000448434	0.00302286	0.00144343	2.39494
CEBPB.hMSC_DMI_LOW.GSE68864	0.000185852	0.00292343	3.09244e-06	0.00160588	0.000861871	0.000764028	0.00402503	0.00195849	2.39394
BACH1.Hep-G2.ENCSR699TNT	0.000816378	-0.0028501	0.000752636	-0.000343285	-0.000665758	4.78283e-05	-0.000500274	-0.00149716	2.39215
BRD4.MCF-10A.GSE72931	-0.00078528	-0.00230099	-0.000366394	-0.00168736	-0.00108619	-0.000242334	-0.00163124	-0.00163104	2.39172
NCOR1.K-562.ENCSR298JCG	4.69258e-05	0.00120878	0.000702054	-0.000489247	0.00103571	0.00113837	0.000211197	0.00232078	2.3891
ERG.HUVEC-C_VEGF_12h.GSE109625	0.000110163	-0.00233882	-0.000484843	-0.00144342	-0.000639082	-0.000772376	-0.00141572	-0.00137166	2.38729
ZNF695.HEK293T.GSE78099	-0.000396586	-0.00156246	-0.000509157	-0.000731286	-0.00116529	-0.000575733	0.000248287	-0.00156193	2.38659
BRD4.OCI-AML3.GSE104745	-0.000256446	-0.00293561	-0.00012832	-0.0014907	-0.000464473	-0.000630201	-0.00254566	-0.00138362	2.38486
ZSCAN31.HEK293.GSE76494	0.00033771	-8.67868e-05	8.33686e-05	-0.000905369	-0.000473637	-0.00186897	0.00113433	-0.00173469	2.37965
NR3C1.A-549.ENCSR000BJR	-0.000466991	-0.0024891	-0.000466563	-0.00163808	-0.000860829	-0.000580556	-0.00183219	-0.00136672	2.37912
ATF2.GM12878.ENCSR000BQK	0.000582956	0.00235388	0.000404651	0.00105689	0.000689167	0.00107849	0.000812955	0.00151774	2.37327
FOXM1.MDA-MB-231.GSE40762	-0.000753498	-0.00118516	1.33263e-05	-0.00214779	-0.000851297	-0.00109219	-0.0016433	-0.00138991	2.37228
E2F1.K-562.ENCSR563LLO	-0.000409617	-0.00284551	-4.2167e-05	-0.00175087	-0.000559236	-0.000873085	-0.0019486	-0.00153036	2.37147
FOSL1.143B.GSE74230	0.000358049	0.000841314	0.000326659	0.000982714	0.000476116	0.000979994	0.00334227	0.000972364	2.36937
AR.PC-3_R1881.GSE54110	0.000455433	0.00268546	0.000767248	0.000222574	-0.000345996	2.01999e-05	0.00116411	0.00206962	2.3609
ESR1.MCF-7_estradiol-DHT_45min.GSE99626	0.000199886	0.0016775	0.000586334	0.00100861	0.000540852	0.000784815	0.00217324	0.000972637	2.36009
HNF4A.GP5D.GSE51234	-0.000262348	-0.00164196	-0.000574974	-0.000890823	-0.00103917	-0.000613747	-0.00175208	-0.00115948	2.35832
TP53.IMR-90_APO.GSE53491	7.35671e-05	0.00298484	8.76773e-05	0.00168453	0.000805995	0.000926002	0.00305332	0.00196864	2.35816
FOXA1.Hep-G2.ENCSR000BMO	-7.50734e-05	-0.00290493	-0.000247001	-0.00142969	-0.000747302	-0.000605374	-0.00289552	-0.00154484	2.35226
BCL3.GM12878.ENCSR000BNQ	-0.0004031	-0.00200957	-0.0004354	-0.00138767	-0.000824198	-0.000582043	-0.000572491	-0.00184623	2.35217
NR3C1.U2OS_SHHIC5.GSE65847	-0.000316408	-0.00168754	5.81187e-05	-0.00142341	-0.000492913	-0.000347441	-0.00202291	-0.001664	2.35075
MYCN.MYCN-3_low.GSE83317	-0.000166014	-0.00158013	-0.000181161	-0.000785004	-0.00083189	-0.000771488	-0.0021763	-0.00106713	2.3485
RELA.monocyte_notreatment.GSE100381	0.00036444	-0.0022103	-0.000460952	-0.00104098	-0.00042244	-0.000446327	-0.00233798	-0.00136513	2.34181
ELF4.HEK293T.ENCSR778QLY	0.000211327	0.00240996	0.00049468	0.00111606	0.00113052	0.0005683	0.00268714	0.00151379	2.34011
JUN.HAEC_IL1b_4h.GSE89970	-1.726e-05	0.00312828	0.000316476	0.00156044	0.000490423	0.000784352	0.00191047	0.00159815	2.33857
XBP1.MDA-MB-231_HYPO_GLUDEP.GSE49952	-0.000293206	-0.00175408	-0.000482983	-0.00135774	-0.000908851	-0.000735723	-0.00257001	-0.00158022	2.33783
SOX4.MRC-5_1DPT.GSE75910	0.000101447	0.00215381	0.00010042	0.00124173	0.000573684	0.000693146	0.0025846	0.00145222	2.33768
REST.GM23338.ENCSR871KYB	-0.000513998	-0.000614485	-0.000583238	-0.00170842	-0.000880393	-0.00114419	-0.00161923	-0.000213891	2.33738
CTCF.heart_left-ventricle.ENCSR544APK	0.000372131	0.00293861	0.000111661	0.00172017	0.000421558	0.00052618	0.00269067	0.00188352	2.33513
FOXA2.BJ1-hTERT_Mimo.GSE92491	-4.8786e-05	-0.00177116	0.000188536	-0.00109671	-0.000604698	-0.00050888	-0.00322399	-0.00132607	2.33307
HDAC2.VCaP_DHAT_2H.GSE28950	-0.000190218	-0.00208896	6.51223e-05	-0.00145523	-0.000434605	-0.00115746	-0.000938262	-0.00174961	2.33213
BRD4.IMR-90_SENES.GSE74238	0.000225453	0.00207364	-0.000164807	0.00148092	0.000278853	0.00065317	0.00248092	0.00102767	2.33131
ESR2.MDA-MB-231_LY500307.GSE108979	-0.000329085	0.00252897	7.18093e-05	0.000946812	0.000322855	0.000132947	0.00212675	0.0015345	2.33014
NELFA.HeLa_Flavo-PJ34-0-H2O2.GSE100742	-0.000294542	-0.00149876	-0.000233179	-0.000957409	-0.000331141	-0.000707354	-0.00151116	-0.00135325	2.32995
E2F1.HeLa.GSE22478	-0.000618362	-0.00194525	-0.000440381	-0.00131486	-0.00101308	-0.00139858	-0.00189132	-0.00116526	2.32892
ARID3A.Hep-G2.ENCSR000EDP	-0.00021165	-0.00197639	-0.000351425	-0.00116379	-0.000911913	-0.00100776	-0.00223614	-0.00131384	2.32869
HNF4A.GP5D_SIRAD21.GSE51234	0.000366586	-0.000527545	-5.13301e-05	-0.00109615	-0.000669878	-0.000178039	-0.00390552	-0.00103679	2.32726
AR.LNCaP-abl_DMSO.GSE80238	0.000311309	0.00249675	5.76492e-05	0.00107466	0.000779887	0.000958446	0.00114864	0.001388	2.32604
ESR1.MCF-7_estradiol-aldosterone_45min.GSE99626	-0.000492842	-0.00158325	-0.00039537	-0.000965217	-0.00107564	-0.000698248	-0.000889169	-0.00160892	2.32587
BRD4.HCT-116_JQ1.GSE57628	-0.000142666	-0.00115137	0.000132381	-0.00109012	-0.000398568	-0.000391994	-0.00363534	-0.000697255	2.32525
NELFA.HeLa_40min-Flavo-PJ34-0-H2O2.GSE93931	-0.000294072	-0.00149523	-0.000233324	-0.000954499	-0.000330364	-0.000706225	-0.00150552	-0.00134914	2.32399
ESR1.MDA-MB-134-VI_ESTROGEN.GSE51022	-0.00026232	-0.00210128	-4.42982e-05	-0.000749059	-0.0010999	-0.00109599	-0.0011978	-0.000260883	2.32388
PAX8.OVSAHO.GSE79893	-9.29693e-06	-0.000461455	0.00010095	-0.00013615	0.000324432	-0.00118966	0.00275587	-0.0014844	2.32333
HMBOX1.K-562.ENCSR757IIU	-0.000629409	-0.000927586	-0.000586134	-0.00103858	-0.000947037	-0.000745048	-0.000766678	-0.00145346	2.32321
HDAC1.VCaP_ETOH.GSE28950	-0.000373195	-0.00276264	0.000728009	-0.00156146	1.25432e-06	-0.000825397	-0.000842005	-0.00175095	2.3187
ESR1_Y537S.MCF-7_dox_E2.GSE94493	-0.000463581	-0.00193816	-0.000235794	-0.00130293	-0.000704333	-0.00071805	-0.00159729	-0.0017376	2.31087
ATF3.K-562.ENCSR000DOG	0.000383909	0.00206674	0.000333024	0.000938286	1.35434e-05	0.00106413	0.00359717	0.00161115	2.30825
ATF3.HCT-116_DMSO_KOATF3.GSE74355	0.000151264	0.00197558	-0.000321811	0.00188251	0.000518665	0.000648624	0.00131172	0.00191783	2.30822
ASCL1.NCI-H889.GSE69394	0.000253447	-0.00282731	0.000175016	-0.00114646	-0.000447722	-0.000698375	-0.000908516	-0.00180416	2.30174
TEAD4.SNU-216.GSE44416	-0.000556428	-0.00102206	-0.000384201	-0.000789953	-0.00111574	-0.0014336	-0.000633441	-0.00110948	2.30127
RCOR1.AML_OG86.GSE112074	0.000260271	0.00185251	0.000137386	0.00103853	0.000550708	0.000997723	0.000965583	0.00144108	2.2991
MAFF.K-562.ENCSR000EGI	-0.00011117	-0.00276989	7.51769e-05	-0.00159762	-0.000543084	-0.000906449	-0.00185011	-0.00166594	2.29884
MED1.hMSC-TERT4_D0.GSE104537	-7.06368e-05	0.00184157	-0.000694405	0.000675178	-0.00060482	-0.000444173	0.00315006	0.000312883	2.29489
ETS1.786-O.GSE86092	-1.83216e-05	0.00313746	0.000321716	0.00183194	0.000768808	0.000654627	0.00424099	0.00216581	2.2902
RBM22.Hep-G2.ENCSR356ECR	5.98474e-05	-0.00268921	1.56584e-05	-0.00165394	-0.000987359	-0.000682128	-0.00272301	-0.00160119	2.2894
CEBPB.HL-60_CEBPB_overexpressed.GSE100486	-0.000230777	-0.00177351	-0.000225629	-0.000954434	-0.000603736	-0.00104532	-0.00170654	-0.00161089	2.28788
ZMYND8.HEK293_Flag-ZMYND8.GSE81696	0.000724252	-0.000817125	1.02348e-05	-0.000841813	-0.000171699	-0.000317387	-0.00281308	-0.00108354	2.28604
ESR1.MCF-7_E2_talen.GSE94493	-0.000417851	-0.00258775	-0.000278734	-0.00128419	-0.000558365	-0.000998023	-0.00111006	-0.00185654	2.28451
STAT1.GM12878.ENCSR332EYT	-0.000378805	-0.00199948	-0.000247923	-0.0013889	-0.000560514	-0.00015017	-0.00178885	-0.00133185	2.28101
UBTF.K-562.ENCSR000EFW	0.000218134	0.00230857	-2.41898e-05	0.00157059	0.00061202	0.00130194	0.00158685	0.00149917	2.2809
EZH2phosphoT487.PC-9.ENCSR702GMW	7.11963e-05	-0.00252362	0.000503856	-0.00138864	-0.000442679	-0.000662128	-0.00269473	-0.00172249	2.27993
ZBTB6.HEK293.GSE76494	2.59893e-05	-0.00166839	8.02293e-05	-0.000865958	-0.000752255	-0.00091674	-0.00192448	-0.00200032	2.27753
HSF1.HT29.GSE38901	-0.000360929	0.00203299	-0.000233375	0.000640162	0.000684997	-0.000174312	0.00260068	0.000498585	2.2734
AR.MCF-7.GSE48930	-0.00066969	-0.00174045	-0.00113742	-0.000532007	-0.00122332	-0.000916883	2.59525e-05	-0.00121896	2.27248
MYOD1.RH4.GSE83726	8.64549e-05	0.00242459	0.000181422	0.00109317	0.000437495	0.000340288	0.00241257	0.00111629	2.27212
ZNF549.HEK293.GSE76494	0.000733283	0.0013298	0.000299814	0.000836694	0.00100629	0.000367929	0.000697961	0.00118971	2.27035
CEBPB.LS180_125.GSE31939	9.7582e-06	-0.00242712	1.32129e-05	-0.00125619	-0.000655103	-0.000716281	-0.00336224	-0.00157059	2.26947
CDX2.LS180.GSE31939	-0.00032384	-0.00095691	-0.000411468	-0.00132899	-0.00105916	-0.00115302	-0.0013365	-0.000513238	2.26823
ZNF610.HEK293.ENCSR691TXI	-0.000197101	-0.00233386	-0.000273869	-0.00112572	-0.000798473	-0.000591025	-0.00206039	-0.00179117	2.26614
TFAP4.DLD-1.GSE46935	-0.00016338	0.00169965	-0.000157375	0.00124304	0.000459081	0.000309692	0.00259734	0.0012927	2.26154
JUND.HeLa-S3.ENCSR000EDH	0.000282784	-0.00223922	0.000294827	-0.000982499	-0.000585926	-0.00041669	-0.00231176	-0.00152171	2.25885
MITF.melanocyte_BRAFV600E.GSE50681	-0.000111577	-0.00193437	-0.000394123	-0.000504151	-0.0006349	-0.000982839	-0.000564037	-0.0019061	2.25722
CTCF.U-937.ERP008568	0.000131267	-0.000591278	-0.000199344	-0.000481434	-0.000812524	-0.000792533	-0.00197944	-0.00165049	2.25708
RFX5.SK-N-SH.ENCSR000EHY	1.91181e-06	-0.00212232	-0.000166311	-0.000878965	-0.000843081	-0.000750453	-0.00210079	-0.00211091	2.25386
PATZ1.HEK293.GSE76494	0.000343846	0.0016047	0.000564675	0.00066335	0.000871308	0.00057683	0.000323492	0.00190254	2.25319
RARA.TSU-1621MT.GSE60477	0.000316579	0.00220271	0.000344266	0.00157945	0.000974059	0.00139183	0.00262274	0.00145013	2.25186
JARID2.UTEIPS4.GSE48516	0.000321578	0.00182759	-0.000490353	0.00130103	0.000935199	-0.00016675	0.00329753	0.00236473	2.2512
E2F7.IMR-90_SENES_SHRB.GSE40343	-9.23345e-05	0.000820489	-0.000269499	0.00113731	0.00100186	-0.000209671	0.00437585	-0.000390883	2.24937
TEAD1.HUCCT1.GSE68296	-0.000393282	-0.0015011	-4.83248e-05	-0.00131557	-0.000535686	-0.00158594	0.000201765	-0.00161109	2.24292
ZNF467.HEK293.GSE76494	5.99161e-05	-0.0020029	-0.000313435	-0.00114275	-0.000557728	-0.000810872	-0.00171234	-0.00102503	2.24246
AR.LNCaP_SHFOXA1_R1881.GSE37345	0.000166014	0.00199408	-2.81372e-05	0.00101968	0.000518117	0.000917783	0.00196068	0.00124128	2.24167
EZH2phosphoT487.PC-3.ENCSR617RSQ	0.000429819	-0.0019673	0.000382557	-0.000762009	4.21893e-05	-0.000769551	-0.00291002	-0.000247732	2.24085
BRD4.SUM185_DMSO.GSE63581	0.000270329	-0.00255775	0.000163531	-0.00130522	-1.04874e-05	-0.000178651	-0.00299435	-0.00159181	2.23583
CTCF.K-562_HOXA11_dMQ1.GSE90691	6.67353e-05	-0.00236804	0.000536588	-0.00159997	-0.00024959	-0.000719209	-0.00411088	-0.00175967	2.23426
SMAD3.BGO3_DIFF_2H.GSE36578	0.00026378	0.00128325	0.000234967	0.000747087	0.00116475	0.00092401	0.0012442	0.000604617	2.21923
ZNF680.HEK293.GSE76494	0.000254393	-0.00140749	-0.000141928	-0.000261421	-0.00137621	-0.000807491	-0.0011662	-0.00095359	2.21754
ESRRA.BT-474_EGF.GSE81651	-0.000131728	-0.0014355	-0.000799641	-0.00104669	-0.000446185	-0.000696605	-0.00575429	0.000100428	2.21707
ZNF519.HEK293T.GSE78099	0.000192867	0.00159332	0.000142248	0.000871296	0.000366261	0.00112064	0.0014307	0.00133388	2.21622
FOXA2.Hep-G2.GSE90454	0.000274316	0.00210013	0.000789516	0.000798394	0.00133011	0.000828415	0.00204438	0.00098671	2.21466
ZBTB12.HEK293.ENCSR543KOA	0.000100032	0.00147726	0.000503907	0.000848277	0.000499429	0.000659177	0.00171588	0.00146748	2.21363
REST.PFSK1.ENCSR000BOX	-0.000163198	-0.00135662	-0.000412069	-0.0013286	-0.000563198	-0.00118524	-0.00180375	-0.00152437	2.21356
ZNF600.HEK293.ENCSR017QBI	0.000412733	0.00260323	1.31763e-05	0.00142901	0.00104677	0.00141254	0.00175187	0.00140075	2.21132
ZFP36.HeLa-S3.ENCSR184MFH	-6.9257e-05	-0.0012455	0.000261729	-0.00118268	-0.000549591	-0.000890119	-0.00207805	-0.00131776	2.20611
AR.VCaP_DHT24H_SHRUNX1.GSE58428	0.000452394	0.00163861	0.000719844	0.000690288	0.00050586	0.00150256	-9.03791e-05	0.0009993	2.20361
MYC.U2OS_SHMYC.GSE77356	3.62715e-05	0.00222115	0.000202094	0.00130515	0.000770102	4.21018e-05	0.0030096	0.000671384	2.20237
NCOR1.K-562.ENCSR910JAI	0.000454649	-0.00035598	0.000806265	0.000874283	0.000966039	0.00152578	0.00102614	0.00108654	2.19843
RAD21.THP-1_Pam3csk-180m-Flavo-060m.GSE103477	-0.000159465	-0.00250078	-0.000391875	-0.00114613	-0.00107615	-0.000524104	-0.00330627	-0.000751537	2.19796
TCF12.Hep-G2.ENCSR000BJG	-3.96045e-05	-0.00144867	-0.000515526	-0.00092754	-0.00131252	-0.000866064	-0.00114677	-0.000798571	2.19713
ESR1.MCF-7_shKMT2C_R.GSE100328	0.000148755	-0.00127606	0.000804258	-0.00133714	-0.000486666	-0.000707448	-0.00206761	-0.00208997	2.19606
NFE2L2.Hep-G2.ENCSR488EES	0.000204331	-0.00237225	0.000135837	-0.00047025	-0.000448742	-0.000145636	-0.00327802	-0.000858324	2.19592
SOX2.HNSC.GSE69479	2.83922e-05	0.00186032	0.000238886	0.00092996	0.000526827	0.00101484	0.00211242	0.00162552	2.19474
KLF17.HEK293.ENCSR065WUF	8.52671e-05	0.00277872	0.0002574	0.00118402	0.00121134	0.00113488	0.00134132	0.00199724	2.19379
PGR.breast_tumor_Male_30.GSE104399	-0.000178068	-0.00124969	-0.000103394	-0.00122722	-0.000819191	-0.00114214	-0.000530283	-0.00194673	2.18999
EP300.Ishikawa.ENCSR000BUE	0.000340039	0.00144945	0.000616419	0.000994972	0.000865909	0.00106276	0.00184349	0.00098576	2.1894
ZNF674.HEK293T.GSE78099	0.000298662	0.00187391	9.48417e-05	0.000931353	-0.000361596	0.000139464	0.00179899	0.000881034	2.18718
SKI.HL-60.GSE107553	0.000444846	0.00206149	0.000267561	0.00158281	0.000958904	0.00135118	0.00129655	0.00172071	2.18272
SMAD3.hESC.GSE29422	1.62105e-05	0.00147386	0.000101848	0.000894225	0.000484081	0.000691088	0.00205459	0.0013271	2.18045
BRD4.retina_AB1-FW20.GSE86981	-0.000149358	-0.00226813	-0.000577102	-0.00136226	-0.000708634	-0.00067146	-0.00150812	-0.00163734	2.17889
MYC.HeLa-S3.ENCSR000EZD	6.51837e-05	-0.00252676	-5.06903e-05	-0.00140223	-0.000413867	-0.000868467	-0.00298918	-0.0021268	2.17127
ZNF316.K-562.ENCSR167KBO	0.000327389	0.00191263	0.000189297	0.0010417	0.000718008	0.00101624	0.00132944	0.00128129	2.17005
BRD4.OCI-AML3_JQ1_500nM_24h.GSE104745	-5.77363e-05	-0.00149669	-0.000174294	-0.00134408	0.000335449	-0.000432836	-0.00321794	-0.000478943	2.16667
EP300.neural.ENCSR843ZUP	0.000279992	0.0018421	0.000133388	0.0012164	0.000304828	0.000569384	0.00264138	0.00110599	2.16644
JUNB.GM12878.ENCSR897MMC	0.000240914	0.00149486	5.17861e-05	0.000748762	0.000545566	0.00118708	0.00182224	0.00126677	2.15758
FOSL1.MNNG-HOS.GSE74230	0.000177117	-0.00125119	0.00025529	-0.00132013	-0.000540887	-0.000614658	-0.00283748	-0.000629618	2.15757
CTCF.IMR-5.GSE78957	3.51991e-05	0.0031087	-0.000263645	0.00212345	0.000542015	0.0011383	0.00354952	0.00195009	2.15737
STAT3.MCF-10A.ENCSR000DOZ	-0.000284747	-0.00201221	-0.000411499	-0.00102414	-0.00112575	-0.00118122	-0.00136999	-0.00157914	2.15671
BRD4.CHL-1_BAY123897.GSE95585	0.000288999	0.00213097	0.000448215	0.000666516	0.00167294	0.000723009	0.0010353	0.000610528	2.15391
GATA4.cardiomyocyte_7.GSE85628	-0.000155685	-0.00113604	-0.000721441	-0.000308285	-0.000616883	-0.00106968	-0.00224625	-0.000929122	2.15196
AR.LNCaP_SHCTR_DHT.GSE62492	0.000243317	-0.00191803	8.779e-05	-0.00049493	7.71529e-05	0.00098595	-0.00363176	0.000273662	2.1508
ZSCAN16.HEK293.ENCSR864VJE	-3.59276e-05	0.00184083	-0.00011245	0.00135234	0.000231469	0.000341789	0.00300439	0.000713076	2.15056
AR.LNCaP_SHFOXP1_DHT.GSE62492	-0.000114456	-0.00192294	-0.000580679	-0.00054826	-0.000370103	-0.000362257	-0.0025872	-0.0009557	2.14965
JUN.endothelial_umbilical-vein.ENCSR000EFA	-0.000305284	0.00206494	-0.000605962	0.00117308	0.000246849	0.000677937	0.00267223	0.000792683	2.14675
CTCF.HEK293.GSE76494	9.47548e-05	0.00242086	0.000152926	0.00163704	0.000613628	0.000745811	0.0032581	0.000722203	2.14666
BRD4.HeLa.GSE51633	-0.000359769	-0.00175119	-0.000527779	-0.000884282	-0.00104647	-0.00117074	-0.00112259	-0.0012727	2.14574
BRD4.RH4.GSE83726	-0.000137787	0.00237007	4.53504e-05	0.00119067	0.000768351	0.000207595	0.00270182	0.000593568	2.14095
YY1.liver.ENCSR994YLZ	5.6527e-05	-0.00266747	-0.000314135	-0.00127123	-0.000995603	-0.00100838	-0.00281004	-0.00153762	2.13982
TBP.HBTEC_MOI20_18hpi.GSE116772	0.000211461	0.00241033	0.000247973	0.00141781	0.000762932	0.000925548	0.00288585	0.00156042	2.13498
NR3C1.MCF-7_ICI_Dex.GSE81510	0.000184803	0.00172247	0.000188333	0.000832575	0.000679224	-0.000407938	0.00356636	0.00043927	2.12932
ZBTB1.HEK293.ENCSR927UJQ	-5.37531e-05	-0.00213782	-5.87753e-06	-0.00150028	-0.000337968	-0.000172586	-0.00339892	2.977e-05	2.12736
CTCF.Hep-G2_RELACS.GSE111000	0.000701354	0.000877552	0.000754102	0.00147681	0.000689233	0.00194506	0.000698429	0.00134031	2.12649
FOSL1.WA01.ENCSR000BNS	0.000412137	0.00167725	0.000661872	9.75424e-05	0.000619551	0.000922865	0.00110399	0.00062834	2.11856
ZNF777.HEK293.ENCSR295BIP	0.000134832	0.00224918	0.000454326	0.00100129	0.000382531	0.00103805	0.000200797	0.00118565	2.11834
AR.LTAD_EtOH.GSE94577	-4.3265e-05	-0.00197764	-0.000374851	-0.000403905	-0.000325175	-0.000486601	-0.002314	-0.00090061	2.11818
E2F7.IMR-90_SENES_SHCTR.GSE40343	-0.000314196	-0.00274466	-6.99363e-05	-0.000637594	-0.000363718	-0.000805372	-0.00143493	-0.00145652	2.11653
CLOCK.BA10-neocortex_4.GSE96659	0.000280783	-0.00216242	0.000506611	-0.000761538	-1.40878e-06	-0.000216442	-0.0027296	-0.000357059	2.11282
RUNX1.K-562.ENCSR414TYY	0.000423355	0.00189479	0.000470942	0.000570493	0.000476675	0.000520815	0.00067704	0.00160068	2.11274
PPARG.ASC.GSE21366	0.000324965	0.00187556	1.23966e-05	0.000957007	0.000553385	0.000824675	0.00055068	0.00133424	2.11273
MYC.P493-6_Dpy30-shRNA.GSE101853	3.67768e-05	-0.0020959	1.19947e-05	-0.00115905	-0.000356361	-0.000328953	-0.00349214	-0.0012611	2.1059
HSF1.SW620.GSE38901	-0.000212708	8.72505e-05	0.000109388	-0.00149392	-0.000487869	-0.000921913	-0.00176829	-0.0013523	2.10544
TP53.SW480_shLacZ_16h_TNF-a.GSE115985	-0.000364316	0.00290732	-0.000188185	0.00166908	0.000394057	0.000399039	0.00224292	0.00204	2.10272
NFRKB.Hep-G2.ENCSR145BHD	-0.000454837	-0.00237396	-0.000415984	-0.000511899	-0.000602725	-0.000426732	-0.0029465	-0.000627723	2.10247
SPIN1.T778.GSE57499	-1.9633e-05	0.0012056	-0.000337689	0.00102185	-0.00024046	0.000332339	0.0018967	0.0019899	2.09975
SALL4.SNU-398.GSE112729	-0.00095003	0.00123516	-0.000842543	0.000230651	-0.000634009	-0.00138641	0.000411983	5.47346e-05	2.09911
BATF.GM12878.GSE97661	-0.000491596	-0.0015206	-0.000320971	-0.000891189	-0.000838407	-0.000930152	-0.00134777	-0.00152111	2.09843
CDK7.MM1-S.GSE45984	1.52811e-05	-0.000595476	-0.000780338	-0.000730676	-0.00120932	-0.000377004	-0.00129856	-0.00152851	2.0958
FOSL1.K-562.ENCSR239ZLZ	0.000239656	0.00219364	0.000172671	0.00115667	0.00033992	0.000513034	0.00167832	0.0015908	2.09532
RCOR1.AML.GSE112074	0.000351251	-0.001565	-0.000195987	-0.000530917	-0.000303189	-0.000132635	-0.00263125	-0.00125366	2.09443
JARID2.AMIPS8.GSE48516	-0.000387467	-0.00118308	-0.000651599	-0.00132024	-0.000376608	-0.00192827	0.00111698	-0.00204473	2.09427
FOXA1.MCF-7.GSE81714	2.27835e-05	0.0028198	-0.000328069	0.00161419	0.000629131	0.00022889	0.00272027	0.000885892	2.09286
CTCFL.delta-47.GSE70764	0.000200822	0.00199543	0.000262146	0.00110351	0.00121546	0.00106935	0.00104359	0.0015475	2.09129
CDK9.A-375_DMSO.GSE68052	0.00034328	0.00250132	-0.000363577	0.000955034	9.86177e-05	0.000266857	0.00199634	0.00110709	2.0908
EBF1.GM12878.ENCSR000DZQ	-9.37616e-05	0.0008633	-0.000133885	0.000942546	0.000216698	0.00152151	0.000299463	0.00255651	2.09032
RELA.MCF-7_TNFa_45m.GSE67295	8.86911e-05	-0.00181789	-5.65495e-05	-0.000940318	-0.000625985	-0.000471204	-0.00173042	-0.00185172	2.0896
NR3C1_mut.MCF-7_E2_Dex.GSE81510	0.000276569	0.000904223	0.000765641	0.000862873	0.000965154	0.000548702	0.00164819	0.000749379	2.08957
TCF4.LS180_125.GSE31939	-0.000164386	-0.00108835	0.000123562	-0.00165516	-0.000178919	-0.00112415	-0.0017273	-6.34272e-05	2.08899
ESR1_D538G.MCF-7_dox_E2.GSE94493	-0.000176968	0.00204235	-0.000672275	0.00185113	0.000216602	0.000597964	0.00130945	0.00199522	2.08782
NFIC.Hep-G2.GSE108514	0.000379453	-0.00224796	-0.000127698	-0.000891677	-0.000557561	-0.000352856	-0.00218078	-0.0010543	2.08615
USP7.HEK293T.GSE61048	0.00012416	0.000221886	0.000775428	0.000664807	0.000720464	0.00116855	-0.000804666	0.0012223	2.0853
NIPBL.hESC_WNT3A_ACTIVIN.GSE64758	0.000385831	-0.00262365	0.000500551	-0.00115238	-8.34647e-05	-0.000335466	-0.00205842	-0.00125859	2.08313
ZNF574.MCF-7.ENCSR402JAC	0.000351602	0.00120993	0.000425281	0.00109663	0.000675738	0.00113852	0.00195918	0.00081295	2.08248
IRF3.HeLa-S3.ENCSR000EDF	-0.000465012	-0.00141025	-0.000957959	-0.00140315	-0.00115083	-0.00150788	-0.001683	-0.00184114	2.07904
HDAC2.Hep-G2.ENCSR337NWW	-0.00109207	-0.000881829	0.000233546	-0.00173631	-5.75349e-05	-0.000740504	7.68427e-06	-0.000937935	2.07823
JUN.HAEC_TNFa_4h.GSE89970	0.000132025	0.00288792	0.000170016	0.00122946	0.000285089	0.000571003	0.00233823	0.0015228	2.07812
BRD4.retina_AB1-FW23.GSE86981	0.000412765	0.00213582	-0.000124426	0.000178302	0.000489247	0.00130079	0.00177313	0.00193877	2.07727
AR.LNCaP_DHT.GSE92347	-0.000181344	-1.93445e-05	-0.000152681	0.000309601	-0.000666106	-0.00110442	0.00142844	-0.00177861	2.07602
REST.MCF-7.ENCSR000BSP	0.000322469	0.00141906	-0.000180326	0.0012036	0.000106362	0.000405461	0.00348218	0.000964653	2.0751
TP53.SaOS-2.GSE15780	-6.9805e-07	-0.00231295	-0.000288391	-0.000896281	-0.000617247	-0.000494597	-0.000754198	-0.00171748	2.0749
ESR1.MCF-7_AZD2014.GSE103023	6.17089e-05	-0.00225779	0.000285282	-0.00126956	-0.000630047	-0.00091793	-0.00221721	-0.000963869	2.07436
TEAD1.pancreas_12D.ERP008682	1.204e-05	-0.000624757	-4.68568e-05	-0.000892755	-0.000653366	-0.00112635	-0.00174981	-0.00190244	2.07118
RELA.GM10847.ENCSR000DYM	-0.000137576	0.00271206	-0.000196181	0.00129958	0.000307795	-0.000569713	0.00165592	0.000557703	2.06594
TP53.IMR-90_NUT3A.GSE58740	-3.73834e-05	0.00119843	0.000344984	0.000458333	-0.000478432	0.000271664	0.00287431	0.00154858	2.06483
BMI1.GM12878.ENCSR469WII	5.14908e-05	-0.00259015	0.000122888	-0.0013491	-0.000727572	-0.000248878	-0.00113213	-0.0023006	2.06475
AR.VCaP_R1881_4H.GSE84432	0.000542891	0.00142665	4.20869e-05	0.000265374	0.000603138	0.000903372	0.00278002	0.000956314	2.06458
MAX.liver.ENCSR847DIT	0.000144537	-0.00213363	-0.000126084	-0.0012086	-0.000913878	-0.000768805	-0.00323862	-0.00163713	2.06366
FOXA1.MCF-7_E2.GSE59530	-0.000131912	-0.00193811	-0.000360572	-0.000328929	-0.00129382	-0.00152094	-0.00164562	-0.00145599	2.06361
ARID2.Aska-SS.GSE108025	-0.000194839	0.0021345	1.88789e-05	0.00144108	0.000492732	0.000590749	0.00238144	0.00106868	2.06324
BACH1.WA01.ENCSR000EBQ	-0.000254137	-0.00153703	-0.000257716	-0.00106464	-0.000481099	-0.000859637	-0.0022839	-0.000705566	2.0623
ZNF121.HEK293.GSE76494	0.000388537	0.00102563	0.000173344	0.000516493	0.000858531	0.001389	0.000530802	0.00124253	2.06071
GATA3.SK-N-SH.ENCSR000BTH	0.00012085	0.00184978	-0.000262574	0.00105562	0.000254964	0.000438288	0.00355156	0.00132684	2.05857
SUZ12.MCF-7.ENCSR757EMK	-0.000230527	-0.0018873	-0.000141939	-0.00106226	-0.000810045	-0.00137743	-0.00114168	-0.00189842	2.05557
IKZF1.HSPC.GSE26014	-0.000353381	-0.000499326	-0.00058978	-0.000843633	-0.000830359	0.000637649	-0.00240798	-1.78775e-05	2.04884
ZNF644.K-562.ENCSR729HVR	-0.000736245	0.002093	-0.000518227	0.000926854	-0.000469788	9.5841e-05	0.00125393	0.00185801	2.04779
RXR.LS180.GSE31939	0.000483418	8.54714e-06	0.000475853	0.00113601	0.000540394	0.00103421	0.00168406	-0.000372229	2.04742
BRD4.K-562_JQ1_6h.GSE99178	8.24966e-06	0.0022504	0.000141617	0.00125739	0.000611268	0.0013887	0.00113816	0.00224661	2.04514
EZH1.ProEs_SHEZH2.GSE59087	-2.97394e-05	0.00196988	-1.30197e-06	0.000525053	0.000927159	0.000346015	0.00239572	0.000895493	2.04286
SMARCA4.501MEL_SHSOX10.GSE61965	-0.000286533	-0.00168327	-0.00042625	-0.000583933	-0.000716759	-1.78492e-05	-0.00210919	-0.000867434	2.04242
EZH2.HeLa-S3.ENCSR000ATC	-0.000145555	0.000760192	4.81906e-06	0.00124132	0.000311957	0.00100546	0.00134341	0.000953379	2.04215
AR.LNCaP_1F5.GSE30623	-0.000292628	0.0010456	-0.000228981	0.00143192	0.000393692	0.0010174	0.000910758	0.00160032	2.04073
PBX3.SK-N-SH.ENCSR000BVE	0.000210568	0.00199654	0.000323289	0.00136991	0.000603903	0.000691139	0.00194032	0.00114816	2.04063
SIN3A.A-549.ENCSR513XQX	5.00624e-05	0.00215245	0.000405061	0.00199313	0.00137461	0.00152351	0.00179993	0.0023358	2.04032
TCF7L2.HEK293.ENCSR000EUY	-0.000317148	0.00202527	-0.000181163	0.000973459	0.000305681	-0.000681546	0.00197823	0.00101854	2.03999
GATA3.thymocyte.GSE71751	1.70326e-05	0.00226155	-8.96591e-05	0.00112223	-0.000309365	0.000452612	0.00223605	0.00115353	2.03939
YY1.GM12878.ENCSR000BNP	-0.000271796	-0.00317333	-5.84443e-05	-0.00197884	-0.00100316	-0.000176363	-0.00361772	-0.00154299	2.03785
MEN1.MCF-7_E2.GSE85317	-0.000440237	-0.00214737	-0.000287562	-0.00088809	-0.000673536	-0.00114988	-0.00117332	-0.0015061	2.03607
FOXM1.Ishikawa.ENCSR000BUS	-0.000656949	-0.00117898	0.000213452	-0.00218568	-0.000309414	-0.00102677	-0.000560333	-0.000776476	2.02593
KDM4C.KYSE150.GSE53938	6.01432e-05	0.00266834	0.000275701	0.00112925	0.000969969	0.00131044	0.000970834	0.00146897	2.02489
GATA1.HSPC-CD34pos.GSE93372	-0.000132303	-0.00162172	-0.000428708	-0.00141271	-0.000855419	-0.000912503	-0.00200835	-0.00101767	2.02427
MITF.melanocyte_CTR.GSE50681	-0.000163177	-0.00196026	-0.000281744	-0.000898297	-0.00101192	-0.000667006	-0.000721074	-0.00153511	2.01885
TRP47.THP-1.GSE118453	3.75061e-05	0.00142901	7.14665e-05	0.00133835	0.000580521	0.000582604	0.00242043	0.000963562	2.01836
MYC.DLD-1_MYC-activated.GSE117240	0.000275575	-0.00159022	0.000202322	-0.000904487	-0.000588163	-0.000873631	-0.0020348	-0.0015197	2.0175
ETV6.K-562.ENCSR124BJR	0.000189798	0.00192671	0.000101952	0.000667892	0.000931448	0.00118931	0.00111466	0.0009517	2.01737
FLI1.TSU-1621MT.GSE60477	0.000105886	-0.00193652	-0.000212998	-0.00136657	-0.000674691	-0.000800438	-0.00196821	-0.000883388	2.01514
ESR1.MCF-7_TAMR_E2.GSE86538	-0.000164247	-0.00226478	0.000267334	-0.000378514	-0.00032103	-0.000586145	-0.000637418	-0.00156263	2.01357
KMT2A.SHI-1.GSE95511	-0.000363853	-0.00121472	-0.000273718	-0.000645713	-0.000643072	-0.00105267	-0.00101385	-0.00131563	2.00959
RAD21.liver.ENCSR917QNE	-5.68183e-05	-0.00194747	-0.000182795	-0.00110936	-0.000675371	-0.000949123	-0.00244418	-0.00131452	2.00774
JARID2.MRC-5_IPS25.GSE48516	-3.48696e-05	-0.00197081	-0.000105151	-0.00170727	-0.0003226	-0.00171263	-0.000246092	-0.00303736	2.00706
NR3C1.A-549.ENCSR000BHG	-0.000323442	-0.00159465	-0.000392684	-0.00131847	-0.000614656	-0.000609683	-0.00132344	-0.00107332	2.00682
SMC1A.primary-epidermal-keratinocyte_diff_d0.GSE84657	0.000253033	0.00191873	0.00057114	0.000844934	0.000577321	0.000750803	0.00208502	0.000965793	2.00566
CTNNB1.LS180.GSE31939	0.000227604	0.00211962	0.000262098	0.000840581	0.000548507	0.000450991	0.000361108	0.00139708	2.00012
EBF1.MUTUL.GSE75503	-3.84246e-05	0.00211301	0.000158216	0.00126998	0.000633771	0.000936724	0.00219014	0.00167867	1.99839
FLI1.A-673.GSE99959	-0.000351514	-0.00217524	-0.000360845	-0.000868503	-0.0010614	-0.000821815	-0.00178672	-0.00179849	1.99784
GATAD1.HeLa.GSE20303	0.000444313	0.00125939	0.000348597	0.000939861	0.000473712	0.00107396	0.00234838	0.00113106	1.99513
ARNT.MCF-7.GSE41820	-0.00044853	-0.000758707	-0.000615831	-0.000246494	-0.00049872	-0.00126138	-0.000207695	-0.00132214	1.99506
STAT3.SU-DHL-10.GSE50723	-0.000379773	-0.00166246	-0.000332987	-0.000514669	-0.000428353	-0.000784591	-0.0018992	-0.00121735	1.99492
SREBF1.MCF-7.ENCSR197DJH	-0.000856399	-0.0015076	-0.000846255	-0.000318112	-0.00112321	-0.000229251	-0.00185317	0.000380549	1.99323
ZNF264.HEK293.GSE76494	0.000413811	0.00119065	-0.000169081	0.00134174	-0.000211591	-0.000235495	0.00133047	0.000831906	1.99049
BATF.GM12878.ENCSR000BGT	-6.68455e-05	-0.00188486	-0.000216443	-0.000951301	-0.000390314	-0.00141627	-0.000790569	-0.00171368	1.98775
MED1.G296S_4.GSE85628	0.000123917	0.00226942	2.93604e-06	0.00149181	0.000651126	0.000222261	0.00333674	0.00119222	1.98698
MAX.MKL-1.GSE69877	-0.000104504	0.00251427	0.000173987	0.0010919	0.000171544	0.000154276	0.00185529	0.00227599	1.98539
HES1.K-562.ENCSR091JXL	0.000502197	-0.00201343	0.000162762	-0.000594049	1.68087e-06	-0.000270541	-0.00194591	-0.00109248	1.98401
CHD4.A-549.ENCSR550SCU	0.000247016	0.00140591	0.000534235	0.000871375	0.000804039	0.000417985	0.000229189	0.00169265	1.98055
CTCF.retina_AB1-FW23.GSE86981	-0.000377197	-0.00250135	-0.000161253	-0.001916	-0.00122312	-0.000962225	-0.0025292	-0.0013949	1.98029
EP300.Hep-G2.ENCSR000BLW	6.97561e-05	-0.0027089	-0.000216291	-0.000833286	-0.000487751	-0.000557799	-0.00286203	-0.00142319	1.98019
BRD4.HUVEC-C.GSE53998	-0.000122195	0.00218498	0.000399556	0.00110083	0.000508109	0.000451184	0.00180637	0.00155982	1.97468
BRD4.SUM159PT_100nMtrametinib300nMJQ1_24h.GSE87418	0.000520437	0.00220913	0.000298255	0.00136597	0.00102193	0.00115937	0.00109925	0.00155441	1.9736
HSF1.MCF-7_CHX_10UM.GSE45852	8.42471e-05	0.00164905	-0.000184783	0.000755392	0.000669047	0.000812381	0.00132249	0.00125998	1.97343
ZBTB7B.MCF-7.ENCSR277BXW	0.0002666	0.00132974	0.000345764	0.000690714	0.000529726	0.00108104	0.00124669	0.00151701	1.97213
TFAP2A.WA09.GSE105081	0.000216928	-0.00204354	-0.000184659	-0.000758936	-0.00047903	-0.000789059	-0.000760347	-0.00107735	1.97193
TRIM24.LNCaP_ETOH.GSE69331	-4.85543e-05	0.00167788	-0.000271309	0.00105936	0.000476756	0.000540387	0.00277922	0.00115539	1.96611
CTCF.HeLa-Kyoto_PDS5-depleted.GSE102884	0.000444196	0.00280205	0.000374034	0.00166605	0.00130995	0.00131629	0.00223361	0.00162754	1.96146
TP53.IMR-90.GSE115940	0.000115859	0.00100921	-0.000343534	0.000644769	-0.000784078	0.000584603	0.00306444	0.00050083	1.96143
HSF1.SKBR3.GSE38901	0.000502921	-0.000890305	9.42788e-05	-0.000850089	-0.000109049	-0.000644431	-0.00219443	-0.00114897	1.95966
PHOX2B.Kelly.GSE94822	-4.84508e-05	-0.00199491	-1.14969e-06	-0.000243037	-0.000105333	-0.000287129	0.00316887	-0.000867648	1.95897
RAD21.HUVEC-C_hypoxia.GSE94872	-0.000109311	0.00178411	-0.000111902	0.00156194	0.000396614	0.000414497	0.00224574	0.00110186	1.95851
RUNX1.CD34_ADULT.GSE70660	-0.000145073	-0.00112365	7.09633e-05	-0.00132154	-0.000522079	-0.000668676	-0.0020974	-0.00101851	1.9565
TBX5.cardiomyocyte_5.GSE85628	0.000132019	0.00114842	-0.000192198	0.00133695	0.000365104	0.000268822	0.00177261	0.00155718	1.95604
SPI1.THP-1_NS1-Pam3csk-0h.GSE103477	-0.000196414	-0.00176223	-0.000304876	-0.00130566	-0.000665027	-0.00124049	-0.00190636	-0.00166683	1.95442
CDK9.MV4-11_DMSO.GSE82116	-0.00027449	-0.00149093	-0.000271536	-0.00103507	-0.000375036	-0.000764117	-0.00160039	-0.0016391	1.95172
JUND.MCF-7.ENCSR000BSU	0.00010609	0.00125767	0.000507023	0.001462	0.000491025	0.000951039	0.000544232	0.00139547	1.9498
ZBTB26.HEK293.GSE76494	-0.000110174	-0.00233332	-5.62827e-05	-0.000932299	-0.000662835	-0.000799281	-0.00185358	-0.00125332	1.94436
SP140.macrophage_LPS.GSE90126	0.000595584	-0.000816657	0.000665225	-0.000511869	0.000181818	-0.00149795	-0.00104453	-0.00180936	1.9398
ESR1.MCF-7_ICI_Dex.GSE81510	0.000335702	0.00145558	0.000358255	0.000911089	0.000656121	0.000736504	0.0022108	0.00132911	1.93914
ERG.AMLPZ12.GSE23730	-0.00071832	-0.00152304	-0.000258697	-0.000664431	-0.00074484	-0.000593028	-0.00222496	-0.000331944	1.93637
MED1.cardiomyocyte_7.GSE85628	-2.3235e-06	0.0022464	-0.000166008	0.000983203	0.000618202	2.48588e-05	0.00295956	0.00114808	1.93412
DAXX.PC-3_DAXX.GSE68647	-0.000483324	-0.00136752	0.000296212	-0.000791598	-0.000554697	-0.00123604	-0.000250987	-0.00139541	1.93194
TFDP1.MM1-S.GSE80661	-0.000485875	-0.00162903	-0.000291587	-0.00147416	-0.000869706	-0.00129685	-0.00192442	-0.000939882	1.93176
MYC.MDA-MB-231.GSE95303	1.62629e-05	-0.00197831	2.19899e-05	-0.000965823	-0.000635218	-0.000880967	-0.00271935	-0.00149979	1.93083
GRHL2.LNCaP.GSE80256	-0.00021951	-0.00162126	9.13787e-05	-0.00152508	-0.000483592	-0.000301085	-0.00205217	-0.000477267	1.93071
MEN1.MCF-7.GSE85317	-0.000246931	-0.00189062	-0.000344018	-0.000951017	-0.000701748	-0.000941456	-0.00176805	-0.00147488	1.92894
ZFP42.HEK293.GSE76494	0.000200847	0.00201472	0.000206529	0.000747265	0.000703085	0.000681857	0.000733735	0.00108227	1.92724
NFKB1.L1236.GSE63736	0.000112908	0.00213829	-2.4642e-05	0.00134803	0.000586851	0.0007695	0.0024224	0.0017781	1.92226
PGR.AB32.GSE31129	-0.00013892	-0.00142692	-0.000187054	-0.000890436	-0.000384092	-0.000564883	-0.00263109	0.000470369	1.92142
KDM1A_8A.SH-SY5Y_B3_SHCTR.GSE58258	-0.000128814	0.00201649	9.43969e-07	0.000590759	-0.000250473	0.000290413	0.00217334	0.00125244	1.92024
CHD4.GM12878.ENCSR751CJG	0.000645908	-3.83955e-05	0.00143629	0.00046007	0.000549193	0.000620205	0.000344123	0.000625369	1.91998
TP53.SW480_16h_TNFa.GSE102796	-0.000419586	0.00277033	-0.000163106	0.00142088	0.000220757	0.000312404	0.00239291	0.0020457	1.9186
TP63.keratinocyte_D7.GSE59824	-0.000255816	0.0022312	-0.000254274	0.00126727	0.000173742	0.00110693	0.00139207	0.00140797	1.91829
NR3C1.HeLa-B2_GRKD_TA_TNFA.GSE24518	-8.30757e-05	-0.000488513	-0.000136043	-0.00111413	-0.000657694	-0.000939336	0.000313874	-0.00185015	1.91802
ATF3.Hep-G2.ENCSR000BKE	0.000279919	0.00252121	0.000244669	0.00105386	0.000358287	0.000768475	0.0027895	0.00157566	1.91793
TP53.U2OS_NUT.GSE46641	0.000179048	0.00201656	-0.000247628	0.000463685	0.000362205	0.000325841	0.00179558	0.000895029	1.91784
SNAPC1.MCF-10A.GSE37403	7.76725e-05	0.00170424	-0.000111688	0.000920778	0.000696556	0.000565747	0.00228526	0.00132918	1.91523
ZIC2.HEK293.ENCSR728MWW	-0.000302877	-0.00230962	-0.000135423	-0.000870641	-0.000558784	-0.000608795	-0.000843438	-0.00169896	1.91399
EED.ProEs.GSE59087	0.000180204	0.00113038	0.000223105	0.000611353	0.00088357	0.000941417	0.00150932	0.00109762	1.91141
MAFG.K-562.ENCSR818DQV	0.00016464	-0.00199583	-0.000158242	-0.000675094	-0.000673056	0.000151829	-0.00288016	-0.000574503	1.91036
ZNF263.K-562.ENCSR000EWN	-6.39798e-05	-0.000943851	-0.000255932	-0.00112106	-0.000857724	-0.000517129	-0.00245395	-0.000665446	1.90963
CREBBP.LS180.GSE39277	-0.000303267	-0.00046911	-0.000179972	-0.000189774	-0.00140933	-0.000291146	-0.0022331	-0.00061168	1.90469
MAF.lymphocyte_Th17_IL10+_Day5.GSE101389	-0.00011566	-0.00111634	-7.1595e-06	-0.000631561	-0.00112489	-0.00111401	-0.00100716	-0.000651323	1.90342
ESR1.MCF-7_SICTR_E2.GSE40129	2.69798e-05	-0.00269436	-0.000251212	-0.000912011	-0.000724488	-0.0006109	-0.00437078	-0.000975848	1.90264
MYCN.SHEP-21N_24h.GSE80151	-0.000255737	-0.00234613	-0.000266087	-0.00136834	-0.0007938	-0.00123928	-0.00129627	-0.00144014	1.90211
ZNF121.HEK293.ENCSR224QDY	-0.000463741	-0.00147898	-0.000232422	-0.000877197	-1.53201e-05	-0.00078989	-0.000870303	-0.00131248	1.89817
NEUROG2.MRC-5_N_1DPT.GSE75910	-0.000529567	-0.00116008	-0.00024069	-0.00171207	-0.00037467	-0.0010722	-0.00117739	-0.000760811	1.89093
STAT5B.CD8.GSE64713	-5.02536e-05	0.00120056	0.000296679	0.000575146	0.000511018	0.00117812	0.000809784	0.00119794	1.89002
EZH2phosphoT487.DOHH2.ENCSR562NOP	0.000473943	-0.00197955	0.000270566	-0.000535385	-9.99576e-05	0.00106304	-0.00209685	0.000352537	1.88864
SMARCC1.SYO-1.GSE108025	0.000379903	-0.000539296	0.000974808	0.000273631	0.000606669	0.00108587	0.00152662	-0.000373338	1.88838
ELF1.K-562.ENCSR502OEK	0.000310354	0.00215911	0.000296356	0.00132809	0.00092566	0.00101697	0.00167363	0.00175433	1.88753
AR.VCaP_DHT24H.GSE58428	0.000455596	0.00110962	0.000110423	0.000950207	0.000293849	0.000805953	0.0012547	0.00142908	1.88495
CEBPB.HFOB_DIFF.GSE82295	0.000434716	0.00178171	0.000135204	0.000845547	0.000460476	0.00121086	0.00151834	0.0018068	1.87992
ATF7.MCF-7.ENCSR866QPZ	-0.000197019	-0.00196461	-0.000461178	-0.000971415	-0.000900438	-0.00108207	-0.00183249	-0.00111875	1.87931
SMARCA4.501MEL_SHCTR.GSE61965	-0.000252825	-0.00116776	-0.000137531	-0.000612509	-0.000440065	-0.00111186	-0.000613655	-0.00121336	1.87888
MYB.PF-382.GSE94000	0.000323469	0.00182042	0.000948113	0.000363229	0.00054196	0.000623971	0.0019057	0.000658819	1.87855
BRD2.NCI-H23.GSE113714	-0.000858565	-0.00155226	-0.00105196	-0.000780119	-0.00113684	-0.000561475	-0.00140779	-0.000974856	1.87708
RAD21.WA09.GSE105028	-3.15377e-05	0.00227856	-5.1162e-05	0.00161707	0.000561696	0.000756585	0.00285844	0.00231466	1.87449
RELA.786-O.GSE109953	-0.000105185	0.00193284	0.00014821	0.0011748	0.000481541	0.000611516	0.0022701	0.00115071	1.87219
SUZ12.NT2-D1.ENCSR000EXH	0.000120152	-0.00181729	-1.66789e-05	-0.00124802	-0.000660541	0.000134092	-0.00355479	-0.000816288	1.8702
BRD2.HEK293T.GSE39579	0.000128953	0.0019765	0.000151455	0.00120812	0.000412625	0.00114573	0.00170748	0.00173556	1.86886
ZNF263.HEK293T.GSE78099	-0.000361224	-0.0011507	-0.000257884	-0.000492794	-0.000469321	-0.000869774	-0.00106177	-0.00108972	1.86828
NRF1.HMEC-1.GSE67867	0.000249416	0.00249702	0.000251136	0.00116779	0.000690244	0.000401905	0.00179554	0.00140877	1.86748
CEBPA.Kasumi-1_E2.GSE102697	-0.000381615	-0.00169235	-0.000169572	-0.000788694	-0.000505558	-0.000840343	-0.00208788	-0.000803773	1.86723
POU5F1.BGO3.GSE21614	-0.000841134	0.000415269	-0.000941575	-0.000518733	-0.00124935	-0.000913493	0.00126633	-0.000925267	1.86542
ZNF283.HEK293T.GSE78099	-0.00040109	-0.000945921	-0.000512168	-0.000603671	-0.000367301	-0.00059847	-0.000783282	-0.000636562	1.86199
HIF1A.HUVEC-C_HYPOX.GSE39089	-0.00062441	0.00089324	-0.000416606	0.000476242	-0.000382808	6.08604e-05	0.00339083	0.000460387	1.86063
FOXA1.A-549.ENCSR000BPX	8.38715e-05	-0.00204985	0.000104835	-0.001256	-0.000659502	-0.000523202	-0.00261999	-0.000919054	1.8596
IRF1.monocyte_nopretreatment.GSE100381	0.000350604	0.00131651	-0.000162107	0.000785587	0.00102673	0.00045888	0.000224629	0.0012866	1.85951
GATA4.BJ1-hTERT.GSE92491	0.000446563	0.00181663	0.000374281	0.000587826	0.000817853	0.000576145	0.00168216	0.000617561	1.85897
ZNF395.K-562.ENCSR462QZZ	-3.15606e-05	0.00166525	0.000117203	0.000936814	-0.000164256	0.000254556	0.00370626	0.000289785	1.85866
CHD1.hMSC-TERT.GSE89179	-0.000602737	0.00193003	0.000225107	0.0012771	0.000546974	0.00020474	0.00183486	0.000506554	1.85761
ESR1.Ishikawa.ENCSR000BQR	-0.000361991	-0.00177359	-0.000500563	-0.000746404	-0.00076814	-0.000745656	-0.000806911	-0.00109867	1.85753
ONECUT1.liver.ERP002306	-3.13438e-05	-0.000846781	-0.000643083	-0.00022303	-0.000982584	-0.000881946	-0.000886129	-0.00136524	1.85529
NRF1.HeLa-S3.GSE108856	0.000133079	0.0014712	0.000111791	0.00118075	0.000487686	0.00105424	0.00165191	0.00163329	1.85421
BCL11A.CD34_Day9_60min.GSE104676	0.00020832	0.00188243	0.000381005	0.000985241	0.000670453	0.0010904	0.000294899	0.00159811	1.85206
ARID1B.K-562.ENCSR822CCM	0.000162643	0.00173696	4.09453e-05	0.000800809	0.00044736	0.000512933	0.00228652	0.00171022	1.85075
ZNF592.GM12878.ENCSR173ZVL	-0.000238009	0.00181097	8.19821e-05	0.000781944	0.000352075	-0.000573115	0.00097511	0.00143499	1.84985
MYC.LCL.ERP004110	-0.000182491	-0.00211791	-0.000601696	-0.00104893	-0.00118097	-0.00147408	-0.00222887	-0.00121671	1.84978
ATF4.K-562.ENCSR145TSJ	0.000205253	0.00200737	9.95268e-05	0.000621144	0.000516157	0.000301321	0.00206207	0.00123081	1.84799
SIN3A.PFSK1.ENCSR000BOY	-0.00040039	-0.00126975	-4.30809e-05	-0.00120203	-0.000559301	-0.00107904	-0.000877995	-0.00128095	1.847
STAT3.MCF10A-Er-Src_TAM.GSE115597	-0.000329524	-0.00142091	0.000385639	-0.00120758	-0.000488156	-0.0011372	-0.000856343	-0.00187052	1.84698
BRD4.SUM229PE_pos_30nMtrametinib_24h.GSE87418	0.000320915	0.00105507	0.000501047	0.00107326	0.000919095	0.000742056	-0.000262527	0.00125881	1.84625
ZHX1.HeLa-S3.ENCSR887MXT	4.63941e-05	0.00235498	0.000281542	0.00128881	0.0007017	0.00102386	0.00153676	0.00125551	1.84542
BRD4.HFOB_DIFF.GSE82295	-0.00027146	-0.00122143	-0.000123533	-0.0010912	-0.000831978	-0.000750317	-0.0010746	-0.000831624	1.84441
GLIS1.HEK293.GSE76494	-0.000516858	-0.00120954	-1.94723e-05	-0.00136445	-0.000550668	-0.000915063	-0.00143527	-0.00141983	1.84428
ESR1.MCF-7_TNFa_45m.GSE67295	-0.000502753	-0.00120564	-0.000850571	-0.00062761	-0.000998756	-0.000818428	2.69019e-05	-0.00096468	1.84323
NR3C1.HASM2_Dex.GSE95632	3.91442e-05	0.00185353	5.30312e-05	0.00119169	0.000317134	0.00049424	0.00261809	0.00138784	1.84284
MYCN.Kelly.GSE80151	-2.19096e-05	-0.00200163	-0.000391004	-0.00093578	-0.000435573	-0.000824992	-0.00157951	-0.00151422	1.83906
NRIP1.MCF-7_E2.ERP005838	-0.000277749	-0.00191578	-0.000382574	-0.00126098	-0.000577508	-0.000743981	-0.00143163	-0.00096907	1.83506
MYC.MCF-7.ENCSR000DMM	-8.45408e-05	0.00183606	0.000395383	0.00180213	0.00101185	0.000976901	0.00183163	0.0012697	1.83445
SMARCA4.MCF-10A.GSE74716	0.000387179	0.000930968	0.00054575	0.000710442	0.00075636	0.000247784	0.00104946	0.000758686	1.83415
NR2F1.MCF-7.GSE41561	0.000292091	-0.00227476	0.000289776	-0.000845286	0.000106926	-0.000292815	-0.00289355	-0.000793738	1.83399
CTCF.esophagus_muscularis-mucosa.ENCSR074SFL	-0.000159867	-0.00222631	-0.000356568	-0.0010519	-0.000502363	-0.000653625	-0.00180805	-0.00140066	1.82735
KLF5.HEK293.GSE88976	0.000139696	0.00160104	0.000193518	0.000914473	0.000391405	0.000595557	0.00223121	0.00157453	1.8255
HNRNPK.Hep-G2.ENCSR519QAA	3.41313e-05	0.0021269	-0.00016978	0.00131008	0.000501169	0.000676742	0.00140353	0.00128966	1.82533
JUN.A-549.ENCSR996DUT	0.00042797	0.000117031	0.000518647	0.000317995	0.000543417	0.0010543	-0.00196683	0.000544161	1.82487
FOXM1.K-562.ENCSR429QPP	-0.000334867	-0.000973448	-0.000342582	-0.00167194	-0.000519201	-0.000840343	-0.00136105	-0.00101874	1.82308
E2F6.WA01.ENCSR000BSI	-0.000253501	-0.000973111	-1.01346e-05	-0.00113821	-0.00054334	-0.00110889	-0.000986465	-0.00139343	1.82052
CTCF.HAP1_WaplKO-33.GSE94992	-0.000559694	-0.00217066	-0.000695078	-0.00135196	-0.00109036	-0.00115742	-0.00157894	-0.00190571	1.82
NKX2-2.islet.ERP004003	3.21936e-05	-0.00230357	-1.26985e-05	-0.000947283	-0.000447523	-0.000736003	-0.00218612	-0.00121535	1.81944
MEF2C.GM12878.ENCSR000BNG	7.84389e-05	-0.00148911	0.00047131	-0.000226659	-0.0006603	0.000283543	-0.00118389	-0.00177951	1.8193
GATAD2A.K-562.ENCSR160QYK	0.000116771	-0.00235641	0.000400056	-4.13034e-05	-0.000176433	0.000975699	-0.00156203	-0.00047918	1.81875
AR.LNCaP_Bag-1L_KO_Veh.GSE89938	-0.000382474	-0.000273344	-0.000545106	-0.000539857	-0.000416586	-0.00068534	0.00131798	-0.000901048	1.81823
NCOA2.MCF-7.ERP000901	0.000107156	-0.00036227	-0.000117771	-0.000738779	-0.00074553	-0.00146354	-0.000574541	-0.00123357	1.81816
ATF3.GM00739_CSBwt_8h.GSE87562	6.9227e-05	0.00180356	0.000430307	0.000870579	0.000438134	0.000742177	0.00135419	0.000442356	1.81803
CHD1.A-549.ENCSR398YBM	0.000322823	0.000598407	0.00022776	0.000920934	0.00115349	0.00140565	0.000512747	0.00161614	1.81635
STAT3.OCI-Ly19.GSE50723	-0.000110231	-0.00195331	-0.000448671	-0.000190892	-0.000441941	-0.000349214	-0.00203437	-0.000820776	1.81496
ASCL1.NCI-H2107.GSE69394	6.48074e-05	-0.00195393	0.000118836	-0.00132448	-0.000829609	-0.000840636	-0.000640423	-0.00111428	1.81343
TFDP1.K-562.ENCSR017GBO	-0.000670967	-0.00184373	-0.000260762	-0.00131376	-0.00036109	-0.00094423	-0.000449878	-0.00126359	1.81327
RAD21.LoVo_PHASEM.GSE51290	-2.84823e-05	0.000983539	0.00029017	0.000523508	0.000625432	0.000103475	0.00297837	0.00142743	1.81194
FOSL1.K-562.ENCSR000BMV	0.000216982	0.00147509	0.000198223	0.00112116	5.34328e-05	0.000513948	0.00055763	0.00182661	1.81143
KLF5.HEK293_D418N.GSE88976	0.00035672	0.00125277	0.000129783	0.00105987	0.000354026	0.000315814	0.00195433	0.00105029	1.80941
ESR1.MCF-7_Tamoxifen.GSE102410	0.000162086	0.000798321	0.000639043	0.000728466	0.000636184	0.000530127	0.00200283	0.000787757	1.80861
ELF1.HCT-116.ENCSR000BVH	0.00027045	0.00159155	0.000394712	0.00113242	0.000729559	0.00105922	0.00156366	0.00190205	1.80473
SOX2.KYSE70.GSE46837	-0.000442926	0.0015518	-0.000331619	2.3942e-05	0.000406748	0.000711879	0.00104648	0.00127661	1.80442
TCF4.LS180.GSE31939	0.000287563	0.00107448	-0.000173165	0.000680157	-0.000357442	-0.000754593	0.00122832	0.000579459	1.8029
ESR1.T-47D-B_E2.GSE80358	-0.000174381	0.00171105	0.000303018	0.000925977	0.000638061	0.000189236	0.00113626	0.00115203	1.80089
CTCF.Hep-G2.ENCSR000DUG	-5.14226e-05	0.0030504	5.35026e-05	0.00118402	0.000973957	0.00110638	0.00204525	0.00202019	1.79899
PRPF4.K-562.ENCSR220YXI	6.23038e-05	-0.00222052	2.68448e-05	-0.00129221	-0.000520274	-0.00061305	-0.00160166	-0.0014472	1.79892
ZNF639.K-562_Ab_R270-2-1E7.GSE97661	-0.000317864	-0.00109702	-8.71442e-05	-0.000751254	-0.000731633	-0.000949018	-0.000883965	-0.000886676	1.79682
ELK1.WA01.ERP002417	-0.000422055	0.000558524	-0.000497315	0.000447501	-0.00062113	-0.00102078	0.000691932	-0.00114729	1.79601
XBP1.HS578T_HYPO_GLUDEP.GSE49952	0.000113886	0.00121804	7.34727e-05	0.00115745	0.000627794	0.000744347	-0.000614529	0.00155331	1.79596
ATF3.K-562.ENCSR028UIU	-3.24997e-05	0.00168723	-1.50838e-05	0.000697021	0.000302042	0.000876679	0.00277975	0.00170771	1.79505
RAD21.SK-N-SH.GSE76815	-0.000234618	0.00194194	-0.00054541	0.00102282	-3.27738e-06	0.000183081	0.00182826	0.0011288	1.79338
SMC1A.primary-epidermal-keratinocyte_diff_d6.GSE84657	0.000369529	0.00102538	0.0003596	0.000973929	0.00071473	0.000948905	0.00175156	0.00108279	1.79308
SMC3.A-549.ENCSR481YWD	-0.000162146	-0.00201206	-7.25657e-06	-0.000927962	-0.000753816	-0.000246545	-0.00290828	-0.00143848	1.79247
CTCF.MCF-10AT1.GSE98551	0.000755133	0.00274727	0.000310555	0.00131763	0.00119835	0.000418232	0.00272472	0.00126132	1.79128
CTCF.THP-1_siCtrl-eGFP-Pam3csk-0h.GSE103477	0.000391075	0.00210495	0.000403665	0.00103553	0.00102473	0.00109846	0.00158585	0.00124769	1.78774
RAD21.MDM_IFNb.GSE103477	0.000524178	0.00109722	0.000582008	0.000734039	0.000708644	0.000729448	0.00110732	0.00124706	1.78608
MAX.K-562.ENCSR000FAE	0.000328307	0.00139936	0.000277063	0.00143269	0.000736502	0.000954773	0.0020405	0.000620189	1.78229
PRDM14.NCCIT.GSE71675	-0.000272825	-0.00164668	-0.00032583	-0.000872218	-0.000453727	-0.000219659	-0.000895004	-0.000938157	1.78153
AR.22Rv1_siARFL_R1881.GSE80742	-0.000239894	-0.000595395	-0.000229738	-0.00127672	-0.000488725	-0.000678278	-0.00167979	-0.00127928	1.77919
SMC1A.BCBL-1.GSE38411	-6.32441e-05	-0.00190839	-0.000233836	-0.000855662	-0.000399006	-0.00061726	-0.00231079	-0.00148223	1.77695
ZNF513.HEK293.ENCSR503DPC	-8.44165e-05	5.51425e-05	-0.000478415	-0.000721243	-0.000461428	-0.00113064	-0.000748267	-0.00148311	1.77636
E2F1.LNCaP-abl.GSE67809	-0.000377328	-0.00141308	-0.00011438	-0.00121354	-0.000493596	-0.000904548	-0.000712877	-0.00170851	1.77412
ZMYM3.Hep-G2_AC_JH39-2-2B9.GSE97661	-6.08108e-06	0.00181617	-0.000182339	0.000863793	0.000806801	0.000689487	0.00165939	0.000992789	1.76944
MYC.CD34.GSE85488	-0.000636061	-0.00156511	-0.000431016	-0.000437802	-0.000537919	-0.000930487	-0.00100017	-0.00121241	1.76905
BRD4.BT-474_INHHDAC.ERP010664	0.000138326	0.0012911	-0.000206317	0.00141453	0.000217474	0.000884634	0.00105822	0.00168742	1.76833
RBPJ.NHEK.GSE29498	2.86425e-05	0.00145054	0.000171716	0.000934562	0.000331857	0.00102993	0.00156599	0.000821942	1.76441
ERG.VCaP_DHT.GSE79128	-8.90212e-05	0.00194598	-0.000239755	0.00116596	0.000792706	0.000533795	0.00208963	0.00145218	1.76306
KLF5.HCC95_E419Q.GSE88976	0.000225853	0.00107732	-0.00021643	0.00121658	0.00024209	0.000473124	0.0010976	0.000941721	1.76116
NFATC3.Hep-G2.GSE97661	-0.000183816	-0.00222839	-1.72537e-05	-0.000965164	-0.000292545	-0.000167666	-0.00140395	-0.00117123	1.75874
ONECUT1.H9.ERP004206	-7.24545e-05	0.00114262	-0.000390857	8.02041e-05	-0.000260848	0.000692543	-0.00327773	0.00023155	1.75739
NR3C1.HeLa-B2_P65KD_DMSO.GSE24518	4.66287e-05	-0.00203421	-0.000299866	-0.000140026	-0.000571629	-0.000755959	-0.000820054	-0.000785571	1.75644
AR.breast_tumor_Male_26.GSE104399	0.000243658	-0.00184781	0.000427874	-0.000739686	-0.000151149	-0.000308092	-0.00294129	-0.0010603	1.75589
BCL11A.MCF-10A.ERP003925	-0.000281659	-0.00100962	-0.000315444	-0.00129887	-0.000795692	-0.000204689	0.000527277	0.000299571	1.7552
CTCF.CACO2.ENCSR000DQN	4.88687e-05	0.00228605	1.83599e-05	0.00121791	0.00107912	0.000854155	0.00233752	0.00150429	1.75357
APC.HCT-116.GSE103894	0.000479943	0.00183051	2.51484e-05	0.000940024	0.000715323	0.000882247	0.00116493	0.00112145	1.75353
FOXA1.MCF-7_SICTR.GSE40129	0.00020348	0.00255079	9.69931e-05	0.00139095	0.000405538	0.000491648	0.00224261	0.00171543	1.7534
KLF1.HEK293.GSE76494	-0.000309568	-0.00112376	-0.000143175	-0.00120387	-0.000587708	-0.000624178	-0.0021122	-0.000760565	1.7518
ERG.K-562.GSE23730	-0.000416531	-0.00147905	-0.00034312	-0.00106461	-0.000760683	-0.000336627	-0.00256739	-0.000505732	1.75153
NCOR1.HEK293T_SIGSP2.GSE35197	-0.000209478	-0.00214733	-0.000242433	-0.00131182	-0.000511503	-0.00092875	-0.00025793	-0.00145445	1.74984
ESR1.MCF-7_LTED_E2.GSE86538	5.15628e-06	0.000898137	-0.000478628	0.00114141	0.000200626	0.000470205	0.00212972	0.000791948	1.74975
MIER1.K-562.ENCSR426MDV	-1.50823e-05	0.00101939	0.000161002	0.000796539	0.000712234	0.000780089	0.00130306	0.00111585	1.7488
CDK9.MM1-S_DMSO.GSE42355	0.000316006	0.0015762	0.000421864	0.00128817	0.00078106	0.000868538	0.00166785	0.00138207	1.74759
JUND.WA01.ENCSR000BKP	6.38312e-05	0.00157694	2.80305e-05	0.00101883	0.000414416	0.000628566	0.00213603	0.00101343	1.74551
FOXP1.VCaP_DHT24H.GSE58428	0.00019129	-0.0023844	-0.000229546	-0.000827657	-0.000753073	-0.00047526	-0.00140301	-0.00108789	1.74483
RAD21.THP-1_PMA_IFNb-0h.GSE103477	2.70781e-05	-0.00196435	5.95501e-05	-0.000924991	-0.000404334	-0.000816468	-0.0019355	-0.00198016	1.74214
USF1.HCT-116.ENCSR000BVK	-2.40725e-05	0.00215282	-0.000182017	0.0013996	0.000753349	0.000848971	0.00316964	0.00189725	1.74179
JMJD6.HeLa.GSE51633	-0.000371321	0.000361429	-0.000182146	0.000983624	0.000512112	0.000288458	0.00274622	-0.000256069	1.74086
EZH2.ProEs.GSE59087	-0.000197696	0.00152397	7.30863e-05	0.00112645	0.000653738	0.00062077	-0.000499338	0.000940281	1.7407
EZH2.neural.ENCSR511CUH	0.000430756	-0.000920407	0.000366365	0.00101171	0.00107211	0.000826476	0.000815635	-0.000436035	1.73892
BRD4.Hep-G2.ENCSR514EOE	-0.000236276	-0.00198951	-0.000394299	-0.000911039	-0.000273509	-0.00112165	-0.00105185	-0.000956695	1.73828
SETDB1.WN8532.GSE36579	0.000464053	0.00128998	-6.82872e-06	0.00052592	0.00109303	0.000373233	0.000193724	0.00101394	1.73785
FOXK2.GM12878.ENCSR861JUQ	1.79066e-06	0.000939434	0.000235638	0.000932662	0.000508304	0.000884288	0.00190002	0.00138776	1.73694
CDK9.A-375_A771726.GSE68052	0.000608233	-0.00193165	0.000297616	-0.000435564	-0.000258489	0.000486019	-0.000628104	-0.000989423	1.73552
RUNX1T1.Kasumi-1.GSE65427	0.000467311	0.00137601	0.000205618	0.000726898	0.000603227	0.000589997	0.0012873	0.00126598	1.73502
AR.LNCaP_SHGATA2_R1881.GSE69043	-0.000131051	-0.00191407	-3.5296e-06	-0.000645755	-0.000304991	-0.00053828	-0.0015175	-0.00100389	1.7338
KDM5A.A-549.ENCSR933MHJ	-0.000642315	-0.00216146	4.95056e-05	-0.00113331	-0.000339896	-0.000743247	-0.00111537	-0.00127592	1.73327
ZFHX2.HEK293.ENCSR632SIM	-0.000248831	-0.00221078	-0.000512878	-0.000920393	-0.000454386	-0.00101059	-0.00101094	-0.001723	1.73082
ZNF770.HEK293.GSE76494	-0.000109266	-0.00133019	7.00073e-05	-0.000943722	-0.000715501	-0.000420577	-0.00143016	-0.0011051	1.72959
TBX3.Hep-G2.ENCSR238QRG	-0.000103529	-0.00174856	-0.000100421	-0.000351744	-0.000700152	-0.000688902	-0.00135123	-0.00119637	1.72945
KLF5.KATOIII.GSE51705	0.000238989	-0.00233673	0.000332705	-0.00110872	-8.25575e-05	0.00016183	-0.00415791	-0.000296865	1.72848
TFDP1.K-562.ENCSR224IKA	-0.000619264	-0.00190506	-0.000286969	-0.00104414	-0.000466533	-0.00064916	-0.000478545	-0.000673043	1.726
TAL1.K-562.ENCSR000EHB	0.000425086	0.00106315	0.000575447	0.00066844	0.000641438	0.000792854	0.000569077	0.00101267	1.72387
FOXA1.MCF-7.GSE72249	0.000147118	-0.00151579	0.000201842	-0.00142394	-0.000228052	-0.000988161	-0.00160374	-0.00123933	1.72323
PGR.T-47D_R5020.GSE68355	0.00043745	0.00130329	0.000183304	0.000970378	0.000512443	0.000731487	0.000956173	0.00129967	1.72322
EHMT2.K-562.ENCSR175EOM	0.000400823	0.001798	-0.000231942	0.000691841	0.000323846	0.000135333	0.00164961	0.000774124	1.72196
ZSCAN22.HEK293.GSE76494	-0.000580353	-0.00104929	-0.00047927	-0.000954946	-0.000823311	-0.000741145	-0.00129242	-0.00113851	1.72036
HIF1A.macrophage_HYPO.GSE43109	-4.73718e-05	0.000736291	8.70534e-05	0.000694868	0.00055479	0.00126516	0.00147909	0.000878954	1.7198
ARID1B.Hep-G2.GSE69566	-0.000158852	-0.00220635	-0.000197531	-0.000512885	-0.00056189	-0.000250061	-0.00186284	-0.000828874	1.71884
CD74.CLL_p1.GSE88955	0.000157221	0.00100341	4.58577e-05	0.000884758	0.000348965	0.000838969	0.001393	0.0010064	1.71819
BCL11A.CD34_Day3_90min.GSE104676	-3.77617e-05	-0.00192764	-0.000175151	-0.00115594	-0.000344801	-0.000870323	-0.0031174	-0.000696959	1.71662
NR3C1.Ishikawa.ENCSR000BJC	-3.55399e-05	-0.00179247	-0.000126521	-0.000829822	-0.000584858	-0.000725131	-0.00204078	-0.000857227	1.71551
ZBTB33.GM12878.ENCSR542FLV	-0.000147683	-0.000561978	0.000174847	-0.000888209	-0.000749317	-0.000258327	-0.00129677	-0.00129399	1.71391
MEF2C.MOLM-13.GSE109492	4.58985e-05	-0.00238083	-0.000159249	-0.00137618	-0.000400049	-0.000674908	-0.00224312	-0.00145302	1.71365
ZNF143.HeLa-S3.ENCSR000ECO	0.000268384	0.00235988	0.000150066	0.00147977	0.000660387	0.000411643	0.00156152	0.00101581	1.71351
ZBTB48.HEK293.ENCSR781EQJ	9.02119e-05	0.00197398	0.000132045	0.000753771	0.000622855	0.00068392	0.00136221	0.00103929	1.71177
BRD4.OCI-Ly1_JQ1.GSE53601	-0.000268421	-0.00186007	-7.34937e-05	-0.000995329	-0.000669304	-0.000811645	-0.00106525	-0.00142536	1.71166
RUVBL2.Hep-G2.GSE107730	-0.000427554	-0.00161255	-0.000490357	-0.000636129	-0.000646572	-0.000315365	-0.0023131	-1.27294e-05	1.70928
RUNX1.Kasumi-1.GSE62847	-0.00020848	-0.00200772	-0.000138107	-0.000952282	-0.00047909	-0.000789478	-0.000769041	-0.00154438	1.7078
ZNF134.HEK293.GSE76494	0.000435751	0.000667975	-0.000728168	0.00109724	0.000151718	-0.000148442	-0.00067691	0.000710685	1.70614
E2F1.MM1-S.GSE80661	-0.000306931	-0.00228822	-0.000140033	-0.00108944	-0.000722931	-0.000806084	-0.0016547	-0.0012556	1.70549
CEBPB.LS180.GSE31939	0.000138682	-0.00172472	0.00018177	-0.000843835	-0.000577579	-0.000191802	-0.00300297	-0.000931002	1.70489
TCF4.GEN2-2.GSE76147	0.000299906	0.00146242	0.000337191	0.000629836	0.000452326	0.00082398	0.0014337	0.0010361	1.70132
ESR1.MCF-7_E2.ERP000209	0.000293493	0.0015465	0.000569309	0.000941438	0.000930398	0.00143382	0.000420742	0.00118141	1.69995
MTA3.GM12878.ENCSR000BRH	0.000470511	0.000745115	-0.000238872	-0.000421483	0.000386218	0.00119311	-0.00119301	0.000698226	1.69939
KLF4.BJ_INDUCED.GSE36570	7.84812e-05	0.000919989	9.20757e-05	0.000823823	6.15143e-05	0.000731696	0.00162372	0.00152922	1.69741
FOXF1.GIST48.GSE106624	0.000601861	0.000140706	8.74957e-05	0.000293773	0.000406165	0.00124013	0.000920267	0.0011165	1.69688
BRD3.HUVEC-C.GSE60171	-4.15781e-05	0.000961173	8.57007e-05	0.000726786	0.000708559	9.77493e-05	0.00191723	0.000881382	1.69644
FLI1.SKNO1.GSE23730	-0.000370426	-0.00218359	-0.000427647	-0.00156962	-0.0010186	-0.00130589	-0.00100684	-0.0013875	1.69595
GATA3.T-47D.GSE51274	-6.62652e-05	-0.0014506	-0.000701003	-0.000249193	-0.000203238	-0.000444179	-0.00300529	-0.00106368	1.69594
ZNF24.K-562.ENCSR117WTM	4.38366e-05	0.0011046	-0.000250457	0.000685706	0.000250265	0.00115156	0.000713303	0.00119625	1.69284
ZNF320.HEK293.GSE76494	-7.63276e-05	0.00133093	-8.97069e-05	0.000541829	0.000339751	-0.000257365	0.00194434	0.000825484	1.69198
PRPF4.Hep-G2.ENCSR243LNQ	-0.000185122	-0.00172548	-0.000160317	-0.000505834	-0.000817739	-0.000122619	-0.00111799	-0.000962524	1.69165
CUX1.Hep-G2.ENCSR049KIZ	0.000350359	0.00179089	0.000264256	0.000964984	0.000448275	0.000744903	0.00159121	0.0015133	1.68931
PGR.MCF-7_R5020.GSE68355	-0.000149323	-0.00180118	-0.000150028	-0.000775517	-0.000576715	-0.000668312	-0.00203107	-0.000730282	1.68899
ESR1.MCF-7_RAD1901.GSE115607	-4.70039e-05	0.00196099	-0.000155777	0.00139612	0.000808404	0.000604152	0.00162495	0.00153501	1.68854
MYC.U2OS_HA-OmoMYCwt_Doxy.GSE77328	9.92026e-05	0.00181441	0.00029006	0.00107	0.000531261	0.000462	0.00253525	0.000900964	1.68743
TFAP4.LNCaP.GSE28857	-7.57005e-05	0.00116985	1.76739e-05	0.000947444	8.5812e-05	0.000662124	0.00194529	0.000899725	1.68661
JUN.MCF-7_E2.GSE102410	0.000355781	0.00124813	0.000435222	0.000536087	0.000864328	0.000565556	0.00115627	0.00053942	1.6866
BRD4.SUM229PE_neg_30nMtrametinib_24h.GSE87418	0.000243465	0.00183512	0.000195142	0.00154158	0.000249693	0.000661896	0.00221243	0.00111398	1.68577
CTCF.esophagus_muscularis-mucosa.ENCSR559KAB	0.000156042	-0.00140031	-0.000177074	-0.000698623	-0.000654156	-0.000741614	-0.0021536	-0.00131744	1.68477
ASCL1.SCLC_ASCLP_NE.GSE61197	4.59691e-05	-0.000978772	0.000476748	-0.000589895	-0.000265724	-0.000767556	-0.00117864	-0.00153511	1.6841
FANCL.Jurkat.GSE45864	0.000396309	0.000541903	0.000546027	0.00044015	0.000692479	0.000396839	0.00118567	0.000951324	1.68407
NFE2.erythroid_R3R4.GSE43625	-2.87329e-05	-0.00228156	-9.05254e-05	-0.000941993	-0.000608532	-0.00060923	-0.00188771	-0.00114756	1.68239
TAL1.K-562.ENCSR106FRG	-0.000333481	0.000847802	0.000276467	-0.00049438	-0.00090773	-0.000725907	0.00159611	-0.000597587	1.67945
NR2F6.K-562.ENCSR707QWA	-0.000147811	-0.00159417	-3.73342e-05	-0.0011178	-0.000206611	-0.000434761	-0.00127102	-0.00180078	1.67722
CDK7.SK-MEL-147.GSE45984	-0.000437	-0.000268283	-0.000978549	-0.000630544	-0.000257282	-0.000454871	0.00126663	-0.000659591	1.67613
TP53.hESC_DAMAGED.GSE39912	-0.000163855	-0.000994247	6.03011e-05	-0.00085451	-0.000483723	-0.000513488	-0.00125354	-0.00125529	1.67563
NR3C1.A-549.ENCSR116TFA	0.000313558	0.00147352	0.000410895	0.000685831	0.000639981	0.00079661	0.00103952	0.000834598	1.6747
ELF1.MCF-7.ENCSR502NRF	0.00028457	0.00196747	0.000367131	0.00101774	0.000628642	0.0006095	0.00255589	0.00114613	1.67385
ESR1.MCF-7_E2-640min-ERalpha.GSE94023	0.000455926	-2.72847e-05	0.000287991	0.0004162	0.000764534	0.0010348	0.000865928	0.001133	1.67325
ZSCAN5A.BeWo.GSE85009	9.91124e-08	0.00126827	0.000293851	0.00102489	0.000326259	0.000264897	0.00177789	0.000463881	1.67261
RLF.K-562.ENCSR718SDE	0.000622052	0.000863441	0.000742592	0.00052038	0.000560355	0.00082814	0.000936802	0.000116222	1.67149
BCLAF1.K-562.ENCSR000BKH	-1.97948e-05	0.00165412	-0.000376095	0.00122172	2.02223e-05	0.000244749	0.00276514	0.000796353	1.67148
SIN3A.HUVEC-C.GSE103245	-0.000390564	-0.00155329	-0.00028998	-0.000551585	-0.000554526	-0.000760179	-0.000273533	-0.00172326	1.66903
JUND.A-549.ENCSR000BRF	0.000144341	0.00139667	0.00011457	0.0010832	0.000787781	0.00109888	0.0013443	0.0016795	1.66887
ZBTB48.U2OS.GSE96776	-7.2625e-05	0.00108188	-7.16846e-05	0.000826925	0.000316131	0.000661556	0.00244288	0.00115979	1.66823
SMC1.MCF-10A.GSE101921	-2.97611e-05	0.0018717	-1.19298e-05	0.000320242	0.000185272	0.000691328	0.00237939	0.00176744	1.66723
ESR1.MCF-7.GSE94023	-6.84162e-05	-0.00109149	0.000481418	-0.000851307	-0.000606794	-0.000871079	-0.000755913	-0.000913939	1.66714
JUND.HT29_DSMO.GSE77039	0.000357397	0.00100826	0.000101024	0.000685449	0.000206975	0.000227458	0.00240179	0.00113164	1.66709
OSR2.HEK293.GSE76494	0.000354011	0.00131072	0.000273458	0.000520214	0.000390052	0.000984617	3.42543e-05	0.00124309	1.66675
RAD21.THP-1_Pam3csk-045m-Flavo-000m.GSE103477	-0.000119607	-0.00158199	-0.000409129	-0.000754882	-0.000599819	-0.000644371	-0.00198754	-0.00129497	1.66454
SMARCE1.MCF-7.ENCSR431TLD	0.000187844	0.00132411	-3.46294e-05	0.000929165	0.000614901	0.000618856	0.00158353	0.000962658	1.66442
CHD1.LNCaP.GSE64528	-0.00011841	-0.0011961	-0.000138359	-0.000875892	-1.32286e-05	-0.000994738	-0.00139172	-0.0011718	1.66441
TRIM24.MOLM-13_IACS-9571.GSE100571	-3.93314e-05	-0.00232129	6.81747e-05	-0.00132613	-0.000516169	-0.000661336	-0.00249719	-0.00122391	1.66258
SIN3A.GM12878.ENCSR000DYX	-0.000766713	-0.00152661	7.82418e-06	-0.00137616	-0.000558112	-0.000201516	0.00110665	-0.000868956	1.66249
RXRA.liver.ENCSR352QSB	4.38771e-05	-0.00216059	-0.000210578	-0.00087001	-0.000735175	-0.000289401	-0.00339047	-0.0012521	1.66247
LDB1.HEP.GSE52637	0.000225834	0.00220085	0.000113456	0.000722788	6.0682e-05	0.0010217	-0.000106413	0.000807029	1.66231
PDX1.hiPSC_derived_PPs.GSE106949	-0.000278614	-0.00136178	-0.000240714	-0.000961505	-0.00025187	-0.000301582	-0.00115495	-0.00076334	1.66172
RCOR1.IMR-90.ENCSR000EFG	0.000101253	0.00119267	-2.6633e-06	0.000912482	0.000351522	0.000440037	0.00185805	0.000996735	1.66085
MED26.U2OS_SHEP400.GSE73742	3.39954e-05	0.00171024	0.000444172	0.000574086	0.000877576	0.000988023	0.00130956	0.00189667	1.66045
AR.LNCaP_FOXA1.ERP003503	3.04624e-05	-0.00158188	-0.000188272	-0.00109872	-0.000302758	-0.000750967	-0.0016494	-0.00171289	1.66027
FOXA1.PDAC.GSE64557	3.72174e-06	-0.00208118	0.000390941	-0.00122665	-0.000354475	-0.000243555	-0.00264648	-0.000938258	1.65991
RFX5.IMR-90.ENCSR000EFD	-0.000467356	0.00118029	-0.000710728	0.000683384	-0.000485727	-0.000386891	0.00104139	0.000527203	1.65929
NFIC.SK-N-SH.ENCSR000BSV	5.49353e-05	0.00204414	3.35069e-05	0.000977583	0.000680817	0.000156167	0.00210525	0.00044438	1.65837
RELA.GM12892.ENCSR000EAN	-0.000289151	-0.000514013	-0.00014356	-0.00083974	-0.000661126	-0.000624111	-0.000976201	-0.00133807	1.65824
RAD21.MCF-7.ENCSR000BTQ	0.000493873	0.00175124	0.000444758	0.00138971	0.000454585	0.00064097	0.00193805	0.000881537	1.65623
TARDBP.GM12878.ENCSR412QBS	-0.000306067	-0.00166368	-0.000341772	-0.0010194	-0.000794839	-0.000988697	-0.00143523	-0.00140687	1.65615
FOXA2.liver.ENCSR080XEY	0.000305553	-0.00172	0.000194668	0.000194169	-0.000748506	0.000207445	-0.00319237	-0.00040967	1.65175
BRD4.CLL_patient1_4h_CpG.GSE109411	0.000197259	0.00184617	0.000263855	0.00130149	0.000457799	0.000903515	0.00235914	0.00145939	1.65172
RAD21.LoVo_PHASES.GSE51290	-0.00025903	-0.000934777	0.000758654	-0.000468815	0.00024632	0.00101033	-0.00100531	0.000680354	1.65065
CTCF.cardiac_right-atrium-auricular-region.ENCSR066GBX	-6.23948e-06	0.00195603	0.000101508	0.00119253	0.000294293	0.000349934	0.00303841	0.00117221	1.649
BCOR.K-562.ENCSR808AKZ	0.000293258	0.0014056	4.5326e-05	0.000996623	0.000728992	0.000631983	0.0010921	0.00155034	1.64666
RAD21.THP-1_siNIPBL-NS1-Pam3csk-4h.GSE103477	-0.000523823	0.000215944	-0.000650193	-0.000662867	-0.00047311	-0.000754791	0.00216247	-0.00144889	1.64633
ZNF398.HEK293.ENCSR676ZEF	-0.000245009	0.00237503	-0.000236598	0.00105811	-0.000212444	-7.29457e-05	0.00152189	0.000748228	1.64517
EGR2.HEK293.ENCSR919CZU	-0.000286148	-0.00126877	-0.000328711	-0.00094616	-0.000416528	-0.00122401	-0.00015777	-0.00194056	1.6448
ZKSCAN1.MCF-7.ENCSR449UFF	-7.68198e-05	-0.000855667	-0.000476661	0.000245285	-0.00063784	-0.00114698	-0.00033391	-0.000924131	1.64342
BRD4.SUM159PT_300nMJQ1_24h.GSE87418	0.000415542	0.00163303	9.56006e-05	0.00123407	0.00058429	0.000829085	0.00131292	0.00144793	1.64321
RAD21.SK-N-SH.ENCSR000BLY	0.000315718	0.00142317	0.000214289	0.0009049	0.000729946	0.000663295	0.00140615	0.000914146	1.63926
CDX2.CACO2_DIFF.GSE23436	-0.000429376	-0.00104568	-0.000569141	-0.000769517	-0.000617312	-0.000558432	-0.00122766	-0.000727663	1.63724
CEBPB.WA01.ENCSR000EBV	-0.000188094	0.00198962	0.000129209	0.000624597	0.000403297	0.000874144	0.000400121	0.00155495	1.63677
LEF1.K-562.ENCSR343ELW	6.07027e-05	0.00125454	-0.000166661	0.000684821	0.000583592	0.000887065	0.00119311	0.00120542	1.63488
ERG.VCaP_ETOH.GSE49091	0.000347309	0.000447226	0.000238472	0.000958055	0.000618612	0.000819665	0.00125358	0.000821056	1.63408
KDM5B.SUM185.GSE46055	0.000162822	0.0016479	2.31334e-05	0.000633077	0.000420852	0.000349429	0.00196759	0.000612073	1.63315
RBP2.U-937.GSE28323	0.000294987	0.00154823	0.000199617	0.0011251	0.000269862	0.000802015	0.00204006	0.000974857	1.63191
STAT3.HCC70_EtOH.GSE85579	-0.000272095	-0.00187727	1.26526e-05	-0.00131419	-0.000234689	-0.000503388	-0.0020133	-0.000729765	1.6291
PGR.T-47D_CR3flp_P4.GSE99479	-5.67029e-05	-0.00111322	0.00021292	-0.00134273	-0.000149147	-0.000846979	-0.0021001	-0.000663564	1.62704
SMC1.HAP1_WaplKO-33.GSE94992	-0.000220704	-0.00188791	-8.411e-05	-0.000693861	-0.000610741	-0.000646423	-0.000409233	-0.00106703	1.62514
RXRA.GM12878.ENCSR000BJD	-0.000536369	-0.00126737	-0.000186948	-0.000845835	-0.000569344	-0.0008463	-0.000309672	-0.00103726	1.62468
MYC.MCF-10A.ENCSR000DOM	0.000203339	0.00149795	0.000164863	0.00114539	0.000469299	0.000683461	0.00106089	0.00108053	1.62406
SMC1A.GM12878.GSE93080	0.00036891	0.00147567	0.000562406	0.000549511	0.000750928	0.000777189	0.000127184	0.00138805	1.62255
JARID2.MRC-5_IPS25_CTR.GSE48515	0.000256642	0.0014652	0.000112899	0.000844965	0.000796998	0.000752325	0.00125785	0.00106908	1.61992
MYB.THP-1_OG86.GSE90769	-3.53751e-06	-0.00157717	0.000314458	-0.0010162	-0.000488683	-0.000389644	-0.00175586	-0.00108409	1.61905
CTCF.WA01_MESEN_STEM.GSE52457	-5.27123e-05	-0.00261342	-0.000172841	-0.00122669	-0.000570588	-0.000704533	-0.00181641	-0.00130412	1.61829
RELA.THP-1_eGFP-Pam3csk-0h.GSE103477	-5.89297e-05	-0.00126419	0.000338681	-0.00049162	-0.000264997	-0.000705497	-0.00161309	0.000270081	1.61746
AR.VCaP_DHT24H_SHFOXA1.GSE58428	-0.000703908	0.000994526	-0.000381285	5.39631e-05	-0.000988371	0.000512679	-0.000834155	0.000281924	1.61727
MED1.MCF-7_SHRARS.GSE60270	5.99522e-05	-0.00295231	-2.2054e-05	-0.00125086	-0.000528461	-0.000418061	-0.00261046	-0.00112009	1.61702
MTA2.GM12878.ENCSR293QAR	0.000152596	0.00111772	0.000323693	0.000872043	0.000516305	0.000838873	0.00148594	0.000852824	1.61678
KLF4.keratinocyte_diff.GSE57702	-1.54957e-05	0.00128712	-1.44986e-05	0.000916283	0.000200325	0.000791783	0.00197332	0.00136867	1.61626
FOXA2.KerCT.GSE90454	-4.14411e-05	0.00122543	-0.000299642	0.00117042	8.186e-06	-0.000122152	0.00348259	0.000869703	1.61552
GATA4.A-549.GSE85002	-0.000466999	-0.000489972	-5.54176e-05	-0.000785582	-0.000363132	-0.00033061	-0.00143703	0.00101994	1.61367
SMC1A.LCL.GSE38395	-0.000278318	-0.000433985	-0.000552186	-0.000621465	-0.000606797	-9.1171e-05	-0.00307384	-5.30922e-06	1.61293
MYC.CUTLL1.GSE90716	-0.00042632	-0.00170292	4.58442e-05	-0.00153268	-0.000179685	-0.00038669	-0.0012602	-0.00126973	1.61268
ZNF384.HEK293.GSE76494	7.43998e-05	0.00149229	0.000446942	0.000259585	0.000210194	0.000382521	0.00180679	0.000680848	1.6126
BRD4.retina_AB1-FW13.GSE86981	-6.72988e-05	0.00089729	0.000104189	0.000378898	0.000270269	0.000661974	0.00158015	0.00162054	1.61123
ZNF547.HEK293.ENCSR909TSW	-0.000355328	-0.000645784	-0.000895984	-0.000440882	-0.000510448	-0.000309076	-0.00054845	-0.000883396	1.60997
BRD4.HCC1395_JQ1.GSE63581	0.000126827	0.00155341	8.76044e-05	0.000758849	0.000185675	0.000330003	0.00245626	0.00101221	1.60751
BRD2.HUVEC-C.GSE60171	-0.000351292	-0.00146935	-1.09792e-05	-0.000798662	-1.90037e-05	-0.00042903	-0.00118116	-0.0010837	1.60599
MED1.dopaminergic-neuron_Dopamine_neurons.GSE93905	0.000115895	0.00119557	0.000135694	0.000357435	0.000240699	0.000668627	0.000844627	0.000923015	1.60578
EZH2.HUVEC-C_VEGF_4h.GSE109625	-0.000191032	0.00152396	-0.000545258	0.000247333	0.000658546	-0.000838647	0.00286273	-0.00064038	1.60566
ZNF574.HEK293.GSE76494	-0.000246708	-0.00151505	-0.000431223	-0.0010047	-0.000664623	-0.000694816	-0.00130262	-0.000992281	1.60526
YY1.Ishikawa.ENCSR000BSY	-0.000352375	-0.00157204	-0.000212262	-0.000985416	-0.00055751	-0.000837252	-0.00138226	-0.00171253	1.60518
ZNF18.HEK293.GSE76494	0.000292236	-0.000638545	0.00031334	0.000706777	0.000601832	0.00120603	0.000190795	0.000462468	1.60407
CCAR2.Hep-G2.ENCSR247XFV	-0.000347265	-0.00187798	-0.000332259	-0.000491768	-0.000507112	-0.000466339	-0.00121918	-0.000486158	1.60281
MAZ.IMR-90.ENCSR000EFF	-0.000230445	0.001639	0.000412192	0.00122566	0.000671727	0.000444106	0.00198865	0.000728562	1.59789
KLF8.HEK293.ENCSR635NOQ	8.04831e-05	0.00210325	0.000279784	0.000986565	0.000312109	0.00115951	0.00153534	0.00150251	1.59761
CTCF.THP-1_PMA_Dex-0h.GSE103477	-0.00033204	-0.00209024	-0.000303379	-0.0011968	-0.000895889	-0.000734278	-0.00247415	-0.00117066	1.59747
RUNX1.THP-1.GSE79899	-0.000110683	-0.0015831	-0.000202887	-0.000998068	-0.000552018	-0.000391831	-0.00197151	-0.00105578	1.597
MYCN.SH-EP_6h.GSE80151	-7.53093e-06	0.000987428	-0.000223334	0.000881596	0.000532188	0.000683764	0.00151933	0.000941028	1.59633
KMT2A.THP-1.GSE83671	-0.000182211	-0.00125099	-0.000488733	-0.000574749	-0.000687621	-0.00101653	-0.000129018	-0.00123062	1.59505
ELF1.GM12878.ENCSR841NDX	8.01554e-05	0.00239952	0.000271735	0.000906778	0.000835936	0.00105031	0.00218807	0.00180781	1.59238
INO80.Hep-G2.GSE107730	0.000435745	0.0016126	0.000335355	0.000848958	0.000940293	0.000799394	0.000401231	0.000929706	1.59126
STAT5A.K-562.ENCSR000BRR	-0.000322877	-0.00156804	-0.00037761	-0.000687993	-0.000629125	-0.000660328	-0.000343411	-0.00101978	1.58969
FOXA1.MCF-7.GSE59530	-0.000485239	-0.000461259	-0.000554002	-0.000525659	-0.00116022	-0.000744294	-0.00151908	-0.000503431	1.58891
NCOA6.K-562.ENCSR168CEE	-0.000411035	0.000145557	-0.000462826	0.000177821	-0.000748118	0.000451301	-0.00250387	0.00041362	1.58862
HNF4A.Hep-G2.ENCSR000EEU	4.39185e-05	0.00156771	1.08117e-05	0.000602338	0.0005706	0.000668991	0.000932263	0.0013877	1.58792
EHF.primary-bronchial-epithelial.GSE85401	8.83612e-05	0.000599277	0.000581413	0.000364161	0.00070602	0.000701416	-0.000924716	0.00138977	1.5867
MYF5.Rh18.GSE84628	-0.000211888	0.00154169	0.000128828	0.00080941	0.000311709	0.000540442	0.00147744	0.00118685	1.58637
GRHL3.NHEKSV3.GSE95199	-1.13619e-05	-0.00168932	0.000145915	-0.00109171	-3.63108e-05	7.7929e-05	-0.00276522	-0.00122497	1.58547
FOXA1.MCF-7.ERP000380	8.09184e-05	0.00218646	-0.000108156	0.0012687	0.000434702	0.000407099	0.00199088	0.00132072	1.58346
ARID1A.RMG-I.GSE104545	0.000360515	0.00142603	6.69913e-05	0.00131153	0.000468486	0.000602201	0.00048599	0.00158582	1.58241
TARDBP.K-562.ENCSR353HEP	-5.07535e-06	0.00191407	0.000104794	0.000793315	0.000462314	0.000424239	0.00239285	0.00116968	1.58227
E2F1.HMEC-1.GSE62425	1.53356e-05	0.00215272	0.000107695	0.000997767	0.000434995	0.000418083	0.00237008	0.00120459	1.5821
AR.LNCaP_1F5_SIFOXA1.GSE30623	0.000752577	0.000662152	0.000617815	-0.000205184	0.000530575	0.000505227	-0.000611703	0.000888622	1.58145
GABPA.A-549.ENCSR000BPY	-0.000147417	-0.00190489	-2.93741e-06	-0.00145362	-0.000800564	-0.000938617	-0.00217501	-0.00112267	1.57867
POU5F1.hiPSC_3s2.GSE81899	0.000198429	0.000563448	0.000426819	-0.000102849	0.000579533	0.000810503	-0.00134646	0.000644948	1.57627
CEBPG.K-562.ENCSR490LWA	8.41467e-05	-0.00199624	-2.78842e-05	-0.000692895	-0.000590997	-0.00101018	-0.00129784	-0.00134698	1.57576
CBX3.HCT-116.ENCSR000BUH	-0.000120821	-0.00181009	-0.000281165	-0.000588514	-0.000586658	-0.00100734	-0.000366783	-0.000886194	1.57378
SRSF4.Hep-G2.ENCSR696MBC	5.55571e-05	-0.00118532	-0.000453816	-0.000711383	-0.000736701	-0.000354743	-0.00153502	-0.000511623	1.57341
ZBTB16.KG-1_shEZH2.GSE109619	0.000476081	-0.000776431	0.000252898	0.000367616	0.000840542	0.000570704	-0.00114286	-0.000163419	1.57171
WDHD1.MCF-7_Ab_R1251-1-1B10.GSE97661	-6.35666e-05	0.00140468	0.000289074	0.000623716	0.000407301	0.000478838	0.0021287	0.000492557	1.57037
BRD4.HEK293T.GSE39579	0.000134434	0.000991748	-0.000118712	0.000788991	0.000156126	-1.6805e-05	0.00264915	0.000553942	1.56974
FOS.MV4-11_SHFLT3.GSE64862	0.000130071	0.000249507	-0.000273657	0.000698271	0.000396617	0.000497264	0.0012854	0.000937623	1.56952
CHD4.SCC-9_DOC1.GSE97839	-4.36687e-06	0.000984821	-0.000155525	0.000849016	5.74314e-05	0.000770944	0.00103319	0.00104374	1.56933
ETS1.Hep-G2.ENCSR681WHQ	1.75898e-05	-0.00219833	4.36814e-05	-0.000952463	-0.00052914	-0.00059239	-0.00170751	-0.000991185	1.56734
FOXA1.VCaP_ETOH24H.GSE58428	-0.000160372	-0.000916542	0.000143662	-0.00108056	-0.000246462	-0.00014478	-0.00248422	-0.000766327	1.56642
SRF.HCT-116.ENCSR000BSC	-0.000154508	0.00201435	-7.80499e-05	0.000927796	0.000282984	0.00061675	0.00156317	0.00150499	1.56638
CEBPD.HAEC_IL1b_4h.GSE89970	-0.000131231	-0.00215991	-0.000305681	-0.000990056	-0.000545024	-0.000200857	-0.000826277	-0.00181052	1.56636
NR1H2.HT29_GW3965_48H.GSE77039	-5.24848e-06	-0.0014308	-6.9207e-05	-0.000892514	-0.000388461	-0.000535753	-0.0027107	-0.000589368	1.56597
SIX2.HEK.GSE73865	-0.000421837	0.00102831	-7.32087e-05	0.00134168	-4.04393e-05	9.66185e-05	0.00346514	0.000380746	1.56417
JMJD1C.THP-1.GSE63484	-1.80534e-05	-0.00181552	0.000156093	-0.000915726	-6.03841e-05	-0.000620055	-0.00137722	-0.00108686	1.56335
CTCF.gastroesophageal-sphincter.ENCSR146BGM	0.000201615	0.00167321	0.000200361	0.000700286	0.000561325	0.000765295	0.00156061	0.00109303	1.56131
AR.VCaP_DHT.GSE79128	0.000161341	-0.000264662	-0.000449276	-0.000601795	-0.000606211	-0.000797342	0.000188951	-0.00124988	1.56124
NRF1.Hep-G2.ENCSR000EEH	-4.78961e-05	0.00227389	-0.000292403	0.00118303	0.000282049	0.00102345	0.00150465	0.001699	1.56115
AHR.MCF-7_TCDD_45min.GSE90550	2.32142e-05	-0.0015749	-0.000139682	-0.000995305	-0.000139366	-0.000835378	-0.000904493	-0.00126475	1.55986
AHR.MCF-7.GSE41820	-0.000197966	-0.000476892	-0.0002299	-0.000269765	-0.000513988	-0.00112486	0.0008569	-0.000930337	1.55953
MYC.MCF-10A.ENCSR000DOS	-0.000177153	-0.00237114	-0.000237481	-0.000770148	-0.000791155	-0.000551626	-0.00185289	-0.000998244	1.55918
FOXA1.22Rv1.GSE96652	0.000148422	-0.000776063	4.33321e-05	-0.000809392	-0.000564989	-0.000536223	-0.00237259	-0.00108754	1.55759
AFF1.K-562.ENCSR241LIH	-0.000296608	-0.0014528	-0.000604233	-0.000859361	-0.000491504	-0.000489892	-0.00119851	-0.000972158	1.55727
SREBF1.GM12878.ENCSR000DYU	-0.000401647	-0.00151545	-0.00035607	-0.000589725	-0.000825755	-0.000591454	-0.00166053	-0.000563806	1.55692
MECOM.SKH1.GSE102697	-0.000331553	-0.000917673	-0.000160121	-0.000685356	-0.000620497	-0.000795801	-0.000938521	-0.00111615	1.55666
KMT2A.MV4-11.GSE83671	-0.00018844	-0.00252509	-0.00014534	-0.00120688	-0.000395735	-0.000578723	-0.000570936	-0.00140811	1.55595
RUNX1.HEK293T.GSE85524	0.000178547	0.00134185	-0.000419476	0.000778509	0.000134062	0.000412769	0.000286272	0.000855799	1.55266
SMAD4.Hep-G2_Ab_R516-1-1G12.GSE97661	0.000553123	-5.91645e-05	0.000526541	0.000560764	0.00069311	0.000951283	1.83077e-05	0.000832945	1.55116
WT1_minusKTS.K-562_streptavidin.GSE81009	6.43064e-05	0.00155778	0.000248812	0.000133332	0.000455402	-3.59677e-05	0.00181042	0.000635448	1.55078
PCGF1.WA01.GSE104690	-0.000129475	0.00253825	1.86716e-05	0.00133533	0.000329068	0.000406431	0.0051301	0.000984057	1.54926
GMEB2.Hep-G2.ENCSR745VSQ	-0.000305008	-0.00160758	-0.000466052	-0.00084764	-0.00069987	-0.000665383	-0.00084316	-0.00149504	1.54477
RARA.U-937_ATRA-treated_RAR.GSE98006	-0.000452686	-0.00142918	0.000424747	-0.000143085	-0.000226439	0.000788437	0.000701969	-0.000192041	1.54426
AATF.NALM-6.GSE93626	8.60759e-06	-0.00123184	-0.000135208	-0.000559748	-0.000375351	-5.73353e-05	-0.000983096	-0.00116935	1.53977
GATA2.LNCaP_ETOH.GSE69043	-0.000399943	-0.00131113	-0.000618058	-0.000746043	-0.000924023	-0.000684492	-0.000755809	-0.000813829	1.53842
TP53.MCF-7_7-5h_IR_10Gy_Nutlin.GSE100099	0.000297032	0.00141353	0.000229879	0.000542363	0.000532717	0.00108678	7.08148e-06	0.000847614	1.5357
NR3C1.A-549.ENCSR000BHE	-0.000340065	0.00146917	-0.000376789	0.000466398	0.000139081	9.3201e-05	0.00274369	0.000561189	1.53453
GATA2.K-562.ENCSR000DKA	-3.38946e-05	-0.0018296	-0.000217758	-0.00033484	-0.000521803	-0.000201497	-0.00208449	-0.000601897	1.53409
SMARCA5.GM12878.ENCSR706YUH	5.34361e-05	0.00199837	0.000288448	0.000757381	0.00062614	0.000355504	0.00190804	0.000972896	1.53379
FOS.MNNG-HOS.GSE74230	-8.30187e-05	-0.000894399	8.53129e-05	-0.000648435	-0.000589189	-0.00061418	-0.001338	-0.00101361	1.5331
NFE2L2.A-375_A771726.GSE57431	6.87692e-05	-0.00135921	0.000370836	-0.000791537	4.05913e-07	0.000334183	-0.00212803	-0.000607379	1.53225
SUZ12.Aska-SS.GSE108025	-0.000170013	-0.00122074	-0.000419112	-0.000917948	-0.000664423	-0.000471048	-0.000374252	-0.00133602	1.53059
CD74.CLL_p4.GSE88955	0.00024471	0.000914344	-7.4881e-05	0.000629502	0.000400663	0.000679643	0.000542235	0.00149454	1.52971
AR.PLHSAR_FOXA1_HOXB13.GSE56288	-0.000191412	0.00153361	0.000271874	0.000633699	0.000428869	-0.000179052	0.00156901	0.000639381	1.52875
MECOM.SKH1_E2.GSE102697	1.21393e-05	0.00143605	0.000325583	0.000868225	0.000197568	0.000459653	0.0019529	0.000972328	1.52851
WT1_plusKTS.K-562_streptavidin.GSE81009	-5.36298e-05	-0.00082293	0.000147462	-0.000794034	-0.000525992	-0.000489371	-0.00196936	-0.000424895	1.52834
SIN3A.PANC-1.ENCSR000BOW	0.000108254	0.00220721	-3.26353e-05	0.00126439	0.000637267	0.000758017	0.00149305	0.00115559	1.52524
ESR1.T-47D.ENCSR000BKN	0.000302029	-0.00184962	-0.000126595	-0.000893822	-0.000235683	-0.000237059	-0.00201554	-0.00111557	1.52511
PRDM6.HEK293.ENCSR892QHR	-0.000198059	0.00131903	0.000130773	0.000836863	9.53259e-05	-0.000216495	0.00200728	0.000651944	1.52449
NFATC1.HUVEC-C.GSE49428	0.000174587	0.00201819	5.23626e-06	0.00141777	0.000466994	0.00107092	0.00181717	0.00179282	1.52238
SKIL.K-562.ENCSR336DXE	6.51646e-05	0.00209679	-5.44842e-05	0.000786562	0.000668908	0.000833066	0.000438107	0.00165323	1.52202
NR2F6.Hep-G2.ENCSR518WPL	-7.76426e-05	-0.00145004	-0.000405374	-0.00019056	-0.000568019	-0.000861807	-0.00158103	-0.000968514	1.52064
MYC.Ramos.GSE30726	1.33572e-06	-0.00168968	-3.86635e-05	-0.000768262	-0.000540517	-0.000559186	-0.001172	-0.00148137	1.51974
CTCF.nerve_tibial.ENCSR434XLP	1.54466e-05	0.00123233	-4.17767e-05	0.000900051	0.000630924	0.000871671	0.00151923	0.00139974	1.51943
PTBP1.Hep-G2.ENCSR156APP	-6.55459e-06	0.000998326	0.000329726	0.000681338	0.000918708	0.00101816	0.000469296	0.0011171	1.51762
SS18.SYO-1.GSE108025	0.000782551	-0.000429311	0.00103183	0.00045679	0.000216442	-0.00010857	0.000919548	-0.000495768	1.51605
ZBTB2.K-562.ENCSR230PTV	0.000134065	0.00153366	9.89766e-05	0.000980953	0.000454263	0.000612221	0.00121569	0.00127712	1.51293
ZNF778.HEK293.GSE76494	0.000184455	-0.00104116	-7.98139e-05	-0.000419401	0.000455048	0.000789303	-0.00204478	-7.67055e-05	1.51167
NR3C1.breast_tumor_Male_9.GSE104399	0.000179711	0.00133108	0.000304334	0.000726703	0.000180828	0.000674992	0.000957942	0.000793975	1.51091
MED1.SUM159PT_100nMtrametinib300nMJQ1_24h.GSE87418	7.6716e-05	0.000815582	9.66788e-05	0.000941041	0.000256972	0.000945084	0.00127026	0.000978581	1.51021
TEAD4.A-549.ENCSR000BUD	-0.000522937	0.00101456	-0.000294405	0.000164758	-0.000196432	0.000471988	0.000971692	0.00150945	1.50992
TFAP2C.BT-474.GSE36351	0.000178344	0.00195918	-6.67482e-05	0.000799856	6.27114e-05	0.000580059	0.00214432	0.00132022	1.50911
MYC.GM12878.ENCSR000DKU	-0.000156975	-0.00148128	-9.21258e-05	-0.000704515	-0.000511872	-0.000663222	-0.00152571	-0.00114574	1.50739
CTCF.kidney.ENCSR000DMC	0.000229739	0.00151685	0.000204405	0.000743557	0.000820598	0.00127269	0.00211666	0.00128435	1.50628
BCL11B.thymus_CD34pos.GSE84677	0.000368751	0.00140304	0.000534117	0.000654216	0.000820202	0.000524836	0.00140911	0.000470525	1.5061
ESR1.breast_tumor_Male_22.GSE104399	-0.000594401	0.00109205	-6.64322e-05	-1.5219e-05	-0.000310459	-0.000444405	0.00154009	0.000717592	1.50534
SRF.MCF-7.ENCSR000BVA	-0.000237314	-0.00148227	-0.000264956	-0.00103474	-0.000567029	-0.00100077	6.31484e-05	-0.00124732	1.5049
NEUROG2.MRC-5_NFD_05DPT.GSE75910	-0.000244782	-0.000363438	-0.000361703	-0.00100588	-0.000643342	-0.000607303	-0.00109553	-0.00119752	1.50301
USF1.GM12878.ENCSR000BGI	-6.54225e-05	0.0019492	0.000193877	0.00157247	0.00052272	0.000556104	0.0023201	0.00142837	1.50252
NR4A1.K-562.ENCSR130PDE	0.000255972	0.00103047	0.000240797	0.000157151	0.00032932	0.000885864	0.000608687	0.00163254	1.50191
MYC.P493-6_CMYC_24H.GSE36354	3.44478e-05	-0.00126528	-0.000110075	-0.00107551	-0.000497694	-0.000544343	-0.00218282	-0.00139197	1.49665
PDX1.islet.ERP004003	2.13858e-05	0.00176567	0.000140062	0.00106265	0.000250213	0.000532608	0.00188982	0.000954003	1.49534
KDM5B.SUM159.GSE46055	0.00019696	0.00140985	-1.10855e-05	0.000862243	0.000369937	7.35609e-05	0.00277648	0.000652112	1.49517
TWIST1.SHEP-21N_DOX_0H.GSE80151	0.000525423	-0.0017228	0.00034637	0.000427321	3.98844e-05	0.00034665	-0.00246204	0.000524863	1.49423
FOS.HeLa-S3.ENCSR000EZE	-0.000218647	-0.00115608	-0.000861173	-0.000465349	-0.000581648	-0.0010136	-0.00204443	-0.000257648	1.49263
MED1.hMSC-TERT4_D7.GSE104537	-0.000201086	-0.00115072	-0.000478452	-0.000758539	-0.000438627	-0.000546482	-0.000511155	-0.00122855	1.492
MED1.P493-6.GSE36354	0.000293444	0.00180739	0.000166446	0.000849402	0.000625764	0.000465391	0.000730379	0.00095308	1.49097
MYC.MCF-7.ENCSR000DMQ	-0.000116642	-0.00168861	-0.00024265	-0.00104234	-0.000564406	-0.00108464	-0.00279181	-0.000985427	1.48962
FLI1.HUVEC-C_VEGF_1h.GSE109625	3.3273e-05	-0.00143084	-0.000114989	-0.000996656	-0.00028317	-0.000737736	-0.00139824	-0.00121381	1.4888
ZIC2.BCBL-1_latent.GSE102462	0.000364471	0.000185009	0.000154383	0.00081227	0.00033084	0.000745421	-0.00118033	0.0013737	1.48815
STAT5B.CD8_H9RET.GSE64713	0.000337939	0.000671352	0.000379442	0.000413118	0.00056089	0.000719094	0.000680671	0.000668633	1.48806
SMARCC1.TTC-549_NoDox.GSE71504	0.000207514	-0.000437603	0.000371539	-0.000268947	-0.000511324	0.000281712	0.00162277	-0.00080281	1.48708
NOTCH3.TALL-1_DMSO.GSE104261	-0.000284264	-0.000571621	-3.46573e-05	-0.000571662	8.48319e-05	-0.00109207	6.78471e-05	-0.00123954	1.48528
SUZ12.K-562.ENCSR000AUC	-0.000303571	0.000410769	-0.000243816	0.000957436	-0.000464015	0.0003011	0.00180153	0.000351917	1.48509
RELA.THP-1_eGFP-Pam3csk-4h.GSE103477	-8.16096e-05	-0.000927518	-0.00023132	-0.000667501	-0.00070794	-0.00106877	-0.00130399	-0.000529493	1.48471
ARRB1.LNCaP-C4-2.GSE55615	-0.000247077	-0.00135193	1.11335e-05	-0.000719145	-0.000409174	-0.000596749	-0.00117362	-0.000936396	1.48357
SMARCC1.HS-SY-2.GSE108025	0.000170515	-0.002387	3.97877e-05	-0.000117888	0.000100346	-0.000559767	-0.00140693	-0.00110895	1.48256
ESR1.MCF-7_E2.GSE14664	-5.93365e-05	-0.000920983	-0.000499191	-0.000427893	-0.000358156	-0.00101559	-1.08188e-05	-0.00112151	1.48145
ERG2.HEK293.GSE76494	-0.000335011	-0.00188311	-0.000209955	-0.00111686	-0.000419866	-0.000336383	-0.00124436	-0.00145562	1.4811
TCF12.SK-N-SH.ENCSR000BSL	2.9771e-05	0.00112933	-3.05233e-05	0.00124666	0.000420628	0.000246535	0.00202287	0.000955897	1.48094
ZSCAN4.HEK293.ENCSR211GNP	0.000183043	0.00115337	0.000223212	0.000559825	0.000582078	0.000707566	0.000846812	0.000860473	1.48083
ZFX.MCF-7.ENCSR435OQD	-0.000297746	-0.00156298	-0.000665459	-0.00111342	-0.000747275	-0.00080413	-0.000999137	-0.00104942	1.48006
CBFB.SKNO1.GSE23730	-4.23118e-05	-0.00114562	0.000240729	-0.000940187	-0.000522033	-0.00116512	-0.00149737	-0.00105315	1.47935
CLOCK.BA40-neocortex_0.GSE96659	-9.27591e-05	0.000940996	-0.000260976	0.000531683	0.000467456	0.000330543	0.000908032	0.000804644	1.4784
MED1.MM1-S_JQ1.GSE42161	-0.000150851	-0.00221195	-8.45693e-05	-0.000726918	-0.000264292	-0.000688245	-0.00250369	-0.001473	1.47699
MYC.HCT-116.GSE86556	-0.000107431	-0.00105632	0.000119325	-0.00123276	-0.000459462	-0.000592723	-0.00125539	-0.00106426	1.47576
HLF.Hep-G2.ENCSR528PSI	-0.000298551	-0.00142087	7.6841e-05	-0.000771741	-0.00022637	-0.000248032	-0.00111847	-0.000709147	1.47378
NELFA.HeLa_Flavo-PJ34-10min-H2O2.GSE100742	-0.000181428	-0.00108464	-7.49096e-05	-0.000503599	-0.000297298	-0.000102804	-0.00091792	-0.000932231	1.47361
JARID2.UTEIPS7.GSE48516	0.000573391	-0.00228789	0.000517893	-0.00103017	-0.000268889	0.000213123	-0.00222663	-0.000515631	1.4732
ZNF318.K-562.ENCSR352BJL	3.12284e-05	-0.00148267	-0.000136113	0.000280912	-0.000495209	-0.00115296	7.21618e-06	-0.00112839	1.47317
TAL1.MOLT-3.GSE59657	-0.000236264	0.00130082	-0.000135154	0.000707205	9.44333e-05	0.000213408	0.002451	0.000301704	1.47275
HNF4A.LoVo_PHASES.GSE51290	0.000574618	8.49895e-05	0.000498331	1.96373e-05	0.000402613	0.00102471	-0.00125925	0.000569651	1.4722
RBPJ.GSC8-11_dasatinib.GSE74557	0.000186292	0.00142888	0.00021632	0.000708662	0.000582138	0.000249837	0.00177991	0.000860391	1.47116
XRCC5.Hep-G2.ENCSR031URL	-0.000580483	-0.00151499	-0.000167415	-0.00115793	-0.000421486	-0.00140635	-0.000120297	-0.00155819	1.47059
SUZ12.Hep-G2.ENCSR771GTF	9.29097e-05	0.00238528	0.000243572	0.000736201	0.000685358	-0.000141398	0.00249323	0.00126354	1.46988
NELFA.HeLa_40min-Flavo-PJ34-10min-H2O2.GSE93931	-0.00018118	-0.00108031	-7.45427e-05	-0.000501179	-0.000295936	-0.000102219	-0.0009154	-0.000929199	1.46824
ZNF639.K-562.ENCSR497VFH	-7.07728e-05	0.0015244	-0.000290345	0.000586327	0.000301416	0.000126326	0.00112579	0.00127658	1.46776
HNF4A.CACO2_PROLIF.GSE23436	0.00010628	0.00157631	9.58299e-05	0.000524421	0.000336989	0.000905701	-0.000193309	0.00137594	1.46768
RELA.KB_IL.GSE52469	-0.0001009	-0.00160461	-0.000110301	-0.000973478	-0.000495291	-0.000503655	-0.0014083	-0.00147131	1.46723
RAD21.GM12878.ENCSR000EAC	-0.000116758	-0.00262592	8.94256e-05	-0.000984485	-0.000446364	-0.000533975	-0.000128452	-0.00211145	1.46692
ZNF596.HEK293.ENCSR344SBD	0.000168534	0.000929772	0.000301075	0.000786367	0.000262297	0.000412308	0.00150499	0.000484644	1.46603
MED1.K-562.GSE97661	0.00013845	0.00198478	7.33508e-05	0.00119922	0.000578693	0.000492551	0.00118194	0.00142299	1.46516
EGR1.HL-60_PMA.GSE106359	0.000285694	0.000973605	6.03619e-06	0.000808173	0.000270765	0.00101239	0.000566504	0.00139658	1.46472
GATA3.Jurkat.GSE76181	5.97677e-05	-0.00198603	-1.50197e-05	-0.000890217	-0.000533269	-0.00027384	-0.00145877	-0.000927612	1.46418
SP1.Hep-G2.ENCSR000BJX	-0.000188887	-0.0017141	-0.000183391	-0.00088429	-0.000559173	-0.000517591	-0.00125579	-0.00146879	1.46262
MYC.Raji.GSE30726	-0.000211994	-0.00157875	-0.000103984	-0.000831071	-0.000354271	-0.000858217	-0.00106381	-0.00143027	1.46159
ARNTL.U2OS.GSE44236	-0.000349356	0.000936407	-0.000477083	0.000702527	0.000194865	7.51486e-05	0.00186448	0.000253743	1.46145
EHF.RWPE-1.GSE114241	5.76765e-05	0.00173695	0.000257975	0.000712706	0.000462542	0.00106636	0.000118796	0.00185762	1.46077
GATA2.SH-SY5Y.ENCSR000EYB	-0.000144438	0.00100406	-0.000559564	0.000679011	-0.000246723	-6.41062e-05	0.00210762	0.000597991	1.45972
NR2F2.liver.ENCSR168SMX	0.000389997	0.00199245	9.85437e-05	0.00108095	0.000424823	0.000363975	0.00126399	0.000592047	1.45706
REPIN1.HEK293.ENCSR146NLL	-0.000285174	-0.00130768	-1.5107e-05	-0.000348393	-0.000696385	-0.000579882	-0.000599094	-0.00125105	1.45592
RELA.HeLa-B2_DMSO.GSE24518	-0.000509546	0.00119371	-0.000451766	0.00027417	0.000281583	1.58135e-05	0.00140547	0.00118934	1.45581
NR3C1.Ishikawa_Dex.GSE109891	-0.000153394	0.000753021	-0.000544533	0.00046274	-0.000305642	-0.000657967	0.00152728	0.000294264	1.45573
MAFK.IMR-90.ENCSR000EFH	-7.73103e-05	0.000775653	-0.000217203	0.00104958	0.000149564	0.00045741	0.00150766	0.00110897	1.45492
NKX2-5.hESC_sc-14033.GSE89457	-0.000316746	0.00137823	-0.000542042	1.38026e-05	-0.000157264	-0.000201672	-0.0019798	-0.000305025	1.4535
FOXA2.Hep-G2.ENCSR000BNI	0.000130509	-0.00172388	1.04693e-05	-0.000865037	-0.000307112	-0.000421633	-0.00152688	-0.00138459	1.45268
PHF8.WA01.ENCSR000ATK	-0.000133806	-0.00246376	-0.000180988	-0.00083794	-0.000723053	-0.00042427	0.000165771	-0.00138561	1.45248
NEUROG2.MRC-5_N_02DPT.GSE75910	-0.000564342	0.00222473	-0.000577037	0.000325705	4.11619e-05	0.000232744	-0.00104867	0.000485441	1.45235
FOXA1.MCF-7_TNF.GSE59530	7.00129e-05	-0.00215449	3.11238e-05	-0.000869008	-0.000279493	-0.00034202	-0.0014299	-0.000730944	1.45118
MYC.CA46.GSE30726	-0.000198112	-0.000377944	-0.00051482	-5.70343e-05	-0.000740417	-0.00103988	0.00070061	-0.000872582	1.45001
RUNX1.ME-1_Human-leukemia_AI-10-49.GSE101789	0.000112507	0.000801659	-7.50954e-05	0.000990745	0.00042429	0.000547587	0.00187222	0.000868459	1.44987
MED1.U-87MG.GSE36354	3.39999e-06	0.00183084	0.000197715	0.000791219	0.000471768	0.000567819	0.00216519	0.00101935	1.44893
BCL11A.CD34_Day9_90min.GSE104676	0.000328269	0.000883557	0.000356357	0.000843562	0.000525365	0.000996734	2.53305e-05	0.00143618	1.44838
MED1.hMSC-TERT4_4h.GSE104537	-0.000178104	-0.00179139	-0.000151034	-0.00101533	-0.000146554	-0.000877321	-0.000971138	-0.001067	1.44792
BRD4.retina_AB1-RB.GSE86981	0.000105533	0.00112464	-0.000434807	0.001036	0.000504349	0.000591818	0.00118934	0.00158316	1.44679
FOSL2.SK-MEL-147.GSE94488	0.000206288	0.00162418	0.00027194	0.000877586	0.000498811	0.000318298	0.00189387	0.000646848	1.44675
CTCF.GM19240.ENCSR000DLF	-0.000206223	-0.00165051	-0.000381266	-0.000969762	-0.000744555	-0.000499021	-0.00184619	-0.000739837	1.44449
ERG.RWPE-1.GSE37752	0.000181338	0.00126939	0.000607964	0.000497672	0.00095756	0.000481999	-7.96316e-05	0.000997412	1.44291
FOXA2.CACO2.GSE66218	-0.000214813	-0.000810282	-0.000127758	-0.00111917	-0.000148184	0.000101755	-0.00269456	-0.000733925	1.44112
CTCF.WA01_NEUR.GSE52457	-0.000261897	-0.00100358	-0.00033542	-0.000828509	-0.000725471	-0.000945772	-0.000855077	-0.00111775	1.44064
CTCF.Ishikawa.ENCSR000BQE	-5.21198e-05	-0.00202086	0.0001316	-0.000929369	-0.000531485	-0.000494091	-0.00368411	-0.000777258	1.43956
SPI1.K-562_NABUT.GSE74999	1.98215e-05	0.00142508	0.000120274	0.000560533	0.000630035	0.0010282	0.00113219	0.000925586	1.43842
ZNF623.HEK293.ENCSR022IZK	3.21822e-05	-0.00100317	0.000135227	-0.00111271	-0.000378147	-0.000296853	-0.00168756	-0.000799914	1.43485
FOXA1.LNCaP.GSE56288	0.000335139	0.000716089	0.000216851	0.000766641	0.000629841	0.00120325	-0.0004014	0.000807414	1.42845
RUNX1.VCaP_DHT24H.GSE58428	0.000215869	0.000973318	3.6901e-05	0.000592143	0.000398211	0.000487832	0.00191308	0.000619021	1.42793
TCF7L2.HCT-116.ENCSR000EUV	0.000189794	0.00170867	7.28042e-05	0.00135092	0.0009396	0.00140043	0.000780793	0.00130767	1.42792
NR3C1.Ishikawa.ENCSR000BLB	0.000111958	-0.00177019	-9.31211e-05	-0.00092517	-0.000258032	-0.000157086	-0.00166707	-0.000388925	1.4256
STAT3.MDA-MB-468_EtOH.GSE85579	0.000329608	-0.00154747	0.000309435	-0.000635604	0.000227833	0.000229761	-0.0020774	-0.000400104	1.42552
CTCF.GM19239.ENCSR000DLE	3.07708e-05	-0.00203169	-0.000254416	-0.000777859	-0.000655744	-0.000287915	-0.00222455	-0.000609621	1.42532
MED1.SUM159PT_300nMJQ1_24h.GSE87418	0.000344643	0.00141792	0.000205706	0.000916175	0.000518727	0.000897255	0.000437063	0.00109748	1.42332
FOXM1.HeLa.GSE52098	-0.000324725	-0.000852891	-0.000389031	-0.00120618	-0.000473517	-0.00101241	2.59608e-05	-0.00130089	1.42233
TRIM24.K-562.ENCSR957LDM	0.000210247	-0.00142189	-0.000256838	-0.000430563	6.98892e-05	-0.0006008	0.000746244	-0.000975267	1.42189
ZSCAN29.K-562.ENCSR635EXI	0.000391601	-0.000788288	0.000116882	-0.000252445	0.000158292	0.000649624	0.000941513	-0.00107801	1.41556
AR.myofibroblast.GSE90772	-0.000324511	-0.00156811	-0.000483669	-0.000663362	-0.000587634	-0.000372052	-0.000751847	-0.000605172	1.41533
FOXA1.22Rv1.GSE85558	0.000112474	-0.00253818	-2.98781e-05	-0.000428383	-0.000767954	-0.000243749	-0.00148491	-0.00135761	1.41483
ZBTB33.Hep-G2.ENCSR000BHR	-2.75313e-05	0.00251542	-3.96424e-05	0.00135806	0.000574805	7.94437e-05	0.00363785	0.000346641	1.41302
RNF2.WA01.ENCSR784VUY	0.000186595	-0.0012336	0.000110245	-0.000593727	-0.000422793	-0.000893903	-0.00135125	-0.00116635	1.40915
CTCF.MM1-S.ENCSR402IDP	-0.000399014	-0.00166025	-0.000240614	-0.00103764	-0.000964594	-0.000764844	-0.000785032	-0.00127703	1.4075
MAX.WA01.ENCSR000BSJ	-0.000532091	0.00231201	0.000102063	0.000508369	7.83007e-05	-0.000336097	0.00252699	0.000828359	1.40723
HNF4A.liver.ENCSR601OGE	-6.62368e-05	-0.00203509	-0.000106641	-0.000629303	-0.000692788	-0.000621048	-0.0016183	-0.00104266	1.40645
TFAP2C.MCF-7_E2.GSE23852	-0.000240216	-0.00119363	-0.000294567	-0.000633759	-0.000876861	-0.00101761	-0.000981658	-0.00064348	1.40637
MLLT1.MCF-7.ENCSR427BBI	0.000720144	-0.000225993	0.000307544	0.000422238	0.000275078	0.000559634	0.00149636	0.000389104	1.40594
SS18.Aska-SS_BAF47KO1.GSE108025	0.0006444	-0.000354516	0.00100824	0.000399549	0.000792503	0.000248863	-0.000283456	-0.000362607	1.40592
ZNF512B.MCF-7.ENCSR555DCF	-0.000265613	-9.19805e-05	-5.78759e-05	-0.00041586	0.000707535	-0.000623728	0.00136873	-0.000705709	1.40559
MLLT3.THP-1.GSE79899	-0.000581439	0.000253968	-0.000590842	0.000372706	-0.000558314	-0.000473989	0.00100258	-0.000329606	1.40529
SP1.K-562.ENCSR000BKO	-0.000202601	-0.00170627	0.000155041	-0.000865222	-0.000199534	-0.000547856	-0.00113367	-0.00109121	1.40443
SRF.WA01.ENCSR000BIV	-7.80798e-05	-0.00158557	-0.000117681	-0.00111498	-0.000390369	-0.000334547	-0.00248484	-0.000197888	1.40387
NKX2-1.NCI-H2087.GSE39998	-0.000375048	0.000627685	-0.000317789	5.49058e-05	-8.48085e-05	-0.000861192	0.00240847	-0.000589847	1.40219
BHLHE40.GM12878.ENCSR000DZJ	0.000128049	-0.00126613	5.27796e-05	-0.000379853	-0.000245676	-0.000930636	-0.00115139	-0.00132712	1.40196
NFIA.K-562.GSE97661	0.000217584	-0.00103585	6.53448e-05	-0.000573736	-0.000250949	-0.00063821	-0.00112136	-0.00100159	1.39993
KLF12.HEK293.GSE76494	2.5394e-06	0.000666159	0.00013862	0.000763521	0.00040466	0.000388838	0.00136093	0.00162282	1.39862
HNRNPUL1.Hep-G2.ENCSR183AXJ	0.000248255	-0.00115483	0.000231471	-0.000570828	2.87564e-05	0.000355603	-0.00274257	-0.000174382	1.39845
ESR1.MCF-7_IKK7.GSE67295	2.64127e-05	0.000579022	-0.000209776	0.000935873	0.000172015	0.000856486	0.0009765	0.00083089	1.39736
TCF25.Hep-G2.ENCSR110QXM	0.000437863	0.00236279	0.000172612	0.00120501	0.000487123	0.000592565	0.00200077	0.00101771	1.39704
NFE2L2.HeLa-S3.ENCSR707IUN	-5.55223e-05	-0.00151955	-0.000151305	-0.000934568	-0.000311526	-0.000618686	-0.002361	-0.00108608	1.39654
POU2F2.GM12891.ENCSR000BII	-0.000232326	-0.00128046	-0.000215674	-0.000616906	-0.000382604	-0.000723661	-0.00128126	-0.000892423	1.396
NFRKB.K-562.ENCSR657EOF	-0.000279214	-0.0014284	-0.000277672	-0.000838311	-0.000482232	-0.000665452	-0.00157925	-0.000958186	1.39582
DPF1.MCF-7.GSE97661	-0.000554471	-0.00153009	-0.000607413	-0.000934472	-0.000754499	-0.000546504	-0.00163343	-0.00121469	1.39533
SP1.HEK293.GSE76494	9.86697e-05	0.00112761	0.000189297	0.000675348	0.0005814	0.000787612	0.000407689	0.00136847	1.39472
BCL6.B-cell_GERMINAL_CENTER.GSE68349	-0.000137073	-0.0010778	-0.000619574	-0.000588065	-0.000517049	-0.000720685	-0.000968036	-0.000983174	1.39446
CDK9.HEK293T_SIJMJD6.GSE51633	-0.000304709	-0.00148129	-0.00021125	-0.000879112	8.71611e-05	-9.90653e-05	-0.000615686	-0.000798265	1.39436
MAZ.A-549.ENCSR636YLV	0.000204623	0.00100279	0.000211686	0.000640157	0.000392396	0.000503416	0.001625	0.000833269	1.39204
RNF2.K-562.ENCSR820GND	2.28837e-05	0.000976033	0.000115039	0.00134791	9.82583e-05	0.000568833	-5.78235e-05	0.00102209	1.39118
HBP1.Hep-G2.ENCSR616WEG	-0.000119808	-0.00232303	-0.000134458	-0.00133486	-0.000407259	-0.000735558	-0.00232281	-0.00149863	1.39044
ELK1.IMR-90.ENCSR664OKA	0.000660164	0.000330904	0.000669389	0.000369469	0.000741286	0.000248397	0.00106202	0.000413262	1.38982
THAP1.K-562.ENCSR000BNN	0.000213066	-0.00144224	0.000516038	-0.000668508	-6.87757e-06	6.78804e-05	-0.00134898	-0.00115064	1.38742
ESR1_Y537C.MCF-7_ESR1_mutant_LTED.GSE100074	0.000104098	0.00168381	-4.42184e-05	0.000808541	0.000145137	0.00042462	0.000968392	0.00133852	1.38687
SMAD3.HCC1954.GSE104760	2.77345e-05	-0.001865	0.000294915	-0.00104903	-0.000372768	-0.00028326	-0.00179726	-0.00119705	1.385
CTCF.lung.ENCSR000DMH	-0.000163091	-0.00138214	-0.000256999	-0.000922957	-0.000422728	-0.000450458	-0.00154349	-0.000949764	1.38327
CTCF.WA01.ENCSR000DLK	-0.000295722	-0.00141674	-0.00039522	-0.00102495	-0.000755126	-0.000943278	-0.00173169	-0.000964542	1.38256
RAD21.MCF-7.GSE72082	-0.000302598	-0.00118776	-0.000112915	-0.000482073	-0.000532078	-0.000786664	-0.0010516	-0.000887131	1.38182
SREBF2.HeLa-S3.ENCSR611WZO	0.000252946	0.000828493	0.000108112	0.000626342	0.000529858	0.00071127	-0.000385289	0.00101586	1.38166
HAND2.SK-N-BE2-C.GSE94822	-4.83782e-05	0.00080248	9.91548e-05	0.000728163	0.000207243	0.000642054	0.0014968	0.000824961	1.38166
SIX2.kidney_fetal_17w.GSE75948	-0.000340077	-0.000876739	0.0002815	0.000761256	0.000116343	9.56353e-05	0.00269386	-0.000659385	1.37974
DPF2.GM12878.ENCSR509FWH	0.000201146	0.00127347	4.4555e-05	0.000977046	0.000685174	0.000668932	0.000724617	0.00172923	1.37878
FLI1.NB4.GSE23730	0.000150985	0.000538838	9.78467e-05	0.000601989	0.000477489	0.000627834	-0.000238095	0.00151446	1.37876
ZSCAN29.K-562.ENCSR175SZH	-0.000114047	0.00124009	-0.000368587	0.000454045	-4.429e-05	0.000347207	0.00176442	0.00066348	1.37536
RELA.786-O.GSE86092	0.00015123	0.00199412	0.000190917	0.00101299	0.000313008	0.000393193	0.00185777	0.000824422	1.37371
GATA2.SKH1.GSE87283	-0.00050665	-0.00126712	-0.000284168	-0.000611003	-0.00080587	-0.00080796	-0.00156811	-0.000475037	1.37337
ETV1.COLO-800.GSE80443	0.000109812	0.00086005	0.000104747	0.00126924	0.00022809	0.00093476	0.00043973	0.0015613	1.36874
RAD21.WA09_heat-shock.GSE105028	0.000367921	0.00168309	0.000536723	0.000591854	0.0005984	0.000686241	0.00122733	0.00117039	1.36636
CTCF.keratinocyte.ENCSR000ALJ	-8.205e-05	0.00195644	-0.000158938	0.000746257	0.000450899	0.000722666	0.00154198	0.00111217	1.36535
HOXB13.G-401.GSE65381	0.000506914	-0.000308506	0.000553505	-0.000391307	0.000488777	0.000499004	-0.000928743	0.000115325	1.36534
CEBPB.THP-1_NS1-Pam3csk-4h.GSE103477	0.000602998	-0.000358799	0.000636727	0.000101245	0.000720895	0.000773834	0.00140354	-0.000438463	1.36359
NCOR1.HEK293T_SICTR.GSE35197	-0.000196691	-0.00110756	-0.000371393	-0.000466943	-0.000734421	-0.000602034	-0.000939077	-0.000801774	1.36338
ESR1.MCF-7_LY2.ERP003844	3.62884e-05	0.000831007	0.000311169	0.000541925	0.000835673	0.000580291	0.00143547	0.00101927	1.36247
CTCF.vagina.ENCSR606TNN	-6.5281e-05	0.00195571	-0.000113858	0.00113326	0.000224637	0.000552897	0.00146905	0.00109979	1.36241
BRD4.CLL_patient1.GSE109411	0.000380764	0.00219245	0.000268815	0.00130507	0.000521452	0.000713546	0.00177631	0.00118453	1.36213
RUNX2.IMSC3.ERP003787	-0.000479089	0.000886638	-7.43394e-05	0.000641629	-5.52781e-05	0.000873464	0.00190633	0.00116967	1.36123
BRD4.HCC1806_300nMJQ1_24h.GSE87418	0.000147772	0.00111625	0.000114544	0.000630046	-4.57326e-05	0.000750095	0.00130602	0.000965049	1.35884
ZBTB17.HEK293.ENCSR631WAA	0.000124943	0.00127306	-2.96696e-05	0.000498591	0.00060712	0.00106272	0.000172228	0.00223361	1.3567
CEBPB.Hep-G2.ENCSR000EEX	-5.38449e-05	-0.001201	1.66052e-05	-0.000821825	-0.000429445	-0.000782771	-0.00119235	-0.00105893	1.35592
MYC.BJ_INDUCED.GSE36570	-1.49529e-05	-0.00176709	8.87288e-05	-0.000619635	-0.000414679	-0.000322942	-0.00122587	-0.00131862	1.35535
CEBPB.Ishikawa.ENCSR000BTT	0.00048352	-0.000411637	0.000512633	-0.000122614	0.00080472	0.00135533	-0.000448835	0.000487785	1.35422
PAF1.HCT-116_ab20662.GSE97527	0.000354187	0.00197342	0.000159791	0.000817855	0.000219373	0.000447676	0.00106157	0.00104693	1.35192
ZNF101.HEK293.ENCSR462FWS	-0.000135445	-0.00117432	-0.000129702	-0.000893173	-0.000185758	-0.000596637	-0.0015101	-0.000828681	1.35025
OSR2.HEK293.ENCSR324LTM	-2.33262e-05	0.00132048	-0.00020173	0.000765211	0.000135939	0.000650077	0.00120315	0.000793162	1.34747
BCL11A.CD34_Day7_90min.GSE104676	-0.000280232	-0.00135342	-0.000204559	-0.00084559	-0.000367301	-0.00017967	-0.00172658	-0.00076436	1.34592
CDK9.P493-6.GSE36354	0.000513417	0.00107447	0.000301632	0.000772909	0.000320884	0.000162999	0.000763566	0.00061578	1.34586
OTX2.D283-Med_shGFP.GSE92582	0.000281639	0.000935839	0.000162566	0.000576893	0.000467281	0.000965479	0.000882494	0.00106643	1.34434
DNMT3B.Hep-G2.ENCSR156CWW	0.000390594	0.00247704	8.80186e-05	0.0012169	0.000527184	0.000651031	0.00149877	0.00127716	1.34401
TAF9B.K-562.ENCSR100UQX	9.10919e-05	0.00181645	0.000106975	0.000965248	0.000561629	0.000423842	0.00144402	0.000842509	1.34325
ZBTB33.GM12878.ENCSR000BHC	6.13242e-05	-0.00104867	-0.000156839	-0.000608582	-0.000488108	-0.000534493	-0.00118493	-0.00139303	1.34308
ESR1.MCF-7_RUNX2_DOX.GSE86538	-0.000173925	-0.00170946	-0.00010518	-0.000716516	-0.000466818	-0.000346643	-0.00238786	-0.00102091	1.34271
JMJD1C.HL-60.GSE63484	0.000299307	0.0015706	9.51419e-05	0.00111541	0.000897716	0.000618627	0.00155081	0.00122928	1.34203
BACH1.GM12878.ENCSR585CVE	0.000129169	-7.19766e-05	-0.000257619	0.000770232	3.30333e-05	0.000968069	0.00109946	0.000737448	1.34134
MYC.H128.GSE41105	0.000126691	-0.00131215	0.000418046	-0.00087289	-0.000103825	0.000227977	-0.0015861	-0.000772525	1.34124
FOXA1.breast_tumor_Female_1.GSE104399	0.000266134	-0.000895082	-1.25398e-05	0.000296349	7.15128e-05	-0.000431695	0.0019794	-0.00078425	1.3412
POU5F1.hESC_PRIMED.GSE69646	4.30873e-05	0.00123576	-0.000127216	0.00058228	0.00012893	-2.80957e-05	0.00237701	0.000666959	1.34098
MRTFB.A-673-clone-Asp114_dox.GSE94480	-0.000132759	-0.00151536	-0.000225825	-0.00109269	-0.000471392	-0.000764744	-0.00178854	-0.000983569	1.34041
CTCF.RH4.GSE83726	2.23005e-05	0.00206507	-0.000226568	0.000713504	0.000389239	9.95303e-05	0.00202956	0.000968092	1.3399
ZMYND8.HEK293.GSE81696	0.000486604	0.00117212	0.00033615	-0.000235724	0.000284732	0.000291905	2.94626e-05	0.000884789	1.33903
ZBTB48.HEK293.GSE76494	-0.00061888	-2.37915e-05	-0.000738558	-0.000350538	-0.000639293	-0.000891668	-0.000166237	-0.000599547	1.33728
GTF2B.K-562.ENCSR000DOE	0.000216394	0.000563441	4.77754e-05	-7.97109e-05	-0.000348301	-0.000398652	0.00295723	0.000563234	1.33695
OCA2.HBL1.GSE79480	-0.000320658	-0.00144805	-0.000519654	-0.000676955	-0.000440224	-0.000345188	-0.000860781	-0.000704985	1.33689
BRD4.CHL-1_OTX015.GSE95585	-7.50137e-05	-0.0014378	0.000336701	-0.000460348	0.000309192	-0.000426313	-0.00100856	-0.0010573	1.33688
RUVBL1.Hep-G2.GSE97661	-0.000280275	-0.000841632	-0.000298579	-0.000490253	-0.000488665	-0.000520178	0.000268102	-0.00116809	1.33672
FOXA1.LNCaP_1F5.GSE30623	0.000114653	-0.000944472	0.000641568	-0.000464615	-0.000520407	-0.000190148	0.00015224	-0.00154386	1.33509
RAD21.Ishikawa.ENCSR000BTU	0.000208815	0.00134033	0.000254189	0.00087726	0.000590201	0.000896131	-3.18062e-06	0.00112488	1.33418
GRHL2.MCF-7-TAMR-1_VEH.GSE113092	0.000428627	0.00094806	0.000183375	0.000649713	0.000528686	0.000993404	0.0011139	0.000506903	1.33354
NR3C1.HASM2_Dex-KLF115.GSE95632	0.000256528	0.00070324	0.000101066	0.000729123	0.000541978	0.000190705	0.00199725	0.000711485	1.33299
SMARCA5.K-562.ENCSR895HSJ	7.72599e-07	0.00135533	0.000260313	0.000851444	0.000535336	0.000262594	0.000475143	0.000955873	1.3325
ERG.SKNO1.GSE23730	-0.000435466	-0.00149319	-0.000390772	-0.000882068	-0.000728407	-0.000569458	-0.00169222	-0.0010764	1.33224
CREBBP.LS180_125.GSE39277	0.000227131	-0.000279317	7.27122e-05	-0.000659385	-0.00055468	-0.000384823	-0.00148767	-0.000320379	1.33029
ZBTB7A.HUDEP-2.GSE103445	-2.02585e-05	-0.00156621	-0.000238547	-0.00060166	-0.000571313	-0.000521633	-0.00139368	-0.000665094	1.32793
CTCF.esophagus_squamous-epithelium.ENCSR773JBP	-7.47106e-05	0.0015828	-0.000146847	0.00110779	-6.87188e-05	0.000174526	0.00139573	0.00128069	1.32744
TCF4.CAL-1.GSE76147	-0.000132132	-0.00143962	5.61322e-05	-0.000747979	-0.000488997	0.000239519	-0.00133608	-0.00084287	1.32737
CDK9.BT-474_INHHDAC.ERP010664	0.000312074	-0.00143236	9.74842e-05	-0.000847803	-9.65933e-06	1.49178e-05	-0.00218101	-0.000697985	1.32699
SPI1.monocyte_MACROPHAGE.GSE31621	-3.05208e-05	0.000886947	-5.37457e-05	0.000560978	0.000770639	0.000187329	0.00187095	0.000414145	1.32323
ELK1.MCF-7.ENCSR382WLL	0.000222862	-0.000888081	-0.000251925	-0.000721117	-0.000461466	-0.000713462	-0.00103038	-0.00145269	1.32236
LMO2.CCRF-CEM.GSE33850	-0.000105495	0.000628153	-0.000190553	-0.00043987	7.33914e-05	-0.000812331	-0.000954616	-0.00078707	1.32139
ZNF76.HEK293.GSE76494	-3.5188e-05	-0.00143162	0.000145188	-0.00107182	-0.000375253	-0.000147278	-0.0013594	-0.00114868	1.32054
MED1.SUM159PT_100nMtrametinib_24h.GSE87418	4.83605e-05	0.0011187	-3.35622e-06	0.000666947	0.000504789	0.000119935	0.00169555	0.00101693	1.31944
REST.K-562.ENCSR000BMW	-0.000295394	-0.000729131	-0.000297019	-0.00075206	-0.000536492	-0.000699528	-0.00169373	-0.000931893	1.31757
ESR1.Ishikawa_E2.GSE109891	5.73398e-05	0.000301435	0.000809152	0.000513048	0.000745162	0.00110211	0.000307986	0.00121175	1.31691
GATA1.CD34_Day9_30min.GSE104676	1.0808e-05	-0.000899007	-1.74332e-05	-0.000509541	-0.000901008	-0.000569876	-0.000701684	-0.000828366	1.31578
RAD21.IMR-90.ENCSR000EFJ	0.000318426	0.00105716	0.000200775	0.000692172	0.000366939	0.000545506	0.00123015	0.000737715	1.31335
REST.liver.ENCSR893QWP	7.95675e-05	-0.00127747	-0.000248756	-0.000430816	-0.000354119	-0.000728809	-0.00128234	-0.0010746	1.31324
FOXA2.A-549.GSE90454	-0.000201216	-0.00217794	3.10964e-05	-0.000845055	-0.000443181	0.000504067	-0.0024055	-0.000418387	1.31215
TCF12.WA01.ENCSR000BIT	1.09632e-06	0.00137247	0.00017388	0.000330361	0.000461437	-0.000179609	0.00211842	0.000299976	1.31177
ZNF341.LBCL_EBV-transformed.GSE107719	9.97553e-05	0.000354961	6.28083e-05	0.000281702	0.000491437	0.000586619	-0.00162629	0.00054222	1.31162
YY1.liver.ENCSR382MOM	0.000311634	-0.00172115	-3.18064e-05	-0.000596052	-0.000587933	-0.000470276	-0.00232036	-0.00115233	1.31135
ZNF143.FLP143HA_T0.GSE39263	-4.7898e-05	-0.00174456	-0.000298967	-0.000387758	-0.000455039	-0.000485738	-0.000631731	-0.00122571	1.31103
MAX.GM12878.ENCSR000DZF	0.000320574	0.00101808	0.000329498	0.000417626	0.000518269	0.000589416	0.00153134	0.000655654	1.31072
ZNF425.HEK293T.GSE78099	-9.84601e-05	9.77461e-05	-0.000229538	2.16208e-05	0.000549885	-1.72323e-05	-0.000146214	-0.00220384	1.31052
NIPBL.GP5D_SIRAD21.GSE51234	0.00022942	0.00116959	0.00019867	0.000765193	0.00046281	0.000864944	0.00115634	0.000579961	1.31039
KDM4B.K-562.ENCSR642VZY	-0.000105481	-0.00147293	1.95386e-05	-0.000949714	-0.000428486	-0.000732928	-0.00164447	-0.00099916	1.31016
PRDM1.HEK293.ENCSR098YLE	-0.000195518	-0.000799819	-0.000527505	-0.000597015	-0.00058409	-0.000906298	-0.000284833	-6.35555e-05	1.30935
ZNF639.K-562.ENCSR949NVY	0.000131708	-0.0016919	0.000198811	-0.00107571	-0.000155061	-0.000529498	-0.00111013	-0.00102125	1.3088
E2F6.A-549.ENCSR000BTC	-0.000181964	-0.0015455	-0.000208467	-0.000293427	-0.000585786	-0.000253308	-0.00151944	-0.00101677	1.30818
CTCF.SUM159.GSE46055	7.68106e-05	0.00209327	0.000344883	0.000866425	0.000715672	0.000659251	0.000915374	0.00100919	1.30694
EZH2.WA01.ENCSR000ASY	0.000246797	0.00146653	0.000202411	0.000737386	0.00046678	0.000453794	0.000356804	0.0012265	1.30652
RAD21.Hep-G2.ENCSR054FKH	0.000160014	-0.00133997	0.000235641	-0.000776129	5.66219e-05	-0.000334852	-0.0023232	-0.000943055	1.30592
TP63.keratinocyte_D2.GSE59824	9.97975e-05	0.000972856	-4.21481e-05	0.000745529	0.000272918	0.000946282	0.00030864	0.00142749	1.30538
MYC.LoVo_PHASES.GSE51290	0.000129217	-0.000991163	-5.31759e-05	-0.0009789	4.39069e-05	-0.000367507	-0.00151427	-0.00127145	1.30481
IRF4.OCI-Ly3.GSE56857	2.38104e-05	0.000625669	-0.000395452	-0.00035605	-0.000222936	3.64004e-05	-0.00139266	0.00110839	1.30376
RUNX2.LNCaP-C4-2B.GSE33889	0.000100649	-0.00124854	-8.2126e-05	0.000900397	0.000295352	-3.60937e-05	-0.00130375	-0.000107545	1.30247
FOXA1.MCF-7-WS8_VEH.GSE113092	-2.92328e-06	0.00144638	0.000313074	0.000907669	0.000492647	0.000582142	0.00169775	0.00120423	1.30188
STAT3.MCF10A-Er-Src_EtOH.GSE115597	3.55635e-05	-0.00119732	-7.06736e-06	-0.000656495	-0.000338835	-0.000459106	-0.00192756	-0.000968769	1.30179
RAD21.THP-1_NS1-IFNb.GSE103477	0.000277333	0.000405176	0.000323413	0.00086776	0.000265262	0.0011794	0.000893638	0.000819362	1.30132
ZNF366.HEK293.ENCSR106EBH	7.44962e-05	0.00102211	-0.000417086	0.000686283	-0.000159322	-5.74877e-05	0.00153665	0.000843911	1.30091
SIRT6.SK-MEL-239_L-C-B.GSE102813	-0.000273356	-0.000993154	-0.000353484	-0.000715657	0.000202629	-0.000143867	-0.00136428	-0.00117708	1.30061
RELA.monocyte_nopretreatment.GSE100381	-0.000228058	-0.00161158	-9.70368e-05	-0.00100322	-0.000255531	-0.000425867	-0.0024507	-0.0010334	1.30023
ATF1.Hep-G2.ENCSR253OON	-0.000283866	-0.00123337	-0.000160933	-0.000838541	-0.000700489	-2.40703e-05	-0.00258317	-0.000942245	1.29997
RXR.TSU-1621MT.GSE60477	-0.00029546	-0.000674781	-0.000250524	-0.000480607	-0.000233954	-0.000779425	-0.00118294	-0.00116209	1.29869
SMC1A.HCT-116.GSE112000	0.000125601	0.000469182	-0.00027068	0.00117061	0.000134116	6.74927e-05	-5.48983e-05	0.00136917	1.29862
BRD4.T-47D_DMSO.GSE63581	0.000226837	-0.00148643	0.000225754	-0.00103406	-0.000192739	1.92624e-06	-0.0024438	-0.00101954	1.29689
ESR1.MCF-7_SHCTR_E2_TNF.GSE59530	0.000168083	0.00072337	5.5195e-06	0.000406207	0.000397985	0.000684408	0.000874994	0.000878313	1.29636
FOXA1.VCaP_siERG.GSE96652	-0.000277984	-0.00181376	-8.63308e-05	-0.00042389	-0.000652757	-0.000544018	-0.00131831	-0.00124449	1.29609
CEBPB.K-562.ENCSR000EHE	-4.70678e-05	0.00219511	-0.000200331	0.000837663	0.000241204	0.000141023	0.00205015	0.000785102	1.29484
KLF9.GBM1A.GSE62211	0.000200564	0.0013642	-0.000156682	0.000681883	0.000553349	0.000271096	0.0012636	0.00100757	1.29444
ESR1.breast_tumor_Male_1.GSE104399	-0.000180351	-0.00165251	7.42911e-05	-0.000659291	-0.000508345	-0.000374938	-0.00107526	-0.0012089	1.29307
RUNX1.Jurkat.GSE85524	9.32779e-05	-0.00067957	-0.000144791	-0.000295398	-0.000491783	-0.000604942	-0.000163277	-0.00127172	1.29266
CTCF.gastroesophageal-sphincter.ENCSR661XNQ	0.000127359	-0.00178428	0.000144663	-0.000691381	-0.000178128	-0.000400116	-0.00199595	-0.000860395	1.29168
AR.prostate_fetal-fibroblast.GSE90772	-5.0462e-06	0.001485	0.000116288	0.000936299	0.000328218	0.000508871	0.000228587	0.00136096	1.29166
ESR1.breast_tumor_Male_16.GSE104399	-0.000222339	-0.00089374	-0.000219645	-0.000289702	-0.000865445	-0.000354954	0.00105078	-0.000436311	1.29165
PIAS1.LNCaP_DMSO.GSE83860	-3.14394e-05	0.00202107	-0.000150042	0.000472123	0.000309617	0.000301017	0.00150066	0.00114667	1.29108
CLOCK.MCF-7.ENCSR934JDG	7.35297e-05	-0.00140111	0.000437132	-0.00077309	0.000472602	0.00030237	-0.00133782	-0.000452208	1.29016
CTCF.SU-DHL-6.ENCSR125DKL	0.000259448	-0.00179837	0.000152136	-0.000396787	-0.000255124	-0.000502892	-0.00250215	-0.000848922	1.28848
CEBPA.MV4-11.GSE88746	-0.000220726	-0.00186369	-7.99374e-06	-0.000659436	-0.000282114	-0.000529831	-0.00116209	-0.00112465	1.28814
BCL6.B-cell_GERMINAL_CENTER.GSE43350	0.00015241	-0.00201666	0.000191062	-0.000757661	-0.000457943	-0.000359533	-0.000574857	-0.00106251	1.28807
TP63.keratinocyte_D0.GSE59824	-0.000152582	-0.000250646	-0.00033721	6.13501e-06	-0.000183347	0.00076216	-0.00309015	0.000645519	1.2879
SPI1.Kasumi-1_SICTR.GSE60130	-7.80684e-05	0.00133155	0.000137025	0.00102382	0.000387057	0.000378679	0.00179677	0.000607319	1.28689
NR2C2.WI-38VA13.GSE46237	-0.000286056	0.00212419	0.000224428	0.000298915	0.000650183	0.000649399	0.00121159	0.0010731	1.28636
MYCN.NGP.GSE94782	0.000106944	0.00081382	-2.3422e-05	0.00096683	0.00123005	-8.6825e-05	0.00283022	0.00061323	1.28583
MAFK.Hep-G2.ENCSR000EEB	2.01701e-06	-0.000743085	-0.000432551	-0.000218586	-0.000531734	-0.000799007	-0.00120368	-0.00108279	1.28551
CTCF.GM13976.ENCSR000DKZ	4.06409e-05	-0.00180289	0.00020467	-0.0010426	-0.000349373	-0.000925343	-0.00157203	-0.0020087	1.28466
ERG.VCaP_shARID1A.GSE110655	0.000182049	-0.00184047	-2.62628e-05	-0.000766243	-0.000182141	-0.000161874	-0.0029865	-0.000570435	1.28457
NFYA.GM12878.ENCSR000DNN	-0.000496348	-0.00114871	-0.0010118	-7.01219e-05	-0.000530015	-0.00087458	-0.00132411	-0.000346505	1.28319
MYB.DU528.GSE94000	0.000170824	-0.000872315	0.000394407	-0.00100449	-0.000117249	-0.000741896	-4.9222e-05	-0.00122565	1.28318
BACH2.OCI-Ly7.GSE44420	0.000509237	0.00110199	-2.65531e-05	0.000782558	2.35702e-05	0.00012632	0.000648108	-0.000841944	1.2827
SETDB1.K-562.ENCSR000EWI	0.00036682	-0.000887902	-9.25032e-05	-0.000517584	-0.000515003	-0.000733864	-0.00060198	-0.000590636	1.28216
MAX.P493-6_CMYC_24H.GSE36354	0.000146865	0.00161752	0.000292965	0.000529898	0.000588111	0.000473166	0.00193658	0.000534741	1.28062
HAND2.CLB-Ga.GSE90683	-0.000275576	-0.00133229	-2.2569e-05	-0.00107974	-0.000359511	9.11181e-05	-0.00121947	-6.28533e-06	1.28031
CTCF.colon_sigmoid.ENCSR222SQE	7.22114e-05	-0.00174353	6.76617e-05	-0.00110932	-0.000340104	-0.000322918	-0.00308224	-0.00082354	1.27875
FOXA2.H9.ERP004206	-3.08616e-05	0.00167406	0.000232256	0.000780754	0.000428214	0.000133485	0.00120706	0.000781543	1.27872
CDK9.HEK293T_SIBRD4.GSE51633	-3.89182e-05	-0.00161761	-0.000563328	-0.000309022	-0.000182613	0.000166093	-0.000939435	-0.000561508	1.27818
ZNF273.HEK293T.GSE78099	2.57724e-05	0.000233527	0.000250782	-0.000109905	0.000481684	0.00097022	0.000350314	0.0010253	1.27731
CTBP2.MCF-7.GSE107013	-0.000187312	-0.000824972	-0.000441152	-4.27614e-05	-0.000557283	-0.000401828	0.00100894	0.000257239	1.27588
RAD21.THP-1_siWAPL-NS1-Pam3csk-7h-Flavo-3h.GSE103477	5.19823e-05	-0.00128867	0.000110102	-0.00067662	-0.000404833	-0.00101265	-0.0012453	-0.00126052	1.27577
ERG.RWPE-1.GSE114241	1.17989e-06	0.00152831	0.000110713	0.000987511	0.000271529	0.000584837	0.00145618	0.0009801	1.27554
ESR1.breast_tumor_Male_29.GSE104399	0.000260566	0.00134451	0.000397132	0.000321298	-0.000189002	4.4142e-05	0.000853136	0.00124515	1.27448
RBPJ.MUTUL.GSE75503	8.90392e-05	0.00127725	0.000132811	0.000818792	0.000593371	0.000798347	0.00172451	0.000706042	1.27169
SMC1.HCT-116_RAD21-mAC.GSE104888	0.000124748	-0.0012046	1.31824e-06	-0.000676663	-0.00038925	-0.000523572	-0.00146199	-0.000878572	1.26925
JUND.SK-N-SH.ENCSR000BSK	-0.000503092	0.00112486	-0.000145723	0.000877358	-0.000366835	-0.000660675	0.00074641	-4.20847e-05	1.26892
TCF12.K-562.ENCSR744WOO	0.000267013	0.00163899	0.000449604	0.000193605	-0.000150857	7.33175e-05	0.00222493	-3.31355e-05	1.2682
JARID2.EDOMIPS2.GSE48516	0.000241898	-0.00183694	-2.63589e-05	-0.000743874	-0.000584683	-0.000681054	-0.000524776	-0.00180434	1.26741
GATA1.K-562.GSE107726	-0.000454582	0.00126631	-0.000404946	0.000488476	-0.000119049	-0.000196155	0.00110741	0.000786034	1.26518
CTCF.colon_transverse.ENCSR102CSD	1.92834e-05	-0.00118193	-0.000120076	-0.000777862	-0.000390839	-8.00003e-05	-0.00283452	-0.000672048	1.26513
RNF2.K-562.ENCSR076YPO	0.000191527	0.000732122	0.000499602	0.000271858	0.00053972	0.000680059	0.00136198	0.000573576	1.26464
RBM14.K-562.ENCSR423FCW	0.000367455	-0.000981116	0.00053201	-0.00013923	0.000335724	0.000198323	-0.00180981	4.03891e-05	1.26318
RXRA.JMSU-1.GSE107734	2.82058e-05	-0.00132885	9.28366e-05	-0.000164719	-0.000299248	-0.000201889	-0.00193892	-0.000925229	1.26316
PGR.T-47D_PROG.GSE68355	4.12874e-05	0.00125663	0.000196268	0.000444126	0.000429173	0.000389507	0.00122035	0.00107294	1.26248
CREBBP.tonsil_GCBc_p4.GSE89688	-0.000223938	-0.00173472	-0.000113887	-0.000691575	-0.000250778	-0.000409379	-0.0015322	-0.00107541	1.26115
ESR1.MCF-7.GSE76893	0.000216234	0.0012978	0.000235063	0.000467605	0.000745024	0.000691052	0.00102286	0.00115976	1.26053
FOXA1.T-47D_CR3flp.GSE99479	0.000232991	0.001308	0.000335973	0.000552777	0.000354655	0.000651006	0.000582978	0.00121728	1.25879
JARID2.MRC-5_IPS25_MEG3.GSE48515	2.85671e-06	-0.00140127	2.23677e-05	-0.00068514	-0.000318623	-0.000713835	-0.00107664	-0.00095467	1.25835
JUND.Hep-G2.ENCSR000EEI	-0.000172673	-0.00129562	0.000165303	-0.000870921	-0.000206283	-0.000429882	-0.000990284	-0.000943117	1.25822
STAT3.OCI-Ly3.GSE50723	0.000353708	0.000915721	-0.000194329	0.000462782	0.00049734	0.000476734	0.000679131	0.000689742	1.25815
OGG1.HEK293_60_min.GSE89017	-0.000280372	0.00052404	-0.000612204	0.000670018	-6.44251e-05	0.000220058	0.00260686	5.53843e-05	1.25678
BRD4.CLL_patient1_4h_CpG_BET.GSE109411	0.000233365	0.00160232	0.000243655	0.000725223	0.000223677	0.000656678	0.00091577	0.00105256	1.25602
MYC.K-562.ENCSR000EZU	-3.82239e-05	-0.00134503	-0.000351716	-0.000685549	-0.000665217	-0.000792175	-0.00160269	-0.00102195	1.25594
HNRNPL.Hep-G2.ENCSR315JJE	-0.000148968	-0.000891958	-0.000145529	-0.000802578	-0.000103785	-0.00085792	-0.00121969	-0.000867998	1.25571
ESR1.breast_tumor_Male_19.GSE104399	0.000200198	0.000814157	0.000215143	0.000602847	0.000563568	0.00110157	-0.000834747	0.000525065	1.25569
AR.VCaP.GSE98809	0.000117021	-0.00126357	5.48361e-05	-0.000706987	-0.000449554	-0.000451575	-0.000789526	-0.000541738	1.25462
NR3C1.breast_tumor_Male_1.GSE104399	0.000240683	-0.000652166	-0.000114647	-0.00091495	-9.0381e-05	-0.000309349	-0.00153095	-0.000440772	1.25454
SUPT5H.HeLa_Flavo-PJ34-0-H2O2.GSE100742	-0.000482979	-0.00137114	-0.00028597	-0.00112324	-0.000579058	-0.000809469	-0.001315	-0.00126552	1.25412
SCRT1.HEK293.GSE76494	-0.0001255	-0.0013703	-0.000428211	-0.000182809	-0.000378079	-7.58237e-06	-0.0014385	-0.000614297	1.25407
ZNF207.WA09.GSE118632	-0.000138091	-0.00134361	0.000163564	-0.000637075	0.000125627	-4.38602e-05	-0.00198363	-9.63962e-05	1.25311
SPI1.monocyte.GSE31621	0.000272173	0.00108161	0.00016699	0.000491824	0.000650315	0.000368844	0.00159519	0.0010367	1.2529
BCL11A.HUDEP-2_BCL11A-ER-V5.GSE103445	0.000310086	-0.0011061	5.72062e-05	-0.00038478	-0.000208769	-0.000391089	-0.00193241	-0.000372368	1.25263
VDR.LS180_125.GSE31939	4.68766e-05	-0.00091804	0.000279945	-0.000166458	0.000401116	0.000377376	-0.00136883	-0.000337001	1.24984
RAD21.MCF-7.ENCSR703TNG	0.000181312	0.0012218	0.000219817	0.000755777	0.00069736	0.000401109	0.00135904	0.000759422	1.24984
RELA.Huh-7_IL1.GSE89212	0.000119264	0.000550005	-0.000268513	0.000206751	-0.000726477	-0.000954302	0.000678823	0.000211788	1.24954
SNIP1.MCF-7.ENCSR042TWZ	0.000165857	0.000793967	0.000173802	0.00043458	-0.000340982	-0.000327493	-0.000544216	0.00115043	1.24892
ZNF792.HEK293.ENCSR679STZ	0.000604546	-0.000430105	0.000356762	0.000201421	0.000460064	0.000510534	-0.000940159	0.000306419	1.2487
CDK8.HCT-116_HYPO.GSE38258	0.000182328	0.00179381	8.89877e-05	0.00136182	0.000977439	0.00124407	0.00119621	0.00132482	1.24848
NR2F1.K-562.ENCSR970NKQ	4.46408e-05	0.00114287	-4.35444e-05	0.000937204	0.000339659	0.000836885	0.000902462	0.000772981	1.24674
ESR1.breast_tumor_Male_21.GSE104399	0.000181001	0.00119846	0.000246966	0.000381935	0.000445005	0.000742865	0.000727221	0.000983811	1.24522
FOXA1.MCF-7_ETOH.GSE23852	-0.000374786	0.00159737	-0.000244475	0.000638552	-0.00011363	-0.000124291	0.00176304	0.000810252	1.24466
ERG.VCaP_SH1_DHT.GSE79128	0.00027746	0.00143566	0.000230881	0.000970303	0.000543276	0.000800636	0.00063644	0.0012345	1.24353
ZNF341.HEK293.ENCSR185FOY	0.000136083	0.0010594	-0.000105985	0.000948995	-0.000194363	0.000358742	0.00165225	0.000589228	1.24347
GATA1.erythroblast.ENCSR000EXP	0.0001262	-0.00142805	4.77886e-05	-0.000806835	-0.00050813	-0.000504818	-0.00114931	-0.000616878	1.24336
CTCF.B-cell.ENCSR000AUV	0.00023123	0.00152052	7.32271e-05	0.000772509	0.000208327	0.000738938	0.0010258	0.000988417	1.2433
STAG2.MCF-10A_Control.GSE101921	4.59712e-05	-0.00101882	-0.000191112	-0.000626116	3.05403e-05	-0.000630939	-0.0012803	-0.00162095	1.24298
CTCF.ovary.ENCSR493APD	0.000326769	0.0010826	4.76816e-05	0.00089911	0.000426736	0.000834399	0.00124488	0.000800759	1.2425
E2F6.HeLa-S3.ENCSR000EVK	-0.000178758	-0.00157322	-0.000422327	2.26009e-05	-0.00035129	-0.000451588	0.000594139	-0.000962407	1.24204
TRIM28.K-562.ENCSR000BRW	-0.000408824	-0.000931144	-0.00061134	-8.47287e-05	-0.000726333	-0.000718834	0.000100338	-0.000945171	1.24172
SP1.MCF-7.ENCSR729LGA	-0.000268824	0.00151093	-0.000398532	-0.000500218	-0.000421389	-0.000518516	-0.000245943	0.000256158	1.24063
RELB.L1236.GSE63736	0.000113983	-0.000156016	0.000557019	-0.00073237	-0.000125947	-0.000972194	-7.74197e-05	-0.000959255	1.24006
MED1.Hep-G2.GSE76893	0.000112491	-0.00162821	1.43173e-05	-0.000511253	-0.000191644	-0.000289772	-0.00229945	-0.000138268	1.23951
HNF4A.CACO2_DIFF.GSE23436	0.000252225	0.000983682	0.000144379	0.000651571	0.000314064	0.000740417	0.000525713	0.00111892	1.23875
IKZF1.K-562.ENCSR395HWC	-0.000170585	-0.000825562	1.17397e-05	-0.000541006	-0.000769358	-3.65367e-05	-0.00215191	-0.000603319	1.23778
PDX1.islet.ERP001456	0.000106128	0.000962789	-0.000330504	0.00105908	-0.000199452	0.000346364	-0.000136524	0.000962762	1.23731
NANOG.WA09_heat-shock.GSE105028	0.000427315	0.000149992	0.000553721	0.000558171	0.000619209	0.000633148	4.415e-05	0.000197675	1.23488
BRD4.DND41.GSE54379	-0.0004945	-0.000804295	-0.000607182	-0.000611301	-0.000535648	-0.000448246	0.000105926	-0.0008108	1.23309
CTCF.WA01.ENCSR000AMF	-0.000138772	-0.0014182	-0.00028535	-0.00090821	-0.000537297	-0.000124563	-0.0023123	-0.00117345	1.23307
UBN1.HeLa.GSE45024	-0.000190274	0.000904293	-0.000348714	0.000504101	-0.00027187	-0.000383778	0.0016101	0.000424431	1.23195
PHIP.HCT-116_MLL4-SET-KO_ab833.GSE101646	0.000461399	-0.000635576	0.000472243	0.000188929	0.000519991	0.000809056	-0.000672896	0.000325937	1.23108
DDX21.HeLa.GSE89420	0.000194857	0.00121306	0.000273351	0.000856306	0.000655484	0.00085641	0.00123675	0.00119912	1.23075
NONO.K-562.ENCSR886RYH	0.000246786	0.00071162	-4.7687e-06	0.000772839	0.000400614	0.00101837	0.00106691	0.000637452	1.2304
POU5F1.NCCIT_SNF5.GSE36134	0.000147174	0.00070567	0.000116354	0.000530212	0.000379125	0.000478703	0.000567644	0.000890647	1.22999
CTCF.heart_left-ventricle.ENCSR718SDR	-0.000288026	0.00157609	-2.93618e-05	0.00100317	-1.64843e-05	0.000135352	0.00171176	0.000941291	1.229
CTCF.spleen.ENCSR692ILH	-0.000211536	-0.00126167	-0.000281736	-0.000842865	-0.000969082	-0.00057989	-0.0016278	-0.000732281	1.22899
ETV1.GIST-T1.GSE80443	-0.000183787	-0.000992318	-0.000277214	-0.000448775	-0.000810518	-0.00014667	-0.00195552	-0.000389621	1.22865
ELF1.SK-N-SH.ENCSR000BTA	6.37842e-05	0.00123676	2.7369e-05	0.000937198	0.000492874	0.000868971	0.00148021	0.00121682	1.22646
ZSCAN29.GM12878.ENCSR412YGM	9.39589e-05	-0.00121459	0.000169526	-0.00054655	0.000438242	-5.06788e-05	-0.000945831	-0.000861769	1.22587
PAF1.HCT-116_ab-sc-74797.GSE97527	6.67634e-05	-0.00111779	0.000111316	-0.000670134	-0.000388934	-0.000610998	-0.00150446	-0.000782266	1.22575
ESR1.breast_tumor_Male_14.GSE104399	0.000125361	-0.00202067	0.000422448	-0.00073703	0.000183082	0.000257083	-0.00138845	-0.000276498	1.22533
MYC.Hep-G2.ENCSR000DLR	-0.000268205	-0.00090398	5.72296e-05	-0.000728791	-0.000419168	-0.000510627	-0.00127114	-0.00100481	1.22522
RFX5.HeLa-S3.ENCSR000ECX	-0.000191241	-0.00145298	-0.000101956	-0.000891651	-0.000361551	-0.000625901	-0.000849508	-0.000875159	1.22445
RELA.GM18526.ENCSR000EBA	-0.000153922	8.14214e-05	-3.92892e-05	-0.000262008	-0.00048379	-0.000376525	-0.00145669	-0.00129334	1.22425
ZNF184.K-562.ENCSR621ATC	-0.000388865	-0.000847256	-0.000257206	-0.000623947	-0.000455107	-0.000310774	-0.00114841	9.26079e-05	1.22406
ZBTB48.U2OS_ZBTB48-KO.GSE96776	0.000322226	0.00116087	-0.000159163	0.000379776	-0.000236065	-0.000309992	0.000823057	0.000276633	1.2235
CTCF.MCF-7.ENCSR000DML	0.000105936	0.00109878	0.000249434	0.000611114	0.000634459	0.00028655	0.00117369	0.00117036	1.22264
MAZ.T778.GSE57499	0.000140879	0.000375771	0.000523616	0.000292707	0.000708209	0.000776654	0.00128002	-0.000422854	1.22256
ETV1.GIST882.GSE80443	8.13232e-05	0.0016736	-0.000250435	0.000789572	0.00050209	8.64316e-05	0.0012567	0.000354349	1.22245
ZNF675.HEK293T.GSE78099	-0.000493025	0.000596075	0.000318874	0.000380531	0.000334559	-3.58076e-05	-0.00102588	4.23208e-05	1.22243
CTCF.22Rv1.ENCSR857PBV	0.000258803	0.00180578	0.000157951	0.000705891	0.000409973	0.000816498	0.00103039	0.0014597	1.22234
PRDM9.HEK293T.GSE78099	-0.000432452	0.000689977	0.000252768	0.000101823	0.000415153	9.1309e-05	0.000295192	0.000788924	1.22219
FOXA1.MCF-7.ENCSR126YEB	-0.000122056	0.00143199	-0.000509135	0.000457939	0.000368725	0.000316627	0.0015614	7.29035e-05	1.22192
BRD4.SEM.GSE83671	-0.00021672	-0.00126494	-0.000164928	-0.001105	-0.000407764	-0.000933169	-0.000435852	-0.00103615	1.22175
BRD4.CLL_patient4_4h_CpG_BET.GSE109411	0.000442651	0.000606498	0.000264143	0.000641962	0.000574955	0.000723978	0.000768837	0.000997578	1.22143
RELA.Detroit-562_LPS.GSE91018	0.000236095	0.00051009	0.00054325	0.000563816	0.000337368	0.000635977	-0.00120996	0.000546787	1.22121
BRD4.HUVEC-C.GSE60171	-0.000378985	0.000924571	-0.000798594	-1.31152e-05	0.000161768	0.000251419	0.00030946	0.000810042	1.22016
CEBPB.K-562.ENCSR416QLJ	-5.48634e-05	0.00107195	-3.88082e-05	0.000630254	0.000284949	0.000559263	0.0020158	0.000696115	1.21785
USF1.Ishikawa.ENCSR000BSX	0.000166501	0.00123621	-0.000179994	0.000575723	0.000404152	3.88763e-05	0.00193492	0.000809745	1.2177
RUNX1.NB4.GSE81992	-0.000100243	-0.00171038	-0.000329627	-0.000691829	-0.000532843	-0.0002095	-0.00200778	-0.00118854	1.2163
MNT.Hep-G2.ENCSR261EDU	-0.000207293	-0.000991725	0.000117946	-0.00102491	-0.000558042	-0.000541126	-0.00126268	-0.000644006	1.21449
AR.VCaP_shERG.GSE110655	0.000192401	-0.000895283	-0.00032961	-8.28139e-07	-0.00022708	-0.000235981	-0.000418479	-0.00157983	1.21386
EZH2.WSU-DLCL2.GSE45982	0.000483642	0.000112608	0.000588174	0.000139388	0.000386382	0.000290826	-0.000447982	0.000967134	1.21377
AR.LNCaP_DHT.GSE43720	0.000270091	0.000917775	8.16935e-05	0.000207935	0.000361101	0.000262151	0.00106277	0.000797402	1.21363
NEUROD1.D341-Med_shGFP.GSE92582	0.000286958	0.00190563	0.000404233	0.00104348	0.000450769	0.000216966	0.00221216	0.000713381	1.21297
TBX2.Kelly.GSE94822	-8.88032e-05	-0.000682468	3.60383e-05	-0.000574361	-0.000264509	-0.000247258	-0.00165969	-0.000844753	1.21254
NCOA1.K-562.ENCSR658WFQ	0.000186176	0.00122863	0.000276472	0.00051473	0.000559971	0.000448171	0.00106954	0.0011702	1.21233
CTCF.THP-1_siCtrl-NS1-Pam3csk-7h-Flavo-3h.GSE103477	0.000121872	0.00164532	0.000140553	0.000983831	0.000317099	0.000730718	0.00191358	0.000717845	1.21223
SRSF3.K-562.ENCSR268QIQ	-0.00019808	-0.000953414	-0.000291736	-0.000339627	-0.000283921	-0.000235506	-0.00130547	-0.000888101	1.21215
NR4A1.Kasumi-1.GSE79491	-5.28531e-05	-0.00116735	-0.000458923	-0.00061383	3.93602e-06	-0.000328993	-0.00118796	-0.000955077	1.21187
CTCF.bonchial_epithelial.ENCSR000DXI	0.000210792	0.00127944	0.00024665	0.000761384	0.000372969	0.000213623	0.00157864	0.000808325	1.21158
SNAI2.keratinocyte_SNAI2_diff.GSE55421	-0.000104814	0.000254386	-0.000614664	0.000497951	-0.000422143	-0.000717423	0.00117686	0.000204806	1.21118
KDM1A.Kasumi-1_RN1.GSE71739	-0.000371418	-0.00136835	7.30265e-05	-0.000567888	-7.72214e-05	-0.000411045	-0.000422123	-0.000983228	1.2105
CEBPZ.K-562.ENCSR618GDK	-0.000731174	0.00111148	-0.000353511	-3.09871e-05	-0.000521534	0.000357577	-0.000671617	0.000802654	1.21022
CREBBP_M768.NCI-H3396_E2.GSE32349	0.000160086	-0.00110154	-0.000440867	-0.00042235	-0.000202665	-6.0768e-05	-0.00110616	3.31155e-05	1.20985
IKZF1.K-562.ENCSR948VFL	-0.000390929	-0.000745194	-0.000161224	-0.00066332	-0.000594162	-0.000695245	-0.000856591	-0.000716507	1.20979
ZNF280D.HEK293.ENCSR451CYX	9.47095e-05	-0.00147952	-0.000163191	-0.000450091	-0.000329709	-0.00086081	-0.000650427	-3.22651e-05	1.20958
MEF2A.GM12878.ENCSR000BKB	3.77505e-05	-0.00131719	-0.000198681	-0.000591248	-0.000250028	-0.000510808	-0.00117816	-0.000739736	1.20868
MXD3.Hep-G2.ENCSR909GJR	6.44259e-05	0.00166522	-9.24802e-05	0.00141209	0.000184432	4.19687e-05	0.00264232	0.00112585	1.20852
RXRA.liver.ENCSR098XMN	0.00010887	-0.00181198	8.67832e-05	-0.000817031	-0.000432732	0.000350724	-0.00218282	-0.000524782	1.20842
CSNK2A1.LNCaP_DHT.GSE58607	-0.000146242	-0.00118324	-0.000437167	-0.000154907	-0.000138027	-0.00032445	-0.00208795	-0.000429276	1.20756
MRTFA.A-673-clone-Asp114.GSE92738	-4.52982e-05	0.00157094	-0.000231319	0.000688402	0.000121434	0.000337174	0.0011591	0.000412174	1.20717
CEBPA.Kasumi-1_SIRUNX1ETO.GSE60130	0.000219999	-0.00011759	4.18602e-05	-0.000468826	0.000574887	0.00046384	-0.00150083	0.000353013	1.2068
GATA1.K-562.ENCSR000EFT	0.000289921	0.000998347	0.000322428	9.11538e-05	0.000141629	0.000155271	0.0013964	0.00057742	1.20636
REST.A-549.ENCSR892DRK	0.000363247	0.000508396	0.000134526	0.000420282	0.000551342	0.000493974	0.000864195	0.00119178	1.20573
BRD2.MM1-S.GSE43743	-6.79101e-05	-0.000708171	-0.000189605	-0.000635066	-0.000472947	-0.000794936	-0.000573622	-0.000933458	1.2053
NELFA.HeLa_1h_Flavo-35min-H2O2.GSE93931	-0.000238502	-0.00242098	1.89527e-05	-0.0018421	-0.000638046	-0.000678917	-0.00234419	-0.00176521	1.20529
GATAD2B.MCF-7.ENCSR979FQP	-0.000122568	0.000903985	0.000438496	0.00062857	0.000479261	0.000122173	0.00147355	0.000212214	1.20435
RBM25.K-562.ENCSR791OZM	0.00025195	-0.00167203	0.000214389	-0.000592316	7.29663e-05	0.000361208	-0.00161811	-0.000485458	1.20341
NEUROD1.D341-Med_shNEUROD1-1579.GSE92582	0.000371708	0.00107816	0.000397929	0.00110101	0.000641708	0.000510981	0.00214791	0.000832455	1.20323
CTCF.MCF-7.ENCSR000AHD	6.54443e-05	0.00238547	7.28936e-05	0.000799011	0.000265651	0.000942558	0.00214276	0.00114288	1.20244
SAFB.K-562.ENCSR072VUO	-9.52756e-05	-0.00134395	-5.8438e-05	-0.000455072	-0.000558391	-0.000535777	-6.1403e-05	-0.00114733	1.20098
BRD4.P493-6_MYC_1H.GSE42262	0.000169393	-0.000181771	-2.09414e-06	-0.000218005	-9.94511e-05	-0.00118836	-0.00122054	-0.00103398	1.20054
NONO.K-562.ENCSR415TXN	8.82337e-05	-0.00125209	4.23469e-06	-0.000962189	3.17423e-05	-0.000291598	-0.00246131	-0.000814631	1.20048
RELA.MCF-7_E2_TNF.GSE59530	-0.000385646	0.00233835	-0.000308159	0.000611913	0.000103157	0.000155439	0.000899647	0.000817782	1.20032
ESR1.MCF-7_estradiol_45min_H4.GSE99626	-0.000430772	-0.000679628	-0.000419645	-0.00012627	-0.000929074	-0.000371904	0.000151263	-0.000112228	1.19988
NIPBL.GM12878.GSE93080	-0.00053031	-0.00115587	8.43071e-05	-0.00115482	-4.18184e-05	-0.00017154	-0.000460979	-0.000662652	1.19975
SMARCA4.neuron_bipolar_doxy_4d.ENCSR839SFJ	0.000353253	0.000115748	9.02615e-05	0.000319449	0.00026725	0.000450648	0.00129057	0.00111543	1.19903
CTCF.esophagus_squamous-epithelium.ENCSR003SZZ	0.000241865	0.00111153	0.000184539	0.000598379	0.000548444	0.000281352	0.00123257	0.000773523	1.19863
BCL3.A-549.ENCSR000BQH	-0.000216416	-0.00139207	-7.54778e-05	-0.000452116	-0.00040243	-0.000478052	-0.0022377	-0.000718668	1.1982
MZF1.HEK293.ENCSR298QUH	-1.65922e-05	-0.000727887	-0.000527772	-7.44923e-05	-0.000204999	-0.000491812	-0.000562201	-0.00141061	1.19775
HCFC1.HeLa.GSE31417	0.000134341	0.00137748	0.000115514	0.0010373	0.000536132	0.000603846	0.000968056	0.00119915	1.19716
ESR1.breast_mrnahist.ERP002305	0.000110913	-0.000398685	-0.000865917	0.000695516	-3.03941e-05	-0.000644693	-0.000282931	-0.000165965	1.19656
ZNF830.K-562.ENCSR033NQK	0.000179795	0.00057071	0.000468941	0.000657468	2.04701e-05	0.000748479	0.000838192	0.000434918	1.19652
NELFA.HeLa_Flavo-0-H2O2.GSE100742	-0.000345802	-0.00193029	-0.000225626	-0.00131633	-0.000818412	-0.000924289	-0.00189482	-0.00161063	1.19596
ZNF143.FLP76_T4.GSE39263	9.43296e-05	-0.00176167	-3.84169e-05	-0.000639716	-0.000205581	-0.000545137	-0.000933677	-0.000855335	1.19508
CTCF.22Rv1_hydroxy_10nM_4h.ENCSR847XGE	0.000125226	0.00212305	0.000165077	0.000960263	0.000305037	0.000132442	0.00201453	0.00107491	1.19505
BCOR.WA01_KDM2B_KO.GSE104690	0.000215256	-0.00102282	-0.000101269	-0.000364352	-0.000337821	-4.98356e-05	-0.00197213	-0.00039311	1.19414
REST.Ishikawa.ENCSR000BUU	0.000111483	-0.000774917	-0.000595653	-0.000701978	-0.000224229	0.000401856	-0.00131977	0.000171369	1.19403
CDK9.MM1-S_DMSO.GSE42161	9.02988e-05	-0.00207374	0.000203706	-0.000577433	-0.000555963	-0.000572427	-0.0017162	-0.00119024	1.1938
NIPBL.hESC_WNT3A.GSE64758	7.40092e-05	-1.27235e-05	0.000105518	-0.000836719	-9.17856e-05	-0.000655457	-0.00221011	-0.00114601	1.19297
PBX3.A-549.ENCSR000BTN	0.000112614	0.000803099	0.000163996	0.00079072	0.000281602	-5.64513e-05	0.00199857	0.000774869	1.19219
STAT1.AGS.GSE79707	0.000303608	0.00116806	0.000547236	8.36687e-06	0.000356475	0.00101222	0.000212515	0.000953356	1.19165
RBPJ.GSC8-11_12d-das.GSE74557	0.000154894	0.00137378	-0.000280535	0.000697005	5.60446e-05	0.000624923	0.000691749	0.000879324	1.19161
NRF1.MCF-7_Ab_R157-1-3D4.GSE97661	-5.16753e-06	-0.00158546	-0.000331919	-0.000702494	-0.000367719	-0.000454532	-0.00187673	-0.00101363	1.18923
NAB2.HL-60_PMA.GSE106359	0.000650354	0.000693073	0.000434281	7.60289e-05	-7.61984e-05	-0.000823156	0.00057051	8.17011e-05	1.18902
CTCF.HSPC.GSE67783	0.000379812	0.00163759	0.000288822	0.000567129	0.000705589	0.000391741	3.13805e-06	0.00032027	1.18738
NIPBL.WA09.GSE105028	-0.000517271	-0.00136647	0.000129583	-0.000317914	-0.00020264	3.26174e-05	-0.00118132	-9.61716e-05	1.18728
E2F1.LNCaP_shCON.GSE94958	-0.000332275	-0.001467	-2.84054e-05	-0.000632429	-0.000327125	-0.00048211	-0.00129579	-0.000919694	1.18663
PRDM4.HEK293.ENCSR443MVV	-8.9919e-05	-0.000766458	7.71534e-05	-0.00113126	-8.92085e-05	-0.000484922	-0.00116937	-0.000498584	1.18568
RELA.HeLa-B2_TA_TNFA.GSE24518	-0.000203141	-0.000999481	-0.000299344	-0.000389219	-0.000467393	-0.000661458	-0.000752777	-0.000429305	1.18544
FOXO3.Hep-G2.GSE97661	-2.02143e-05	-0.00134374	-4.43115e-05	-0.000904141	-0.000375721	-0.000141331	-0.000701594	-0.00132748	1.18483
BRD4.Mutu-1_JQ1.GSE84213	-0.000546115	-0.0012296	-0.000258768	-0.000368173	-0.000429565	-0.000273871	-0.00107721	-0.000909995	1.18443
ESR1.breast_tumor_Male_25.GSE104399	0.000304023	-0.000895705	0.000586148	-0.00048238	-0.000410304	-0.000136339	0.000464005	-0.000425278	1.18409
TCF12.GM12878.ENCSR000BGZ	0.000409693	0.00112327	0.00037138	0.000500236	0.000782866	0.000385238	0.00163248	0.000918762	1.18408
ZNF441.HEK293T.GSE78099	0.000186051	-0.000781084	0.000103463	-3.86435e-06	-6.27184e-05	-0.000465438	-0.000946853	-0.0009079	1.18392
AR.MDA-MB-453.ERP003503	0.000325161	-0.00124149	0.000270944	-0.000490676	0.000409893	0.000273625	-0.000942717	-0.00101371	1.1833
ZNF654.HEK293.ENCSR504VDV	0.00021498	-0.000822013	0.000587767	-0.000137051	-0.000101522	0.000977592	-0.00168597	3.8173e-05	1.18284
AR.prostate.GSE65478	-9.50318e-05	0.000619071	-0.000183896	0.000685645	-3.9908e-05	-0.000347688	0.00178273	-0.000272672	1.18247
ESR1.breast_tumor_Male_18.GSE104399	0.000464242	-0.000496455	0.000684355	-0.000832786	0.000183258	-0.00024163	-0.000823715	5.12147e-05	1.18234
NCOA3.MCF-7.ERP000901	-0.000105724	-0.00117919	-0.000239686	-0.000443859	-0.000166408	-0.000535814	-0.00106689	-0.000485056	1.18093
GATA2.K-562.ENCSR000EWG	-0.000169455	-0.00124322	-0.000356051	-8.99111e-05	-0.000307385	-0.000362289	-0.000714825	-0.000950335	1.18081
FOS.MCF-10A.ENCSR000DOO	-0.000447945	-0.000674938	-0.000303039	1.84044e-05	-8.79704e-05	-0.00111157	0.000582201	-0.000972301	1.18055
AR.LHSAR_LACZ.GSE56288	1.89431e-05	0.00104218	0.000118086	0.000578807	-6.96257e-05	0.000333021	0.00236369	0.000140375	1.18013
ZNF148.K-562.ENCSR018MSO	-0.000231657	0.000426387	-0.000236452	0.000713074	-0.000508178	-0.000523275	0.00155435	6.61988e-05	1.1791
ZHX2.786-O.GSE109953	-0.000232109	0.00123175	7.44562e-05	-2.65345e-06	0.000601288	0.000422309	0.000818809	0.00137728	1.17833
ESR1.MCF-7.GSE103023	6.96703e-05	0.00153084	0.000107831	0.000780576	0.000488247	0.000250722	0.00122224	0.00067424	1.17793
STAT3.A139.GSE85579	6.64117e-05	0.00149232	4.03688e-06	0.000591733	0.000351051	0.000124409	0.00130327	0.000659378	1.17598
SMC1.HAP1_WaplKO-33_SCC4KO.GSE94992	-0.000133689	-0.00100002	-0.000312913	-0.00039299	-0.000689699	-0.000503789	0.00079698	-0.000374331	1.17528
ESR1_Y537S.T-47D_dox.GSE94493	-3.01635e-05	0.00108178	-0.000449698	0.000296814	-0.000593606	-0.000479815	0.00161269	-0.000504773	1.1751
NEUROD1.D341-Med.GSE92582	-0.000211745	0.00159339	4.67309e-06	0.00126913	-3.97075e-05	-6.73286e-05	0.00343627	0.000626657	1.17495
PHF20.K-562.ENCSR594SMP	6.49269e-05	0.000892375	0.000216675	0.000603126	0.000450077	0.000860293	0.000984802	0.000849183	1.17455
NIPBL.LCL.GSE38395	-5.73018e-05	0.000505154	9.2769e-05	0.000266794	0.000450501	0.000718655	0.00144	0.000850001	1.17405
RNF2.WA01.GSE104690	0.000268604	0.000632435	0.000498733	0.000185139	0.000307019	-0.000111741	-0.00112985	0.00112619	1.17314
KDM5B.T-47D.GSE46055	-4.79312e-05	0.00141708	0.000445568	0.000708034	0.000391465	0.000948666	0.00051474	0.00174236	1.17205
ESR1_Y537S.T-47D_dox_E2.GSE94493	7.20463e-06	-0.000572239	-0.000277458	-0.000690821	-0.000332426	0.000286814	-0.00274248	-0.000503557	1.1717
GATA1.CD34_Day7_30min.GSE104676	-0.000131224	0.000820473	-6.94655e-05	-9.30607e-05	-0.00088631	-0.000327426	0.00147813	-0.000223142	1.16961
BRD4.KK-1_JQ1.GSE94732	-2.96797e-05	-0.00122901	0.000350899	-0.000459633	-0.000183856	-0.000493272	0.0002092	-0.000898768	1.16945
BRD4.CLL_patient2_4h_CpG.GSE109411	0.000288812	0.00162163	-0.000123906	0.00113299	0.000373244	0.00074022	0.00153654	0.000977104	1.16909
ESR1.MCF-7_E2.GSE60270	-0.000173001	0.00132682	-0.000403854	0.000154763	-0.000591596	-0.000916132	0.00258598	-0.000890566	1.16815
SUZ12.GM12878.ENCSR091BOQ	2.72711e-05	0.000751269	0.000260353	0.000298443	0.000539991	-0.000472142	0.00226813	-0.000964918	1.16791
PGR.breast_tumor_Male_26.GSE104399	0.000403778	-0.00152395	0.000281509	-0.000526997	-6.48508e-05	-0.000350415	-0.00085844	-0.000962884	1.16782
NR2C2.HeLa-S3.ENCSR000EVN	-0.000110783	0.00171315	0.000229482	0.00091165	0.000653223	0.000253386	0.00107021	0.000735577	1.16683
GATA3.A-549.ENCSR000BTI	0.000140049	0.000734523	0.000217349	0.000345383	0.000291756	0.000850638	0.000679059	0.00121499	1.1664
CTCF.THP-1_siNIPBL-NS1-Pam3csk-7h-Flavo-3h.GSE103477	0.000172298	0.0017816	1.12476e-05	0.00117879	0.000303882	0.000402534	0.0017696	0.000990554	1.16633
ESR1.MCF-7_E2-20min-ERalpha.GSE94023	4.22161e-05	0.00201242	0.000110288	0.000499422	0.000628378	0.000162693	0.00129024	0.000980578	1.1658
REST.WA01.ENCSR663WAR	-0.000264771	-0.000520965	-0.00065631	-0.000695427	-0.000644494	-0.000676108	-0.00145817	-0.000462254	1.16573
KLF13.HEK293.ENCSR946ZLI	-0.00011827	-0.000313135	-8.1603e-05	-0.000658931	-0.000648206	-0.000688847	-0.000848852	-0.000847271	1.16455
TAL1.K-562.GSE107726	2.76079e-05	0.00157171	-5.00374e-05	0.000676042	-8.26209e-05	0.000263557	-0.000640087	0.000897319	1.16347
RUNX1.Jurkat.GSE68976	0.000245521	-0.00036584	0.000317236	3.16414e-05	0.000399735	0.00036053	0.0014855	-0.000687144	1.16326
TAF15.K-562.ENCSR047LSJ	0.000331276	0.00100161	-2.38311e-05	-2.03263e-05	-0.00033453	-3.31456e-05	0.0018085	-0.000191477	1.162
TCF12.Kasumi-1.GSE23730	-0.000493444	-0.000588291	-0.000588669	-0.000680403	-0.000458707	-0.000629377	0.000928366	-0.00055975	1.16105
CTCF.SK-N-AS.GSE101295	-0.000172323	-0.00146106	-0.000227793	-0.000594462	-0.000518331	-0.000638721	-0.00127304	-0.00100079	1.16102
EED.GM12878.ENCSR199WXF	-0.000342332	-0.00121585	0.000163704	-0.000890966	-0.000704772	-0.000131357	-0.000303427	-0.00103842	1.16072
HDAC2.A-549.ENCSR659LJJ	0.000196208	8.72235e-05	0.000628887	-0.000265934	0.000936129	7.19141e-05	0.0014747	-7.05636e-05	1.16071
RAD21.THP-1_siNIPBL-eGFP-Pam3csk-4h.GSE103477	-0.000259745	-0.000349793	-0.000304907	-0.000676825	-0.00071495	-0.00060176	-0.00106912	-0.00091737	1.16014
STAG1.MCF-7.ERP000209	0.000533017	0.000595744	0.000475113	0.000570682	0.000749278	0.000805541	8.81617e-05	0.000762376	1.15963
CREB1.MDA-MB-134-VI.GSE109103	4.67087e-05	0.000853999	-0.000147012	0.000436976	0.000507106	0.000202269	0.00195561	0.00035061	1.15952
FOSL2.MCF-7.ENCSR000BUI	-5.72075e-05	-0.000270066	0.000636389	0.000275216	1.07662e-05	0.000501036	-0.00218052	0.000497891	1.15942
MYC.U2OS_SHRCTR.GSE77356	0.00013324	0.00168943	0.000142758	0.000486457	0.000538125	0.000581025	0.000260706	0.00143157	1.15894
FOXA1.LNCaP.GSE52725	-0.000623038	-0.000435575	-0.000482186	-0.000667359	-0.000235649	-0.000309935	-0.000553298	-0.000396615	1.15789
MAFF.HeLa-S3.ENCSR140DSL	0.000328055	-0.00129422	0.000145198	-0.000782157	-0.000334447	-0.000419847	-0.00111355	-0.000775235	1.15784
KMT2D.MCF-7.GSE85317	-1.28913e-05	0.000766464	-0.000507575	0.000783381	8.29667e-05	-9.95771e-05	0.00262469	-0.000262936	1.15664
SPI1.K-562_SAHA.GSE74999	-6.15035e-05	0.00104395	-7.97169e-05	0.000747796	0.000304603	0.000167489	0.00072646	0.00145755	1.15631
ZFX.NOMO1.GSE43147	-0.000380574	-0.000611057	-0.000409976	-0.000336718	-0.000540962	-0.000668755	-0.000940297	-0.000399785	1.1557
CEBPB.A-549.ENCSR000BUB	-9.21515e-05	-0.00109648	3.56882e-05	-0.000659605	-0.000405588	-0.000413625	-0.00121742	-0.00134402	1.15565
RUNX2.SaOS-2.GSE76937	-0.00023772	-9.5625e-05	-0.000789954	1.4017e-05	-0.000220229	-0.000942796	0.00100675	-0.000224468	1.15445
GATA2.LNCaP_CSFCS.GSE69043	0.000404099	-0.00122497	-0.000273117	-5.28787e-05	-0.000140985	-0.000153225	0.000530036	-0.00111691	1.15414
MAX.NCI-H2171.GSE36354	0.00029403	0.00188632	0.000204608	0.000948634	0.000735824	0.00075516	0.00226737	0.00152389	1.15264
KMT2A.CCRF-CEM.GSE83671	-0.000222258	-0.0011475	-0.000121794	-0.00065844	-0.000236444	-0.000807163	0.000355293	-0.00125019	1.1523
CBX5.K-562.ENCSR272JAT	3.31567e-06	7.25308e-05	-0.000573271	-0.000468513	-0.000376861	-0.000651168	0.000646166	-0.000777688	1.15092
MNT.K-562.ENCSR979QYJ	9.11293e-05	-0.00106522	-7.38307e-05	-0.00071918	-0.000534372	-0.000547471	-0.00137688	-0.00130174	1.14905
BRD4.SW480.GSE110473	4.1877e-05	0.00133957	-7.88628e-05	0.000809645	0.000298105	0.000226511	0.00212952	0.00074127	1.14878
AR.22Rv1_Dox.GSE85558	-0.000105262	0.000655339	-0.000711841	0.000552046	0.000148987	-0.000200095	0.00233366	-0.000493849	1.14853
AHR.Hep-G2.ENCSR412ZDC	0.000335432	0.00137622	-0.000161693	0.000442493	0.000386894	0.000189495	0.00151486	0.00113514	1.14737
CEBPB.THP-1_eGFP-Pam3csk-4h.GSE103477	-0.000240867	-0.00103102	0.000144177	-0.000531336	-0.00037417	-8.21864e-05	-0.000658195	-0.00164487	1.14699
ARID3A.K-562.ENCSR000EFY	-0.000189725	-0.00033668	-0.000533068	-0.000300808	-0.000821339	-0.000761208	-5.05932e-05	-0.000642424	1.14496
MYB.CD4_TH2.GSE72266	-0.000276194	-0.000963906	0.000177992	-0.000807481	-0.000518502	0.000156345	-0.0012669	-9.91088e-05	1.14338
ZNF341.HIES_EBV-B_ZNF341_isoform2.GSE113194	5.13092e-05	0.00116981	-0.000146365	0.00120984	0.000257336	0.000261742	0.00196806	0.000443205	1.14335
TGIF2.Hep-G2.ENCSR993LMB	-0.000193976	-0.00149032	0.000288505	-0.000633654	-0.00022731	-0.000325347	-0.00128877	-0.000930367	1.14328
TAF1.SK-N-SH.ENCSR000BQF	-7.02218e-05	0.00122328	0.000118015	0.000798738	0.000686838	-0.000180174	0.00405089	0.000429758	1.1416
GFI1B.HEK293.ENCSR445PDR	-0.000135379	-0.00104564	0.000542989	-0.00066873	0.000388073	-0.000325071	-0.00056144	2.19634e-05	1.14123
RELA.MCF-7_Veh.GSE67295	0.00026256	0.00112988	-0.000130842	0.000692817	0.000370754	2.18207e-05	-5.48618e-05	0.000812101	1.14114
AR.VCaP_R1881_30M.GSE84432	0.000154158	-0.000173702	-0.00041789	8.03534e-05	-0.00060235	2.07044e-05	-0.00272231	0.000121887	1.14103
MYC.P493-6_SHTERT.GSE60223	-0.000317372	0.0013591	-1.3367e-05	0.00112101	-0.000194471	0.000348779	9.92586e-05	0.000675665	1.14057
USF2.GM12878.ENCSR000DZU	0.000309962	0.00160585	0.000256351	0.000780027	0.000303315	0.000423685	0.00161963	0.00131782	1.14013
CTCF.adrenal-gland.ENCSR450BLH	0.00038412	0.000977094	0.000309791	0.000863307	0.000357686	0.000569076	0.00100265	0.000910442	1.13944
NFIC.Ishikawa.ENCSR000BUT	0.000245847	0.00113173	0.000619189	0.000109573	0.00052048	0.000447329	0.000140866	0.000669042	1.1388
SMAD1.GM12878.ENCSR813DCK	-6.91368e-05	0.0013666	-0.000151732	0.000733543	0.000126443	0.000489794	0.000262698	0.00114968	1.13822
ERG.TSU-1621MT_ATRA.GSE60477	-0.000391248	-0.00100374	-0.000405099	-0.000715331	-0.00065847	-0.000603693	-0.00134488	-0.000462104	1.13789
CHD8.T-47D_ETOH_45.GSE62428	0.000161239	-2.42802e-05	-0.000439885	-0.000543278	-0.000451199	-0.000394767	0.00058606	-0.000691662	1.13783
RNF2.K-562.ENCSR608XTF	0.000123711	-0.00173997	-0.000164644	-0.00038106	-0.000723265	-0.000327446	-0.000753268	-0.000492985	1.13769
MLLT1.MV4-11.GSE82116	-0.000288451	-0.000833856	-0.000179643	-0.000736967	-4.58367e-05	-0.000576019	-0.00121901	-0.000850637	1.13762
SP1.HCT-116.ENCSR000BSF	-0.000147385	-0.00117557	3.25818e-06	-0.00115877	-0.000381445	-0.000354322	-0.00136473	-0.000834141	1.1365
EP300.Hep-G2.ENCSR000EDV	0.000196726	-0.00101862	0.000185769	-0.000613481	-0.000203146	-0.000455448	-0.00132026	-0.000616764	1.13435
BCL6.OCI-Ly1.GSE29282	0.000166667	-0.00149999	0.000192691	-0.000757664	-0.000375862	-0.000513876	-0.00158086	-0.00105863	1.13407
ZBTB40.K-562.ENCSR237VLT	-2.42521e-05	-0.00192497	-0.000151778	-0.00106083	-0.000596863	-0.000237227	-0.00251717	-0.00125539	1.13368
FOS.IMR-90.ENCSR124AIG	-0.000129786	0.00129664	0.000382492	0.000482227	0.000391463	0.000107244	0.00135879	0.000412997	1.13301
CTCF.epithelial_kidney.ENCSR000DVH	-0.000288744	0.0013594	-0.000213111	0.000554403	0.000322377	0.000409281	0.00136258	0.00127347	1.13293
HDAC2.GM12878.ENCSR330OEO	5.98303e-05	-0.00103096	0.000578165	-0.000579948	0.000315745	0.000421037	-0.000114069	-0.00044474	1.13189
AR.LNCaP.GSE110655	0.000425758	0.000731186	0.000203985	0.000639919	0.000498248	0.00056813	9.43572e-05	0.00026289	1.13167
CUX1.MCF-7.ENCSR017CEO	-0.000227495	-0.00094074	-0.00026779	-0.000330682	-0.000781092	-0.000341034	0.000238831	-0.000259135	1.13104
NANOG.WA09.GSE105028	-0.000410285	-0.000417123	-0.000195987	-0.000478262	-0.000421941	-0.000553175	-0.000281407	-0.000986272	1.13099
ZFP37.HEK293.ENCSR365GRX	-0.000171265	-0.000866478	-0.000388883	-0.000694598	-0.000417748	-0.000391993	-0.000526941	-0.000798131	1.13069
GTF2B.LCL.ERP004110	1.21966e-05	-0.00150953	0.000158896	-0.000853077	-0.000432885	-0.000605501	-0.0022142	-0.00152604	1.13065
CTCF.THP-1_PMA_Dex-6h.GSE103477	-0.000230729	-0.00134741	-0.000379616	-0.000889144	-0.000581079	-0.000684631	-0.000978076	-0.000615295	1.1305
BRD2.foreskin_NHM1-5.GSE94488	-0.00014052	-0.000963608	0.000100325	-0.000462375	-0.000567005	-0.000721554	-0.000641335	-0.000697076	1.1303
BRD4.GM15850_DMSO.GSE99402	-0.000222152	-0.0011034	-0.000445974	-0.000624263	-0.000520191	-0.000439217	-0.000565621	-0.000268065	1.1292
FOXA1.PDAC_KOKLF5.GSE64557	-0.000558364	-0.000543711	-0.000403769	-0.000596425	-0.000556208	-0.00073634	-0.000107437	-0.000529163	1.12885
EGR1.A-375.GSE116190	3.08507e-05	-0.000153695	-0.000307199	-0.000675971	-0.000249584	-0.000625333	-0.000174113	-0.000908937	1.12866
ELF4.K-562.ENCSR638QHV	5.1351e-05	0.00148441	-2.11656e-05	0.000632327	0.000690247	0.000647472	0.00169119	0.000969226	1.12854
CTCF.CHRF28811.ERP008568	-0.000231398	-0.00161379	-0.000480102	-0.000561983	-0.000395888	-0.000788948	-0.000159024	-0.00109569	1.12851
GLIS2.HEK293.ENCSR535DIA	0.000210983	-0.00106955	0.000196096	-0.000667413	-0.000288295	-0.000269031	-0.00142779	-0.00088119	1.12851
TCF7L2.MDA-MB-453.GSE45201	0.000180558	0.00116382	7.72419e-05	0.000767746	0.000569005	0.000374531	0.000887205	0.000391237	1.12838
CTCF.vagina.ENCSR655ECZ	-7.51002e-05	0.00106255	9.77128e-05	0.000741672	0.000136801	0.000340497	0.00228597	0.000324994	1.12834
CTCF.THP-1_2D3.GSE69962	-0.000493859	0.00105457	-0.000570272	-0.000216766	0.00023759	0.000149047	-0.000493209	0.00113198	1.12818
BCOR.WA01_RNF2-R.GSE104690	4.45928e-06	0.000835161	0.000223842	0.00141242	0.000570648	0.000668151	0.0019926	0.00136125	1.12747
RAD21.HCT-116_RAD21-mAC.GSE104888	0.000221067	-0.000743422	0.000277182	-0.000186459	-0.000492313	-0.000656234	-0.00149891	-0.000528929	1.12718
FOXA1.breast_tumor_Male_13.GSE104399	0.000171957	0.000554639	0.000138301	0.000284479	9.86206e-05	0.00100305	-0.000438034	0.000740182	1.12676
ESR1.MCF-7_SHCRT_E2.ERP000380	-0.000550184	-0.000657887	-2.22669e-05	0.000264997	-0.000350148	-0.000137875	-0.00339744	0.000459035	1.12645
FOXA2.BJ1-hTERT_CDT1.GSE92491	4.5148e-05	-0.00109304	7.84164e-06	-0.000167544	0.000159458	0.000171084	-0.00229633	-0.000562822	1.12642
NR2F2.uterus_STROMA_ENDOMETRIUM.GSE52008	0.000107049	-0.00115591	0.000253883	-0.000732384	0.000373455	1.85783e-05	-0.00105584	-0.000159695	1.12539
RB1.MCF-7_siH1.2.GSE98728	-0.000760185	-0.000236096	-0.000669858	0.000457352	-0.000113563	-0.000227986	0.000769607	-0.000409788	1.12485
RELA.Detroit-562_tri-DAP.GSE91018	-0.000131904	0.00128505	-5.51456e-06	0.00095274	0.000245073	0.000451277	0.000698261	0.000843041	1.12421
CHD7.WA01.ENCSR000AVA	6.92916e-06	-0.000680362	-0.000335044	0.000146443	-0.000535469	-0.000485382	0.000282454	-0.000696822	1.1231
CDK9.A-375_DMSO.GSE57431	9.06267e-05	0.00105926	6.23549e-05	0.000212682	-0.00018105	-0.000722068	0.00136129	-0.000352364	1.12203
ASH2L.WA01.ENCSR850KIP	5.54155e-05	0.00157254	0.000285395	0.000728603	0.00026048	-5.63144e-05	0.00245624	0.000831722	1.1203
SPI1.ME-1.GSE46044	-0.000276496	0.000762944	-6.93276e-05	0.000801357	0.000150274	0.000559753	0.000974396	0.000962353	1.1186
AR.LNCaP_SHCTR.GSE52725	-0.000181439	-0.000444105	-0.000373589	-0.00057844	-0.000624106	-0.000284376	-0.000736661	-0.000553536	1.11846
CTCF.LUHMES.GSE109706	-0.000306694	-0.00118811	-0.000198323	-0.000628541	-0.000521182	-0.00036494	-0.000733669	-0.000705103	1.11842
CTCF.MCF-10CA1a.GSE98551	2.31985e-06	-0.00178026	5.61557e-05	-0.000919485	-2.71624e-06	-0.00105449	-0.00158451	-0.00109434	1.11807
TRIM25.BT-549.GSE79588	-1.52616e-05	0.00160807	0.000110172	0.000946117	0.000377172	0.00046171	0.00159506	0.00129905	1.11698
ARNT.K-562.ENCSR155KHM	-0.000417191	7.66163e-05	-0.000314014	-0.000331146	-0.000948299	-0.000398928	-0.00103751	0.000134649	1.11694
CTCF.hESC.GSE20650	0.000223216	0.0018711	8.82024e-05	0.000454136	0.000246497	0.00084969	-0.000477347	0.000635384	1.11684
FOS.MG-63-3.GSE74230	1.35208e-05	-0.000686408	-0.000134282	-0.000366584	-4.95807e-05	-0.000531717	-0.000359246	-0.00120549	1.11605
GRHL2.OVCAR-3.GSE71018	0.00056955	-0.000291006	0.000311098	0.000167892	0.000631893	-0.000300157	5.34608e-05	0.000671198	1.11507
MAF1.THP-1_macrophage_PMA.GSE96800	-2.00479e-05	0.00133305	-5.45628e-05	0.000957323	6.03158e-06	0.000139535	0.00127428	0.000336428	1.11485
ZNF343.HEK293T.GSE78099	-0.000369006	0.000847887	-0.000418101	0.000212288	-0.000387456	2.19253e-05	0.000663444	-0.000171904	1.11416
MED1.A-549.GSE76893	-0.00018737	0.000924845	-2.06086e-05	0.000905729	0.000105509	0.000488831	0.000571505	0.00115461	1.11401
STAT3.SU-DHL-4.GSE50723	-0.000251355	-0.000842214	9.83664e-05	-0.000917668	-0.000197619	-0.000193466	0.000278698	-0.0011008	1.11372
RELA.SW480_16h_TNFa.GSE102796	0.000213667	8.34543e-05	0.000651569	-0.000217242	1.3568e-05	7.38213e-05	-0.00186054	0.000728245	1.11361
BHLHE40.GM12878.ENCSR517QHU	-0.00021725	-0.00125516	6.63055e-05	-0.000482775	-0.000608093	-0.000668562	-0.00122419	-0.00103621	1.11359
EZH2phosphoT487.GM23248.ENCSR096KPA	0.000547644	0.00174645	0.000237048	5.49591e-05	0.000302882	0.000309745	-0.00141421	-0.000173708	1.11335
CBFA2T2.NCCIT.GSE71675	0.000215991	0.000232746	0.00027595	7.15242e-05	0.000266683	0.000628042	0.000846684	0.000724745	1.11299
TRIM24.K-562.ENCSR907MZR	0.000171277	-0.00159031	0.000149366	-0.000709882	-0.000224602	-8.75926e-05	-0.000926664	-0.000901193	1.11213
KDM1A.WA01.ENCSR418RRF	-0.000147503	0.000825205	1.20865e-05	-0.000245779	-0.000138109	-0.000624794	0.00203766	0.000109372	1.11136
SP1.GM12878.ENCSR000BHK	-0.00027312	-0.0011843	6.78756e-05	-0.000985437	-0.000416949	-0.000920173	-0.00134509	-0.00130049	1.11119
ZBED1.K-562.ENCSR286PCG	-5.17851e-05	0.00113439	-9.9018e-06	0.00069031	0.00015969	0.000204905	0.00242441	0.000344665	1.11088
FOXA1.MCF-7_E2_TNF.GSE59530	-0.000246046	0.00112733	-0.000489472	0.000748964	-0.000611965	-0.000475215	0.000605375	-0.000100709	1.11076
NFYB.GM12878.ENCSR000DNM	-0.000282904	-0.00140472	-7.46858e-05	-0.00103475	-0.000276997	-0.000399928	-0.00190315	-0.00111663	1.11056
MYOD1.myoblast.GSE50413	-9.17845e-05	0.000396328	-0.00035217	-0.000129658	-0.00024796	-0.000733324	0.00115736	-0.000842539	1.11052
TP53.lymphocyte_116_Nutlin.GSE110368	0.000397982	0.00044251	2.61189e-05	0.000805111	-0.000193881	0.000558281	0.000856875	0.000302277	1.11013
SMAD4.Hep-G2.ENCSR826YMT	-1.98581e-06	0.00199511	0.000209548	0.00112667	0.000542468	0.000347648	0.00180032	0.00198812	1.10959
ZNF468.HEK293T.GSE78099	0.000107228	-0.000879741	-0.000275708	0.000416339	-0.000409459	-0.000189692	-0.000609179	0.000401844	1.10888
IRF5.GM12878.ENCSR976TBC	-0.000385296	-0.000846344	-0.000363354	5.72149e-05	-0.000403627	-0.000216702	-0.00142174	-0.00033055	1.10748
CTCF.choroid-plexus_epithelial.ENCSR000DTL	-0.000213392	-0.00138698	-7.0733e-05	-0.000604038	-0.000551476	-0.000828719	-0.00102423	-0.00128484	1.10682
CTCF.HeLa-S3_unsynchro.GSE108173	3.28605e-05	-0.00177398	-0.00023504	-0.000889641	-0.000572559	-0.000479207	-0.00158607	-0.000960678	1.10604
ZNF639.HEK293.ENCSR080CST	3.35382e-05	0.00118229	0.000145626	0.000531824	0.000612548	0.000368639	0.0012084	0.000814737	1.10513
ATF3.liver.ENCSR480LIS	0.000556558	-0.00103855	0.000305886	-0.000582296	-0.000156838	-0.000483976	-0.00061994	-0.000309425	1.10513
ESR1.MCF-7_E2.GSE71276	-2.0219e-05	-0.000936301	-0.000240514	-0.000535621	-0.000238685	-9.10432e-05	-0.00132154	-0.000815425	1.10495
CTCF.gastroesophageal-sphincter.ENCSR186NVR	0.000145331	0.00101603	-0.000377092	0.000486401	0.00021104	0.000629615	0.00114636	0.00064115	1.10485
USF2.K-562.ENCSR000EHG	-0.000232526	-0.00105713	-0.000666361	-0.000471727	-0.000464674	-0.000710742	-0.00156177	-0.000841697	1.10444
RELA.GM19099.ENCSR000EBI	4.60932e-05	-0.00150971	-4.15941e-05	-0.000431973	-0.000204645	-0.000474316	-0.00142121	-0.000779919	1.10438
RAD21.THP-1_siCtrl-NS1-Pam3csk-7h-Flavo-3h.GSE103477	0.000341773	0.00102066	0.000664461	0.000623354	0.000367672	0.000452022	0.000307577	0.000872821	1.10403
EP300.A-549.ENCSR000BPW	0.000113257	-0.000934097	0.000396801	-0.000786859	-0.00022881	-1.14133e-05	-0.0025085	-0.000540565	1.10396
NKX2-1.NCI-H3122.GSE39998	4.23543e-05	-0.000921546	7.73759e-05	-0.000757948	-0.0001559	-0.000563979	-0.00100456	-0.000618664	1.10372
KDM4A.WA01.ENCSR000AVC	0.000285851	0.000418908	0.000486609	0.000717098	0.000682609	0.000311958	0.00153166	0.001335	1.10314
CTCF.NB4.ENCSR000DWN	0.000257456	0.00166548	0.000159423	0.00102827	0.000511814	0.000529161	0.000750094	0.000729027	1.10295
GRHL2.HBE.GSE46194	-0.00017885	0.000137487	0.000618933	0.000415862	0.000588205	0.000497159	-0.000620088	0.000473441	1.10158
ZBTB33.HCT-116.ENCSR000BNY	0.000125784	-0.000894828	0.000146081	-0.000224707	-0.000214169	-0.000641655	-0.000997854	-0.00104698	1.10135
ESR1.breast_tumor_Male_12.GSE104399	3.7587e-05	0.000505032	0.00046486	0.000629536	0.000464961	0.000119498	-0.000344523	0.00108931	1.10035
GRHL2.OVCA429.GSE71018	-0.000118423	-0.000628165	0.000280299	-0.000308688	0.000153597	-0.000554833	-0.000428329	-0.00131007	1.09984
CTCF.OCI-Ly1.ENCSR072EUE	2.57177e-05	-0.000965681	0.00014745	-0.000607377	-0.000718514	-0.00101446	-0.000815285	-0.00129249	1.09881
KDM1A.HeLa.GSE45441	0.000372155	-0.000223839	2.21749e-05	-0.000435765	-0.000260803	0.000882792	-0.000437362	0.000429781	1.0988
GABPB1.Hep-G2.ENCSR462KYU	-0.000195227	0.000742718	-0.000487027	0.00128654	0.000115876	0.000754747	0.000518304	0.001124	1.09866
MBD3.MCF-7.GSE44737	0.000485219	-0.00021245	0.000285692	0.000316055	-3.25577e-05	0.000403417	-0.00125431	0.000324636	1.0986
GABPA.HeLa-S3.ENCSR000BHS	0.000231249	0.00109216	0.000153971	0.000635216	0.000574826	0.000689629	0.000680655	0.00142773	1.09836
ZSCAN5D.BeWo.GSE85009	3.31897e-05	0.000739286	0.00042872	0.000335951	8.92006e-05	-0.000119125	0.00213991	-7.20389e-05	1.09793
MYCN.RH4.GSE83726	-0.000447542	0.000766725	-0.000321548	-9.52152e-05	-0.000106514	-0.00024511	0.0018887	-0.000272964	1.09773
USF2.K-562.ENCSR359NFW	-3.96014e-05	-0.00224207	-0.00014672	-0.000910335	-0.000118427	-0.000547812	-0.00163486	-0.000903537	1.09686
BRD4.Mutu-1_vehicle.GSE84213	-0.000156344	-0.00154083	4.94207e-05	-0.000802386	-0.000467846	-0.000627787	-0.00103471	-0.00150692	1.09684
ZEB1.PDAC.GSE64557	-0.000484871	0.00117987	-0.000276587	0.000763136	-7.19416e-05	-2.43005e-05	0.00071812	0.00133545	1.09519
ESR1_Y537S.MCF-7_dox.GSE94493	-1.17188e-05	0.00150909	-5.22329e-05	0.000970462	0.000413712	0.000212686	0.00176608	0.000134729	1.09513
KLF16.K-562.ENCSR760UVO	0.000186508	0.000446825	0.000429531	-0.00059654	0.000872772	0.000327976	-0.000277069	0.000366076	1.09459
AR.LNCaP.ERP003503	0.000393872	0.000433844	0.000442407	4.94272e-05	0.00025449	0.000508179	-0.00141623	0.00037137	1.09454
MYCN.NGP.GSE80151	-9.51677e-05	-0.00175369	-0.000261354	-0.000274783	-0.000389504	-0.000282287	-0.00073677	-0.000833373	1.09444
ESR1.MCF-7_E2.GSE102410	-0.000349488	0.000257718	0.000145042	0.000156124	-0.000201984	0.000284357	-0.00102528	0.00141925	1.0935
CEBPB.epididymis_HEE_R1881.GSE109061	0.000162787	0.00119015	0.000176878	0.000627156	0.000509075	0.000295499	0.00025197	0.00079951	1.09339
RELA.SGBS_TNF.GSE64233	0.000423969	0.000365299	-0.000326413	0.00044892	0.000335653	0.000653251	0.000571359	0.000436445	1.09304
TOP1.LNCaP_DHT.GSE63202	-0.000404126	-0.000224173	-0.000449424	-0.000413425	-0.000737071	-0.000307421	-0.000706114	0.000387962	1.09273
NELFA.HeLa_1h-Flavo-0-H2O2.GSE93931	-0.000326843	-0.00175871	-8.43706e-05	-0.00126641	-0.000663236	-0.000799418	-0.00195788	-0.0013397	1.09273
RAD21.HCT-116.ENCSR000BSB	0.000110762	0.00137816	0.000135231	0.000674353	0.000169573	0.000304035	0.00259869	0.000834235	1.0918
PHIP.HCT-116_BRWD2-KO_ab833.GSE101646	6.12328e-06	-0.00225733	0.000128552	-0.000316397	-0.000124152	0.000347477	-0.00137053	0.000201414	1.09121
POU2F3.NCI-H1048.GSE115123	-0.000136513	0.000620392	-0.000262417	-0.000410103	-0.000243565	-0.000527581	-0.00105775	0.000270856	1.0908
NR3C1.IMR-90_GLUCC.ERP007081	-0.000481625	7.35308e-05	0.000189984	0.0001836	-0.000125713	-0.000254784	0.00207382	7.49828e-06	1.09073
BRD4.SW480.GSE73319	0.000199271	0.000681768	0.000280976	0.000690008	0.00056142	0.000570236	0.000284798	0.000898584	1.08933
ZEB1.neuron_bipolar_doxy_4d.ENCSR418KUS	2.07038e-05	-0.000842564	-0.000373466	-0.00027065	-0.000554057	-0.000801797	-0.00024765	-0.000250197	1.08783
GATA2.CD34_ACY957.GSE60792	0.000311584	0.000904874	-0.000128971	0.000743021	-7.54878e-05	0.000360768	1.21329e-05	0.00131947	1.08769
REST.PANC-1.ENCSR000BPK	3.08751e-05	0.0013204	9.42986e-05	0.00030554	0.000289436	0.000569245	0.000691606	0.0008397	1.08747
FOS.MCF-10A.ENCSR000DOP	-0.000153599	0.00127558	0.000479342	0.000617771	-7.86869e-05	0.000314866	0.00175458	0.00011485	1.08742
DDX20.MCF-7.ENCSR330ADN	0.000251385	0.000931553	-9.83382e-06	0.00077765	0.000313689	0.000827846	0.00100343	0.000998277	1.08632
CTCF.MCF-7.ENCSR560BUE	-3.55531e-06	0.00177995	0.000123329	0.000874977	0.000240938	0.000539385	0.0013671	0.000729071	1.08582
CTCF.VCaP.ENCSR265ARE	0.000140378	0.00148052	3.12669e-05	0.00056188	0.000380701	0.000540394	0.00151634	0.00106046	1.08522
TARDBP.GM12878.ENCSR016UEH	-1.74054e-05	-0.000822392	0.000264691	-0.000654413	-9.18254e-05	-0.000772795	-0.000689975	-0.000982762	1.0843
NELFA.BT-474.ERP010664	0.000245904	-0.000290183	0.00042044	0.000249661	0.000708542	0.000902458	-0.00104726	0.000468064	1.08308
SMARCA4.K-562.ENCSR587OQL	-0.000174342	-0.001259	-5.7519e-05	-0.00063079	-0.000376232	-0.00060936	-0.000992361	-0.000917854	1.08301
MORC2.HeLa_V5-HUSH-KO.GSE95451	7.41951e-05	-0.00067534	-0.000155594	-0.000816919	-9.20388e-05	-0.000559614	-0.0014832	-0.000714313	1.08084
NR3C1.K-562_GLUCC.ERP007081	-8.09758e-05	0.000797851	-0.000209808	0.00110603	0.000138415	-0.000110015	0.00151318	0.000598199	1.08053
KLF5.HEK293_E419K.GSE88976	8.06515e-05	0.000481686	-2.85631e-05	0.000679897	0.000210558	-0.000605369	0.000724645	-0.000752569	1.08019
EZH2phosphoT487.neural_progenitor.ENCSR656MXA	0.000542238	0.000766582	0.000595465	-5.4834e-05	0.00066386	0.000751102	-0.000154434	0.000699367	1.08009
BHLHE40.Hep-G2.ENCSR000EDT	-0.000117238	-0.000470817	-2.07474e-05	-0.00066576	-0.000522063	-0.000959903	-0.00078978	-0.00102044	1.07952
NR3C1.MCF-7_E2_Dex.GSE81510	0.000568196	0.000754199	0.000142154	0.000306268	0.000327609	-0.000411628	0.000957125	-0.000261112	1.07947
ZBTB33.K-562.ENCSR000BKF	-0.000355112	-0.00116341	-0.000285293	-0.000980588	-0.000291846	-0.000294361	-0.000632678	-0.00107356	1.07937
RELA.Detroit-562_Pam2CSK4.GSE91018	-0.000183059	-0.00075412	-0.000225347	-0.000333729	-0.000509528	-0.000821046	-0.000251381	-0.00108192	1.07932
FOXA2.islet.ERP004003	0.000102975	0.00142106	0.000143702	0.000701828	0.00033579	0.000417648	0.000397658	0.000749441	1.07883
STAT3.MCF-10A.ENCSR000DPB	-0.000175023	-0.000102855	-0.000308324	-0.000531481	-0.000614745	-0.000857605	0.000422471	-0.000943209	1.07791
NCOR2.B-cell_GERMINAL_CENTER.GSE43350	0.000175358	-0.000513433	-0.00020794	0.00069578	0.00051112	-0.000128756	0.000906903	-0.00055427	1.07782
TBP.WA01.ENCSR000ECB	-0.000574799	0.000248251	-0.000319742	0.00032919	-0.000481262	-0.000636402	0.00124258	-0.000266363	1.07757
SRF.Hep-G2.ENCSR000BLV	-0.000196784	0.000925034	-0.000382311	0.000422416	-0.000342827	-8.12867e-05	0.00162152	0.00040857	1.07738
MED1.SUM159PT_DMSO_24h.GSE87418	-0.000172842	-0.000846684	0.000237087	-0.000699022	-0.000496688	-0.000379998	-0.00185501	-0.000350269	1.07655
ZBTB24.HCT-116.GSE111683	0.00019799	0.000324585	0.000149164	5.47497e-05	0.000279804	-0.000374962	0.00167341	-0.000324404	1.07436
ZBTB44.HEK293.ENCSR076STQ	-0.000102464	0.000758412	-0.000108796	0.000185387	-0.00017453	-0.000561178	0.00201725	-0.000198951	1.07431
TRIM28.K-562.ENCSR474CVP	0.000291145	0.00054617	2.05625e-05	0.000687504	6.62674e-05	0.000438683	0.00154865	0.000392746	1.07418
ELF3.PDAC_SHCTR.GSE64557	-0.000217587	-0.00103046	-7.32219e-05	-0.000771767	-0.000591621	-0.000529901	-0.00141631	-0.000852762	1.07318
E2F1.mesenchymal.GSE77260	0.000125984	0.00123578	2.9149e-05	0.000619069	0.000459195	0.000371884	0.00183055	0.000479367	1.07284
CBX3.K-562.ENCSR000BRT	4.53892e-05	-0.000875417	-0.000210748	-0.0007217	-0.000402743	-0.000969454	0.000108903	-0.00153985	1.0724
MAX.MDA-MB-468.GSE81381	5.4139e-06	-0.000841935	-0.000202041	-0.000785038	-0.000278828	-0.000577542	-0.00131381	-0.000418315	1.072
RCOR1.HeLa.GSE45441	0.000369595	-0.00108317	-6.05573e-05	-0.000188969	-0.000225287	0.000175158	-0.00122092	-0.000329603	1.07101
BRD4.CLL_patient3_4h_CpG_BET.GSE109411	0.000113157	0.00120569	0.000113009	0.000648086	0.000387263	0.000817711	0.00109514	0.000881096	1.07055
BMI1.K-562.ENCSR782WRO	0.000346973	-0.000349174	0.000492189	-0.000521345	0.000299196	0.000870731	0.000572567	-0.000156902	1.07025
SMC3.neural.ENCSR404BPV	-2.96252e-05	0.000717379	0.000291878	0.000824381	0.00043295	0.000425928	0.000908805	0.000746855	1.06893
NRF1.HCC1954.GSE67867	0.000128424	0.000360533	0.000272566	0.000549144	0.000799673	0.000998824	0.000904172	0.000718781	1.0673
RBBP5.GM12878.ENCSR330EXS	-0.000262469	-8.03274e-05	-0.00061638	0.000621467	-0.000305223	-0.000162165	0.000831215	-0.000298009	1.06727
VDR.LCLGM10861_CALCITRIOL.GSE22484	-9.7714e-05	-0.000697845	-0.00042925	-0.000342721	-0.000427017	-0.000577118	-0.000413948	-0.000910239	1.06725
MYC.IMEC_M2.GSE86412	-0.000129327	-0.000457375	-2.97792e-05	-0.000202411	-0.000252746	-0.000893517	-0.000796463	-0.00120737	1.06474
RELA.HUVEC-C_TNF.GSE43070	0.000293501	-0.000469798	0.000118049	-0.000452494	-0.000426111	-0.000608703	0.000100889	-0.000782313	1.06472
CEBPA.Hep-G2.ERP000209	-0.000277358	-0.000398359	-0.00017353	-0.000945641	-0.000593478	-0.0002001	-0.00198972	-0.000287391	1.06428
SREBF1.A-549.ENCSR897MYK	4.74959e-05	-0.000773889	0.000146384	0.000799134	-0.000301743	-0.000337855	0.00111034	0.000214923	1.06422
NR3C1.HeLa-B2_P65KD_TA_TNFA.GSE24518	-0.000224499	-0.000203473	0.000268591	-0.000912246	-3.52962e-05	-0.000458776	-0.00060115	-0.000723904	1.0637
MTA1.MCF-7.ENCSR348JOJ	-0.000177292	-0.000766762	-0.000240017	-0.000506727	-0.00030313	-0.000136778	-0.00113015	-0.000783184	1.06243
ESR1.MCF-7_Veh.GSE67295	-0.000371374	-0.000433994	-0.000448544	-0.000237437	-0.000668154	-0.000503168	-0.000125004	-0.00108007	1.06239
E2F1.MDA-MB-231.GSE95303	-0.000447671	0.00149959	-0.00027733	0.000727305	-0.000101721	-0.000985679	0.00143556	0.000450428	1.062
KLF5.HCC95.GSE88976	-0.000265784	0.000432908	0.000358038	0.00026131	0.000230586	0.000180581	0.00116439	0.000839561	1.06077
SMAD3.BGO3.GSE36578	-0.000654173	0.000196406	-0.000167771	0.000692892	-0.000465946	-0.000325981	0.000706223	-0.000264354	1.0605
JARID2.UTEIPS11.GSE48516	-0.000459023	-0.000693764	-9.3512e-05	-0.000203541	-0.0004929	-0.000919271	0.0012931	-0.000654029	1.05997
CEBPA.SKH1.GSE102697	-0.000181371	-0.00101111	-7.47323e-05	-0.000484231	-0.000462892	-0.000513783	-1.53438e-05	-0.000842367	1.05994
MYOD1.RH30_DMSO.GSE85169	-0.000107955	0.00150893	0.000119489	-5.19361e-05	0.000330199	-8.36799e-05	0.00112701	0.00105455	1.05916
GSPT2.HEK293T.GSE35197	-5.90093e-05	-0.000815281	-0.00073298	-0.000100034	-0.000457946	-0.000270741	-0.000619084	-0.000484995	1.05904
HNF4G.22Rv1_Dox.GSE85558	0.000283615	0.000158781	1.30065e-05	-0.000369918	-0.000390342	0.000211298	0.00159066	0.00035439	1.05774
BRD4.GM15850_PA1_JQ1.GSE99402	0.000138466	0.00060892	-0.000282227	-0.000246511	-0.000566313	-0.000251476	0.00110488	-0.000732968	1.05694
RAD21.A-549.ENCSR000DYE	0.000279279	0.000968641	-0.000292037	0.000904636	0.000180696	0.000437009	0.000926038	0.00086612	1.05642
KDM1A.NCI-H526_DMSO.GSE66297	-0.00016012	0.000473854	-0.000146959	0.000238107	0.000136243	0.000332661	0.00144931	0.000668154	1.05626
ZKSCAN1.HeLa-S3.ENCSR000ECJ	0.000195684	-0.000774982	-0.000118313	-0.000335169	0.000123354	-0.000314338	-0.00183072	-0.000234421	1.05546
TCF7.K-562.ENCSR863KUB	-7.72662e-05	0.00136804	1.46696e-05	9.76215e-05	0.000260986	8.89777e-06	0.0019033	0.000502251	1.05528
ESR1.MCF-7_E2_90min.GSE109820	-5.75937e-05	-0.000362077	-0.000376492	-0.000576027	0.000279904	0.000146419	-0.00307194	-0.000183081	1.055
ZSCAN18.HEK293.ENCSR721QZV	0.000164836	-0.00101543	0.000282933	-0.00051454	0.000105957	0.000353913	-0.00089512	-0.000621378	1.05473
FOSL2.hESC.GSE69539	0.000108609	-0.000740646	0.000636153	0.000206011	-8.40911e-05	0.000192259	-0.00120713	-0.000541819	1.05459
ZBTB33.A-549.ENCSR000BPZ	0.000287173	0.000900786	0.000186	0.000278727	0.000293129	0.000337936	0.00227748	0.000760333	1.05434
CHD2.WA01.ENCSR000EBT	-0.000328208	-0.000473781	-0.000322458	-0.000422207	-0.000423996	-0.000625333	-6.71119e-05	-0.00109008	1.05341
E2F4.K-562.ENCSR000EWL	7.02348e-05	-0.0018341	0.000132728	-0.000946437	-0.000261496	-0.000533706	-0.00203531	-0.00105173	1.05262
RNF2.K-562.ENCSR138FUZ	8.00785e-05	0.000456614	0.000285174	0.000117868	0.000238391	0.000815596	-0.00137584	0.000853268	1.05238
MYC.MCF-7.ENCSR000DMJ	-0.000253342	-0.000818471	0.000106032	-0.000219419	3.82523e-05	-5.78846e-05	-0.00273481	-0.000142533	1.0517
USF1.WA01.ENCSR000BIU	7.1255e-06	0.000965967	9.36313e-05	0.000655867	0.000196515	0.000505213	0.00111332	0.000896823	1.05086
HNRNPLL.K-562.ENCSR112RNT	0.000139865	0.00117993	4.648e-05	0.00052011	0.000441154	0.00061782	0.00156926	0.00108943	1.05071
CHD8.T-47D_ETOH_5.GSE62428	-0.000516449	0.000357374	-0.000455769	-0.000317652	0.000132333	-0.000143261	-3.42087e-05	-0.000797247	1.05054
TBP.ME-1.GSE46044	0.000116658	-0.00117125	4.33612e-05	-0.000680182	-0.000312497	-0.000237309	-0.0022008	-0.000620037	1.05047
CTCF.A-549.ENCSR000AUE	-0.000130064	-0.00151007	-0.000174289	-0.00080649	-0.000602216	-0.000338236	-0.00170107	-0.000868981	1.04999
TAF1.Ishikawa.ENCSR000BTO	-1.2e-05	0.001077	-0.000144738	0.000756502	0.000373584	0.000692802	0.00140017	0.00139105	1.04956
GATA3.breast_tumor_Male_16.GSE104399	-0.000201885	-0.000433785	-0.000442465	0.000134592	-0.000437281	-0.000166276	0.00156364	-5.27447e-05	1.04913
POU2F2.GM12878.ENCSR000BGP	-0.000485704	-0.00176605	-9.58106e-05	-0.000698296	-0.000381834	-0.000853478	-0.00131149	-0.00111536	1.04811
TRIM28.HEK293.ENCSR000EUZ	-0.000112242	0.00119228	-0.000145217	0.000344816	-0.000421765	0.000268425	0.000210665	0.000683337	1.04794
AHR.GM01310_DMSO.GSE116632	-0.000317413	-0.00158649	-5.92971e-05	-0.00081639	-0.000507241	-0.000745949	-0.000867887	-0.000582253	1.04734
BRD4.MCF-10A.ERP003925	-0.000323206	0.000684512	-0.00044103	0.000413369	-0.00026779	-9.91027e-05	0.000464416	0.00085178	1.04552
NCOR1.K-562.ENCSR798ILC	-7.92565e-05	0.00112229	-1.90633e-05	0.000693544	0.000463063	0.000251377	0.00143106	0.000656646	1.04545
FOXA1.VCaP_DHT24H.GSE58428	-8.05474e-06	-0.000630099	0.000136756	-0.000960988	-0.00034475	-1.6347e-05	0.00102143	-0.000608591	1.04306
CHD7.hiPSC_derived_lt-NES.GSE108506	-9.5289e-06	-0.000990748	7.8438e-05	0.000447314	-0.000132802	-0.000190864	-0.000622118	0.000942323	1.04284
ESR1.MDA-MB-134-VI_E2.GSE109103	-0.00024248	0.0011099	-0.000371958	0.000718422	0.00046932	0.000321399	0.000540094	0.0006208	1.04272
SS18.Aska-SS.GSE108025	0.000293232	0.000783336	0.000632343	0.000317448	0.000332215	0.000630115	-0.000142684	0.000218939	1.04271
CTCF.thyroid-gland.ENCSR492ZIW	-0.00015181	0.00119054	-0.000130705	0.000819776	-9.47612e-05	-0.000489301	0.00252596	4.01431e-05	1.04246
CTCF.neural_progenitor.ENCSR125NBL	-0.000231132	-0.00100652	-0.000184917	-0.000605396	-0.000589388	-0.000613251	-0.00080052	-0.000865782	1.04195
ESR1.endometrioid-adenocarcinoma_tumor_3.GSE94031	-0.000198787	0.00148602	-0.000179042	0.000712521	-6.41729e-06	0.000167106	0.00168027	0.000525864	1.04042
STAT1.SET-2_cortistatin-A.GSE100566	5.9029e-05	-0.000610439	0.000403777	-0.000780446	8.31981e-06	0.000198588	-0.00116916	-0.000752456	1.04039
TRIM22.GM12878.ENCSR637QAM	7.27643e-05	0.00153469	-8.00072e-05	0.00027285	0.00032215	0.00058726	0.00130686	0.000743862	1.03969
CTCF.artery_tibial.ENCSR699BEK	0.000339779	-0.00155555	0.000399589	-0.000521853	-8.72851e-05	-0.000110478	-0.00105964	-0.000266865	1.03906
ESR1_Y537N.MCF-7_dox.GSE94493	-1.83706e-05	0.00108738	9.67138e-05	0.00076623	0.000663898	0.00104148	0.000426125	0.000224564	1.03898
MYC.BL41.GSE30726	-5.7072e-05	-0.00106999	-0.000127487	-0.000503632	-0.000372658	-0.000566938	-0.00104514	-0.00101293	1.03825
ZSCAN30.HEK293.ENCSR768VNZ	-9.66496e-05	-0.000873741	-0.000137459	-0.000795434	-0.000577284	-0.000693633	-0.000160683	-0.000686592	1.03821
JUNB.MCF10A-Er-Src_EtOH.GSE115597	0.000385264	-2.81859e-05	0.000443839	0.000284788	0.000832715	-2.7902e-05	-1.26415e-05	0.000947394	1.03818
POU5F1.hiPSC.GSE56567	0.000200123	0.000519828	0.000363086	0.000388441	0.000209457	0.000806273	-2.4245e-05	0.00060284	1.03813
NRF1.HeLa-S3.ENCSR000EDJ	-0.000109274	0.00115333	-0.000213199	0.000770404	0.000369806	0.000715449	0.00133828	0.00140302	1.03799
CTCF.colon_transverse.ENCSR236YGF	5.61141e-06	0.00104411	-0.000309679	0.000587385	0.000105884	0.000280855	0.000865856	0.000995135	1.03771
RAD21.neural.ENCSR198ZYJ	0.000287546	0.000393356	0.000268172	0.000247284	0.000318712	0.000481362	0.00139568	0.000622149	1.03729
NCOA3.NCI-H3396_E2.GSE32349	0.000360389	-0.000217837	0.000688917	-0.000180091	0.000233902	0.000342646	-0.000595455	-0.000373956	1.03638
ZEB1.Hep-G2.ENCSR000BVN	-6.01181e-05	-0.000389878	0.00034282	-0.00074847	-0.00019779	-5.78581e-05	-0.00162073	-0.000378138	1.03637
MAX.Hep-G2.ENCSR000BTM	3.00297e-05	-0.0012892	-0.000177477	-0.000896267	-0.000534257	-0.000578874	-0.00180349	-0.000865129	1.03578
BRG1.HS-SY-2_HA-tagged.GSE108926	0.000212502	-0.000227302	0.000303793	-0.000349661	0.000267521	-0.000331908	-0.00153994	-0.000403263	1.03508
ESR1.breast_tumor_Male_28.GSE104399	-1.98421e-05	-0.000239838	0.000308501	-0.000629159	1.53222e-05	-0.000281166	-0.00143668	-0.00101629	1.03393
ESR1.MCF-7_E2-ICI.GSE67295	6.84044e-05	-0.000285681	-0.000305797	0.000827217	0.000235513	0.00012349	0.00166236	9.94041e-05	1.03317
PAF1.HCT-116_37c.GSE97527	0.000237107	-0.000456661	0.000420227	-0.000464047	-0.000297245	-0.000489871	-0.00149939	-0.000528147	1.0326
BRD4.MM1-S_DMSO.GSE42161	-0.000242077	-0.0010467	-0.000262629	-0.000863763	-0.000563835	-0.000503117	-0.00115452	-0.00103226	1.03197
RING1B.WA09_heat-shock.GSE105028	-1.2329e-05	-0.00104188	-4.27812e-05	-0.000940799	4.33264e-05	-0.000609456	-0.000970031	-0.000738675	1.03183
ZNF10.HEK293.ENCSR019WUS	-5.71378e-05	-0.000560056	-0.000104973	-0.000649792	-0.000127373	-0.000517996	-0.000520987	-0.000903127	1.03155
DPF2.MCF-7.ENCSR234VCE	0.000237508	0.000761277	0.000468345	0.000237609	0.000583422	0.000291657	-0.000270889	0.000418708	1.03014
HDAC8.K-562.ENCSR000DJZ	-0.000123207	-0.000554098	3.30176e-05	-3.15739e-06	-0.000458598	-5.30457e-05	-0.00153338	-0.000703981	1.0301
TEAD4.Ishikawa.ENCSR000BSW	0.000226737	-0.000748672	0.000302698	-0.000767302	-0.000122845	-0.000399692	-0.000503277	-0.000873357	1.02988
NMYC.IMR-5_CD532.GSE78957	-0.00027829	-0.00108248	-0.000566379	-4.87785e-05	-0.000598339	-0.000409582	-2.8461e-05	-0.0005402	1.02947
KDM1A.SKNO1_GSK690.GSE71739	0.000133853	5.44036e-05	0.000343372	0.0001788	0.000361028	0.00110689	-0.000430839	0.000558049	1.02931
BHLHE40.IMR-90.ENCSR957KYB	-0.000253728	0.000664408	-0.00022048	0.000922631	2.20098e-05	-0.000554502	0.00140155	-8.4925e-05	1.02885
ZFP36.GM12878.ENCSR900XDB	-0.000129874	-0.00102889	-0.000173695	-0.000458121	-0.000325159	-0.000223349	-0.000989608	-0.000544223	1.02786
BRD2.NCI-H23.GSE104481	-0.00031097	-0.000352543	-0.00045975	-0.000524442	-0.0006299	-0.000635209	-0.000145744	-0.000936346	1.02694
ZFP36.Hep-G2.ENCSR382XLA	0.000330336	0.00065226	0.000498593	-0.000736527	0.00023347	-4.4896e-05	-0.00042726	-7.81706e-05	1.02671
FOXA1.MCF-7-TAMR-1_4OHT.GSE113092	0.000210948	0.000780322	0.000259743	0.000708034	0.000618778	0.000645346	0.00110682	0.00046322	1.02624
NELFA.HeLa_Flavo-10min-H2O2.GSE100742	0.000104812	-0.000788572	0.000139345	-1.74809e-05	0.00023557	0.000295036	-0.000217336	-0.000415876	1.02529
MTA3.MCF-7.ENCSR391KQC	0.000279419	-0.00171017	8.67539e-05	0.00016801	5.08961e-06	0.000506409	9.34882e-05	0.00076818	1.02482
MYCN.SHEP-21N_DOX_0H.GSE80151	4.52126e-06	-0.00130522	-7.61405e-06	-0.000721665	-0.000357798	-0.000786795	-0.00116805	-0.000996977	1.02461
ZNF239.HEK293.ENCSR440COG	-0.000115578	0.00142932	-8.49859e-05	0.000287097	0.000385975	-0.000284936	0.000820291	-0.000263099	1.024
FOXA2.Hep-G2.ENCSR066EBK	0.000362337	-0.000302795	-0.00013086	0.000719067	-1.9564e-05	0.000901877	-0.00130814	0.000338956	1.02317
SP1.HEK293T.ERP007114	4.58993e-05	-0.00133587	0.000217112	-0.000813733	-0.000215491	-0.000264537	-0.00213157	-0.000278697	1.02265
CTCF.adrenal-gland.ENCSR408ZEE	-2.8488e-05	0.00135186	0.000188615	0.000800993	0.000597013	0.000373867	0.00197074	0.000657319	1.0226
RAD21.THP-1_Pam3csk-150m-Flavo-030m.GSE103477	0.000239225	0.000946837	0.000327539	0.000326224	0.000538327	0.000474107	-0.000136154	0.000895117	1.02224
RCOR1.K-562.ENCSR000EGC	-5.8503e-05	-0.000523883	-8.38314e-05	-0.000579523	-0.000601414	-7.69118e-05	-0.00209271	-3.02784e-07	1.0213
NELFA.HeLa_40min-Flavo-10min-H2O2.GSE93931	0.000104854	-0.000783651	0.000139275	-1.42459e-05	0.00023628	0.000295866	-0.000212071	-0.000411996	1.01908
CEBPB.SUM159PT_100nMtrametinib300nMJQ1_24h.GSE87418	-9.57297e-05	0.000579323	6.38779e-05	0.000632948	0.000444272	0.000984686	-0.000472481	0.000857002	1.01854
MED1.MCF-7_SHCTR.GSE60270	-0.000114509	0.00101515	-6.86237e-05	0.000463842	0.000372105	0.000668914	0.00100643	0.00109977	1.0175
NCAPH2.HEK293.GSE97540	-0.000289023	-0.00152749	-0.000656149	-0.000868162	-0.000731903	-0.000530822	-0.00157822	-0.000588608	1.01468
ESR1.MCF-7_E2.GSE115607	-0.00023742	-0.000961516	-3.2257e-05	-0.000870081	-0.000481818	-0.000641919	-0.000260416	-0.000517447	1.01287
CTCF.adrenal-gland.ENCSR899JSO	-0.000267456	-0.000732218	-0.00031361	-0.000588372	-0.000208684	-0.000339921	-0.00288859	9.07814e-05	1.01286
KLF10.HEK293.ENCSR006GAQ	0.000253697	-0.00130718	0.000260358	-0.000464464	-0.000259859	-0.000463406	-3.68451e-05	-0.000911498	1.01228
TFAP2C.MDA-MB-453.GSE36351	-0.000124868	-0.00116446	-0.000281439	-0.000683692	-0.000502698	-0.000751476	9.59293e-05	-0.000929929	1.01142
SMAD1.BGO3.GSE36578	-0.000237731	-0.000219328	-0.000501095	0.000133521	-0.000223877	-0.000277043	0.00128001	-0.000392775	1.01127
ZNF384.Hep-G2.ENCSR101FJU	-2.56033e-05	0.000868219	0.000211456	0.000526637	-1.06381e-06	0.000596961	0.0013314	0.000738956	1.0109
SMC1A.Hep-G2.GSE76893	0.000225033	-0.000949118	0.000162411	-0.000428576	-1.73616e-05	-2.09944e-05	-0.00252344	-0.000393278	1.0106
CTCF.LNCaP_hydroxy_10nM_4h.ENCSR673WZL	-4.51913e-05	-0.00141434	0.000145176	-0.000986234	-0.000441539	-0.000570422	-0.00188346	-0.00137842	1.01022
CTCF.HeLa-Kyoto_WAPL-depleted.GSE102884	0.000113384	0.00203975	-0.000102222	0.00072047	0.000836043	0.000456013	0.00143306	0.000438473	1.01015
AR.VCaP_DHT24H_SHFOXP1.GSE58428	-0.000172584	0.000911669	-0.000260768	0.000749814	-0.000153311	0.000330787	-0.00013446	0.000509673	1.00993
TP53.GM00011.GSE55727	0.000297504	-0.000116664	0.000171849	0.000384101	6.07971e-05	0.000904606	0.000903635	-9.31466e-05	1.0099
CTCF.MCF-7.ENCSR000DMO	9.02957e-05	0.000530899	0.000272059	0.000805232	0.00044139	0.000384657	0.001215	0.00062292	1.00988
ZBTB2.Hep-G2.GSE97661	-2.62241e-05	-0.00156053	6.71383e-05	-0.000598777	-0.000110764	-0.000700327	-0.000500604	-0.00146087	1.00981
YY1.HeLa.GSE31417	-4.52295e-05	-0.000434625	0.000463642	-0.000652038	-0.000175902	-0.00039461	-0.00154013	-0.00087661	1.00962
RAD21.THP-1_Pam3csk-060m-Flavo-000m.GSE103477	-1.12571e-06	-0.00171042	-6.38162e-05	-0.000558885	-0.000243345	0.000126933	-0.00184352	-0.000294387	1.00935
ERF.VCaP_DOX.GSE98809	0.000150463	-0.000404913	0.00033428	-0.000285109	0.000395397	-0.00107021	0.000120659	-0.00033546	1.00833
SMARCC1.Aska-SS_shSSX.GSE108025	0.000295348	0.000236033	0.000370033	0.000687512	0.000263562	0.000329573	0.00129176	-0.000131247	1.00814
GATA4.AGS.GSE51705	0.000189944	-0.000947002	0.000282994	-0.000742819	0.000105114	0.000338544	-0.00275644	0.000113503	1.0071
HDAC2.WA01.ENCSR000AVB	-0.000711882	-0.000851013	-9.1907e-05	-0.000350902	-0.000576026	-0.00036229	-0.000381321	0.00040329	1.00687
EGR1.Ishikawa.ENCSR000BSQ	9.07215e-05	0.00155409	4.2837e-05	0.0005354	0.00037126	-2.08453e-06	0.00138478	0.000444618	1.00651
ZNF444.MCF-7.ENCSR038XIA	0.000107596	0.000582649	-0.000198906	0.000703145	9.92609e-05	0.000340595	0.00181841	0.000520805	1.00587
KLF15.HEK293.GSE76494	0.00024858	0.000444833	-0.000184453	0.000162662	-0.000232121	-3.24366e-06	0.00144104	0.00101089	1.00569
RAD21.MCF-7_E2_SHCTCF.ERP000209	0.000254039	-0.000900015	8.30085e-05	-0.000598845	-0.000135733	-0.000193358	-0.00134007	-0.000432191	1.00537
CTCF.MIA-PaCa-2.GSE88734	0.000119183	-0.00139439	0.000291165	-0.000518707	0.000150841	-0.000317306	-0.00215463	-0.000654686	1.00526
BCL11A.HUDEP-2_CRISPR_115edit_60min.GSE104676	0.000243713	-0.0016274	3.28571e-06	-0.000925064	-0.000264121	-0.000327306	-0.00227385	-0.000668952	1.00523
CEBPA.liver.ERP002306	4.44748e-05	-0.00102567	-8.26497e-06	-0.000658504	-0.000435502	-0.000242856	-0.00177887	1.19265e-05	1.00504
CDX2.CACO2_PROLIF.GSE23436	-0.000288645	0.000645576	0.000462202	3.05787e-05	0.000548657	-0.00021641	-0.000123292	0.000359956	1.00494
RAD21.HeLa-Tet-On.GSE112028	0.00034236	0.000530866	0.000496205	0.000386985	0.000267496	0.000525394	0.0010648	8.55741e-05	1.00477
FLI1.UAE.GSE23730	0.000183484	0.00143021	0.000301455	0.000703238	0.000759568	0.000509495	0.00124661	0.000812699	1.00455
SND1.NHEK.GSE29498	0.000255455	-0.00078131	0.000148682	-0.000344078	-0.000180984	0.000103761	-0.00153655	-0.000425433	1.00355
MYB.THP-1.GSE90769	0.000328337	-0.000997521	0.000318991	0.000135203	0.000261341	0.000273277	-0.00121783	-0.000549013	1.0026
REST.CD4.GSE49570	0.000544152	0.000223692	7.77927e-06	0.000456628	0.000407591	0.000515573	-0.00046796	0.000557005	1.00185
CTCF.THP-1_eGFP-IFNb-r1.GSE103477	0.000161847	0.00145052	3.64098e-05	0.000851593	0.000380051	0.000444116	0.00216691	0.00071075	1.00161
SIRT6.K-562.ENCSR000AUB	-0.00014515	0.000442181	-0.00035386	-0.000266473	-0.000495725	-0.000479221	0.000483701	0.000317154	1.00077
BRD4.LNCaP-C4-2_EV.GSE88871	-0.00035438	-0.00103143	0.000163846	9.43391e-05	0.000261582	0.000336368	-0.000893737	-0.000157275	1.00059
ELF1.K-562.ENCSR975SSR	8.08263e-05	0.000906382	0.000245213	0.000715452	0.000307635	0.00067503	0.000434977	0.00141912	1.00053
CTCF.HAP1_WaplKO-33_SCC4KO.GSE94992	-0.00035263	-0.00131537	-0.000294738	-0.000559369	-0.000803412	-0.000783082	-0.00057717	-0.00085744	0.999757
AFF4.HeLa_EGF.GSE40632	-8.63402e-06	0.00137435	5.45715e-05	0.000921491	0.000744728	0.000925971	0.00128042	0.00107125	0.999599
SMC3.HeLa-S3.ENCSR000ECS	-5.48053e-06	0.000321111	0.000517224	5.98436e-05	0.000327226	0.000853723	-0.00126701	0.000745367	0.999454
RAD21.THP-1_eGFP-IFNb.GSE103477	-0.00026021	-0.00129486	-0.000197685	-0.000831217	-0.000366409	-0.000177349	-0.0014629	-4.8639e-05	0.999176
ZEB1.RKO.GSE88734	0.000379486	-0.000297181	0.000540572	-0.000370489	-0.000249244	0.000117233	-0.00145873	2.26988e-05	0.998961
STAT1.CD14_LPS.GSE43036	0.000198088	0.00091515	-0.000280245	0.000784691	0.00024426	0.000360645	0.000219705	0.00101262	0.998917
CEBPB.IMR-90.ENCSR000EFM	-0.000308239	-0.000572604	-0.000196429	-0.000292771	-0.000550548	-0.000717168	-0.000333578	-0.000903346	0.998396
ASCL1.NCI-H82.GSE69394	-0.000624474	-0.000123188	-0.000148758	-0.000367847	-0.000495902	-0.000230833	-0.000729052	-8.99386e-05	0.997556
SMC3.HeLa-Kyoto.GSE102884	3.61458e-05	0.0013831	-0.000101288	0.000704838	9.99075e-05	0.000662631	0.00053412	0.000788777	0.99723
PBX2.K-562.ENCSR633EIC	2.06353e-05	0.000630838	0.000383368	0.00104762	0.000518429	7.09916e-05	0.00201348	0.000286063	0.996887
ESR1.MCF-7_SHCTR_E2.GSE60270	1.96023e-05	0.00112881	-0.000383274	0.000865187	4.00071e-05	0.000367861	0.00118854	9.17713e-05	0.99667
ESR1.MCF-7_vehicle_45min_H2.GSE99626	1.94754e-05	-9.4504e-05	0.000453541	0.00039775	0.000611031	7.86134e-05	0.000492938	-0.00055463	0.995803
BRD4.MM1-S.GSE43743	-2.08738e-05	-0.00123918	-5.82452e-05	-0.000789322	-0.000234093	-0.000718554	-0.00137991	-0.00137135	0.995276
KDM5B.SUM185_SHCTCF.GSE46055	-0.000713548	-0.000274081	-0.000238902	-0.000218388	-0.000490426	-0.000344727	-0.00119923	-0.000598541	0.995199
TP63.keratinocyte_D4.GSE59824	-0.000105027	0.0010156	-0.00035568	0.000711818	8.99156e-05	0.000689924	0.00101495	5.20643e-05	0.995155
ESR1.MCF-7_DMSO.GSE115607	8.46058e-05	0.0010095	-0.000234659	0.000869512	0.000319303	0.000154718	0.00144412	0.000276794	0.994311
MYC.MM1-S_JQ1.GSE42161	-0.000189115	0.000836289	-0.000393654	-3.49247e-05	-8.7167e-05	-0.000500067	0.00103692	-0.000275135	0.994309
T.H9_ENDODERM.GSE60606	-0.000109818	-0.00011442	-0.00052658	-5.86321e-05	-0.000254853	-0.00107103	-0.000340953	-0.000234527	0.993661
CTCF.spleen.ENCSR234HEM	0.000194003	-0.00152876	-0.000135895	-0.00076972	-0.000355215	-0.000335481	-0.00173658	-0.000563581	0.993423
RUNX1.ME-1.GSE46044	7.53972e-05	0.00130104	-0.000201804	0.000750031	0.000407784	0.000383666	0.00195965	0.000236719	0.99342
GATA1.CD34.GSE52924	-0.000182216	-0.000647398	-0.000298889	-0.000523217	-0.000601881	-0.00029881	-0.000949805	-0.000520328	0.992676
GATA3_Nter.T-47D_CR3flp.GSE99479	0.000201123	-0.000888938	0.000148496	-0.000454579	-0.000116668	-0.000265879	-0.00107803	-0.00054674	0.992546
BRD4.hESC.GSE33281	-0.000598638	-0.000177066	-0.000557718	-0.000549098	-2.711e-05	-0.00049896	-0.000484461	-0.00061334	0.991007
RUNX1.K-562.ENCSR588AKU	-0.000132094	0.000890476	0.000104211	0.000205188	0.000112646	-0.000644122	0.00129767	0.000127737	0.99018
EBF1.LCL.GSE75503	-0.000120233	0.00052312	7.0389e-05	0.000259673	8.59537e-05	0.000749451	0.00109187	0.000772466	0.98914
JUN.MCF-7_Tamoxifen.GSE102410	6.01012e-05	-0.000545381	0.000263452	-0.000505705	0.000397209	0.000527767	-0.000867487	0.000384151	0.988227
ZMYND11.DU145_ETS1KO.GSE86238	-0.000231273	0.000179834	-0.000495483	0.000414525	-0.00019741	-0.000243466	0.00110871	-0.000789868	0.987907
ZNF35.HEK293.GSE76494	-7.30551e-05	-0.000678659	-0.000155147	-0.000709582	-8.01115e-05	-0.000269023	-0.00144969	-0.000654622	0.986967
TRIM22.GM12878.ENCSR835XKS	-0.000340305	-0.000902424	-0.000326066	-0.000329767	-0.000430816	-0.000518986	-0.00109833	-0.000170551	0.986049
CLOCK.BA40-neocortex_4.GSE96659	0.000271678	-0.000144361	-0.000184801	-0.000210164	0.000394566	-0.000241924	0.000844929	-0.000586943	0.984632
U2AF2.Hep-G2.ENCSR991ADX	0.000120988	-0.00058492	-0.000240094	-6.4083e-05	-0.000456331	-0.000162168	0.000917492	-0.000722932	0.983991
ESR1.breast_tumor_BADOUTCOME.GSE40867	0.000131926	0.00170942	-0.00015973	0.000298912	0.000186722	0.000226907	0.00142476	0.000474731	0.982479
EZH2.endothelial_umbilical-vein.ENCSR000ATA	0.000142927	0.00130651	0.00022116	0.000609907	0.000723669	5.15498e-06	0.00166285	0.000828221	0.982394
ZC3H8.HCT-116.GSE47938	5.67543e-05	0.00026133	0.000273421	7.46675e-05	0.000751147	-0.000145926	0.00193014	1.43501e-05	0.981763
BCL11A.CD34_Day9_30min.GSE104676	0.000249862	0.000667286	0.000208559	0.000468248	0.000335476	0.000772704	0.000343739	0.000811011	0.980164
NEUROD1.D283-Med.GSE92582	-5.07712e-06	0.00135533	-0.000168646	0.000725119	0.00047855	0.000626104	0.000879526	0.000744838	0.979385
OGG1.HEK293_30_min.GSE89017	1.35496e-06	0.000885139	-0.00011107	0.000462981	0.000387297	-0.000203962	0.00125927	8.1717e-05	0.979164
MYC.MDA-MB-453_DHT.GSE45201	0.000122098	-0.00145359	0.000345081	-0.000616555	-0.000113205	5.07778e-05	-0.00226109	-0.000445628	0.978807
BRD4.MDA-MB-157.ERP003925	0.000169501	0.000491001	0.00048894	0.00029635	0.00040936	0.000117168	0.000804409	-0.000146485	0.978805
CTCF.esophagus_squamous-epithelium.ENCSR756URL	1.32676e-05	0.00131713	0.000115265	0.000536802	0.000233694	0.000280411	0.00247537	0.000697626	0.977604
TCF12.GM12878.ENCSR725VFL	-0.000370097	0.000207522	-0.000154071	0.000420968	-0.000770281	-0.000602064	-0.000623843	-5.76468e-05	0.977347
PPARG.HUVEC-C_DMSO_HYPO.GSE50144	0.000275151	-0.000501258	4.56976e-05	-0.000689803	-0.000155558	-0.00021931	-0.000883407	-0.000628058	0.977276
ESR1.Ishikawa.ENCSR000BIY	-0.000212619	-0.00131312	-7.14418e-05	-0.000407379	-0.000224794	-0.000106099	-0.00138874	-0.000505425	0.975934
ZNF778.HEK293T.GSE78099	-0.000169974	-3.80387e-05	0.00051317	0.000609144	0.000769433	2.21887e-05	-5.58416e-05	-0.000198253	0.975819
AR.LNCaP.GSE43720	3.1929e-05	-0.000531734	-0.000244892	-0.000281721	-0.000216868	-0.000166942	-0.000629851	-0.00106793	0.975499
PGR.T-47D_CR3flp_veh.GSE99479	8.30306e-06	0.000869211	0.000436903	0.000371378	0.000294178	4.56743e-05	0.00113531	0.000534794	0.974776
AR.LNCaP_ERG.GSE110655	0.000278443	0.00104728	0.000381928	0.000155316	0.000225066	-6.24883e-05	0.000802641	-0.000391395	0.974721
EZH2.fibroblast_LUNG.ENCSR000ARO	-0.000322311	-0.000619794	-0.000359822	-0.00056905	-0.000538241	6.82132e-05	-0.00281068	-0.000330857	0.974376
MNT.MCF-7.ENCSR663ZZZ	-3.91207e-05	-0.00143868	-5.23669e-05	-0.000775145	-0.000359117	-0.0007569	-0.000856151	-0.000972231	0.974012
SMARCA4.Aska-SS_shSSX.GSE108025	-0.000185689	0.000677781	0.000234761	0.000893409	0.000519091	0.000183971	0.00101178	0.000325588	0.973531
KLF5.GM12878.ENCSR974OFJ	0.000129619	0.000980437	-0.000117063	0.000284032	0.000200085	0.000188855	0.00135467	0.000768945	0.971868
GABPA.THP-1_calcitriol_100nM_1d.GSE98093	0.000396318	-0.00104937	-2.20618e-05	-0.000449058	-4.27685e-05	-0.000318154	-0.00105158	-0.000791503	0.971836
TEAD1.MSTO.GSE68170	0.000115939	-0.000144194	4.70919e-05	-0.000490515	-0.000232099	-0.000369423	-0.00205804	-9.98528e-05	0.971829
SOX13.Hep-G2.ENCSR715UCI	1.42726e-06	-0.00225651	2.72411e-05	-0.00103415	-0.000690509	-0.000309889	-0.00291271	-0.000808609	0.971638
YY1.K-562.ENCSR000EWF	-0.000240838	-0.00083989	-0.000149641	-0.000371194	-0.000306617	-0.000652379	-0.000732445	-0.0010085	0.971509
ZBTB10.HEK293.ENCSR004PLU	-6.49988e-05	-0.00129407	3.06985e-05	-0.000429412	-0.000209664	8.01229e-05	-0.00172448	-0.000196995	0.971094
CTCF.fibroblast_MAMMARY.ENCSR000DUU	-0.000265197	-0.00185859	-0.000188484	-0.00107561	-0.000239062	-0.000577159	-0.00147443	-0.00102238	0.969871
RELA.HAEC_TNFa_4h.GSE89970	2.92266e-05	-0.00171192	5.66645e-05	-0.000872414	-0.000180518	-0.000121963	-0.00121182	-0.00107566	0.96952
ZNF783.HEK293T.GSE78099	-5.8863e-05	0.000256242	0.000396151	-0.000305778	0.00037406	0.000161803	-0.00110571	-0.000444361	0.966777
ESR1.SUM44PE_ESR1_wildtype.GSE100074	-0.000146798	-0.000808547	-0.000263077	-0.000650334	-0.000107608	-0.000344696	-0.00225723	-0.000362614	0.966713
KLF4.MCF-7.GSE41561	-0.00043909	0.000809269	6.29663e-05	0.000251779	2.90998e-05	2.83902e-05	0.000879128	0.000717895	0.966684
FOS.MCF10A-Er-Src_TAM.GSE115597	0.000109761	0.0015632	8.10518e-06	0.000352892	0.000269594	0.000227423	0.00109079	0.000755475	0.96636
IKZF1.BCR-ABL1_LAX2.GSE58825	-0.000272631	0.000259031	-5.1762e-05	-0.00078171	-0.000353905	-0.000925526	-0.000322286	-0.000347816	0.966082
CBFA2T2.K-562.ENCSR699PVC	-0.000146895	-0.00111025	8.20955e-05	-0.000786704	-5.42399e-05	-0.000342968	-0.00209136	0.00040359	0.965416
ZNF528.HEK293.GSE76494	-0.0001653	-0.000414126	-8.83412e-05	-0.00042191	-0.000329972	0.00022448	-0.00170975	-0.000399893	0.965366
DEAF1.K-562.ENCSR387SYS	6.84363e-05	0.000687796	-0.000278865	0.00076443	-0.000209405	0.000244272	0.000299485	0.000876691	0.965237
MYC.K-562.ENCSR000EGS	4.37438e-05	-0.00128979	-7.98908e-05	-0.000605539	-0.000501208	-0.000614595	-0.00151343	-0.00106414	0.965057
SRF.GM12878.ENCSR000BGE	0.000185223	-0.000160713	-0.000506104	0.00064966	-0.000109715	0.000445968	-0.001133	0.000190608	0.964504
RXRA.JMSU-1_RXRA-S427F.GSE107734	-0.000175524	0.000473231	0.000287084	0.000585324	0.00032221	0.000313154	0.00120319	0.000207894	0.964477
ESR1.MCF-7_LY2_ETOH.GSE54592	0.000109307	0.000614817	0.000244393	0.000761784	0.000211657	0.000700317	0.000712739	0.000432588	0.963955
EP300.HeLa-S3.ENCSR680OFU	0.000129865	-0.00112991	0.000122774	-0.00085369	-0.000291452	-0.000253611	-0.002216	-0.000669692	0.963686
RUNX3.GM12878.ENCSR000BRI	4.39967e-06	-0.0014676	0.000131501	-0.000400353	-2.51418e-05	-0.000383632	0.000683831	-0.00115802	0.962651
RELA.BJAB_4h-activation.GSE117250	-6.22949e-05	-0.00115938	-0.000195205	-0.000398657	-0.000158066	-0.000399105	-0.000158378	-0.000887173	0.962391
BRD4.HCC1806_100nMtrametinib300nMJQ1_24h.GSE87418	0.000157392	0.000903479	0.000230314	0.000579095	0.000104595	0.000399872	0.000713003	0.000700418	0.962216
REST.K-562.ENCSR000ATM	0.00011414	0.0001716	-0.000755424	-0.000773565	-0.000982539	-0.000307416	-0.000761972	8.24537e-05	0.962163
CTCF.Peyers-patch.ENCSR419ANE	-0.000353151	-0.000991478	-0.000220281	-0.000512161	-0.000385162	-0.000273902	-0.00104369	-0.000828968	0.962084
TBL1XR1.Hep-G2.ENCSR101FJS	6.03412e-05	0.00114039	-0.000194024	0.000732583	0.000380292	0.000587762	0.000897512	0.0010242	0.96
ETS1.HUVEC-C_modETS1.GSE93030	-0.00027406	0.00149565	-0.00030241	-8.0483e-05	-0.000121847	-0.000462652	0.000787542	-0.000335652	0.959692
CTCF.K-562.GSE110681	-0.000148549	0.00103026	1.90632e-05	0.000954816	0.000499903	0.000546233	0.00107946	0.000853422	0.959563
ESRRA.SKBR3_HRG.GSE81651	0.000268538	-0.000457431	0.000156154	1.61608e-05	0.000584419	-6.96354e-07	-0.00226122	-0.000251365	0.959506
SATB1.Hep-G2.GSE108514	-0.000178251	0.000951265	-0.000232663	0.000291205	-0.00011335	0.000168498	-0.000276052	0.000729126	0.958973
USF2.Hep-G2.GSE97661	-7.51183e-05	-0.00172214	-2.40364e-05	-0.000897957	-0.000339296	-2.26773e-05	-0.00122481	-0.000764465	0.958964
TWIST1.SHEP-21N.GSE80151	0.000341138	-0.00108004	9.43236e-05	-0.0002563	-6.20766e-06	-0.0004892	-0.00107494	-0.000756849	0.958805
HOXC5.PC-3.GSE97570	-0.000252483	0.000496095	-6.1402e-05	0.000270338	5.07513e-05	-0.000588769	0.00193795	-0.000435239	0.957888
MYC.IMEC_MYC.GSE86412	0.000518039	0.000340922	0.000224505	7.63647e-05	-0.000230587	-0.000678849	-0.000778127	-0.000565466	0.95756
VDR.THP-1_1d_1-25-OH-2D3.GSE89431	-0.000259441	-5.99879e-05	-0.000365059	-1.31566e-05	-0.000337109	-0.000538491	0.00142064	-0.000366399	0.957476
CEBPA.SKH1_CEBPA-ER.GSE102697	-0.000337607	-0.00091875	-0.000164051	-0.000436308	-0.000529923	-0.000389836	-0.000743534	-0.000770241	0.957437
ZNF24.K-562.ENCSR385AHH	-1.27055e-05	0.000749831	-6.94141e-05	0.000329324	0.000487626	0.000526441	0.000613263	0.000413327	0.955886
MAX.HCT-116.ENCSR000BSH	7.05307e-05	-0.00143177	1.30756e-05	-0.000434904	-0.000264137	-0.000439848	-0.000340095	-0.00126357	0.955335
E2F6.K-562.ENCSR000BLI	0.000329892	0.000237391	0.000475139	0.000554387	0.000500921	0.0006365	0.00133601	-0.000278635	0.954241
CTCF.Hep-G2.GSE111000	-0.000139089	-0.00166007	0.000277466	-0.000856465	0.000341612	-5.79383e-05	-0.002288	-0.000350498	0.95404
HSF1.MO91_27A_100UM.GSE45852	0.000178828	-0.00113882	0.000107112	-0.000132276	9.02658e-05	9.06569e-05	-0.000646004	-0.000577222	0.953502
CDK9.BT-474.ERP010664	-0.000130197	-0.000865017	7.29589e-05	-0.000241477	0.000283039	8.13218e-05	-0.00252224	0.000211607	0.953445
ZNF512B.MCF-7.ENCSR761LRR	-0.000240984	-0.000826221	-0.000102187	6.52514e-06	0.000279833	-0.000511035	-0.000798565	-0.000539437	0.952368
CEBPA.SKH1_E2.GSE102697	-0.000220835	-0.00102165	6.39447e-06	-0.00059912	0.000108626	-0.000563005	-0.00098785	-0.000438982	0.951706
CTCF.aorta_thoracic.ENCSR668BTN	-3.53009e-05	0.000964613	-3.82318e-05	0.000881448	0.00031899	0.000573238	0.000561913	0.000783264	0.951462
TP53.SaOS-2.GSE51268	7.62903e-05	0.00113146	-0.000306061	0.000126248	0.000405184	-0.000264842	0.000776119	0.000412014	0.951216
MAFB.islet.ERP004003	0.000164363	-0.000956221	5.3765e-05	0.000119201	-0.000383661	-0.000167014	0.00109017	-0.000352878	0.950877
FOXA1.breast_tumor_Male_19.GSE104399	0.000302278	0.000535533	0.000147324	0.000645685	0.000383765	0.000159984	0.000882784	0.000182902	0.950217
ESR1.breast_tumor_Male_15.GSE104399	0.000419088	-0.000881884	3.40681e-05	-0.000650345	0.000221765	0.000115504	-0.000786677	-0.00019269	0.949981
RYBP.WA01.GSE104690	1.40731e-05	-0.00111372	0.000521698	-0.00102254	-3.77298e-06	-0.000238724	-0.000197083	-0.00107856	0.949746
CREB1.KG-1_XX65023.GSE74928	-0.000241551	-0.00100618	-0.000303743	-0.0002674	-0.000487017	-0.000352492	-0.00121373	-0.000680029	0.949438
PHIP.HEK293_ab833.GSE101646	-0.000376741	-0.000638489	-0.000460183	-0.000301792	-0.000582456	-0.000178548	0.000770937	-0.000620292	0.949296
SMAD3.BGO3.GSE21614	-0.000266772	-0.000282976	-0.00025383	-0.00027664	-0.00035595	-0.00060666	0.000286021	-0.000718515	0.946359
STAG1.HL-60.ERP008568	0.000220484	-0.00018791	0.000118993	0.000486817	0.000320764	0.000203413	0.00213542	-0.000536979	0.945667
ETS1.HUVEC-C_VEGF_1H.GSE41166	-4.59519e-05	0.00150653	-4.45037e-05	0.000541397	0.000191553	0.000361815	0.00154414	0.000685815	0.945242
ZBTB11.HEK293.ENCSR882ZTS	8.94832e-05	-0.000826777	5.04368e-05	-0.000652129	-0.000409513	-0.000187299	-0.00187614	-0.000186778	0.945234
MYC.LS174T_BI8622.GSE59223	8.00716e-05	-0.000283861	0.000146816	-0.000644491	9.84429e-05	0.000302508	-0.00143097	-0.000685013	0.944775
BRCA1.Hep-G2.ENCSR000EDY	-8.74938e-05	-0.000947943	-0.000174075	-0.000222067	-0.000426349	-0.000389081	0.000129126	-0.00121571	0.944272
MAX.A-549.ENCSR000BTJ	-0.000197931	0.00213842	3.45717e-06	0.000664915	0.000339988	9.69861e-05	0.00141072	0.000641731	0.943845
CTNNB1.LS180_125.GSE31939	0.000377562	-0.000114624	0.000234237	-0.00014249	0.000164099	0.000469318	-0.00120849	-0.000124405	0.943099
ESR1.MCF-7_E2-80min-ERalpha.GSE94023	-0.000249498	-0.000405648	-0.000528513	-0.000361781	-0.000136132	-0.000583936	0.000882373	-0.000814714	0.942982
NRF1.K-562_Ab_R157-1-3H3.GSE97661	-9.68588e-05	-0.00130227	-1.14791e-05	-0.000783766	-0.000225569	-0.000865741	-0.00115838	-0.00114436	0.942802
CREB1.MDA-MB-134-VI_E2.GSE109103	-2.89254e-05	-0.00032278	-0.000389187	-0.0003325	-0.000388545	-0.00031256	-0.00114033	-0.00100395	0.942774
CREB1.WA01.ENCSR000BSN	-0.000117272	0.000596572	7.57141e-05	0.000379138	0.000313528	-0.000415061	0.00175735	0.000155198	0.942699
EBF3.SK-N-SH.GSE90682	9.52345e-06	-0.00111913	-0.000151291	-0.000622605	-0.000437811	3.95762e-05	-0.00127412	-0.000349332	0.940906
FOXA1.LNCaP-abl_SHCREB1.GSE63034	-6.06903e-05	-0.0015245	-0.000121104	-0.000713537	-0.000257821	-0.000307105	-0.00143126	-0.000705549	0.940715
MYNN.K-562.ENCSR737LTZ	2.44575e-05	-0.000672619	-0.000273205	-0.000400727	-0.000302641	-0.000118614	-0.00147121	-0.000516919	0.939891
HNF4A.HCT-116.GSE62890	-0.000192242	0.000539633	-0.00028759	-0.000190073	-0.000526182	-0.000318997	-0.000796848	0.000161849	0.939597
XBP1.MDA-MB-231.GSE49952	1.15903e-05	0.000500782	-7.63504e-05	0.000615923	0.000210065	0.000361234	0.0008756	0.00083744	0.93959
LMO1.Jurkat.GSE94391	0.000363604	0.000637368	0.000344661	0.000639197	0.000575949	0.000798738	0.00044474	0.000983064	0.939381
FOXA1.T-47D_flp-ctrl.GSE99479	0.000350549	-0.000397588	0.000316347	-0.000272767	9.56033e-06	0.000665393	-0.00163393	-0.000429005	0.939063
SMC1A.monocyte_INFg.GSE98367	-7.45685e-06	0.0015251	-0.000206559	0.000942235	0.000150873	0.000275362	0.000543825	0.000571734	0.938119
CTCF.retina_AB1-RB.GSE86981	-0.000160266	-0.000856704	-0.000318379	-0.000309012	-0.000541013	-0.00033803	-0.000553768	-0.000578299	0.938071
MAZ.MCF-7.ENCSR288IJC	-0.000157003	0.00148673	5.67495e-06	0.000853044	9.59182e-05	-2.20183e-05	0.000996556	0.000893462	0.938016
CTCF.MCF-7.ERP000380	-6.53351e-06	0.00151878	0.000118619	0.000940244	0.000218869	2.6871e-05	0.00231642	0.000410192	0.937665
PHF8.HeLa.GSE20303	-0.000376155	-0.000617232	-0.000278861	-0.000404294	-0.000543434	0.000178515	-7.02427e-05	0.000331183	0.937002
BCL11A.CD34_Day7_60min.GSE104676	-0.000646378	-0.000318153	-0.00029538	7.32978e-07	-0.000311795	-0.000280811	-0.00131169	-0.000420988	0.936596
ESR1.MCF-7.GSE45822	-0.000125505	-0.000647361	-0.000104596	-0.000589001	-0.000554428	-0.00101613	0.00058116	-0.00151378	0.936161
TAL1.TSU-1621MT.GSE60477	1.39416e-05	-0.000704825	-0.000249376	-0.000495328	0.000153505	0.000269523	-0.001076	0.000567007	0.936139
ATF1.K-562.ENCSR000DNZ	-0.00013844	-0.00073204	-0.000508228	-5.84694e-05	-0.000766281	-0.000552051	-0.00142183	-0.00036842	0.935314
FOXA1.DU145.GSE47987	-1.50304e-05	0.000149367	0.000425552	0.000525392	0.00070003	-9.18293e-05	0.00102761	0.000565665	0.934439
PITX3.SH-SY5Y.GSE93275	6.71518e-06	-0.000944497	-0.000177651	-0.000198845	-0.000510761	-0.000778862	-0.000667614	-0.000820245	0.934204
AR.breast_tumor_Male_20.GSE104399	-0.000166585	-0.000627348	-3.89529e-05	-0.000440901	-0.00025091	0.000144787	-0.00100276	0.000696765	0.933934
FOXK2.Hep-G2.ENCSR171FUX	-0.000165735	0.00112276	-5.88756e-05	0.000569222	0.00014172	0.000346968	0.00109417	0.000379785	0.933791
JUN.MCF10A-Er-Src_EtOH.GSE115597	0.000111042	0.000696903	1.04592e-05	0.000220703	0.000503481	0.000706069	0.000340118	0.000853947	0.933532
TAF1.GM12892.ENCSR000BIB	-0.000243425	0.00130138	7.65206e-05	0.000915024	0.000327864	0.000313404	0.00114967	0.000777858	0.933257
SMARCC1.HeLa-S3.ENCSR000EDM	2.22439e-05	0.00028977	0.000217133	0.000544938	8.85617e-05	0.000729447	0.000578173	0.000718331	0.933188
RAD51.MCF-7.ENCSR442VBJ	-0.000270733	0.000502179	-0.000482026	0.000895107	0.000245219	7.55092e-05	0.00130871	0.000244131	0.933183
ATF3.GM00739.GSE87562	0.000210755	-0.000289238	9.38164e-05	-0.00111725	-0.000181336	-0.000965374	-0.000604364	-0.00122575	0.932516
BRD4.OVCAR-3_DMSO.GSE77568	-3.05775e-05	-0.000469524	0.00034157	-0.000507621	3.07409e-05	-0.000519362	-0.000710774	-0.000554157	0.932334
CTCF.MDM_dNS1.GSE103477	7.29714e-05	0.00169489	5.6961e-05	0.0009291	0.000693726	0.000863135	0.000654639	0.00122625	0.932247
CTCF.fibroblast_SKIN_ABDOMEN.ENCSR000DPV	-0.000139386	-0.00196198	-0.000110656	-0.000960272	-0.000234563	-0.000598151	-0.00138184	-0.000646369	0.931649
CTCF.GM12878.GSE76922	0.000214161	0.00120461	0.000206611	0.000864916	0.000377507	0.000486116	0.00110042	0.000866007	0.930665
ESR1.T-47D.ENCSR000BLL	-0.000277884	0.00086483	0.000131919	-0.000121779	7.62297e-05	-1.62514e-05	0.00251381	0.000418682	0.928871
EP300.WA01.ENCSR000BKK	-0.00030438	-0.000803223	-0.000235669	-0.000240243	-0.000526976	-0.000293454	-0.000369141	-0.00043068	0.928865
ESR1_Y537S.MCF-7_E2.GSE94493	-0.000199351	0.000520678	-4.71749e-05	0.000391027	0.000322018	0.00037002	0.00151766	0.000292176	0.928039
SIN3A.SK-N-SH.ENCSR000BPB	-0.000201109	0.00138277	-2.30548e-07	0.000690746	0.00057797	0.000112939	0.00218766	0.000524646	0.927209
EGR1.liver.ENCSR290ZOS	0.000243616	0.000980248	0.000485326	0.000398514	5.96536e-05	0.000589171	0.000481153	0.000213649	0.926875
RAD21.HUVEC-C_normoxia.GSE94872	-0.000169219	-4.75441e-05	0.000309294	0.000198595	0.000431428	0.000686666	0.00127702	-0.000196095	0.926678
MAX.NCI-H2171.GSE41105	0.000480002	0.00102766	0.000430033	0.000610799	0.000594176	0.000781628	0.0014278	0.00115335	0.925661
NEUROD1.D341-Med_shNEUROD1-1154.GSE92582	0.000124133	0.00172317	-3.18153e-05	0.00112952	-1.76998e-05	0.000188487	0.00192161	0.000688971	0.925255
HIF1A.T-47D_HAEGIN2.GSE59935	-0.000846735	-0.000587312	-0.000538805	-0.000604654	-0.000305897	-0.000595727	-0.000269479	0.000108811	0.925141
MTA2.K-562.ENCSR411UYA	3.79372e-05	0.000929734	7.14777e-05	0.000467813	0.00042163	0.000321544	0.000670218	0.000799989	0.925056
BRCA1.HeLa-S3.ENCSR000EDB	-0.000193068	-0.000592039	-0.0004819	-0.000275849	-0.000487815	-0.000473598	-0.000890602	-0.000391069	0.923339
HIC1.HEK293.ENCSR803GYT	4.11436e-05	0.000594911	-0.000213692	0.000510055	0.000256717	0.000162865	0.000944816	0.000518182	0.922312
TBP.GM12878.ENCSR000DZZ	0.000347362	0.00145217	0.00023217	0.000309501	0.00033457	0.000450974	3.05604e-06	0.000528751	0.922184
PLAG1.K-562.GSE111469	0.000459091	3.42998e-05	0.000541502	0.000522485	0.000475963	0.000411805	0.00044166	0.000291079	0.921769
CTCF.MCF-7.GSE107749	0.000169015	0.000442239	7.45724e-05	0.000780005	0.000155316	0.000360166	0.00187975	0.000750493	0.921519
ESR1.breast_tumor_Male_11.GSE104399	0.000151126	-0.00149178	6.51148e-05	-0.000346169	-0.000245664	-0.000104727	-0.00117242	-0.000517636	0.921288
ESRRA.BT-474.GSE81651	0.00018973	-0.000621391	-0.000130159	-2.80256e-05	0.000225753	-0.000363148	-0.00267365	-6.65922e-05	0.921153
GATA1.K-562.GSE70482	-0.000645047	0.000503153	-0.00044898	0.000167086	-0.000419032	-0.000446268	-7.03965e-05	-0.00015198	0.920992
GATA2.LNCaP_SHGATA2_ETOH.GSE69043	-0.000130376	-0.000614418	-9.68993e-05	-0.00025492	-0.000359155	-0.000625902	0.00112095	-0.000448564	0.920276
VEZF1.K-562.ENCSR189YMA	-6.22371e-05	0.000915694	-0.000425532	0.000562368	-0.000364433	-0.000278363	0.000890018	0.000406253	0.92027
KMT2A.KOPN-8.GSE83671	-0.000114646	0.000541706	-0.0001937	-0.000262846	-0.000107954	-1.12775e-05	0.00270624	0.000180096	0.92014
SUZ12.CRL-7250_shSS18.GSE108025	0.000166287	-0.00127447	-0.000116407	-0.000346124	-0.000264331	0.000103511	-0.00223523	-0.000484712	0.920031
CTCF.HeLa-S3.ENCSR000DUB	0.000226222	-0.00124949	0.000234701	-0.000551479	0.00023062	-7.93158e-05	-0.00221041	-0.000412584	0.918799
STAT3.NCI-H358.GSE79707	0.000281075	0.000673092	0.00041897	0.000316735	0.000525627	0.000395268	0.000121938	0.000184729	0.918357
ZNF692.HEK293.ENCSR418MKG	-0.000135144	0.00165345	-2.30139e-06	0.000830154	0.000299175	0.000186195	0.00078114	0.000999926	0.917938
ZHX1.HeLa-S3.ENCSR855WKQ	8.74103e-05	-0.00144965	0.000218755	-0.000642253	-0.000204107	-0.000217796	-0.00119382	-0.000723425	0.91735
HDAC1.K-562.ENCSR711VWL	-0.000176646	0.00165335	9.90707e-05	0.00084792	0.000167838	0.000322207	0.00204321	0.000797071	0.916318
ZNF335.HEK293.ENCSR328SUD	-0.000302493	0.0013083	-0.000233893	0.00089773	0.000539157	6.41926e-05	0.000996249	0.00071629	0.915207
LMO2.Kasumi-1_SICTR.GSE60130	-0.000163187	0.000598917	-0.000355162	0.000290896	0.000244942	0.000196529	0.00108694	0.000503994	0.914122
SP2.HEK293.GSE76494	3.22667e-05	-0.00149241	-0.000183012	-0.000711317	-8.29149e-05	-7.70153e-05	-0.0017619	-0.000719233	0.91408
HCFC1.MCF-7.ENCSR697CUP	0.000170233	0.00126361	-0.000129049	5.11218e-05	0.000229883	0.000209255	0.00214567	0.000787415	0.91392
DEK.HeLa-S3.ENCSR219MKK	-0.000224904	0.0018403	7.56658e-05	0.000318325	0.000107065	-6.23682e-05	0.00123209	0.000917923	0.913717
STAT2.GM12878.GSE97661	0.000208115	-0.000808346	-0.000547992	0.00029266	-0.000435946	1.84425e-05	-0.000280965	7.51592e-05	0.913319
SMAD4.Hep-G2_Ab_13-2-1A5.GSE97661	0.000116055	-0.000884128	0.000275568	0.000272601	-7.81223e-05	0.00028561	-0.000697377	0.000316847	0.913055
FOXA1.liver.ERP002306	0.000228418	-0.00018661	0.000248473	0.00058223	0.000329685	0.000509366	0.000184923	0.000692974	0.912889
YY1.HEK293.GSE76494	5.00649e-05	0.00138203	8.69629e-05	0.00044176	-0.000124822	0.000352409	-9.67701e-05	0.00107318	0.912633
ZBTB11.MCF-7.ENCSR155VDK	-0.000114916	0.000880447	-8.62327e-05	0.000807114	9.98717e-05	0.00047224	0.00106877	0.000639327	0.912543
NR2C2.Hep-G2.ENCSR000EVS	7.77779e-05	0.000854331	0.000219489	0.000296017	0.000230651	0.000185493	0.00175628	0.000638231	0.911617
AR.prostate_cancer-associated-fibroblasts.GSE90772	-2.12877e-05	-0.000616705	-3.47135e-05	-0.000421342	-0.000230532	-0.000509702	0.000552849	-0.000643048	0.911569
CDK8.MV4-11.GSE65138	-0.000398513	-0.000427847	-0.000191013	-0.000420276	-0.000350216	-0.000558931	-1.77955e-05	-0.00075319	0.911271
MECOM.SKH1_CEBPA-ER.GSE102697	-0.000470124	-0.00111514	-0.000354658	5.85595e-05	-0.000506432	-5.51814e-05	6.3537e-05	-0.000517438	0.911041
MAZ.GM12878.ENCSR000DZA	7.51454e-05	0.00135862	-3.03619e-05	0.000354851	0.000187814	-7.67398e-05	0.00103663	0.000728107	0.909825
NKX2-5.hESC_ab3584.GSE89457	0.000200483	0.00119611	-0.000103785	0.000660377	1.06133e-05	-0.000144289	0.000779497	-0.000138891	0.908798
SNAI2.keratinocyte_SHCTR.GSE55421	-5.54138e-05	0.00183415	7.53562e-06	0.000553524	0.000186231	9.81071e-06	-0.000200901	0.00113717	0.908678
SMARCC1.Hep-G2.GSE108514	-0.00012187	-0.00117451	-7.82883e-05	-0.000135439	-0.000292005	-0.000556603	-0.000763559	-0.000689121	0.908054
PROX1.SW480.GSE60390	0.000100468	-3.64104e-05	-0.000112459	-0.00060584	0.000352278	-0.00039706	-0.000888618	0.000195249	0.907601
ZNF518A.HEK293.ENCSR159GFL	6.69423e-05	-0.00145855	-2.73317e-06	-0.000824433	1.97669e-05	-3.60431e-05	-0.00120561	-0.000678767	0.907448
INTS13.monocyte.GSE106359	7.63539e-05	0.00130576	-0.000147095	0.000703693	3.81075e-05	4.52257e-05	0.000737504	0.000712097	0.906734
MAFF.GM12878.ENCSR237YZZ	-0.000151363	-0.00119276	0.000160777	-0.000478806	-0.000106343	-6.0635e-05	-0.00100953	0.000334042	0.906676
BHLHE40.GM12878.ENCSR987MTA	0.000231478	0.00118082	2.17765e-05	0.00103435	0.000502085	0.000367098	0.000873113	0.000413543	0.906224
FOXM1.MDA-MB-231_THIOS.GSE40762	-0.00035677	-0.000594292	-9.84403e-05	-0.000792373	-0.000268003	-0.000559834	-0.000188598	-0.000785575	0.906104
ESR1.T-47D_PROG.GSE68355	9.44861e-05	0.000772863	0.000437982	-0.00011133	0.000658441	-0.000331976	-0.000185359	0.000134619	0.905064
U2AF1.Hep-G2.ENCSR868JLS	6.54639e-05	0.00107008	0.000206811	0.000646077	0.000361769	-0.000144851	0.00130792	0.000296589	0.904347
SRF.GM12878.ENCSR041XML	0.000344211	0.000145072	-0.000208189	0.000422856	0.000477014	0.000285619	-0.000136078	0.000763454	0.903038
YY1.WA01.ENCSR000BKD	1.98091e-05	0.000262793	-9.0806e-05	0.000174434	-0.000524607	-0.00071577	0.000891648	-0.000510877	0.902783
CTCF.lung_left_upper-lobe.ENCSR972LYL	-0.000262697	-0.000323711	-0.000229162	-0.000647487	-0.000456352	-0.000373348	-0.00146635	-0.000123808	0.902273
MYC.U2OS_EtOH.GSE77328	0.000173793	-0.000708659	0.000512526	-0.000605391	-1.27105e-06	-0.000312407	-0.00072726	-0.000782649	0.901965
SOX2.hiPSC.GSE56567	9.83877e-05	0.000569285	3.40067e-05	0.000254666	3.82096e-05	0.000577011	-0.000886088	0.00081082	0.901294
HIF1A.U2OS_DMOG.GSE85096	-0.000104601	0.000453749	-0.000245108	3.49643e-05	-0.000113562	0.000131972	0.0014178	0.000723984	0.901131
BAF155.LNCaP_ERG.GSE110655	0.000192868	-0.00175788	-0.000129063	-0.000811212	-0.000397826	-0.000230054	-0.00143577	-0.000993449	0.900859
CTCF.cardiac-muscle.ENCSR713SXF	-5.67287e-06	0.00135078	4.17504e-05	0.000518021	0.000232076	0.000380137	0.00144405	0.000568937	0.900272
IRF3.SK-N-SH.ENCSR422ZAO	-0.000295601	-0.00117418	-0.0002254	-0.000723721	-0.000471972	-0.000615916	-0.000189924	-0.000499963	0.900004
FLI1.A-673-clone-Asp114.GSE92738	-0.000495121	-0.000351756	-0.000223211	-0.000787447	-0.000541475	-0.000691174	2.12416e-05	-0.000323112	0.899932
CTCF.gastrocnemius-medialis.ENCSR071XWO	-0.000178317	-0.0007421	-3.57452e-05	-0.000404845	-0.000277775	-0.000897349	-0.000577416	-0.000736438	0.899679
NCOA2.MCF-7_E2.ERP000901	-0.000401376	0.00012413	-0.00038767	-0.000272519	-0.000452224	-0.000557086	0.000543237	-0.000142501	0.899383
BRD4.MPNST_DMSO.GSE62499	-0.000241988	-0.000409458	0.000219511	-0.000445617	-0.000210812	-0.000583667	0.00137457	-0.000120581	0.899159
POU5F1.BJ1-hTERT.GSE92491	1.34461e-05	0.000831461	-8.90186e-06	0.000543831	0.000402788	0.00034839	0.00144482	0.000530441	0.898763
AR.MCF-7.ERP001226	-2.28564e-05	0.000820988	0.000193483	0.00031439	0.000266944	-4.24953e-05	0.000226437	0.00026099	0.897576
BRCA1.U2OS.GSE87324	-9.55545e-05	0.00132356	-0.000262043	0.000419002	-0.000111104	0.000450637	0.00122209	0.000823736	0.89682
RXRA.Hep-G2.ENCSR000BHU	-0.000107943	-0.000956282	-0.000197123	-7.19689e-05	-0.000379901	-0.000420041	-0.000568962	-0.000574521	0.896609
ESR1.MCF-7.GSE41561	-2.27216e-05	0.000819135	0.00019351	0.000313325	0.000266376	-4.23555e-05	0.000226451	0.00026223	0.896552
CTCF.Peyers-patch.ENCSR391ZKN	0.000205677	-0.000507704	0.000351221	-0.000413194	-0.000108003	-6.628e-05	-0.00177112	-0.000467362	0.896252
ZNF260.HEK293.GSE76494	-0.000461597	-0.000310915	-0.000242927	-0.000322944	-0.000136917	-0.00011822	0.000827479	-0.000508244	0.896212
CTCF.A-673.ENCSR611JJS	0.000133381	0.000335866	0.000285886	0.00047452	0.000572011	0.000808525	0.000736684	0.00084511	0.895165
NMYC.IMR-5_DMSO.GSE78957	1.06602e-05	0.00140117	-0.00031076	0.000462209	-3.47143e-05	-2.85664e-05	0.000985097	0.00042348	0.894925
ZBTB33.liver.ENCSR516HUP	-8.16665e-05	-0.00114316	-0.000145688	-0.000415878	-0.000376878	-0.000249643	-0.00148158	-0.000469332	0.894099
TP63.keratinocyte_diff.GSE33571	-6.4606e-05	0.00127774	-0.000130643	0.000310382	0.000111945	0.000372252	0.000428785	0.00067915	0.893506
CTCF.neural.ENCSR822CEA	0.000383637	-0.00154724	0.00029185	-0.000217611	-0.000183567	-3.61419e-05	-5.22425e-05	-0.000747847	0.893431
CTCF.MCF-7_TAM.ERP000380	7.13534e-05	0.000858651	6.05623e-05	0.000627414	0.000294832	0.000469473	0.001219	0.000751455	0.8934
MYC.A-549.ENCSR000DYC	-0.00015063	-0.00123203	-0.000167248	-0.000534078	-0.000406939	-0.000433609	-0.000188496	-0.000696554	0.893228
MXI1.WA01.ENCSR000EBR	0.000223485	-0.000431642	0.000254652	-0.000196618	-0.000152866	0.000431201	-0.00127707	-0.000385598	0.892953
FOXA1.LNCaP_HNF4G_ovexp.GSE85558	8.15124e-05	0.000677177	7.24399e-05	0.00045977	0.000493815	0.000551492	0.00162284	0.00034095	0.892838
ZBED1.GM12878.ENCSR207PFI	-0.000130765	0.000638117	-0.000184317	0.000105194	-0.000254778	0.000569192	0.00131077	8.998e-05	0.892389
ZC3H11A.K-562.ENCSR000EFR	-0.000111234	0.00130255	6.34015e-05	0.000448834	0.000433042	0.000538142	-0.000144814	7.3872e-05	0.891523
KDM5B.MCF-7.GSE46055	1.58129e-05	0.000848301	0.000293416	0.000150243	0.000658559	0.000237526	0.000955313	0.000390055	0.89134
CTCF.nerve_tibial.ENCSR822PJT	-3.80405e-05	0.000795154	5.72051e-05	0.00100041	0.000299022	5.98539e-06	0.00155977	0.000569823	0.890837
TCF12.A-549.ENCSR000BQQ	-0.000470698	0.000534413	-2.59563e-06	0.000954226	0.000460717	0.000499394	0.000376148	0.00137166	0.890225
NCOR1.LS180_125.GSE39277	0.000429663	-6.4949e-05	0.000195397	0.000101311	0.000243973	0.00029147	-0.00112664	-0.000114361	0.889721
CTCF.GP5D.GSE51234	-8.11612e-05	0.000303294	-0.00054165	4.73235e-05	-0.000626641	-0.000733575	-0.000601089	-0.000174005	0.888512
STAT1_pS727.SET-2.GSE100566	0.000185782	0.000906518	5.74288e-05	0.000572674	0.000377277	0.000429758	0.0013442	0.000194457	0.888238
FOS.MCF-7.ENCSR569XNP	-0.000154031	-0.000515163	-0.000373595	-2.3072e-05	-1.96225e-05	-0.000150055	-0.00206335	0.000330963	0.887549
PATZ1.HEK293.ENCSR966ULI	-0.000368905	-0.000805297	-0.000170754	-0.000271946	-0.000432597	-0.000137605	-0.00210506	-0.000590439	0.887352
ESRRA.SKBR3_EGF.GSE81651	0.000239271	-0.00102077	-9.75157e-05	-0.00084283	-5.48288e-05	-0.000275926	-0.00190464	0.000140166	0.887109
ESR1.MCF-7_RAD001.GSE103023	0.000214366	-0.00063685	0.000402955	-0.000294487	0.000494742	0.000379435	-0.000259577	0.000699816	0.887006
SCRT2.HEK293.ENCSR338DGO	-9.46726e-05	-5.35339e-05	-0.000321476	0.000421971	-0.000389321	-0.000489626	0.00104531	0.000120582	0.886923
BRCA1.WA01.ENCSR000EBX	0.000179167	-0.00106771	0.000111427	-0.000261959	-9.02231e-05	-0.000224626	-0.00136276	-0.000739741	0.886365
RUNX1T1.Kasumi-1_CEBPA-ER.GSE102697	-6.37564e-05	0.00127397	-4.99798e-05	0.000535461	-2.73482e-05	-1.81437e-05	0.00131649	0.000620379	0.885967
MAZ.HeLa-S3.ENCSR000ECL	0.000126844	0.00129246	0.000369313	0.000577564	0.000511723	0.000402128	0.000408874	0.00102325	0.885068
ZEB1.GM12878.ENCSR000BND	-0.000335735	-0.00107349	-0.000462226	-8.02211e-05	-0.00054596	-0.000485269	6.69971e-05	-0.000412482	0.884906
ZFP36.K-562.ENCSR776CYN	0.000354203	0.000347811	0.000119347	0.000179094	0.000422014	0.000455287	-0.000815584	0.000563337	0.883216
ESR1.breast_tumor_Male_20.GSE104399	0.000156031	-0.000491924	0.000400431	-0.000407225	0.000351228	0.000738535	-0.000980502	-0.000114706	0.882518
RAD21.SK-N-SH.ENCSR000EHX	-9.21749e-05	-0.00125588	-5.46193e-05	-0.000622635	-2.73482e-05	-0.000178904	-0.00167392	-0.000534606	0.880047
SMARCB1.Hep-G2.GSE69566	0.000109809	-0.00121366	-6.27289e-06	-0.000451423	-0.000472646	-0.000208663	-0.00169929	-0.000619741	0.879802
ZNF579.MCF-7.ENCSR018MQH	0.00013903	0.000373633	0.00016441	0.000512843	0.000330249	0.000520525	0.000667993	0.000146013	0.879405
RAD21.GM12878.ENCSR000BMY	-5.89123e-05	0.000856526	4.44307e-05	0.000599574	0.000472243	-0.000221667	0.00121484	0.000667095	0.878952
MYC.GP5D.GSE51234	-6.19712e-05	-0.000385854	-0.00034038	-0.00016119	-0.000483499	-0.000438392	-0.000975607	-0.00113045	0.877684
BCL11A.HUDEP-2_60min.GSE104676	1.5769e-05	-0.00185206	-0.000150935	-0.000842511	-0.000217586	-0.000477395	-0.000945459	-0.000938868	0.877456
ESR1.MCF-7_talen.GSE94493	3.38642e-05	0.000912419	8.67009e-06	0.000271464	0.000291058	0.000455662	0.000863983	0.000629129	0.875928
SOX6.K-562.ENCSR788RSW	-1.62727e-05	-0.00105271	-0.000155876	-0.000884125	-0.000330142	-0.000450879	-0.000698653	-0.00027053	0.875701
MED1.Jurkat.GSE59657	0.000122567	-0.00117558	0.000211851	-0.000356706	0.000201053	6.80815e-05	-0.000858936	-0.000854365	0.875572
KLF4.PDAC.GSE64557	-0.000191965	-0.000533216	0.000343918	-0.000708845	-0.00016175	-0.000427271	-0.0014174	-0.000583859	0.875068
ESR1.MCF-7_estradiol-DHT_4h.GSE99626	0.000228191	-0.00117409	0.000122979	-0.000232303	3.37475e-05	0.000141672	-0.00144845	-0.000743267	0.875033
CTCF.colon_sigmoid.ENCSR721AHD	-0.000219534	-0.00094046	-0.000244125	-0.000750009	-0.000364479	-0.000550215	-0.00107785	-0.000109276	0.872675
MED1.MCF-7_SHCTR_E2.GSE60270	4.56444e-05	-0.000969696	0.000263402	-0.000705332	-0.000289707	4.84414e-05	-0.00106388	-0.000441398	0.872574
USF2.WA01.ENCSR000ECD	-0.000103023	0.000721793	1.7463e-05	0.00066829	0.00011757	0.00052909	0.00172962	0.000344795	0.872475
RELA.HUVEC-C_TNF_30M.GSE34500	8.96325e-05	0.000680931	0.000152534	0.000454571	0.000159254	0.000748727	-2.38005e-05	0.000828113	0.87202
CTCF.HCT-116.GSE92879	0.000206579	-0.000684117	0.000146416	-0.000677914	-0.000304923	-0.000237978	-0.00238617	-0.000901694	0.871622
CTCF.A-549.ENCSR000DPF	-0.000244501	-0.000970268	-4.11918e-05	-0.000595906	-0.000281215	-0.000444043	-0.00134495	-0.000642386	0.871134
TRIM28.HCT-116.GSE72622	0.000204244	-0.000817049	0.000409154	1.30368e-05	0.000354561	0.000256559	-0.000266613	-0.000518018	0.870983
ESR1.MCF-7_aldosterone.GSE99626	-0.00060039	-0.000308396	-0.000491728	-2.03888e-05	-0.000556422	-0.00039098	0.000275588	-9.68158e-05	0.87098
ESR1.MCF-7_800.GSE115607	-0.000121543	-0.000844979	-0.000526821	-0.000246021	-0.000543109	-0.00052461	0.000930164	-0.000281703	0.870814
RELA.LNCaP_DHT_TNFA.GSE83860	0.000303024	0.000305816	-2.17233e-05	0.000844567	0.000114655	0.000436319	-0.000251931	0.000699344	0.869811
ERG.VCaP_DHAT_18H.GSE28950	6.48222e-05	0.00102597	-0.000239116	0.000807985	0.000120864	0.000395116	0.00108932	0.00088159	0.869601
[truncated: 1,851 more rows]

## Sheet: ChIP-Atlas
Additional file 6: Table S3. Estimated activities of ChIP-Atlas molecular signatures during TGFꞵ induced EMT in A-549 cell line (GSE17708).
name	0.5hr	1hr	2hr	4hr	8hr	16hr	24hr	72hr	z_score
SMAD4.hESC_H9.SRX064483	0.00115508	0.0103973	0.00107389	0.00630405	0.00372289	0.00539141	0.00739938	0.00724965	11.0226
SMAD2.hESC_HUES8.SRX3592685	0.000448471	0.00854369	0.000495356	0.00486105	0.00271563	0.00326597	0.00638592	0.00603342	8.48279
EZH2.Hep_G2.SRX186683	-0.000542361	0.00581036	-0.000174737	0.0037134	0.00156899	0.000751195	0.00835811	0.00235077	6.58835
SKI.HL-60.SRX3434291	0.000894859	0.00518981	0.000823713	0.00388612	0.0024904	0.00422131	0.00405866	0.00483916	6.28412
SMAD2.hESC_H9.SRX064481	0.000801523	0.0055772	0.000548948	0.0032615	0.0019272	0.00240307	0.00404825	0.00378162	5.50431
DPF2.Small_cell_ovary_carcinoma.SRX4473694	0.000914522	0.00378621	0.000849291	0.00295465	0.00232073	0.00280813	0.00283891	0.00338477	5.11248
E2F4.MCF-7.SRX194567	-0.00172528	-0.00656009	2.3212e-05	-0.00575923	-0.0017653	-0.00331699	-0.00290915	-0.00477348	5.05423
N6AMT1.PC-3M.SRX4420233	-0.000627694	-0.00461984	-0.000559095	-0.00311115	-0.0015208	-0.00215092	-0.00505282	-0.00313088	4.96259
TP53BP1.hESC_H9.SRX4727912	0.000189165	0.00580401	0.000215125	0.00345471	0.00149875	0.00165521	0.00618851	0.00363847	4.9349
EP300.293.SRX367321	0.000701777	0.00437815	0.000369713	0.00232894	0.0017918	0.0022129	0.00205701	0.00270682	4.80574
INO80.Hep_G2.SRX3445798	-5.19494e-05	0.00388668	0.000745928	0.00284757	0.00200358	0.00217522	0.00297777	0.0022151	4.69284
SKI.HL-60.SRX3434290	0.00110124	0.00412119	0.000686456	0.00276381	0.00214619	0.00301183	0.00226806	0.00308718	4.67057
MAFB.Keratinocytes.SRX386479	0.000674583	0.00395452	0.00106646	0.00333693	0.00129149	0.00200637	0.00437031	0.00318308	4.55615
TP53.Fibroblasts.SRX396253	6.10849e-05	0.0041918	-0.000132036	0.00284392	0.000991918	0.00126929	0.00439185	0.00320104	4.28202
HDAC2.VCaP.SRX059711	-0.000983752	-0.00377606	0.000108986	-0.0028243	-0.000866904	-0.00202406	-0.00186898	-0.00301173	3.93434
FOXP1.LNCAP.SRX736067	-0.000848888	-0.00219378	-0.000227443	-0.00336308	-0.000280762	-0.00208949	-0.00313456	-0.00221743	3.90468
RAD21.HCT_116.SRX6384791	0.000170025	0.00249702	6.33722e-05	0.00269473	0.000770291	0.0010604	0.00475678	0.00194554	3.86968
SOX17.Tcam-2.SRX5771670	4.83772e-05	0.00361795	0.000388653	0.00174312	0.000912491	0.00120398	0.0037647	0.00271346	3.84732
BCL11A.LK-2.ERX2696551	0.000149516	0.00535559	0.000184397	0.00313255	0.00106982	0.00209928	0.00415638	0.00322619	3.73321
FOSL1.K-562.SRX100484	0.000649014	0.00434648	0.000154655	0.0019288	0.0010734	0.0017643	0.00234714	0.00339302	3.7001
SP140.Macrophages.SRX2367967	-0.000177826	-0.00359268	8.15794e-05	-0.00264843	-0.000659972	-0.0006517	-0.00355753	-0.00194958	3.66057
TRPS1.SUM_159PT.SRX4096891	-0.000596571	-0.00291257	-0.000533719	-0.00219923	-0.0014901	-0.00113412	-0.00314327	-0.0013418	3.63122
ZMYND8.293.SRX2178948	-0.000707787	-0.00223046	-0.000724314	-0.00221849	-0.000961327	-0.00156083	-0.00295113	-0.00201874	3.62879
GATA1.HCT_116.SRX4172740	7.66667e-05	0.00321203	-0.00013242	0.00207029	0.00137345	0.000779263	0.00292221	0.00157674	3.50097
SUZ12.KARPAS-422.SRX6430563	0.00179685	0.00264449	0.00149458	0.00340549	0.00129087	0.00293021	0.00111115	0.00300174	3.48117
TP53.Fibroblasts.SRX396254	9.58794e-05	0.00462453	0.000126784	0.00300707	0.000995665	0.00123206	0.00544985	0.00285059	3.46999
PCGF2.T-47D.SRX3410402	0.000642979	0.0027131	0.000369067	0.00205749	0.00122867	0.00133588	0.00275629	0.00283743	3.46724
EZH2.SU-DHL-6.SRX6430598	-0.000654667	-0.0035056	-0.000170806	-0.00223255	-0.000766648	5.09779e-05	-0.0027574	-0.00215312	3.46647
EZH2.NHEK.SRX186685	-0.000225026	-0.00384	-0.000142881	-0.00236956	-0.00121649	-0.00189144	-0.00440649	-0.00285671	3.43879
ERCC3.HT-1080.SRX246953	0.000906759	0.00406794	0.000335066	0.0032627	0.00077077	0.00154415	0.00331496	0.00289323	3.41856
BRD4.HUVEC.SRX425254	-0.000190836	0.00495232	-6.15544e-05	0.00280289	0.00101469	0.00123606	0.00391994	0.00322879	3.40611
E2F1.Wharton_Jelly.SRX1548208	-0.00147604	-0.00429003	-0.000416856	-0.00313614	-0.00115842	-0.00185981	-0.00119217	-0.00374761	3.37895
HOXB8.K-562.SRX4882227	-0.000604778	0.00319305	-0.000647292	0.00231805	-0.000469416	-0.000122635	0.00486781	0.0015463	3.3706
SUZ12.Fibroblasts.SRX3468053	1.81351e-05	-0.00331568	-0.000302109	-0.00242091	-0.00125165	-0.00148356	-0.00621648	-0.00227659	3.31312
SOX2.LK-2.SRX6852813	4.17759e-05	0.00361321	0.000361173	0.00213629	0.00129542	0.00155642	0.00351508	0.0025515	3.30507
EZH2.HMEC.SRX186697	-0.000167447	-0.00310218	-0.00044874	-0.00132256	-0.00111555	-0.000544218	-0.00539032	-0.00129725	3.27829
ARNTL.Neural_Stem_Cells.SRX6602367	-0.000661957	-0.00240917	-0.000338867	-0.00169783	-0.00091028	-0.000864876	-0.00370139	-0.00129309	3.22171
TBP.Bronchial_tracheal_epithelial_cells.SRX4367441	0.000269973	0.00464737	5.4603e-05	0.00306512	0.00112932	0.00163747	0.00443928	0.00325698	3.22009
HOXB13.Prostate_cancer_cells.SRX1067064	-7.80324e-05	-0.00339116	-0.00013551	-0.00209296	-0.000873031	-0.0021716	-0.00242326	-0.00319922	3.21332
TFAP2C.hESC_UCLA1.SRX3509024	0.00082969	0.00358719	0.000400238	0.00140048	0.000813414	0.000816458	0.00381544	0.00130434	3.20412
MED1.Embryonic_Stem_Cells.SRX1053376	0.000426617	0.00381772	0.000258798	0.0023495	0.00100892	0.00142482	0.00294495	0.00213093	3.18445
HDAC2.VCaP.SRX059712	-0.000526171	-0.00332175	0.00022776	-0.00264313	-0.000755044	-0.00165572	-0.0019831	-0.00226762	3.17504
SUZ12.Aska.SRX3468023	-0.000437838	-0.00366863	-0.000354713	-0.00281068	-0.00113657	-0.000793521	-0.00339103	-0.00187407	3.15132
GATA3.Th2_Cells.SRX092315	-4.29088e-05	0.00328872	5.09235e-05	0.00198477	0.000456675	0.00143404	0.00371264	0.00305681	3.15078
SMC1A.Macrophages.SRX2770859	0.000471513	0.00397232	0.000849713	0.00184424	0.00106561	0.00120186	0.00149743	0.0018019	3.11976
EP300.HeLa.SRX717858	-0.000362575	-0.00397773	-0.000272705	-0.00265857	-0.00158304	-0.00145619	-0.00171294	-0.00258246	3.10791
GTF2I.iPS_cells.SRX753139	-0.000305553	0.00247052	-0.000296301	0.00152788	0.000855752	0.000698033	0.00231128	0.00285493	3.10219
MYBL2.MCF_10A.SRX4213901	-0.00116887	-0.00119054	0.000173472	-0.00440261	-0.00119529	-0.00135715	-0.00175119	-0.00111438	3.09149
FOXM1.MDA-MB-231.SRX185913	-0.000952966	-0.00276454	0.000333601	-0.00426118	-0.000907529	-0.00175978	-0.00234191	-0.00213984	3.07053
IRF1.K-562.SRX5646088	-0.000437552	-0.00285778	-0.000366536	-0.00188237	-0.00126039	-0.00127219	-0.00312963	-0.0017111	3.04821
BRD4.TC-797.SRX1094474	-0.000789349	-0.00207589	-0.000335721	-0.00169573	-0.00105765	-0.00107073	-0.00218277	-0.00218063	3.02651
JARID2.iPS_cells.SRX317601	-0.000367298	-0.00319458	-0.000844084	-0.00247275	-0.00128724	-0.00184636	-0.0019908	-0.00178726	3.01037
GFI1.Kasumi-1.SRX3144981	-0.000723413	-0.00226276	-0.000489219	-0.00133681	-0.00101126	-0.00130825	-0.00120666	-0.00218932	2.99644
CHD1.IMR-90.SRX186628	0.000432555	0.00264775	0.00072466	0.00217945	0.00106079	0.00119035	0.00338897	0.00190821	2.99441
HIF1A.PC-3.SRX4096729	-0.00020897	0.00296058	-5.9073e-05	0.0025727	0.00100142	0.00131513	0.00411736	0.00209399	2.98798
TOP1.LNCAP.SRX758028	0.000897109	0.0026092	0.000196812	0.0017153	0.00102699	0.00152295	0.00159379	0.00137395	2.98077
TBP.Bronchial_tracheal_epithelial_cells.SRX4367431	0.000184391	0.00473865	0.000154481	0.00290456	0.00135736	0.00168283	0.00553318	0.00266729	2.96148
RBL2.IMR-90.SRX016031	-0.00145844	-0.0048425	0.000474914	-0.00407184	-0.000626366	-0.00194461	-0.00126073	-0.0030852	2.95842
RNF2.Hs_68.SRX396584	-0.000835686	-0.00420314	0.000187837	-0.00321802	-0.000434499	-0.00140147	-0.00281303	-0.00222667	2.95438
EZH2.LNCAP.SRX2146136	-0.000165915	-0.0037847	-5.92569e-05	-0.0019159	-0.000814328	-0.000868257	-0.00229322	-0.00197163	2.95001
AR.LHSAR.SRX1067066	-0.00050467	-0.00302148	9.58796e-05	-0.00213104	-0.00124677	-0.0013846	-0.00341924	-0.00143886	2.94497
MED1.MDA-MB-231.SRX2578889	0.000401484	0.00324365	0.000218564	0.00206075	0.000857249	0.00137301	0.0030847	0.00175095	2.92705
SMARCA4.MCF-7.SRX5172062	-0.000160293	-0.00285411	-7.57203e-05	-0.00172104	-0.0010415	-0.00144162	-0.00294707	-0.00233348	2.92689
EZH2.KARPAS-422.SRX6430562	0.00142181	0.0025793	0.000983572	0.00308488	0.00108619	0.00263785	0.00129487	0.00239277	2.92095
TRIM28.iPS_derived_neural_cells.SRX1925740	0.000278791	-0.00315128	-0.00012714	-0.00176842	-0.00088597	-0.000816096	-0.00216886	-0.00200683	2.90274
GTF2I.iPS_cells.SRX753138	-0.000192447	0.00274735	-3.809e-05	0.00197227	0.000866223	0.000987674	0.00232242	0.00215517	2.86874
CTBP1.SK-OV-3.SRX4240294	0.000550482	0.00292058	0.000392015	0.00155926	0.000864047	0.00175758	0.00141959	0.00168882	2.85912
E2F1.Wharton_Jelly.SRX1548205	-0.00130723	-0.00366595	-0.000429214	-0.00233089	-0.00113493	-0.00176581	-0.000462619	-0.00287592	2.84543
TP53.Saos-2.ERX181467	0.000649487	0.00198147	0.000103757	0.00181096	0.000578922	0.00135972	0.00285359	0.0011828	2.83543
BACH1.hESC_H1.SRX150659	-0.000379145	-0.0029379	-0.000184134	-0.00171054	-0.000884881	-0.00120638	-0.00227807	-0.00215318	2.81759
KMT2A.293.SRX2323867	-0.000260393	-0.00375788	-0.000245868	-0.00162482	-0.000921105	-0.000926742	-0.00190538	-0.00195003	2.79057
FUS.K-562.SRX4708077	0.000479264	0.00335773	7.57118e-05	0.00167246	0.00057126	0.00119409	0.00278827	0.00173669	2.77693
BRD4.Keratinocytes.SRX8082233	0.000475343	0.00417236	9.9329e-05	0.00289289	0.000939926	0.0017232	0.00355048	0.00285537	2.76805
BRD4.HCC1395.SRX1131550	0.000726148	0.00254606	0.000270164	0.00187882	0.000790911	0.00103127	0.00302812	0.00175868	2.76501
SS18.Small_cell_ovary_carcinoma.SRX4473695	0.000553117	0.00285994	0.000383008	0.00176094	0.00118613	0.00147291	0.00178353	0.00229916	2.75576
NR3C1.HASM2.SRX2609664	0.000328108	0.00335184	0.000329616	0.00171931	0.00125793	0.0010912	0.00315777	0.00200757	2.74737
BRD9.Mel270.SRX5212370	0.00020558	0.00266906	-1.16561e-05	0.0017319	0.00103219	0.00150136	0.00157679	0.00212971	2.74282
BHLHE40.A549.SRX150519	0.00011213	-0.00286918	-6.05404e-05	-0.00205687	-0.000902459	-0.00177571	-0.00366311	-0.00241323	2.73962
SMAD3.LX2.SRX148896	0.0002827	0.0033884	6.93213e-05	0.00160769	0.000671498	0.000897198	0.00313088	0.00160854	2.73324
FOS.MCF_10A.SRX4192880	-0.000687688	-0.00261837	-0.000212963	-0.00260962	-0.000892563	-0.0012277	-0.00314226	-0.00204889	2.72189
SUPT5H.293.SRX6435402	-0.00053731	-0.00330947	-0.000201132	-0.00217276	-0.000657366	-0.000676152	-0.00224131	-0.0021154	2.71446
BRD4.90-8TL.SRX736204	0.000289544	0.00226075	0.000229384	0.0019429	0.000973349	0.00142321	0.00319903	0.00197558	2.69109
GATA6.YCC-3.SRX367638	-0.000509565	-0.00231708	-0.000830914	-0.00108542	-0.00096715	-0.00101669	-0.00364494	-0.000953143	2.68571
SSRP1.HT-1080.SRX3436562	2.31661e-05	0.0025396	-0.000298251	0.00178762	0.000703761	0.000587058	0.00356139	0.00198063	2.68097
MED1.MCF-7.SRX673748	-0.000377256	-0.00266458	-0.000932677	-0.000785332	-0.00119594	-0.00151084	-0.00193879	-0.00163933	2.67461
KMT2D.Small_cell_ovary_carcinoma.SRX5068577	0.000458205	0.00246421	0.000215457	0.00143052	0.000968736	0.00128466	0.00226381	0.00219045	2.65318
FOXM1.HeLa.SRX373256	-0.00123433	-0.000510495	0.000178866	-0.00448854	-0.000547934	-0.00204046	0.00034386	-0.00160963	2.64198
GATA2.Endometrial_stromal_cells.SRX7767645	0.000347801	0.00320308	-0.000361915	0.00147025	0.00010282	0.000781936	0.00254585	0.00164861	2.63715
JUN.HAEC.SRX2355072	0.000369548	0.00310662	0.000393578	0.00186871	0.000919235	0.00158016	0.00197275	0.00224831	2.62713
CUL4A.U2OS.SRX4107936	-0.000678726	0.00248456	-0.000273159	0.00200248	5.93066e-05	0.000234667	0.00232865	0.000567275	2.61237
MED1.HUVEC.SRX5236337	-6.05538e-05	0.00348679	-0.000310436	0.00188772	0.000702293	0.000815783	0.00305886	0.00251776	2.5932
EZH2.THP-1.SRX6608380	0.000364688	0.00206954	6.93443e-05	0.00154539	0.000733902	0.00157156	0.00238444	0.00151084	2.58355
FOXA1.Prostatic_Neoplasms,_Castration-Resistant.SRX8406523	0.000252061	-0.00316208	0.000300758	-0.00156843	-0.000115514	-0.00148143	-0.00191179	-0.00160472	2.57888
MED12.CD34_Hematopoietic_stem_cells.SRX1477664	-0.000583738	-0.00243777	-0.000538081	-0.00160095	-0.000925402	-0.00102129	-0.00230993	-0.00164632	2.5781
GTF2F1.hESC_H1.SRX150660	0.000170413	0.00334916	0.000312563	0.0018971	0.0010628	0.00109074	0.00274429	0.0019038	2.57084
BRD4.A549.SRX2267444	-0.0001244	-0.00305346	-0.000363928	-0.00170954	-0.000854501	-0.000919354	-0.00284223	-0.00194114	2.55946
ESR1.MDA-MB-231.SRX2578881	0.000474165	0.00290086	6.98608e-05	0.00226426	0.00078659	0.00111241	0.00198908	0.0020093	2.55632
ESR1.Ishikawa.SRX6027698	-0.000445289	-0.00325039	-0.000160524	-0.00182891	-0.000926565	-0.00108513	-0.00321495	-0.00201866	2.55349
HNRNPH1.Hep_G2.SRX4708021	-0.000379777	-0.00164913	-0.000637085	-0.000826191	-0.0012748	-0.000812001	-0.00279767	-0.00117139	2.53106
MAZ.T778.SRX695951	0.000479797	0.00253423	0.000444056	0.00161424	0.00109681	0.00121783	0.00348273	0.00175685	2.5127
AR.LNCAP.SRX5729949	-0.000464637	-0.00259596	-0.000476676	-0.000899577	-0.000830044	-0.000705564	-0.00230254	-0.00162286	2.48939
MED1.U-87_MG.SRX129090	0.000117879	0.00313239	0.000139116	0.00197329	0.000804425	0.00112429	0.00356263	0.00211356	2.48145
NIPBL.GM12878.SRX2458133	-0.000164168	-0.00351365	0.000476876	-0.00232731	-0.000584955	-0.000610777	-0.00196027	-0.00197203	2.48076
SMARCA4.MCF-7.SRX5089516	-4.27436e-05	0.00286972	0.000353047	0.000989133	0.00129438	0.00106789	0.00267105	0.0018446	2.46424
E2F1.RAJI.SRX1497386	-0.000607391	-0.00374719	-0.000130264	-0.00176104	-0.000666062	-0.00143783	-0.00207882	-0.00239606	2.46319
SS18.Small_cell_ovary_carcinoma.SRX4473688	0.000267978	0.00284868	0.000151196	0.00189088	0.000983642	0.0013962	0.00239958	0.00196403	2.45707
EP300.293.SRX359407	0.000432034	0.00282468	0.000123331	0.00200254	0.000711405	0.000965836	0.00304982	0.00171545	2.45337
TAL1.CD36+.SRX037939	-0.000322319	-0.00178581	-0.000268905	-0.00154119	-0.0011942	-0.00128344	-0.00177116	-0.00137427	2.44462
POU5F1.NCCIT.SRX123445	0.000160957	0.00203888	0.000246495	0.00151002	0.000668354	0.00105278	0.0019263	0.0017549	2.43457
ESR1.U2OS.SRX036635	0.0001414	0.00276135	7.54515e-05	0.00189445	0.00111524	0.00151911	0.00165515	0.00167634	2.42771
MED12.CD34_Hematopoietic_stem_cells.SRX1477666	-0.000306817	-0.00315221	-0.00033632	-0.00168224	-0.000757345	-0.00123834	-0.00200229	-0.00148948	2.42362
SETDB1.K-562.SRX028589	0.000874017	0.00333939	-3.46901e-06	0.00226964	0.000601749	0.00112658	0.00286171	0.00214116	2.42338
SMARCA4.MCF-7.SRX5089515	-0.000151274	0.00339361	-0.000250209	0.0013422	0.000820897	0.000630347	0.00323443	0.00164512	2.41354
FOS.HUVEC.SRX150664	0.000201531	0.00316685	0.000493323	0.00178084	0.00111982	0.00129805	0.00315462	0.00199131	2.412
SMAD3.NCI-H441.SRX366168	0.000263034	0.00304833	0.000423122	0.00150667	0.000947301	0.000837496	0.00289081	0.00211405	2.41019
RBL2.IMR-90.SRX016038	-0.00115919	-0.00412101	0.000123783	-0.00309201	-0.000717612	-0.00151436	-0.0019124	-0.0020726	2.40535
ESR1.MCF-7.SRX6413750	0.000799302	0.00139328	0.000273862	0.00216162	0.000884427	0.00123151	-0.000621231	0.00212558	2.40478
CBX7.NT2-D1.SRX6370188	0.000342905	0.0030337	0.000742495	0.00156298	0.000730676	1.64966e-05	0.00429888	0.000263571	2.39382
GTF2B.HeLa.SRX1136653	0.000918717	0.00213573	0.0012302	0.00125954	0.00064742	0.000729605	0.00259048	0.00143795	2.38772
NFKB2.L-1236.SRX790971	0.000861007	0.00343252	0.000719022	0.00164141	0.000782123	0.000831813	0.00329977	0.00153818	2.38606
AR.LHSAR.SRX1067067	0.000360863	-0.00287816	0.000492825	-0.00143515	-0.000456451	-0.00113777	-0.00238713	-0.00175727	2.37421
MYC.293.SRX3422689	0.000359297	0.00213894	0.000427817	0.00156499	0.00114746	0.000999898	0.00253576	0.00143333	2.37301
ESR1.Endometrial_Stromal_Tumors.SRX1745738	0.000293093	0.00211859	0.000560651	0.00139261	0.00123454	0.000959473	0.0014689	0.00182302	2.3464
ERCC2.HT-1080.SRX246954	0.000186222	0.00274141	-2.90295e-05	0.00233756	0.000135439	0.000642196	0.0044031	0.00165243	2.34495
TRIM24.LNCAP.SRX1041840	-0.000705416	-0.00312253	-0.000245649	-0.00199427	-0.000832535	-0.000623459	-0.00222955	-0.00101937	2.34424
JUN.hESC_HUES8.SRX3592678	-0.000214448	0.00286456	0.000376248	0.00119931	0.000481316	0.000939349	0.00219166	0.00238816	2.34147
SMARCA4.MCF-7.SRX5089525	0.000228627	0.00315891	-0.000390635	0.00210391	0.000384278	0.000596455	0.00184782	0.00164859	2.33984
SP140.Macrophages.SRX2367969	-0.000104906	-0.00148596	0.000148241	-0.00160327	-0.000759015	-0.00103937	-0.00133445	-0.00173671	2.33859
BRD4.HCT_116.SRX1569429	-0.00029339	-0.00249372	-0.000678664	-0.00105415	-0.00115345	-0.000345642	-0.00305461	-0.00114731	2.33821
YAP1.IMR-90.SRX1038945	-0.000160971	-0.00255596	-5.02729e-05	-0.00142109	-0.000931287	-0.00136374	-0.00294228	-0.00200382	2.33057
ARNTL.LoVo.SRX359921	0.000872035	0.00281678	2.57602e-05	0.000925336	0.000621776	0.000830575	0.00164825	0.00174171	2.32922
E2F1.U-266.SRX1726518	-0.00077345	-0.00297347	-0.000120153	-0.00210882	-0.000615732	-0.00131743	-0.00217491	-0.0020452	2.3213
BRD4.SUM_1315M02.SRX1131555	0.000500761	0.00193501	0.000238182	0.0019205	0.000880752	0.000899238	0.00299993	0.00101888	2.31841
TRIM28.hESC_H1.SRX553658	-0.000413024	-0.00190345	-0.000712822	-0.00119003	-0.00077463	-0.000798865	-0.000939182	-0.000914334	2.31428
ARID2.Small_cell_ovary_carcinoma.SRX4473673	0.000560359	0.00252066	0.000368022	0.00206897	0.00109004	0.00161328	0.00160729	0.00231282	2.31042
FOS.HUVEC.SRX070879	-0.000179338	0.0030321	0.000353564	0.00175918	0.000678819	0.000659382	0.00417882	0.00115434	2.30903
EP300.Fetal_brain.SRX209673	0.000184614	0.00231851	-0.000172775	0.00153621	0.00047387	0.000708467	0.00313275	0.0018275	2.3051
ZIC5.HCT_116.SRX5486433	-0.000116087	-0.00350497	-0.000173468	-0.00210599	-0.000859755	-0.00124747	-0.00406661	-0.00228263	2.3019
FOXA2.CFPAC-1.SRX6441754	-0.000445228	-0.00324939	0.000114604	-0.00261456	-0.000718619	-0.00079227	-0.00395663	-0.00123006	2.29023
NELFE.DLD-1.SRX7677722	0.000196371	0.00233063	-0.000294803	0.00171796	0.000219188	0.000404513	0.00284466	0.00110552	2.28989
CEBPA.U-937.SRX097096	0.000597579	0.00191808	0.000719973	0.00175639	0.00108555	0.00121895	0.00312961	0.0011855	2.27784
PAF1.THP-1.SRX728777	-0.000386359	-0.00311439	-0.000673809	-0.000991577	-0.000776731	-0.000603936	-0.00131176	-0.00101618	2.2455
HOXB13.Prostate.SRX8406531	-3.92998e-05	-0.0025112	-0.000177027	-0.00121515	-0.00116756	-0.0012532	-0.00274156	-0.00160255	2.24269
MYC.hESC_H1.SRX150588	0.000427208	0.00181653	0.000614906	0.0014023	0.00158487	0.00108707	0.00161329	0.00152098	2.23867
RAD21.DLD-1.DRX013181	0.000429414	0.003001	0.0006038	0.00194815	0.00107638	0.0020844	0.00100374	0.00247099	2.22474
BRD4.COLO_205.SRX1272790	1.65322e-05	-0.00291721	2.84881e-05	-0.00122943	-0.000739383	-0.00157355	-0.0015329	-0.00153816	2.21581
GTF2B.IMR-90.SRX150105	0.000221539	0.00293655	0.000449577	0.00104147	0.000366396	0.000654146	0.00407931	0.00160712	2.21034
BATF3.ST1.SRX2548286	-0.000282571	-0.00247877	-0.000400234	-0.00171453	-0.000648202	-0.000718348	-0.00189842	-0.00133649	2.20794
PPARG.Adipocytes.SRX4174971	0.000364252	-0.00310705	-1.91727e-05	-0.00168395	-0.00072853	-0.000183113	-0.00289066	-0.00122034	2.20006
WDR5.K-562.SRX4170710	-0.000406022	0.00367446	-0.000129266	0.00181751	0.000598069	0.000542104	0.00413105	0.00141411	2.19471
EP300.MCF-7.SRX673744	-0.000119657	0.00211111	-0.000266576	0.00146782	0.000463848	0.000641815	0.00390036	0.00115898	2.1906
KMT2A.MCF-7.SRX4931261	-0.000161497	-0.00274617	-0.000268495	-0.00113517	-0.000715666	-0.00106267	-0.00269574	-0.0019299	2.19043
BRD4.Keratinocytes.SRX8082232	0.000314458	0.00329906	0.000212211	0.00210304	0.000592591	0.00080812	0.00284858	0.00208918	2.18807
RXRA.TSU-1621MT.SRX682381	-0.000460085	-0.00260435	-0.000529154	-0.00119943	-0.000810225	-0.00053325	-0.00128745	-0.00109632	2.18638
MYCN.CD34_Hematopoietic_stem_cells.SRX2013092	-0.00018626	0.00204438	-0.000307133	0.00170243	0.000564616	0.000769833	0.00220875	0.00114704	2.18278
EP300.T-47D.SRX1012614	-0.000224473	-0.00190233	-0.00040124	-0.00145888	-0.00108592	-0.00147062	-0.00177222	-0.00174868	2.17585
EN1.MCF-7.SRX4815184	-0.000774292	-0.00151969	-0.000437461	-0.00136777	-0.000805068	-0.00131731	-0.00158628	-0.00131137	2.17483
SMARCA4.MCF-7.SRX5089408	-0.000605192	-0.00247874	-0.000645255	-0.00128689	-0.000738014	-0.00123125	-0.00116454	-0.00109848	2.17025
SSRP1.HT-1080.SRX3436565	-0.000596057	-0.00224391	-0.000705224	-0.000794941	-0.000825222	-0.00100386	-0.000749858	-0.00137042	2.15749
FOS.HUVEC.SRX070878	0.00054038	0.00287434	0.000526562	0.00120704	0.000848766	0.00091735	0.00139993	0.00166364	2.15654
ESR1.MCF-7.SRX5089452	-0.00033761	-0.0027466	-0.000315531	-0.00235751	-0.00110094	-0.00184578	-0.00194178	-0.00187307	2.15602
FOXM1.MDA-MB-231.SRX185914	-0.000830868	-0.00183864	0.000219459	-0.00321532	-0.000895822	-0.000849161	-0.00129199	-0.00134647	2.15551
CDK9.HCT_116.SRX1177906	-0.000354266	-0.00138981	-0.000348017	-0.000805868	-0.00136191	-0.00137765	-0.000452654	-0.000843385	2.12926
SIN3A.HUVEC.SRX3144857	-0.000430889	-0.00195056	4.26483e-05	-0.00169054	-0.000766249	-0.000875101	-0.00138058	-0.00148872	2.12777
TOP1.LNCAP.SRX758029	0.00044179	-0.00149197	-0.00054696	-0.00100688	-0.000843102	-0.00106815	-0.00106136	-0.00136358	2.12
CHD1.GM12878.SRX150381	-0.000198363	-0.00252579	-0.000283599	-0.00160379	-0.000684472	-0.00145419	-0.00147451	-0.00167506	2.11095
RFX5.K-562.SRX150644	-0.000125732	-0.00258972	-0.000256976	-0.000630443	-0.00091911	-0.00122087	-0.00296764	-0.00115917	2.11014
FOXA2.BJ.SRX3644342	0.000626297	0.00261282	0.00026637	0.00156067	0.000474776	0.000359938	0.00172069	0.00134443	2.1085
RAD21.SK-N-SH.SRX4221461	0.000569521	0.00223971	0.000455054	0.00224576	0.000525977	0.000655664	0.00333744	0.00114782	2.10666
BRD4.RAJI.SRX1497383	-0.000342332	-0.00206588	-0.0002553	-0.00112109	-0.000887939	-0.00126675	-0.000841125	-0.00220575	2.1042
GTF3C2.T98G.SRX4714482	-0.000501312	-0.00185312	8.92558e-05	-0.00117024	-0.000272924	-0.000883135	-0.00247838	-0.00125814	2.09844
RBL2.IMR-90.SRX016034	-0.00103701	-0.00277033	0.00014077	-0.00353123	-0.000450904	-0.00177514	-0.00157862	-0.0019312	2.09599
CPSF3.HeLa.SRX5441331	-0.000394628	-0.0018268	-0.000448142	-0.00121309	-0.000762077	-0.000957962	-0.00168485	-0.00195072	2.09282
RAD21.HUVEC.SRX2559013	0.000265117	-0.00372327	0.000170779	-0.00171471	-0.000519819	-0.00029948	-0.00211237	-0.00195381	2.08998
EGR1.Monocytes.SRX7031583	-0.000396759	-0.00145033	-0.000354003	-0.00158917	-0.000958882	-0.00146636	-0.00258986	-0.00128645	2.08793
FOXM1.ECC-1.SRX190312	-0.000593325	-0.00193861	-7.24567e-05	-0.00230767	-0.000649076	-0.000980593	-0.00138984	-0.00182485	2.08618
STAT3.MDA-MB-157.SRX2020838	0.000862505	0.00131202	0.000823677	0.00144692	0.000682924	0.00124253	0.000998283	0.00133356	2.0855
TBP.Bronchial_tracheal_epithelial_cells.SRX4367421	0.000363111	0.00213755	0.000520611	0.00133863	0.00063839	0.00107229	0.00282689	0.00114592	2.08533
ESR1.MCF-7.SRX4451207	0.000421402	0.00173551	0.000173056	0.0013493	0.000841563	0.00119119	0.00241874	0.00117226	2.08453
HMGB2.HUVEC.SRX2765965	-0.00017865	-0.00242506	-0.000418132	-0.00172477	-0.000997315	-0.00124236	-0.000924614	-0.00209189	2.08063
IRF1.Monocytes-CD14+.SRX212662	-2.57545e-05	-0.00260526	-0.000202876	-0.00166463	-0.000814573	-0.000832481	-0.00308393	-0.00083001	2.07653
BRD4.B-CLL_cells.SRX3591430	0.000473812	0.00173632	0.000444013	0.00160395	0.00068575	0.000596353	0.0019811	0.0017006	2.07635
BRD2.MM_1S.SRX366789	0.000589411	0.00209022	0.000218848	0.00139775	0.000485093	0.00112741	0.00196989	0.00108686	2.06998
MED1.SGBS.SRX813768	-0.000452619	-0.00168624	-0.000650561	-0.000949938	-0.00110505	-0.00113478	-0.00183852	-0.00133101	2.06496
SSRP1.HT-1080.SRX3436563	0.000199825	0.00219679	0.000223121	0.00161364	0.000647014	0.000711783	0.00269303	0.000912678	2.06495
GTF3C5.IMR-5.SRX1616412	-8.85244e-05	-0.00180129	-0.000131716	-0.00135792	-0.000327456	-0.00070921	-0.00303392	-0.00098685	2.05819
PML.MR4.SRX014775	0.000226353	0.0026453	-6.539e-05	0.00157025	0.000468279	0.00060193	0.00228368	0.00102734	2.04994
BRD3.VCaP.SRX471870	7.01654e-05	-0.00287727	-0.000174437	-0.00180698	-0.00042207	-0.00107327	-0.00355874	-0.00167879	2.04869
EZH2.LNCAP.SRX160731	0.000205394	0.00195636	-0.000109908	0.000965817	0.00014535	0.00133064	0.00123755	0.00175811	2.04834
EHF.NHBE.SRX2010837	0.000168665	0.00163852	0.000692911	0.00106753	0.000976244	0.0011462	0.000791057	0.00189884	2.0483
MYC.hESC_HUES64.SRX702150	2.91535e-06	0.00204208	-5.79594e-05	0.00167187	0.000913447	0.00091349	0.00277013	0.00113623	2.04036
SMARCB1.BJ.SRX5888972	-0.000170526	-0.00241121	0.000109925	-0.00095078	-0.000728131	-0.000785459	-0.00150188	-0.00177309	2.0366
REST.hESC_H1.SRX100410	-0.000206255	-0.00227902	-0.000472333	-0.00123487	-0.000941747	-0.000957363	-0.00230837	-0.000985694	2.02788
ESR1.MCF-7.SRX2912065	0.000405616	0.00248567	2.46115e-05	0.0010504	0.00077169	0.00100714	0.00162991	0.00130466	2.02712
RELA.BJAB.SRX4401063	0.000182885	0.00198504	0.000469234	0.00118119	0.000650157	0.000622299	0.00222166	0.00158512	2.02398
ASF1A.HeLa.SRX248766	-0.000186301	-0.00193013	-0.000465245	-0.00143485	-0.000513656	-0.000981986	-0.00237063	-0.00112573	2.01901
FOXA1.HEC-1-A.SRX2982420	-0.000589763	-0.00234372	0.000943337	-0.00265886	0.000224229	-0.000504215	-0.00144237	-0.000477045	2.01352
BCL11A.LK-2.ERX2696552	-0.000159346	0.00235532	0.000143428	0.0015927	0.00064272	0.00109648	0.00289725	0.00163156	1.99986
PPP1R10.U2OS.SRX7050992	-0.000299672	-0.00294476	-4.10335e-05	-0.000431823	-0.00114896	-0.000533174	-0.00142949	-0.00171456	1.99954
TEAD4.SK-N-BE(2).SRX1948680	-0.000317085	-0.00135857	0.000241266	-0.00144391	-0.000267043	-0.000441528	-0.00235744	-0.00141979	1.9918
RARA.UPR9.SRX014782	0.00038553	0.00212515	7.44626e-05	0.0015225	0.000510693	0.000681656	0.00193607	0.000973595	1.98981
RB1.MCF-7.SRX2793578	-0.00052427	-0.0039085	-0.000630195	9.0032e-05	0.000237156	-0.000639783	-0.00153545	-0.00253741	1.98881
ONECUT2.22Rv1.SRX2731587	-0.000125392	-0.00222981	-0.000102447	-0.00162427	-0.000841445	-0.000491863	-0.00249825	-0.00157002	1.98601
SMARCA4.Neural_progenitor_cells.SRX5716470	4.08413e-05	-0.00315376	1.16231e-05	-0.00152794	-0.000340025	-0.000453253	-0.00248315	-0.00136287	1.98421
HDAC1.VCaP.SRX059709	-0.000491461	-0.00244136	0.00030024	-0.00172895	-0.000493514	-0.000659202	-0.00143047	-0.00175565	1.98248
SUMO2.VCaP.SRX769728	0.000653824	0.00190375	0.000447946	0.00150823	0.000650748	0.000999469	0.00160326	0.00111281	1.98088
FOXP1.VCaP.SRX595673	0.000643227	0.00188978	0.000468983	0.00111125	0.000743496	0.000498034	0.0012191	0.00114599	1.97658
ZNF366.Dendritic_Cells.SRX1614807	0.000453927	0.00216969	-0.00012262	0.00124442	0.000473469	0.00100868	0.00306483	0.00140351	1.97241
RCOR1.K-562.SRX150465	0.00044389	0.00146246	0.000655263	0.000914165	0.00107837	0.00114425	0.00093842	0.00123072	1.97116
AR.VCaP.SRX471850	0.00073633	0.00110626	9.4959e-05	0.00178431	0.000821738	0.000841292	0.00268364	0.000426107	1.96971
EGR1.A2780.SRX5673033	0.000120665	-0.00377486	0.000125455	-0.00139032	-0.000124083	-0.000891496	-0.00149747	-0.00145734	1.96757
BRD4.MCF-7.SRX5089553	-0.000468623	-0.00207199	-0.000612937	-0.000666684	-0.000389759	-0.000874004	-0.00191524	-0.0016744	1.96629
SMARCA4.MDA-MB-231.SRX1156534	-0.000728682	-0.00149473	-0.000418372	-0.00119736	-0.000750446	-0.000808936	-0.00135042	-0.00134797	1.96366
FOXA1.T-47D.SRX039146	0.000494504	0.00194998	0.00102105	0.00185356	0.00111269	0.00106585	0.00184689	0.000891312	1.96242
BRD4.22Rv1.SRX4824368	-6.67233e-05	-0.00324714	-0.000192369	-0.00181413	-0.000934657	-0.000657413	-0.00397437	-0.00197825	1.95999
SMARCC1.iPS_cells.SRX5234474	-0.000558188	0.00132058	-0.000380803	0.00107523	0.000742425	0.000967546	0.000701121	0.00106814	1.95796
E2F1.Wharton_Jelly.SRX1548207	-0.00116359	-0.00138923	-0.0003726	-0.00179595	-0.000683436	-0.00162913	-7.30794e-06	-0.00172862	1.95784
VDR.THP-1.SRX2319761	-0.00059764	-0.00173709	-0.000402115	-0.0012213	-0.000467602	-0.000620346	-0.00131504	-0.00127171	1.9555
KDM2B.hESC_H1.SRX3256862	0.000374263	0.00303393	0.000274008	0.00172904	0.00107212	0.000662153	0.00443553	0.00159223	1.95455
CEBPB.GM12878.SRX190306	0.000159389	0.00242847	0.000180689	0.00113871	0.000608624	0.00114458	0.00196192	0.00190163	1.95304
FOXA1.Prostate.SRX8406504	-0.000246149	-0.00173093	-0.000378791	-0.00144516	-0.000939215	-0.00152474	-0.00151252	-0.0013427	1.95183
MAX.Unclassified.SRX4220404	0.000210914	0.00181736	-5.22781e-05	0.00168548	0.000483507	0.0011705	0.00125369	0.00152339	1.94798
SMAD1.K-562.SRX097106	-0.00018683	-0.00292358	-0.000163069	-0.00147504	-0.000955827	-0.000309006	-0.00143962	-0.0019782	1.94479
FOXA1.Prostatic_Neoplasms,_Castration-Resistant.SRX8406528	0.000483723	0.00205274	0.000389877	0.00141851	0.000810451	0.000878383	0.000748136	0.00186725	1.94376
RELA.HUVEC.SRX425264	-0.000429878	-0.0011815	-0.000151025	-0.000970394	-0.000585488	-0.00176202	-0.0010944	-0.00248198	1.93984
CTCF.hESC_H9.SRX3288561	0.000393403	0.00267816	0.000637732	0.00187412	0.000731229	0.00153098	0.00115029	0.00216731	1.93422
FOXL2.HGrC1.SRX6957397	3.5663e-05	0.00179696	0.000294423	0.00103313	0.000590153	0.000568184	0.0025688	0.00223955	1.92977
ZFX.NOMO-1.SRX212643	0.000247973	0.00188189	2.52147e-05	0.00141327	0.000506545	0.00157455	0.000574333	0.00127058	1.9224
STAT3.MDA-MB-231.SRX2020841	-9.9217e-05	0.00258229	-0.000185522	0.00144886	0.000543374	0.00133316	0.00146452	0.00193821	1.92225
EGR1.Fibroblasts.SRX6596848	0.000161423	0.00217449	0.000240897	0.00146435	0.000882575	0.000617564	0.00209459	0.00149687	1.91773
TBP.Bronchial_tracheal_epithelial_cells.SRX4367442	8.02503e-05	0.00208218	7.40022e-05	0.00188096	0.000756158	0.00112718	0.0023554	0.00180398	1.91763
ZNF366.Dendritic_Cells.SRX1614810	-0.000436788	-0.00243254	-0.000553179	-0.00144423	-0.000476056	-0.000717687	-0.0016795	-0.00146036	1.91635
ESR1.Breast_cancer_cells.SRX2897211	0.000432089	0.00171512	0.00014662	0.00133459	0.000920792	0.000892916	0.00181152	0.00121122	1.91402
NFATC1.HUVEC.SRX335071	0.000165498	0.00303655	0.000124858	0.00190549	0.000654412	0.00129938	0.00237316	0.00256104	1.90446
EP300.MCF-7.SRX176883	0.000451976	-0.00225332	0.000331211	-0.000782321	-0.000310507	-0.00152886	-0.00161705	-0.00166846	1.90018
CREBBP.Keratinocytes.SRX7214027	0.000489165	0.00253314	0.000470035	0.000851977	0.000490213	0.000429498	0.001171	0.00217795	1.88822
BRD4.VCaP.SRX8089629	-0.000347205	-0.00188945	-2.27145e-05	-0.00163768	-0.000398222	-0.00113046	-0.00225682	-0.000884133	1.88737
YAP1.PC-9.SRX5887614	-9.10809e-06	0.00160679	0.000736866	0.000631126	0.000709077	0.000490124	0.00251135	0.001619	1.88687
CBFB.SKNO-1.SRX063912	-0.000374838	-0.00246166	-0.000125431	-0.00116383	-0.000952389	-0.000888829	-0.00137828	-0.00167942	1.88511
AR.LNCAP.SRX4411675	8.46572e-05	-0.0016858	0.000102976	-0.00104374	-0.000682533	-0.000276874	-0.00347355	-0.00118838	1.87923
SRSF4.Hep_G2.SRX4708015	1.63367e-05	-0.00172233	0.000441388	-0.00124247	-0.000778191	3.22572e-05	-0.00323085	-0.000634482	1.87903
TCF7L2.293.SRX094470	0.000223351	0.00294893	0.000102003	0.00118888	0.000836295	0.000333286	0.00164388	0.00162685	1.87764
AFF4.HeLa.SRX573033	-0.000129329	-0.00280465	-6.8812e-05	-0.00126392	-0.000525773	-0.000551135	-0.00211807	-0.00118902	1.86729
CREBBP.T98G.SRX018281	0.000302351	0.00155606	-1.29738e-05	0.00162885	0.000590504	0.00133371	0.000791566	0.00156332	1.86679
HSF1.U2OS.SRX690824	0.000446087	0.00228169	0.000299852	0.00137408	0.000625676	0.000514274	0.00288163	0.000924616	1.85707
ESR1.MDA-MB-231.SRX2578876	0.000166885	0.00220646	-9.70406e-05	0.00138359	0.000648001	0.00088283	0.00193879	0.00121296	1.85053
MCRS1.Hep_G2.SRX2708818	0.000257271	0.00193284	0.000331184	0.00101163	0.000753453	0.000498166	0.0027631	0.000985139	1.85046
TBP.Bronchial_tracheal_epithelial_cells.SRX4367432	0.000130461	0.00230832	-1.93869e-05	0.00184543	0.000679978	0.000964327	0.00241131	0.00176489	1.84553
PGR.Breast_cancer.SRX3229192	-0.000244411	-0.0016517	0.000227147	-0.00090935	-0.000530932	-0.00117413	-0.000885488	-0.00186829	1.84437
CREBBP.Keratinocytes.SRX7214025	0.000471863	0.00212193	0.000537079	0.00117386	0.000375244	0.000586563	0.00184386	0.0015726	1.84012
SOX2.hESC_H9.SRX1047413	3.1848e-05	0.00174982	0.000135249	0.00075945	0.000530621	0.00127202	0.00222497	0.00138796	1.83387
AR.LNCAP.SRX5286306	0.000103001	0.0023934	-0.000397934	0.00053023	0.000578426	0.0003232	0.0028739	0.00129889	1.8323
GTF2B.HeLa.SRX1136633	0.000322536	0.00166867	0.00059446	0.000233608	0.000554733	0.000878715	0.000861818	0.00156362	1.82917
JUN.MDA-MB-231.SRX1044413	0.000260755	0.0023871	-0.000105418	0.00187687	0.0005547	0.000653983	0.000823739	0.00278812	1.82819
RFX5.IMR-90.SRX186620	-0.000518042	-0.000824256	-0.000435233	-0.000544816	-0.000953797	-0.00138868	0.000706482	-0.00175884	1.82768
HMGB1.Lung_fibroblasts.SRX3585704	0.000218271	-0.00163253	-0.000145316	-0.000907665	-0.000846653	-0.000929493	-0.00125486	-0.00138129	1.82668
NR3C1.HASM2.SRX2609666	2.66374e-05	0.00327542	-0.000191513	0.0011275	0.000673939	-0.000227709	0.00147101	0.00183929	1.82496
CHD7.iPS_cells.SRX3581507	0.00019569	0.00160081	0.000211822	0.00112458	0.000398999	0.000950671	0.00110091	0.00109388	1.82352
PRDM11.U-2932.SRX497418	-0.000276763	-0.00153309	2.49775e-05	-0.000845361	-0.000808002	-0.00112488	-0.000949028	-0.00172959	1.82107
RAD21.293.DRX013191	0.000375039	-0.00217498	8.77061e-05	-0.00174046	-6.9679e-05	-0.00089357	-0.00291776	-0.00215859	1.81964
SMARCA4.MCF-7.SRX5172065	0.000313672	0.00141405	0.000482178	0.00115643	0.000720925	0.00104684	0.000739872	0.00116082	1.80487
HIF1A.RCC4.SRX4802348	-0.000160112	0.00233017	-4.45059e-05	0.00149051	0.000517844	0.000957393	0.0027334	0.00141655	1.80151
RELA.U2OS.SRX3638911	0.000186711	0.00200185	0.000168263	0.00121701	0.000587522	0.000942603	0.00201476	0.00157659	1.79879
ESR1.Breast_cancer_cells.SRX2897218	0.000430638	0.00162149	3.92999e-06	0.00127914	0.00062997	0.00117507	0.00166693	0.00144503	1.79289
HNF4A.Caco-2.SRX026268	0.000438922	0.00182287	0.000470717	0.00132883	0.000711608	0.00113196	0.000490623	0.00177462	1.79147
EP300.MCF-7.SRX5534863	0.000629516	0.00112759	0.000654205	0.00134901	0.000534399	0.000865637	0.00174176	0.00109282	1.79097
BRD2.VCaP.SRX471868	0.000123147	-0.00226145	0.000116969	-0.00150442	-0.000462179	-0.000314932	-0.00354612	-0.000412417	1.78744
WDR5.LoVo.SRX6764991	5.62604e-05	0.0016852	-0.000167591	0.00143847	0.000402787	0.000390154	0.00317743	0.00100226	1.78696
SMARCA4.Hep_G2.SRX3426557	0.000303783	0.00194986	-0.000188589	0.00104085	0.000602046	0.00115259	0.000338531	0.00100717	1.78646
SUPT5H.U2OS.SRX4169276	0.000328086	0.00160927	0.000184848	0.00112586	0.000693128	0.000953658	0.00132259	0.00168629	1.78496
CEBPA.U-937.SRX097095	0.000348024	0.00188019	0.000228586	0.00144439	0.000849722	0.000950715	0.00201623	0.00158434	1.78436
RELA.HUVEC.SRX294971	0.000664501	0.00259173	0.000469328	0.000857369	0.00100333	0.000720713	0.000430581	0.00110598	1.78347
BCL6.OCI-LY-7.SRX244191	-4.6424e-05	-0.00134773	-0.000497262	-0.000613335	-0.000815368	-0.000761075	-0.00199008	-0.00107836	1.77974
SFPQ.MCF-7.SRX593748	-0.000155322	-0.0018262	-0.000126773	-0.00116978	-0.000470983	-0.000987415	-0.000754846	-0.00129697	1.7751
PPARG.HT-29.SRX1538766	0.000528851	-0.00214724	4.31733e-06	-0.00104737	-0.000322649	-0.000212421	-0.00286547	-0.00125561	1.77306
NELFE.U2OS.SRX2378771	0.000319237	0.0017821	0.000361175	0.00125012	0.000949145	0.00106322	0.00155555	0.00159995	1.77243
TFAP2A.hESC_derived_trophoblast_cells.SRX3292076	-0.000670756	-0.00119499	-0.000621971	-0.000596114	-0.000643903	-0.00067771	-0.00122929	-0.000958042	1.77094
KDM1A.SH-SY5Y.SRX757046	0.0001934	0.00257178	-0.000281134	0.0011354	0.000303154	0.000665668	0.00226907	0.00114187	1.76763
ZFX.293.SRX3091916	-0.000354288	-0.000935797	-0.000336083	-0.00106904	-0.000549501	-0.000563467	-0.000466558	-0.00102026	1.76562
E2F6.A549.SRX190222	-0.000216753	-0.0027922	-0.000352946	-0.0012353	-0.000674794	-0.000499789	-0.00189605	-0.00145248	1.76506
RXRA.JMSU1.SRX3450331	-2.65972e-05	-0.001998	0.000223955	-0.00104774	-0.000303867	-0.000874176	-0.00217251	-0.000831164	1.76465
FOXM1.MCF-7.SRX185908	-0.000429706	-0.000901839	0.000766482	-0.00296521	-0.000362487	-0.00150767	-0.000861686	-0.00102263	1.76368
CBFB.Saos-2.SRX1533883	0.000339542	-0.00219569	0.000115105	-0.00123686	-0.000576014	-0.000677007	-0.000915971	-0.00116765	1.76357
MED1.HUVEC.SRX5236336	-0.000290091	0.00254024	-4.02422e-05	0.000890038	0.000348692	0.000367331	0.0026226	0.00131769	1.76201
ESR1.Ishikawa.SRX6027694	-0.000495949	-0.00147051	4.58312e-05	-0.00128725	-0.00056153	-0.00111641	-0.00264495	-0.000981046	1.76197
AR.LNCAP.SRX5729948	0.000304635	-0.00187735	0.000376643	-0.00079936	-0.000333488	-0.000298388	-0.00238231	-0.00129778	1.76179
KLF4.PDAC.SRX1389376	-6.34021e-05	0.00278417	-3.24258e-05	0.00108216	0.000453259	0.000555408	0.00188949	0.00204567	1.75974
ZFX.293.SRX7805360	-0.00033739	-0.000964025	-0.000327684	-0.00107709	-0.000537166	-0.000563643	-0.000459757	-0.00102271	1.7589
SPI1.K-562.SRX1431737	0.00010283	0.00260839	0.000106629	0.00141126	0.000854377	0.00123377	0.00220844	0.00219455	1.75869
STAT3.HCC1143.SRX2020848	0.000702011	0.00118817	0.000789739	0.000902854	0.000682375	6.91274e-05	0.00222817	0.00071138	1.75342
ATOH1.MKL-1.SRX5394928	-0.000226403	-0.00184617	-2.25318e-05	-0.00164234	-0.000205974	-0.000521107	-0.00235923	-0.000368839	1.75278
SUMO2.K-562.SRX895430	-0.000232328	-0.00186131	0.000176683	-0.00182498	-0.000707955	-0.00086478	-0.00169717	-0.00183325	1.74999
FOXA1.Prostatic_Neoplasms,_Castration-Resistant.SRX8406524	0.000383604	0.00222887	0.000541337	0.00111987	0.000637615	0.00071629	0.0012514	0.00112748	1.74826
IKZF1.Pre-B_ALL_.SRX625679	-0.000923508	-0.0012192	-0.000564664	-0.00134375	-0.000838987	-0.00152581	-0.000711422	-0.000872699	1.74226
IRF4.CAR-T_cells.SRX6800705	-0.000264228	-0.00226471	-0.00014398	-0.0013454	-0.00071031	-0.000448533	-0.00202533	-0.00110909	1.73659
NR3C1.HASM2.SRX2609661	-2.64092e-05	0.00192058	0.000279978	0.00114811	0.000634785	0.000537231	0.0027671	0.00108123	1.73431
AGO1.Hep_G2.SRX4708038	-0.000564563	-0.00198247	-0.000377199	-0.0010101	-0.000689786	-0.000702122	-0.00161023	-0.0011528	1.73347
HIF1A.PC-3.SRX3342252	-0.000166455	0.00190927	-0.000166704	0.00134215	0.000158281	0.000762736	0.0030346	0.000386912	1.73312
RAD21.T-47D.SRX3800730	0.000651126	0.0013712	0.000424568	0.000583025	0.000956938	0.000887923	0.00168642	0.000846016	1.7254
DEK.U-937.SRX685530	0.00057404	0.00163373	0.000356308	0.00109617	0.000389417	0.000185787	0.00287836	0.000641835	1.72405
CEBPB.Macrophages.SRX093190	-0.000174946	-0.00196999	-0.000206495	-0.00147811	-0.000346772	-0.000551941	-0.00160474	-0.00185339	1.72185
RARA.iPS_derived_chondrocytes.SRX6039041	6.11448e-05	0.00168161	-0.000121899	0.000728972	6.83937e-05	0.000617603	0.00331346	0.000615095	1.71967
PBXIP1.Chondrocytes.SRX2941476	-0.000324623	-0.00231422	-0.000276078	-0.000738108	-0.00080058	-0.000712972	-0.00128175	-0.00099998	1.71856
AR.VCaP.SRX471856	0.000592624	0.00198196	0.000544041	0.00082677	0.000786449	0.000315637	0.0019315	0.000716977	1.7168
TCF7.Breast_organoids.SRX5794313	0.000108126	0.0016832	-5.11537e-06	0.00114972	0.000676412	0.00114878	0.00133422	0.00149407	1.71072
BRD4.PC-9.SRX2267458	0.000438891	0.00237029	0.000177857	0.00175092	0.000947128	0.00110992	0.0021552	0.0016567	1.70897
SETDB1.K-562.SRX150677	0.000577006	0.00309444	-0.000131347	0.00115141	0.000756115	0.000449538	0.00264167	0.00136994	1.70827
FOXA2.PANC-1.SRX4677288	0.000530528	0.00209301	6.72822e-05	0.00123855	0.00089483	0.000733801	0.00229355	0.00195337	1.70607
SUMO1.WI-38.SRX204172	0.000323867	-0.0019107	0.000432854	-0.00110321	-0.000335143	0.000140183	-0.00359759	-0.000982135	1.7051
BCL11A.GM12878.SRX100433	-0.000298833	-0.00140674	-0.000567469	-0.000922538	-0.000758951	-0.000699303	-0.000955255	-0.00171419	1.70475
AR.293.SRX433194	-0.00018039	-0.00196124	0.000208354	-0.00110197	-0.000884938	-0.000221458	-0.00150659	-0.000757327	1.70358
HOXB13.Prostate.SRX8406300	7.15426e-05	-0.00165985	-0.000113469	-0.00102066	-0.000291062	-0.000800889	-0.0023997	-0.00134107	1.70273
ESR1.T-47D.SRX8861821	7.31878e-05	-0.00275281	-0.000119301	-0.00144434	-0.000800965	-0.000634421	-0.0017436	-0.00176632	1.70244
JARID2.iPS_cells.SRX317609	0.000215847	-0.00185919	-2.9828e-05	-0.00185856	-0.000555175	-0.000647164	-0.00196141	-0.000873321	1.70128
EP300.Lung_fibroblasts.SRX212185	-0.000350652	-0.0011573	-0.000415762	-0.00122765	-0.00088849	-0.00125791	-0.00108008	-0.000901752	1.69952
SUPT6H.HCT_116.SRX5771378	0.000202069	0.00271973	0.000289526	0.00129858	0.000282981	0.000612315	0.00188077	0.000801167	1.69843
HDAC2.Erythroid_progenitors.SRX687555	0.00041298	-0.00158104	0.000626148	-0.00114904	0.00020221	-0.000158789	-0.00166714	-0.00124952	1.6966
KDM4C.KYSE-150.SRX424010	0.000167554	0.00265395	0.000117709	0.00141514	0.000835281	0.000991303	0.00206468	0.00165244	1.69559
BRD4.Mutu.SRX2795362	-0.000282617	-0.00270618	-5.79255e-05	-0.00121221	-0.000525987	-0.000689097	-0.00132762	-0.00141664	1.69154
YY1.HuH-7.SRX2708829	-0.000232267	-0.00207274	-0.000152637	-0.000980571	-0.000536031	-0.00103513	-0.00197197	-0.00142297	1.69105
NR3C1.HASM2.SRX2609667	0.000385303	0.00184208	0.000196281	0.00135148	0.000408668	0.000525515	0.00319301	0.000982679	1.69089
HSF1.U2OS.SRX690823	0.000303484	0.00262636	2.65075e-05	0.00136039	0.000322253	0.000701888	0.00212664	0.00110593	1.68941
SMARCA4.Neural_progenitor_cells.SRX5075169	-0.000100003	-0.001868	-5.91815e-06	-0.00142823	-0.000617843	-0.000374897	-0.00270615	-0.00111673	1.68737
JUND.T-47D.SRX190174	-0.000290631	-0.00264236	0.000209822	-0.000848961	-0.000805148	-0.000443694	-0.000654483	-0.00133701	1.685
RBBP5.K-562.SRX116441	-0.000259514	0.00183756	3.50595e-05	0.00117557	0.000315115	-0.000112897	0.00224404	0.00122647	1.68304
ZFX.293.SRX3091917	-0.000229815	-0.00128849	-0.000405661	-0.000965712	-0.000529106	-0.000608349	-0.00025577	-0.00107927	1.68179
BRD4.VCaP.SRX8089624	-0.000154033	-0.00207375	5.61539e-05	-0.0012004	-0.000407449	-0.000775267	-0.00165464	-0.0013093	1.68076
JUND.MCF-7.SRX190348	-6.41149e-06	0.00192375	0.000158054	0.00146	0.000393681	0.0011742	0.00135617	0.00146636	1.67824
RELA.SGBS.SRX813774	0.000138586	-0.00177537	0.000212842	-0.000989969	-0.000339834	0.000425976	-0.00332503	-0.000275127	1.67615
ZFX.293.SRX7805361	-0.000213305	-0.00131658	-0.000397267	-0.000972229	-0.000516741	-0.00060952	-0.000246374	-0.00108285	1.67518
HNF4A.HCT_116.SRX748433	0.000321337	-0.00177808	0.000394136	-0.000797837	8.9261e-05	9.18162e-05	-0.00269812	-0.000942739	1.67343
STAT3.SW_480.ERX3579649	0.000869018	0.00150315	0.000804283	0.00123629	0.000716858	0.000536726	0.00281928	0.000343676	1.66558
CHD4.Glioblastoma.SRX377963	0.000238765	0.00173518	0.000211808	0.00147081	0.000397037	0.000730535	0.00121845	0.00057519	1.66014
CTCF.IMR-90.SRX5290912	0.000281071	-0.00300308	-0.000177796	-0.00114821	-0.000334973	-0.000363905	-0.00372717	-0.000938006	1.65682
PAF1.HCT_116.SRX2731316	-0.000517934	-0.00137126	-0.000323478	-0.00163606	-0.000946972	-0.000235137	-0.00241081	-0.000578495	1.65411
MAX.NCI-H128.SRX129107	0.000159777	0.00229438	-2.05047e-05	0.00100876	0.000539902	0.000689907	0.00201099	0.00187386	1.64908
RELA.HuH-7.SRX2270127	0.000196746	-0.00190869	7.81052e-05	-0.000835088	-0.000631578	-0.000788094	-0.001261	-0.0017122	1.64869
KDM1A.hESC_derived_pancreatic_cells.SRX3271016	-0.000602874	-0.000684408	-0.000482594	-0.000949916	-0.00050857	-0.000778287	-0.00151368	-0.00112208	1.64482
C17orf49.HeLa.SRX023657	0.00034541	0.00166952	0.000182902	0.00128542	0.000696951	0.00114032	0.00206387	0.0012975	1.63294
EZH2.Peripheral_blood_mononuclear_cells.SRX4212593	0.000152626	0.00147615	0.000291635	0.000979592	0.000643027	0.00141242	0.000492416	0.00111008	1.63101
NR3C1.BEAS-2B.SRX5289962	0.000292093	0.00260968	0.000321553	0.00195002	0.00101673	0.00109423	0.00318463	0.00170619	1.63086
SMC3.K-562.SRX150390	-0.000567951	-0.00269551	-0.000350318	-0.00142321	-0.000593048	-0.00108306	-0.001931	-0.00160631	1.63085
SRF.HEL.SRX3837518	0.000155677	-0.000808707	-0.000526699	0.000143114	-0.00101241	-0.000983961	-0.00239286	-0.000521664	1.62972
E2F7.IMR-90.SRX180825	-0.000196897	-0.00288186	-0.000133178	-0.000227953	-0.000382515	-0.000534669	-0.000982115	-0.00192717	1.62749
MBD3.HeLa.SRX1674506	-0.000520217	0.00158085	-4.04842e-05	0.00172168	0.00028333	0.000712907	0.00244031	0.00113622	1.62713
JUN.GM07492.SRX7277180	0.000222252	0.00177281	6.56377e-05	0.00134551	0.00041231	0.000632732	0.00187395	0.0010479	1.62567
MYCN.CHP-134.SRX5662026	-0.000288629	0.00162148	0.000235802	0.000949599	0.000762362	0.000666167	0.00192021	0.0013492	1.62551
TCF7.Breast_organoids.SRX5794310	9.93522e-05	0.00153525	-0.00045307	0.00115334	-0.000194887	0.000574091	0.00146396	0.00138992	1.62419
EZH2.LNCAP.SRX3452545	8.20111e-05	0.00110284	-0.000329609	0.00143948	0.00050862	-1.54723e-05	0.00244752	0.000531485	1.62365
ESR1.Tumour_tissues.SRX371437	-0.000145894	-0.00224633	-6.80675e-05	-0.0012914	-0.000561217	-0.000437449	-0.00323639	-0.00104612	1.62239
HIF1A.LNCAP.SRX4108918	3.88814e-06	0.00211199	-0.00011154	0.00133805	0.00047479	0.000778695	0.00191454	0.00151578	1.62204
SS18.SYO-1.SRX3927307	0.00045774	0.00167738	0.000243908	0.00137017	0.000654488	0.000688534	0.00178063	0.000793545	1.62034
JUN.BT-549.SRX268299	-0.000221387	0.00186066	0.000166045	0.00106969	9.49268e-05	0.000502274	0.00263271	0.0013147	1.61947
E2F1.Unclassified.SRX334266	-0.000783279	-0.00160315	-0.00037062	-0.00159591	-0.000600476	-0.000974888	-0.000814603	-0.00133513	1.61917
SMARCB1.MCF-7.SRX5089439	0.000388107	0.0017111	0.000320515	0.00110896	0.000321792	0.000356528	0.00061203	0.00181797	1.61856
SMARCA4.B-Lymphocytes.SRX170356	0.000222112	-0.00134647	-0.000367629	-0.000874502	-0.000677152	-0.00109443	-0.00167357	-0.00074449	1.61658
ESR1.MCF-7.SRX2513520	-0.000206907	0.00326809	-0.000424709	0.00175734	0.000512724	0.000349118	0.00281379	0.00203837	1.61414
NR2F2.MCF-7.SRX6027754	0.000199199	0.00234942	0.000167558	0.00130619	0.000868099	0.000370347	0.00184126	0.00113005	1.61377
NCAPG.MCF-7.SRX730438	0.000160323	0.00143742	-0.000248698	0.00154066	0.000539233	0.00121789	0.00102611	0.00154442	1.61161
KDM2B.hESC_H1.SRX3256875	0.000203763	0.00237844	0.00062551	0.00164715	0.00134797	0.000733211	0.00406223	0.0011465	1.6107
PGR.Breast_cancer.SRX3229189	-0.000399676	-0.001973	-1.6687e-05	-0.00106586	-0.000411912	-0.00109463	-0.00163796	-0.00141036	1.61056
HDAC1.VCaP.SRX059710	-0.000409821	-0.00140994	0.000102367	-0.0013879	-0.000389103	-0.000913007	-0.000874567	-0.00175956	1.60872
EGR1.Macrophages.SRX7902979	0.000382834	0.00302871	0.000268972	0.00129191	0.000354898	0.000662358	0.0016615	0.00129829	1.60678
NR3C1.BEAS-2B.SRX5289971	1.28354e-05	0.00253576	2.96749e-05	0.00163844	0.000532781	0.000990467	0.0024857	0.00161392	1.60049
TP63.Mammary_glands.SRX3734314	3.5562e-06	0.00137073	0.000227104	0.00119189	0.00074009	0.00179344	0.00114986	0.00167117	1.59897
EBF3.SK-N-SH.SRX2382329	0.00019154	0.0015212	0.000235165	0.000961994	0.000434194	0.000685412	0.0013144	0.00102345	1.59685
STAT2.K-562.SRX150549	-0.000379071	-0.00134159	-6.94521e-05	-0.00154451	-0.000805407	-0.000286142	-0.00202536	-0.00115251	1.5934
SMARCA4.Neural_progenitor_cells.SRX5716464	-0.000390215	-0.00138417	-0.000160431	-0.000716508	-0.000398274	-0.00122874	-0.00105345	-0.00116783	1.59061
EP300.RCH-ACV.SRX2043231	1.09288e-05	0.00209085	-9.25798e-05	0.000903427	0.000490594	0.000453815	0.0022223	0.00113158	1.58681
XBP1.LNCAP.SRX4941321	-0.000256484	-0.00340958	-0.000310488	-0.00137153	-0.000173602	-0.000126196	-0.00381278	-0.00126609	1.58471
RBPJ.GSC8.SRX2242953	0.000497451	0.00182057	0.000246983	0.00117325	0.000612903	0.000785053	0.000797109	0.00119428	1.58462
JUN.CAR-T_cells.SRX6800708	0.0005652	0.00229782	7.11166e-05	0.000397879	0.000736003	0.000339098	0.00181343	0.00132367	1.58434
TAF7.K-562.SRX100452	-0.000119198	-0.00199976	-0.000213086	-0.00117412	-0.000291801	-0.00085818	-0.00171904	-0.00131737	1.58231
ESR1.MCF-7.SRX4451217	0.000357057	0.00184406	0.000488852	0.000842569	0.000569707	0.000556016	0.00226698	0.00114316	1.57862
CEBPB.Hep_G2.SRX190234	-0.000260358	-0.00139791	8.95135e-05	-0.00162681	-0.00075729	-0.000807533	-0.00275223	-0.00083258	1.57791
FOXA1.MCF-7.SRX371480	0.00020737	-0.0021257	-0.000192024	-0.00121184	-0.000333722	-0.000787492	-0.00202819	-0.00182682	1.57528
CSNK2A1.LNCAP.SRX610775	-0.000242744	-0.00148415	-0.000348013	-0.00044328	-0.00084271	-0.00100806	-0.000492977	-0.0011527	1.57462
SUZ12.iPS_cells.SRX5234468	0.000561613	0.00173013	0.000581897	0.000904024	0.000732847	0.000558523	0.0017548	0.000486532	1.5735
MYC.293.SRX3422687	0.000166101	0.00233357	0.000656969	0.000521434	0.000642744	0.000323222	0.00172542	0.000634117	1.57287
ESR1.MCF-7.SRX3110724	-0.000287795	-0.00235728	-0.000162955	-0.00138692	-0.000706099	-0.000976675	-0.0025645	-0.00208993	1.56962
ESR1.MCF-7.SRX5534831	-8.34338e-05	0.0022964	0.000221729	0.000946756	0.000438711	0.000795531	0.00114374	0.00185701	1.56852
XRN2.DLD-1.SRX7677740	-0.000605743	0.000268813	-0.000363797	-0.000904559	-0.000971253	-0.000956221	-0.00106429	-0.000732561	1.56826
BRD4.SK-MEL-147.SRX2537518	-0.000155595	0.00237384	-6.54897e-05	0.00120468	0.000116216	0.000536521	0.00229423	0.00146038	1.56611
EP300.iPS_cells.SRX2671806	-0.000632607	-0.00178886	-0.000193807	-0.000817161	-0.000411549	-0.000703115	-0.00153735	-0.000604029	1.56582
SMARCC1.Small_cell_ovary_carcinoma.SRX4473687	0.000290897	0.0018565	-1.23808e-05	0.0015099	0.000493563	0.000817982	0.00159357	0.00145441	1.56564
BRPF3.RKO.SRX796085	0.000245674	0.00207596	0.000120852	0.00172381	0.000573841	0.00106319	0.000971692	0.00146168	1.56483
C17orf49.HeLa.SRX023651	9.80033e-05	-0.00257781	0.000180494	-0.000938727	-0.000285017	-0.000956279	-0.00142051	-0.00108354	1.56461
GATA3.T-47D.SRX2871344	-0.000409778	-0.00202622	-0.000219408	-0.000767539	-0.000532927	-0.000735656	-0.00203428	-0.00144445	1.56347
BRD4.HCC1395.SRX1131549	-2.35901e-05	0.00253325	1.98376e-05	0.0011731	0.000444252	0.00080684	0.00230431	0.00143196	1.56255
SMARCA4.A549.SRX5982343	-0.00048083	-0.00163435	-0.000163993	-0.00138368	-0.000914665	-0.000867497	-0.00178222	-0.00106841	1.56026
ESR1.MCF-7.SRX2881002	0.000202048	0.00255101	0.000307793	0.00124482	0.00113787	0.00110269	0.00182733	0.00189411	1.56025
CDK9.A-375.SRX5501661	0.000295778	0.00186283	0.000187381	0.000962105	0.000466993	0.000822813	0.00133103	0.00116583	1.55986
FOS.CFPAC-1.SRX4677295	-0.000278364	0.00150831	-0.000121043	0.00116608	-2.2236e-05	-0.000794766	0.00207911	0.000237899	1.55647
STAT3.MDA-MB-157.SRX2020839	-0.000131627	-0.00163957	-0.000142372	-0.00116469	-0.000631088	-0.000562645	-0.00137295	-0.00155086	1.55641
GATA3.T-47D.SRX2871345	9.04661e-05	-0.00238264	-6.2823e-05	-0.00135039	-0.000360525	-0.000726138	-0.00186486	-0.00157977	1.54952
SMARCA4.Aska.SRX3468010	0.000298977	-0.00177632	-0.000240316	-0.00027427	-0.000611634	-0.00103291	0.000326023	-0.00113694	1.54908
REST.PANC-1.SRX190315	-0.000301552	-0.000833044	-0.000837461	-0.00116574	-0.000664106	-0.000520218	-0.00198877	-0.00111568	1.54856
SMARCA4.A549.SRX5982340	-0.00031671	-0.00172823	-0.000294444	-0.00119377	-0.000599154	-0.00093347	-0.00132091	-0.00127047	1.54674
E2F4.HeLa.SRX150445	-0.000432087	-0.00194807	-0.000320243	-0.00127975	-0.000536001	-0.00097183	-0.00228104	-0.00103981	1.54664
EP300.HCT_116.SRX5313208	-0.000283714	-0.000656846	-0.000438032	-0.000952598	-0.000524857	-0.000891747	-0.00139954	-0.000551789	1.54553
ZBTB17.LS-174T.SRX648242	0.000189646	-0.00153269	-0.000484607	-0.00156212	-0.00014076	-0.000902753	-0.000915848	-0.000859705	1.54381
FOSL2.SK-MEL-147.SRX3367141	0.000313741	0.00156459	0.000347961	0.00135788	0.000367367	0.000777495	0.00138902	0.00118374	1.53866
KDM2B.hESC_H1.SRX3256876	0.000104381	0.00259435	0.000345588	0.00178618	0.000976431	0.000417611	0.00436993	0.00147606	1.53668
FOXA1.Unclassified.SRX3001605	-0.000510071	-0.000790713	-0.000480739	-0.000745959	-0.000743182	-0.000782609	-0.000706652	-0.000790582	1.53213
BRD2.SK-MEL-147.SRX2537516	-0.000110996	0.00280401	-1.62055e-05	0.00134754	0.000515079	-0.000213955	0.00414282	0.00126135	1.53066
ONECUT2.22Rv1.SRX2731586	-0.000425837	-0.00173997	-0.000301754	-0.00112244	-0.000703486	-0.000528806	-0.00152901	-0.00100387	1.52949
NR3C1.BEAS-2B.SRX5289961	2.70752e-05	0.00292369	0.00039015	0.00186513	0.001057	0.00107467	0.00340482	0.00175496	1.52947
TP53BP1.hESC_H9.SRX4727911	6.81783e-05	0.00192701	0.0001921	0.00107613	0.000623724	0.000740243	0.00201297	0.00162413	1.52667
AR.Prostate.SRX8406424	-6.62959e-05	-0.00177588	-0.000130526	-0.00134231	-0.00046058	-0.000191282	-0.00257246	-0.000767167	1.52485
SMARCA4.Endometrial_epithelial_cells.SRX5195729	0.00030196	0.00122488	0.000258421	0.00134884	0.000884067	0.000578069	0.00164376	0.00105519	1.52464
NR2C2.WI-38.SRX268883	-8.41235e-05	0.002759	0.000436721	0.00113403	0.00077272	0.00116884	0.00245558	0.00114793	1.52371
ESRRA.BT-474.SRX1473609	0.000573897	0.000560357	-0.000195916	-0.000441106	0.00082886	2.62697e-05	-0.00404116	0.000542782	1.52361
CHD1.Mesenchymal_stem_cells.SRX2268290	0.000434719	0.00130614	0.000198925	0.00101921	0.000468529	0.00125178	0.000476907	0.0013538	1.52071
ZEB1.MDA-MB-231.ERX3507564	0.000384835	0.000871028	0.000285338	0.000539925	0.000848507	0.000490828	-0.00125376	0.00139365	1.52036
AR.LNCAP.SRX5577156	-0.000403771	-0.00136274	-0.00034184	-0.0012255	-0.000682767	-0.00094748	-0.00101398	-0.000994039	1.51973
SETD1A.Erythroblasts.SRX4046309	0.000120319	0.00230682	0.000241583	0.00104964	0.000537046	0.000682415	0.00137341	0.00114155	1.51456
EZH2.RCH-ACV.SRX6608390	0.000279469	0.000449386	0.000333044	0.000838591	0.000577337	0.0010616	0.000843761	0.00124661	1.51178
SMARCA4.Hep_G2.SRX3089110	-0.000269601	-0.00167466	-0.000101363	-0.000594682	-0.000514713	-0.00098317	-0.00119834	-0.00093411	1.50999
BRD3.U2OS.ERX1981983	7.64918e-05	0.00134653	5.90359e-05	0.00126392	0.000293376	0.000740133	0.00139149	0.00145158	1.50633
NR3C1.HASM2.SRX2609659	-4.39625e-05	0.00209485	0.000190291	0.00107816	0.000640033	0.000347926	0.00165174	0.00115924	1.5044
NETO2.U-937.SRX5409711	0.000373594	0.00208246	0.000406136	0.000957716	0.000799857	0.000233029	0.000109102	0.00103222	1.50353
TET2.Jurkat.SRX2513053	-0.000481979	-0.00139452	-0.000320342	-0.0013996	-0.000571297	-0.00104448	-0.000708313	-0.0011837	1.50308
TCF7L2.HCT_116.SRX094469	0.000359159	0.00165838	0.000211771	0.00110822	0.000678106	0.00089806	0.00103442	0.0011183	1.50297
ESR1.Ishikawa.SRX2901939	-2.48435e-06	-0.00175212	0.000399985	-0.00130728	-0.000398002	-0.00075004	-0.00170907	-0.00113513	1.5026
HDAC2.MM_1S.SRX2140211	-3.64729e-05	0.00173745	5.6486e-05	0.00113673	0.000691212	0.000721012	0.00110668	0.00111258	1.50232
BRD3.VCaP.SRX471872	9.87021e-06	0.00187358	0.000343038	0.000572265	0.000398012	0.00110614	0.000962715	0.00156549	1.50227
ERG.VCaP.SRX1629251	-0.000254572	-0.00162205	-0.000346608	-0.000922167	-0.00065636	-0.000876987	-0.00126632	-0.000993261	1.50154
CBFB.U-937.SRX265237	2.66665e-06	-0.00142284	0.000202292	-0.00073909	-0.000434597	-0.000781935	-0.00251706	-0.00107615	1.49976
RELA.GM15510.SRX017879	0.000357652	0.00170487	9.85492e-05	0.00105334	0.000467647	0.000863954	-6.37734e-06	0.0020826	1.49587
KMT2A.Unclassified.SRX2281255	0.000201257	0.00229944	0.000101829	0.00120607	0.000829479	0.000774029	0.00200436	0.00129076	1.4957
BHLHE40.Hep_G2.SRX100528	-8.08464e-05	-0.0015547	-0.000236495	-0.0013093	-0.000489842	-0.000910303	-0.00105154	-0.000986246	1.49506
AR.Prostate.SRX8406417	0.000208758	-0.00150438	0.000335849	-0.000927394	2.42066e-05	-0.000615663	-0.00167631	-0.00116399	1.4944
ATXN7L3.HCT_116.SRX4937327	0.000283918	-0.00122788	0.000105128	-0.000891637	-0.000568759	-0.000747985	-0.00242148	-0.000634826	1.49306
STAT3.SW_480.ERX3579651	0.000488846	0.0016636	0.000736455	0.000952251	0.00084415	0.000673008	0.0021789	0.000555489	1.49209
RXRA.UPR9.SRX014784	-0.000282687	0.0017088	0.000164049	0.000855031	0.000510479	0.000841382	0.00107888	0.000750754	1.49182
IKZF1.NALM-6.SRX235030	0.000126726	-0.00120727	-0.000413257	-0.000916732	-0.000806291	-0.000615297	-0.000669964	-0.00140717	1.49167
HAP1.KBM-7.SRX6840507	-0.000435436	-0.0021059	-0.000290495	-0.00118754	-0.000825518	-0.00112379	-0.00120014	-0.00148514	1.48817
KLF4.Keratinocytes.SRX543181	0.000165169	0.00191753	8.03848e-05	0.000904429	0.000352464	6.25883e-05	0.00219106	0.00136087	1.48722
KDM5B.SUM_185PE.SRX265422	0.000269458	-0.0013179	-3.57206e-05	-0.00120332	-0.000327145	-0.000483628	-0.00172854	-0.00120787	1.48597
ESR1.FULR.SRX3285599	-8.21441e-05	-0.00212296	-0.000259823	-0.00104377	-0.000643422	-0.0006306	-0.000417459	-0.00151083	1.48435
BRD4.HUVEC.SRX425253	0.000156797	0.00163954	-5.29203e-05	0.00110699	0.000462471	0.000849158	0.000887782	0.00140345	1.48423
EP300.Heart.SRX099629	0.000565788	0.00180555	-2.66046e-05	0.00115637	0.000395946	5.00004e-05	2.56235e-05	0.00119923	1.48369
TEAD4.SK-MEL-147.SRX3367142	-5.79842e-05	0.00185611	-8.83075e-05	0.000726222	0.000279846	0.000838828	0.00142662	0.00149643	1.48317
ZNF768.RAJI.SRX3797277	0.000565684	-0.000149076	0.000500371	-0.000512015	0.000383038	0.000537201	-0.00262418	-0.000213935	1.48051
SPI1.Dendritic_Cells.SRX5574363	-8.31462e-06	0.00245625	-3.01364e-06	0.0015998	0.000973895	0.000776979	0.00267968	0.00119264	1.47857
MAFG.LoVo.ERX159254	0.000135516	0.00146129	-0.000104979	0.00110982	0.000690907	0.000642685	0.000571792	0.0015662	1.47573
MITF.Hermes_3C.SRX7368251	-2.87222e-05	-0.00166126	-0.000400624	-0.000204494	-0.000550951	-0.00059447	-0.00189538	-0.000789329	1.47526
FOXA1.Ishikawa.SRX2982413	-5.94643e-05	-0.00206764	0.000323053	-0.00211246	-0.000546101	-0.000399351	-0.00270429	-0.00123624	1.47491
FOXA1.CFPAC-1.SRX1389379	-0.000107831	0.00253057	-7.41489e-05	0.00189311	0.000201715	0.000473936	0.0011202	0.00223473	1.47426
ARNT.A549.SRX4672369	-4.56409e-06	-0.00276058	-2.5702e-05	-0.00141899	-0.000530573	-0.000751721	-0.00166173	-0.00122756	1.47059
BRD1.hESC_HUES64.SRX3230265	-0.000892409	0.00139858	-0.000555569	0.000265532	-0.000352611	-0.000316831	0.000658878	0.00037765	1.46976
RELA.BJAB.SRX4401061	0.000322706	0.000510597	0.000593166	0.000753068	0.000567337	0.000940946	0.00159603	0.000676663	1.46972
FOXA2.A549.SRX2368897	-0.000185313	-0.0022577	8.37242e-05	-0.00113822	-0.000822703	-0.000569326	-0.00233453	-0.00114589	1.46958
HMGB2.Lung_fibroblasts.SRX2765967	-8.34307e-05	-0.00189082	5.27576e-06	-0.000531123	-0.000533097	-0.000534703	-0.00153937	-0.00114815	1.46629
TP53BP1.hESC_H9.SRX3472375	0.000379499	0.0016814	0.000227295	0.0010098	0.000137357	0.000863427	0.000828934	0.00109821	1.46453
AR.VCaP.SRX099182	3.36769e-06	-0.00123884	-0.000258869	-0.000618596	-0.000790963	-0.000627929	-0.00110974	-0.00147531	1.46418
ESR1.MCF-7.SRX2881004	-0.000345908	-0.00208675	-0.000294716	-0.00108648	-0.000619209	-0.00112824	-0.00194197	-0.00153311	1.46301
BRD4.J-Lat_A72.SRX2937351	6.05917e-05	-0.0017099	-8.33857e-05	-0.00103251	-0.000290314	-0.000303151	-0.00211301	-0.000810217	1.46298
SMAD3.H69.SRX7719081	0.00015328	0.00291186	0.000342377	0.00166752	0.00100236	0.00164403	0.00265713	0.00240272	1.46194
REST.HL-60.SRX190210	-2.70137e-05	-0.00189222	-0.000118741	-0.00151712	-0.000453246	-0.000728521	-0.00254947	-0.0011344	1.45764
SUZ12.CAL-51.SRX2900155	0.000149456	0.00185933	-5.53743e-05	0.00131278	0.000214551	0.00066913	0.000970512	0.001174	1.45665
CDYL2.MCF-7.SRX8321655	0.000193294	0.0018877	0.00018412	0.000906956	0.00094669	0.000610516	0.00149248	0.00116783	1.45602
EZH2.iPS_cells.SRX317602	0.000398142	-0.00190857	1.358e-05	-0.00128184	-0.00034712	-0.00102406	-0.000299228	-0.00148207	1.45041
MAFG.LoVo.ERX159253	-6.9535e-05	0.00234432	7.09572e-05	0.00107027	0.000389758	0.000681917	0.000884386	0.00127393	1.44938
ARID1A.hESC_H9.SRX7036324	-0.00019677	-0.0013233	-0.000160491	-0.000744429	-0.000572401	-0.000467056	-0.0011011	-0.000661789	1.44756
RUNX1.PBMC.SRX2963102	-0.000373158	-0.00211692	-0.000100706	-0.00101308	-0.000371365	-0.000860945	-0.00103856	-0.00138582	1.44528
SMARCA4.MCF-7.SRX5089420	-0.000463678	-0.000886813	-0.000619863	-0.00031064	-0.000614169	-0.000631021	-0.00192796	0.000329812	1.43963
FOXA2.PANC-1.SRX5504128	6.85243e-05	-0.00213811	-0.000339617	-0.00169298	-0.000546342	-0.000759845	-0.001496	-0.000942484	1.43907
ESR1.MCF-7.SRX4451216	0.000208986	0.00178577	6.64178e-05	0.00106993	0.000570082	0.000909424	0.00152641	0.00114995	1.43768
CTCF.hESC_HUES64.SRX3482872	-0.000230734	-0.00117014	-0.000163768	-0.00110853	-0.000239001	-0.00119802	-0.00184541	-0.00209312	1.43678
ARID1A.MCF-7.SRX5089391	0.000362356	0.00137276	0.000312042	0.000973464	0.000308409	0.000665305	0.00186472	0.000900364	1.43551
MAX.MDA-MB-468.SRX1757996	0.0003442	0.00162743	0.000174097	0.00127674	0.000447962	0.00045259	0.00164867	0.000789812	1.43442
TP63.Mammary_glands.SRX3734319	0.000412494	0.00105336	0.0001163	0.00114525	0.000792931	0.00119121	0.000619851	0.00143015	1.43433
PDX1.iPS_derived_pancreatic_cells.SRX3395151	-0.000419626	-0.00206436	-7.94254e-05	-0.00054745	-0.00022814	-0.000634003	-0.00260713	-0.00039119	1.43227
AFF1.NCI-H2171.SRX3873707	-0.000726373	-0.00114165	-0.000348965	-0.000367236	-0.000374115	-0.00102092	0.00016228	-0.000891928	1.43209
SMARCA4.Mel270.SRX5212357	-0.000121491	-0.00149388	-0.000193123	-0.000826163	-0.000510815	-0.00041277	-0.00188691	-0.000848162	1.43198
LMNA.GM07492.SRX6582170	0.000142641	0.00137107	0.000132643	0.000366815	-0.000259152	-0.000857647	0.00299822	7.31463e-05	1.43126
POU5F1.BJ.SRX2431535	2.56526e-05	0.00162353	0.000214239	0.00075474	0.000416323	0.000392887	0.0022486	0.000979327	1.43107
WDR5.K-562.SRX4170712	-0.000250919	0.00199931	0.000117544	0.00143525	-1.20675e-06	0.000715992	0.00213272	0.00152695	1.43067
RAD21.T-47D.SRX4792909	-0.000141267	-0.00177267	-0.000181474	-0.00110795	-0.000582098	-0.000626321	-0.00147701	-0.000928927	1.43019
ESR1.Tumour_tissues.SRX371430	0.000667905	-0.00276677	-8.07082e-05	-0.000271926	-7.63219e-05	-0.000439846	-0.00155797	-0.000280122	1.4295
ILF3.K-562.SRX3142682	0.000125255	0.00169759	0.000286158	0.000920017	0.000621899	0.000837322	0.00215182	0.00109963	1.429
XBP1.Hs_578T.SRX384491	0.000137042	-0.0024513	-0.000416749	-0.000561161	-5.54533e-05	0.000429607	-0.00402904	0.000231074	1.42861
BRCA1.GM12878.SRX150457	-0.000198985	-0.00228816	-0.000190203	-0.00136726	-0.000693091	-0.00124149	-0.000974169	-0.0021633	1.42784
MED26.293.SRX4819826	-1.12187e-05	-0.00126226	-0.000231453	-0.000352678	-0.000564108	-0.000597892	-0.00262813	-0.00125661	1.42777
EHF.RWPE-1.SRX4059544	0.000270674	0.00169668	0.000350715	0.000816111	0.000882384	0.000727119	0.00120958	0.0012598	1.42747
MYC.NCI-H2171.SRX189240	-0.000287323	-0.00123677	-0.000299812	-0.000841907	-0.000628409	-0.000865721	-0.00126285	-0.00114448	1.42676
HOXB13.Prostate.SRX8406535	0.000833599	-0.00152963	0.000564401	-0.000330202	-0.00043249	-0.000261682	-0.00128343	-0.000865001	1.4256
TAF2.hESC_H1.SRX011575	0.000119745	-0.000769343	-3.5863e-05	-0.000776552	-0.000661674	-0.00104588	0.000870168	-0.00146577	1.42535
MECP2.HCT_116.SRX295039	-4.87041e-05	-0.00196279	-0.000106502	-0.000938205	-0.000591448	-0.000640035	-0.00222838	-0.000905627	1.42487
SMARCB1.iPS_cells.SRX5234473	-0.000416714	-0.000684558	-1.20035e-05	-0.000348541	-0.000216001	-0.00134375	-0.00102098	-0.000751373	1.42435
CTCF.Macrophages.SRX4521397	1.81448e-05	0.00335267	-1.4988e-05	0.00194482	0.000798443	0.000563349	0.00262497	0.00175192	1.4238
ESR1.Ishikawa.SRX5683078	-0.000491968	-0.000859315	0.000491466	-0.00038026	-0.000331443	-0.000926577	0.00132614	-0.00138401	1.42377
SOX9.LoVo.SRX359919	-0.000178142	-0.00230168	-0.000296147	-0.000610665	-0.000401113	-0.000477646	-0.00204735	-0.000715081	1.42246
RUNX1.Kasumi-1.SRX112544	0.000589029	0.00181606	-0.000241863	0.00134716	0.000181404	0.000457964	0.00150701	0.000965647	1.4217
YAP1.293.SRX5718140	0.000314034	0.000842009	-8.78026e-05	0.000714042	0.000397038	0.000563968	0.00184458	0.000977883	1.41763
RYBP.hESC_H1.SRX3256865	0.000157714	-0.00181844	0.000159045	-0.000977157	-0.000203265	-0.00041341	-0.00171066	-0.00119209	1.4173
FOXA1.VCaP.SRX8089635	-0.000257924	-0.00110226	-0.000748617	-0.000996132	-0.000598523	-0.000668314	-0.00232291	-0.00163863	1.41604
YAP1.MCF_10A.SRX4213899	0.000280897	0.00189387	0.000341943	0.000295808	0.000381626	0.000793111	0.00129469	0.00076747	1.41526
CEBPA.SKH1.SRX3098190	5.71481e-05	-0.00181086	0.000259962	-0.00106597	-0.000214812	-0.000743738	-0.00155146	-0.00155565	1.41469
BRD2.LX2.SRX612500	-0.000512802	-0.000860941	-0.000307789	-0.000455787	-0.000387444	-0.000840056	-0.00116409	-0.00120583	1.41453
JUN.Carcinoma,_Renal_Cell.SRX2055845	-0.000291708	0.00193133	-0.000227848	0.00108393	0.00021548	-0.000128733	0.00199338	0.000997174	1.41311
RELA.HAEC.SRX7054669	-4.63918e-05	-0.00168501	-0.00039592	-0.000491703	-0.000414989	-0.000621339	-0.00172971	-0.00103277	1.41238
FOXA2.LNCAP.SRX8147140	-0.000441655	-0.00172334	-0.000319401	-0.00121399	-0.000792687	-0.000898652	-0.00186585	-0.00150805	1.41182
HOXB13.VCaP.SRX2642373	-0.00045967	-0.000272008	-0.000533601	-0.00122822	-0.000742734	-0.00112567	0.000399502	-0.000622582	1.41069
SMAD3.PC-3.SRX4096733	-6.95256e-05	0.00192161	-0.000187191	0.00122069	0.000268575	0.000292193	0.00125045	0.0013198	1.40989
NEUROD1.D341_Med.SRX2436057	0.000379493	0.00179634	0.000120011	0.00150207	0.00078827	0.000960336	0.00195435	0.000987287	1.40968
SUZ12.iPS_cells.SRX5234476	0.000529629	0.000726845	0.000144565	0.00171498	0.000487681	0.000944306	0.000108264	0.000633609	1.40789
TOP2B.Glioma.SRX6433362	-0.000696881	-0.000610854	0.000104294	-0.0014846	-9.7583e-05	-0.000609523	-0.00144145	-0.000437821	1.4056
GATA1.K-562.SRX5974513	-0.000186928	0.00262928	-0.000475185	0.00176204	4.20888e-05	0.000353269	0.00211841	0.00152454	1.40549
FOXA1.DU_145.SRX306509	-0.000254823	-0.00269316	-2.96321e-05	-0.00115631	-0.000274544	-0.00104677	-0.000303102	-0.0011322	1.40362
RAD21.HeLa.SRX3815839	-5.12117e-05	-0.00210381	4.90576e-05	-0.00131308	-0.0006743	-0.000656997	-0.002085	-0.00116645	1.40343
SREBF1.Hep_G2.SRX150706	-0.000195825	-0.00217069	-0.000318027	-0.00109871	-0.000590159	-0.000380685	-0.00107413	-0.000882074	1.40318
ARID2.Aska.SRX3468013	0.00100175	0.000451172	0.000723102	0.000782091	0.00049452	0.000278307	0.00160561	0.000244475	1.40265
MYCN.CHP-134.SRX5662025	-0.000318499	-0.00196142	6.42544e-05	-0.00129833	-4.8775e-05	-0.000623301	-0.00195114	-0.000686998	1.39972
SS18.SYO-1.SRX3927303	0.000135057	0.00121625	0.000316852	0.000945336	0.000551324	0.000928895	0.0014472	0.000862397	1.39667
MAZ.IMR-90.SRX186618	7.98179e-05	0.00227737	0.000168896	0.00143115	0.000673707	9.01164e-05	0.00199174	0.00102937	1.39396
CEBPA.Adipocytes.SRX027402	-0.000142858	-0.00224799	-0.000253357	-0.000891846	-0.000415285	-0.000800071	-0.00137295	-0.00108238	1.39268
MED1.iPS_derived_cardiac_cells.SRX2023712	-9.3116e-05	0.00157424	-0.000137495	0.00102277	0.00053797	0.000626159	0.00121355	0.00108009	1.39158
JUN.hESC_HUES8.SRX3592686	0.000291091	0.00138838	0.000435099	0.000777754	0.000441239	0.00102997	0.000630744	0.000810054	1.39054
RELA.GM15510.SRX017878	-0.000210001	0.00161812	0.000151736	0.00121875	0.000561021	0.000585539	0.00179438	0.000864922	1.38819
AR.Prostate_cancer_cells.SRX2541246	-0.000398443	0.0011029	-0.000222725	0.000989458	0.000381133	0.00112115	0.000790535	0.000679271	1.3878
POU2F2.HBL-1.SRX1652870	5.20386e-05	0.00157707	0.000233016	0.0012302	0.000174846	0.000144764	0.00210917	0.000460324	1.38729
NR3C1.HCC1187.SRX8520802	0.000109413	-0.00130377	0.000166607	-0.00125308	-0.000405168	0.000546128	-0.00174675	0.000109496	1.3861
IRF4.CAR-T_cells.SRX6800710	-4.94202e-05	-0.0017889	-0.000186875	-0.00102429	-0.000721752	-0.00059472	-0.00132796	-0.000911133	1.38514
RAD21.T-47D.SRX3800732	0.000388624	0.00130466	0.000309541	0.00115225	0.000438738	0.00055509	0.000476043	0.00111345	1.37792
FOXM1.MCF-7.SRX185907	-0.000708735	-0.000427566	0.000254509	-0.00283495	-0.00038489	-0.00125806	7.33726e-06	-0.000502821	1.37712
TBX2.KELLY.SRX3542260	0.000126655	-0.00118335	9.49331e-05	-0.000749196	-0.000337721	-0.00091914	-0.000827451	-0.00130203	1.3755
BRD4.22Rv1.SRX4824370	-8.93831e-05	-0.00215265	-0.000116736	-0.00156954	-0.000555331	-0.000577372	-0.00267518	-0.00128597	1.37533
ZNF366.Dendritic_Cells.SRX1614808	-8.23938e-05	-0.00174175	-0.000508046	-0.000755628	-0.000731769	-0.000429998	-0.00180607	-0.000662774	1.37374
EHMT2.293.SRX973433	0.000404899	0.0016427	9.18066e-05	0.00070147	0.0004165	0.000567945	0.00150943	0.00132588	1.37346
BRD9.SYO-1.SRX3927308	0.000357281	0.00152814	0.000270115	0.000983601	0.000524268	0.000415453	0.00196294	0.000854105	1.37268
TRPS1.Unclassified.SRX4096893	0.000138117	0.00164867	0.000111586	0.000833353	0.000594792	0.00057836	0.00137197	0.001044	1.37236
PGR.Myometrium.SRX6857970	0.00011363	0.00183138	0.000170492	0.00108613	0.000487421	0.000638306	0.00244762	0.00120046	1.37154
KLF5.BICR_31.SRX2254535	-0.000271282	0.00153909	0.000152679	0.000617787	0.000362745	0.000441199	0.00135099	0.0013629	1.36976
MYC.MCF-7.SRX188943	-7.15637e-05	-0.00175468	-0.000195454	-0.000829058	-0.000561945	-0.000894881	-0.00118827	-0.00128009	1.36904
RELA.HAEC.SRX7054612	-0.000266229	0.00128274	-0.000595803	0.00115104	-0.000503789	-0.000553316	0.00181479	4.21954e-05	1.36614
EZH2.hESC_H1.SRX186720	0.000330665	0.0012468	0.000351241	0.000953673	0.000934918	0.000266972	0.00167533	0.000775209	1.36301
TFAP4.SNU-1750.SRX1892834	0.000486276	-0.00155533	0.000229487	-0.000764768	-0.000192386	-0.000226448	-0.00200253	-0.00114567	1.36249
BRD7.EOL-1.SRX3927289	-0.000189284	-0.00216013	1.76727e-05	-0.00108747	-0.00055728	-0.000427311	-0.00157962	-0.00080355	1.35847
ELF1.ME-1.SRX265229	0.000209373	0.00145492	0.000364956	0.00121878	0.000631076	0.000831724	0.0014641	0.00125766	1.35841
JARID2.iPS_cells.SRX317605	-0.000487795	-0.000583004	-0.000391921	-0.000527055	-0.000307487	-0.00153961	0.000813894	-0.000959693	1.35793
BRD4.MCF-7.SRX5089557	-9.13923e-05	-0.0024191	0.000217975	-0.00150947	-0.00038196	-0.000212414	-0.00282085	-0.00142132	1.35611
RELA.HUVEC.SRX425263	8.82874e-05	0.00185034	0.000504221	0.00106098	0.000861763	0.000547349	0.000610415	0.000898404	1.35563
SMC1A.TC-32.SRX4155872	4.92262e-05	0.00234289	5.75606e-05	0.00107515	0.000369884	0.00148816	0.000366926	0.00223649	1.35561
GRHL2.MCF-7.SRX1787658	0.000188381	-0.000586614	0.000281168	-0.00180398	-0.00043016	-0.000960836	-0.00204997	-0.000671102	1.35543
BRD4.SUM_159PT.SRX2194278	0.000478148	0.00234419	1.64104e-05	0.00182723	0.000905402	0.00135301	0.00226345	0.00167787	1.35232
ETS1.hESC_derived_cardiac_cells.SRX5705800	-0.00055892	-8.06426e-05	-0.000367	-0.00100619	-0.000406324	-0.00127478	0.000623902	-0.000124406	1.35164
MAFK.OCI-LY-7.SRX298273	-0.000119804	-0.00248568	0.000252595	-0.000406806	-0.000540245	-0.000232568	-0.00182851	-0.000530226	1.35091
EP300.MCF-7.SRX176885	0.000183179	0.00149088	0.000294189	0.00106198	0.000510705	0.000563514	0.00154274	0.00106092	1.35068
HDAC1.Erythroid_progenitors.SRX687554	-0.000212714	-0.00136733	0.000235235	-0.00142086	-0.00014822	-0.000586525	-0.00116936	-0.00125287	1.35032
TAF1.SK-N-SH.SRX190229	-3.34731e-05	0.00229336	-2.86167e-05	0.00131259	0.00059281	0.000167342	0.00375858	0.00136212	1.34984
KLF4.BJ.SRX130062	-0.000144861	0.00120161	-0.000119843	0.000740049	0.000542485	-0.000157497	0.000507336	0.0014687	1.34941
BRD3.Acute_myeloid_leukemia.SRX4781489	0.000262209	0.00159466	-2.01715e-05	0.00103719	0.000590523	0.000592967	0.00137935	0.00072736	1.34904
MED26.HCT_116.SRX6384786	-0.000414103	-0.00149831	-0.000216476	-0.000803138	-0.00037399	-0.000694216	-0.00189611	-0.00121836	1.34653
AFF1.Pre-B_cell_leukemia.SRX2323908	-0.000515306	-0.00108955	-0.000808612	-0.000896103	-0.000692379	-0.000859868	-0.00106194	-0.000312969	1.34375
KMT2A.MV-4-11.SRX1293532	-0.000205316	-0.00152011	-9.69821e-05	-0.00106052	-0.000277527	-0.000669114	-0.00111733	-0.000984027	1.34242
CHAF1A.MOLM-13.SRX4705111	0.000390817	0.000866855	0.000283931	0.00101158	0.00057389	0.000526563	0.00154982	0.000652185	1.34202
VDR.Lymphoblastoid_cell_line.SRX022397	-0.000342128	-0.00120645	-9.85232e-05	-0.000754295	-0.000321634	-0.000940182	-0.00185326	-0.00151257	1.34125
BRD4.CD4-Positive_T-Lymphocytes.SRX103445	0.00044185	0.00131996	0.000270433	0.000533489	0.000482884	0.000601226	0.00120447	0.000789623	1.3401
RUNX2.PER-117.SRX8472392	-0.000300239	-0.00139891	8.67225e-05	-0.00109572	-0.000524673	-0.0006796	-0.00152837	-0.000847986	1.33835
SPI1.Lymphoblastoid_cell_line.ERX3217005	0.000488012	0.00165395	0.000657598	0.000956031	0.00124124	0.00099595	0.000649099	0.00119393	1.3379
ESR1.Breast_cancer.SRX3229153	0.000553071	-0.00104599	0.00110092	-0.000510803	0.000479829	0.000304081	-0.000936351	0.000207936	1.33743
MYC.G-401.SRX3587641	-0.000132425	-0.00192764	7.55239e-05	-0.000909775	-0.000520279	-0.00067587	-0.00161697	-0.00147764	1.3374
EGR1.Monocytes.SRX7902984	-0.000345034	-0.000628673	-0.000238382	-0.00109549	-0.00088769	-0.000627014	-0.00268487	-0.000783155	1.33695
EP300.ICN12.SRX656350	-0.00022651	-0.000577715	-0.000556505	-0.00118544	-0.000499969	-0.000286061	-0.000236227	-0.00165453	1.33536
EP300.Acute_myeloid_leukemia.SRX5930116	0.000164138	0.00132799	-0.00010008	0.000708614	0.000460241	0.000802803	0.00100287	0.00116135	1.33471
TEAD4.Hep_G2.SRX190331	-0.000350682	-0.00137441	0.000248115	-0.000780547	-0.000361165	-0.00046309	-0.00180852	-0.000877789	1.33452
CEBPB.Hep_G2.SRX150701	-5.51526e-05	-0.0015991	-0.000103911	-0.00139686	-0.000341756	-0.000661276	-0.00267787	-0.000729294	1.33425
POU2F3.NCI-H1048.SRX4143035	8.727e-06	0.00038252	-0.00049073	-0.000656651	-0.000240417	-0.000657885	-0.00237015	-0.000447124	1.33425
BRD9.HeLa.SRX4928877	0.000334452	0.00112105	0.000258317	0.0010724	0.000529556	0.000365138	-0.00103754	0.000168063	1.33359
THAP1.K-562.SRX100453	0.000187555	0.00149456	4.12669e-05	0.000788119	0.000552716	0.000650725	0.00140278	0.00105192	1.33151
PHIP.HCT_116.SRX3020561	0.000737453	-0.000803511	0.000350967	-0.000333959	0.0003858	0.000521195	-0.00179915	-0.000355776	1.33038
YY1.hESC_H1.SRX100558	-0.000392377	-0.000762772	-0.000214306	-0.000727621	-0.000639175	-0.000618161	-0.00201608	-0.00082115	1.32993
MYC.LNCAP.SRX1334495	0.000266273	0.00139552	0.000219824	0.000862906	0.00078341	0.000936634	0.00104768	0.00133967	1.32984
PAX8.Caki-1.ERX3266645	-1.51154e-05	0.00195475	-0.000166843	0.000288118	0.000519297	7.32402e-05	0.00220163	0.000588571	1.32954
CDK12.143B.SRX5975300	0.000547307	0.00120871	0.000836587	0.000744605	0.000907335	0.00105014	0.000684351	0.000602018	1.32942
JUN.HUVEC.SRX150358	-5.99225e-06	0.00222006	-0.000281198	0.000955206	0.00047684	0.000435574	0.00208776	0.000913306	1.32868
BRD4.MCF-7.SRX490429	-1.3416e-05	-0.00135336	-0.0003901	-0.000777048	-0.000750167	-0.000792457	-0.000561338	-0.00146599	1.32693
TET2.Jurkat.SRX2513052	-0.000234858	-0.00114258	-0.000429184	-0.00106571	-0.000421307	-0.000632934	-0.00104999	-0.00119854	1.32609
HCFC1.HeLa.SRX092569	0.00031811	0.00188964	0.000332902	0.00147114	0.000767333	0.000926079	0.0011623	0.00162221	1.32565
BRD2.293.SRX170373	-0.000360508	-0.00115106	-0.000317686	-0.000615328	-0.000512868	-0.000396945	-0.00133916	-0.000691751	1.32495
BRD4.IMR-90.SRX1658068	0.000259447	0.00117656	0.0002043	0.00101536	0.000464354	0.00100486	0.00101431	0.00134065	1.32394
MYC.Rhabdomyosarcoma.SRX3960591	-0.000127142	-0.00170215	-6.83538e-05	-0.00110088	-0.000645288	-0.000861262	-0.000965033	-0.00115633	1.32394
ZBTB48.HeLa.SRX2652436	0.00014229	-0.0011078	2.59731e-06	-0.00120697	-0.000665077	-0.000536972	-0.00120076	-0.00102368	1.32391
ESR1.Endometrium_cancer.SRX4116059	0.000650646	-0.000430225	0.00102825	7.7843e-05	-0.000351597	-0.000481511	-0.001118	-0.000565793	1.32344
TET3.293.SRX194192	0.000364031	0.000754967	0.000150359	0.000142116	0.000514923	0.000944183	-0.000332618	0.000889412	1.32181
MYH11.ME-1.SRX5567175	0.000104512	-0.00305759	0.000122252	-0.00204474	-0.000817938	-0.00137026	-0.00353706	-0.00174353	1.32153
NELFE.MCF-7.SRX1758482	0.000417384	0.000565288	-7.98602e-05	0.000965266	0.000369376	0.000974595	0.00167368	0.000527115	1.32128
TP63.BxPC-3.SRX4179959	0.000112318	0.00185188	3.7583e-06	0.000655783	0.000353862	0.00125983	-0.000295424	0.00164437	1.32062
MGA.A549.SRX5725260	0.000239812	0.00210816	-0.000120719	0.00109533	0.000335044	0.000524977	0.00193928	0.00104763	1.32044
CTCF.LoVo.SRX360020	-0.00036653	-0.00151312	-0.000181778	-0.00124567	-0.000606767	-0.000575915	-0.00191427	-0.00115878	1.31999
SMC1A.HuCCT1.SRX1013334	0.000239719	0.00101974	0.000436682	0.00111733	0.000615204	0.000824904	0.00145011	0.000793538	1.31818
EZH2.NH-A.SRX186728	-0.000476589	-0.000948956	-6.9291e-05	-0.00109599	-0.000739953	-0.000448512	-0.00298239	-0.000523967	1.31781
FOXA1.MCF-7.ERX008600	0.000156678	0.00218213	3.69227e-05	0.00151836	0.00066191	0.000411072	0.0023389	0.0013803	1.31775
NELFCD.DLD-1.SRX7677725	0.000325989	-0.00104413	0.000499447	-0.00120644	0.00018537	-0.000223658	-0.00122622	-0.000895419	1.31739
RAD21.T-47D.SRX4792912	0.000246217	0.00158769	4.04678e-05	0.00112442	0.000577203	0.000842641	0.00140089	0.00127256	1.31703
SMARCA4.Endometrial_epithelial_cells.SRX5195734	-0.000195738	0.00163075	-0.000275679	0.00105514	0.000329166	0.00036878	0.00140487	0.000867357	1.31694
DDX21.A-375.SRX8257415	-0.000632507	-0.000999263	-0.000364999	-0.000168011	-0.000455456	-0.000654213	0.000163609	-0.00117685	1.31679
E2F6.hESC_H1.SRX190355	-0.00024028	-0.00125175	-0.000185139	-0.000759206	-0.000414201	-0.000695138	-0.00117714	-0.00101168	1.31599
ARNTL.Neural_Stem_Cells.SRX6602370	-0.000272858	-0.00046893	-0.000279447	-0.000853758	-0.00072936	-0.000615372	-0.00113339	-0.000501701	1.31555
DNMT3B.Epidermal_stem_cells.SRX873805	0.000609098	0.00113055	0.00039887	0.000790722	0.000722155	0.000498326	0.000507764	0.000920521	1.31417
ZNF341.PBMC.SRX3942990	0.000251816	0.00132494	-0.000209567	0.00130935	0.000682678	0.000575857	0.00188923	0.000444438	1.31298
MYC.MCF_10A.SRX150520	-0.000213765	-0.00197893	-0.000137885	-0.000971131	-0.000655892	-0.000865207	-0.00117409	-0.00145682	1.30976
ESR1.Breast_cancer.SRX3229150	0.000121694	0.00135566	0.000146817	0.000517366	0.000630962	0.000612636	0.000958769	0.00118629	1.30891
ESR1.MCF-7.SRX6413749	0.00065782	0.00121773	0.000352347	0.00088831	0.000129315	0.00100775	-0.000113693	0.0012212	1.30888
ERG.iPS_derived_cardiac_cells.SRX4003760	0.000128391	-0.00103701	-0.000390755	-0.000709096	-0.000149522	-0.000561798	-0.00157531	-0.00146129	1.30825
AR.Prostatic_Neoplasms,_Castration-Resistant.SRX8406480	-0.000312265	-0.00150313	-0.000122312	-0.000611885	-0.000355527	-0.00041993	-0.00141653	-0.00112078	1.30698
HOXC9.BE(2)-C.SRX111320	0.000226817	0.000922713	-4.93656e-05	0.000187242	0.000281085	0.00120779	0.00159359	0.00125504	1.30394
USF2.Erythroid_Cells.SRX1042050	-0.00035325	-0.00149169	-0.000192594	-0.00103305	-0.000740144	-0.000488979	-0.00131822	-0.000484577	1.30289
MYCN.Neuroblastoma.SRX1842781	-0.000534453	-0.00124538	3.14292e-05	-0.0013464	-0.000408363	-0.00043074	-0.00146329	-0.000579276	1.30271
FGFR1.iPS_derived_neural_cells.SRX2442440	0.000380808	0.00130086	0.000352075	0.000692358	0.000294376	0.000519123	0.00217907	0.00126121	1.30208
TRRAP.HeLa.SRX023652	-8.72284e-05	-0.00137684	-1.66536e-05	-0.00143071	-3.83607e-05	-0.000429346	-0.00202053	-0.00124375	1.29937
BRD4.BxPC-3.ERX2722654	-0.000160666	-0.00161486	0.000238071	-0.00107654	-0.000337621	-0.000496944	-0.00103351	-0.000573756	1.29771
KDM6A.CAL-51.SRX2900159	-0.000183797	-0.00168602	-0.000104288	-0.00122953	-0.000545639	-0.000734487	-0.00186615	-0.0012487	1.29594
HOXB13.Prostate.SRX8406308	-0.000475535	-4.03774e-05	-0.000706076	-0.0008297	-0.000844762	-0.000840033	-0.000645584	-0.00067489	1.29565
BRD4.VCaP.SRX471875	4.69532e-05	-0.00161019	0.000198034	-0.0011287	-0.000422837	-0.000698459	-0.00192493	-0.000723909	1.29369
ESR1.MCF-7.SRX4451212	-0.000831278	-0.00124432	-0.000718213	-0.00090045	-0.000949892	-0.000734886	-0.00125011	-0.000638032	1.2924
FOXA1.MCF-7.SRX371483	0.000204737	0.00224426	9.8651e-05	0.0014654	0.000872927	0.000537567	0.00131188	0.00111961	1.29206
SMARCA4.MCF-7.SRX5089517	-0.000712602	0.000821483	-0.000369036	0.000839467	9.7933e-05	0.000203641	0.00163986	0.00092707	1.29126
ERG.HAEC.SRX7054935	0.000156629	0.00243897	0.000326392	0.000936979	0.000783567	0.000255108	0.0022845	0.00124915	1.2909
BRD7.SUM_159PT.SRX5824551	0.000230931	-0.00129998	-7.49506e-05	-0.00104433	-0.000258488	-0.000296412	-0.00138811	-0.000750862	1.29079
EP300.Hep_G2.SRX100544	4.60556e-05	-0.0019545	-0.000148972	-0.000837901	-0.000565915	-0.000553564	-0.00195554	-0.00107403	1.29008
RELA.HuH-7.SRX2270128	-0.00028551	-0.00038292	-0.000327579	-0.000499892	-0.000935223	-0.00161108	0.000116153	-0.000607356	1.28963
RUNX2.MCF-7.SRX2145569	0.000212543	0.00178627	0.000262789	0.00126984	0.00065436	0.00109049	0.000428604	0.00123533	1.28956
SMARCC1.HSSY2.SRX3468041	-0.000654604	3.06749e-05	-0.000299212	0.000424028	0.000459141	0.000994783	0.000107748	0.00100199	1.28453
RELA.U2OS.SRX3638907	-0.000117816	0.00177944	-7.7362e-05	0.000842709	0.000542303	0.000457968	0.00212352	0.00091237	1.2845
AFF1.Pre-B_cell_leukemia.SRX2323907	-0.000526678	-0.0011177	-0.000700119	-0.000889739	-0.000618045	-0.00110407	-0.000650119	-0.000715961	1.28447
GATAD1.HeLa.SRX023655	5.8929e-05	0.00157586	-0.000233755	0.00102135	0.000475829	0.000635259	0.0021668	0.00108652	1.28371
SMARCA4.J-Lat_A72.SRX2937345	-0.000524062	-0.00107819	-0.000101256	-0.000805479	-0.000684391	-0.000923284	-0.000341869	-0.00111633	1.28357
BRD4.U-87_MG.SRX327752	4.74408e-05	0.00240971	8.01326e-05	0.0010838	0.000449654	0.000565255	0.00284297	0.00103888	1.28254
EP300.Endothelial_Cells.SRX2671799	-0.000173163	0.00206103	-0.000129629	0.0010219	0.000235494	0.000539735	0.0010185	0.00104949	1.28165
SNAI2.hESC_derived_mesendodermal_cells.SRX702100	-3.09053e-05	0.00224405	-0.000257571	0.00069975	0.000178283	0.000285744	-1.46342e-05	0.00126541	1.27887
KMT2A.MOLM-13.SRX5732680	-0.000364272	-0.00208046	-0.000240119	-0.00109439	-0.000529507	-0.000295815	-0.00217933	-0.0007152	1.27779
SOX2.iPS_cells.SRX512370	0.000183367	0.00182259	0.000103288	0.000810724	-3.47221e-05	0.000641795	0.00121925	0.00101219	1.27696
CREBBP.IMR-90.SRX3324958	0.00032636	0.00107013	0.000459803	0.000772569	0.000651413	0.000931718	0.00143551	0.00108083	1.27689
AR.Myofibroblasts.SRX2388757	0.000172466	-0.00146929	0.000193877	-0.00109512	-0.000154418	-0.000447079	-0.000755438	-0.00127039	1.27584
BCL11A.HUDEP-2.SRX3160997	-0.000315931	-0.00172448	-0.000387674	-0.000543351	-0.000682865	-0.000521012	-0.00148355	-0.000606833	1.27457
CXXC1.Erythroblasts.SRX4046303	-0.000149614	-0.00164998	9.29288e-06	-0.00111352	-0.000307768	-0.000770624	-0.00197344	-0.000927338	1.27451
KDM2B.HS-SY-II.SRX3542480	0.000369592	0.00096248	0.000133316	0.00097913	0.000543503	0.000660427	0.000288063	0.000749572	1.27312
FOXA1.Unclassified.SRX3001608	-0.000436002	-0.000214408	-0.000747137	-0.000185784	-0.000971148	-0.000408182	-0.000134239	-0.000917031	1.27198
BRD4.SK-N-BE(2).SRX4326274	-0.000116268	0.000761562	6.78615e-05	0.00082658	0.000398818	0.000864808	0.00179435	0.00091366	1.26979
BRD4.MCF-7.SRX5089556	-0.000176677	-0.00260019	4.64021e-05	-0.00127779	-0.00023427	-0.000396456	-0.00200198	-0.00161556	1.26769
FOXP1.OCI-LY1.SRX5442198	-0.000261495	-0.0019264	-4.35267e-05	-0.00118413	-0.000569524	-0.000954201	-0.00152902	-0.00141599	1.26753
BATF3.ST1.SRX2548282	0.000415732	-0.0012613	0.000378199	-0.000663043	4.49995e-06	0.000604054	-0.00172332	-6.37776e-05	1.26682
BRD4.90-8TL.SRX736201	-0.000105955	0.000962919	7.4736e-05	0.000812651	0.000559064	0.000636346	0.000970549	0.00141354	1.26677
TFAP2C.HCC1954.SRX5405697	-0.000468545	-0.00089811	-5.73601e-05	-0.00124552	-0.000477194	-0.000701153	-0.000722409	-0.000823841	1.26613
RAD21.SK-N-SH.SRX100542	0.000210098	0.00157664	-2.68222e-07	0.000900716	0.000585313	0.000303342	0.00211135	0.000937433	1.26556
LMNA.BJ-5ta.SRX3962738	0.00027139	0.000847548	-0.000301109	0.00127169	-2.48959e-05	0.000418328	0.0020051	-1.46225e-05	1.26545
RELA.HAEC.SRX7055007	0.000230533	-0.00229424	0.000105457	-0.00102944	-0.000436573	-0.000145559	-0.00258234	-0.000997636	1.26517
RELA.GM19099.SRX017872	0.000435178	0.00118787	5.25876e-05	0.00134803	0.000468651	0.000535185	0.00112054	0.000690831	1.26459
CTCF.MCF-7.SRX4547412	-0.000108696	0.00248188	0.000171119	0.00123103	0.000609487	0.000639636	0.00202173	0.001352	1.26386
EZH2.NHDF.SRX186746	-0.000281956	-0.000882424	-6.22047e-05	-0.00104203	-0.000269535	-0.000677108	-0.00133012	-0.00158562	1.26277
SMARCA4.Endometrial_epithelial_cells.SRX5195732	4.58447e-05	0.00160732	0.000183855	0.000769509	0.000724072	0.00060444	0.000972086	0.00109578	1.26141
HDAC2.RH-4.SRX4313219	-0.000129751	0.00126926	3.17001e-05	0.000904515	0.000886503	0.00102098	8.49969e-05	0.000956301	1.26111
ARID1A.MCF-7.SRX5089380	0.000525801	-0.00170382	0.00065075	-0.000358023	0.000164243	-0.000280477	-0.000681943	-0.00126105	1.26077
INTS12.Bronchial_epithelial_cells.SRX1711344	0.000231389	0.00221044	0.00018005	0.000782544	0.000433171	0.000405837	0.00114393	0.00142608	1.26047
SS18.Fibroblasts.SRX3468047	-6.5755e-05	0.00145407	0.000162685	0.000963507	0.000524384	0.000362993	0.00200316	0.000947693	1.25847
ESR1.MCF-7.SRX330070	-6.31159e-05	-0.00167707	-0.000162228	-0.00136473	-0.00098232	-0.000895303	-0.00219601	-0.00118866	1.25823
ESR1.MCF-7.SRX7427508	0.000124378	0.00189096	0.000172679	0.00138901	0.000721468	0.000409368	0.00162641	0.00086595	1.25809
KDM1A.PC-3.SRX527430	0.000455216	0.00159002	0.000143064	0.001264	0.000412159	0.000639826	0.00126859	0.0010821	1.25765
SMC1A.Macrophages.SRX2770860	0.000447703	0.000840288	0.00043229	0.000445204	0.000690921	0.000739189	-0.000713534	0.00143071	1.25716
LMO3.Kasumi-1.SRX698187	0.000518668	0.000462071	0.000103119	0.000352707	0.000446203	0.00133245	0.000977763	0.00111294	1.25695
TP63.Keratinocytes.SRX105187	-2.01803e-05	0.00207487	-5.87688e-05	0.000713312	0.000149124	0.000378977	0.00133917	0.00108874	1.25607
MYC.293.SRX3422688	0.000255635	0.00174897	0.00021652	0.000254097	0.000661247	0.000412108	0.000394588	0.00082561	1.25578
BCL11B.PBMC.SRX5007091	0.000176076	0.00159652	0.000149851	0.00104336	0.000512869	0.000738313	0.00174351	0.00110219	1.25561
TET2.MCF-7.SRX4786568	0.000240529	0.00125234	0.000232821	0.00139853	0.000313896	0.000940052	0.000853447	0.00111929	1.25547
HDAC1.MCF-7.SRX5089511	-0.000394319	-0.00156165	8.17903e-05	-0.000905554	-0.000592518	-0.000592743	-0.00120531	-0.000808338	1.25477
NR3C1.HASM2.SRX2609662	-0.000104702	0.00174659	0.000264808	0.00083971	0.0007058	0.000575028	0.000850132	0.000805975	1.25374
TP63.Keratinocytes.SRX663250	-0.000415907	-0.000913131	-0.000503045	-0.000774975	-0.000663291	-0.000133908	-0.00211623	-0.000639827	1.2532
SMARCA2.Hep_G2.SRX3089114	0.000167446	0.0015172	0.000119436	0.00101577	0.000501163	9.04516e-05	0.00142585	0.000702804	1.25134
RXRA.Hep_G2.SRX100497	1.99189e-06	-0.00203956	-6.15797e-05	-0.000485622	-0.000762886	-0.000653944	-0.00140733	-0.000873863	1.25094
CDK8.Uterin_leiomyoma.SRX5514033	-7.50601e-05	0.00184746	-1.67499e-05	0.000906378	0.000212062	0.00039528	0.00160878	0.00151008	1.25081
ESR1.T-47D.SRX1161200	-0.00016232	-0.000733202	0.000116179	-0.000907629	-0.000637997	-0.000950285	0.000434577	-0.00140751	1.2508
FOXA1.Prostate.SRX8406486	0.000172115	-0.00200844	0.000259661	-0.000273612	-0.000134994	-0.000489125	-0.00225948	-0.000431995	1.24957
SUPT5H.293.SRX6435393	-0.000164865	-0.00162034	-0.00024015	-0.00129634	-0.000359646	-0.000555041	-0.00183756	-0.0011208	1.24946
FOSL2.Neural_progenitor_cells.SRX5054307	-0.000453288	-0.00146183	-3.01781e-05	-0.000839706	-0.000427476	-0.000639757	-0.00129581	-0.00101781	1.24909
BRD4.NCI-H1963.SRX7701215	-0.000227813	-0.00201792	-2.28395e-05	-0.000831446	-0.000425881	-0.000819982	-0.000557725	-0.00135215	1.24894
BRD4.VCaP.SRX8089625	-5.04416e-05	-0.000699066	-3.00351e-05	-0.000910207	-0.000400367	-0.00109188	-0.000777821	-0.00149407	1.2489
BCL6.OCI-LY1.SRX084599	-1.54732e-05	0.00143836	-0.000429369	0.0013872	0.000164793	-0.000237514	0.00110922	0.000933951	1.24877
CTCF.SYO-1.SRX3927305	0.00023209	0.00119137	0.000182743	0.000962059	0.000559938	0.000744261	0.00132896	0.000836274	1.24831
GATA3.MCF-7.SRX190239	0.000258091	0.00147711	0.000121667	0.000754534	0.000704167	0.000601983	0.00159096	0.00108276	1.24697
MYC.P493-6.SRX129067	9.9038e-05	0.00108556	0.000304616	0.00128739	0.000545972	0.000758151	0.00110987	0.0010017	1.245
RELA.HUVEC.SRX4947721	-1.40981e-05	0.00135469	-5.29697e-06	0.0011225	4.50112e-05	0.000582934	0.00158599	0.00136777	1.24467
FOXL2.SVOG-3e.SRX5342375	-0.00021902	-0.00168819	-0.000366637	-0.00149308	-0.000508949	-0.000979952	-0.000468587	-0.00127337	1.24389
STAG1.HMEC.SRX3040147	0.000300229	0.00165396	0.000261195	0.000933202	0.000412059	0.000620384	0.00208618	0.00134828	1.24297
TRIM24.LNCAP.SRX1041841	-0.000674667	-0.000849985	-0.000473367	-0.00074276	-0.000424859	-0.000650529	-0.00137139	0.000383147	1.24242
FOXL2.KGN.SRX6957430	8.04734e-05	0.00154988	0.000218332	0.000900269	0.000292567	0.000607031	0.00190235	0.0010623	1.24208
MYC.P493-6.SRX353808	-4.75449e-06	0.00225781	0.00023501	0.00098541	0.000387114	0.000448906	0.00128921	0.000953705	1.24191
TP63.Head_and_neck_squamous_cell_carcinoma_.SRX3205374	2.1777e-05	0.000927162	0.000152486	0.000879947	0.000234668	0.000944132	0.00119464	0.00101913	1.24147
EP300.T-47D.SRX1012613	-0.000104255	-0.00112524	-0.00031014	-0.000477427	-0.000716212	-0.000955095	-0.00132515	-0.000756548	1.24134
RING1.DU_145.SRX276780	-0.000259704	-0.00157277	-0.000309225	-0.000812576	-0.000541177	-0.0004919	-0.00124736	-0.000482709	1.2413
ESR1.MCF-7.SRX5287703	-0.000165552	-0.00141766	-0.000190152	-0.00112516	-0.000835732	-0.000368053	-0.00220412	-0.000824884	1.24104
BRD4.K-562.SRX7135369	-0.000306785	-0.00106243	-0.00023333	-0.000764617	-0.000546228	-0.00103471	-0.000833851	-0.00117803	1.2405
GATA3.MDA-MB-231.SRX1156476	-5.23101e-05	-0.00227018	-0.000260735	-0.000784149	-0.000575824	-0.000745941	-0.00190736	-0.0013681	1.23982
SMARCB1.TTC1240.SRX5234502	0.000367886	-0.000264137	0.000489052	0.000376151	0.000852345	0.000508606	0.00163559	0.000541332	1.23962
ZMYND8.293.SRX1782979	-0.000106993	-0.000728894	-0.000201181	-0.000341173	-0.000421174	-0.00102586	-0.00087262	-0.00106429	1.23907
SPI1.RS4-11.SRX1127545	0.000212773	0.00142272	0.000232768	0.000891979	0.000737971	0.00100132	0.0013199	0.000970897	1.23873
RAD21.IMR-90.SRX150703	0.000247845	0.00134287	0.000220297	0.00115811	0.000397351	0.00083921	0.000734874	0.00131324	1.23513
NR3C1.BEAS-2B.SRX5289973	-3.7704e-05	0.0018888	0.00013335	0.000981637	0.000551036	0.000493776	0.00209153	0.00137371	1.23331
ZFX.Daoy.SRX253212	-0.000173492	0.00127008	-0.000127024	0.000647136	0.000469475	0.000470743	0.00142014	0.00114114	1.23319
MYC.U2OS.SRX1552472	-0.000135051	-0.00170491	0.000113196	-0.00150272	-0.000402658	-0.000689786	-0.00100519	-0.00159046	1.2312
HDAC3.RH-4.SRX5930141	-0.000274519	-0.00166359	-0.000236691	-0.000510349	-0.000632383	-0.000529823	-0.000543121	-0.00079522	1.23054
RELA.U2OS.SRX3638909	3.78996e-05	0.00113187	0.000300148	0.00132119	0.000561899	0.000489431	0.00131677	0.000563627	1.2305
SMARCA4.CTV-1.SRX5574501	0.00034128	0.00150516	0.00055734	0.000722438	0.000757416	0.000592503	0.00128988	0.00118513	1.22818
PAF1.HCT_116.SRX2731314	4.06858e-05	0.00153855	-7.16343e-05	0.00133322	7.74598e-05	0.000754512	-0.000577427	0.00124919	1.22788
FGFR1.iPS_derived_neural_cells.SRX2442438	0.000254289	0.00140707	0.000174207	0.000898232	0.000225569	0.000465288	0.000994678	0.00146958	1.22651
CEBPA.THP-1.SRX5141100	0.000282658	-0.00205275	1.45683e-05	-0.000610522	0.000198834	0.000655403	-0.00133154	-0.00149598	1.22594
JUN.K-562.SRX186614	0.00024136	0.00185658	0.000163017	0.00103635	0.000653894	0.000550692	0.00118717	0.00131762	1.22479
NR3C1.A549.SRX100418	-0.000339641	-0.00189694	-4.07212e-05	-0.000865876	-0.000582716	-0.000426647	-0.00194965	-0.000859977	1.22435
ETS1.hESC_derived_cardiac_cells.SRX5705802	0.000159465	0.0017399	2.03594e-05	0.000980226	0.000435467	6.57443e-05	0.00216203	0.000966914	1.22206
NKX2-1.NCI-H3122.SRX174819	3.65504e-05	-0.000936461	-0.000184938	-0.000620133	-0.000352554	-0.000854924	-0.00132171	-0.00114986	1.22205
FOXM1.SK-N-SH.SRX190206	-0.000717474	-9.78501e-05	0.000309438	-0.00231004	-0.000144269	-0.000560607	-0.000507078	-0.000520562	1.22199
ESR1.ECC-1.SRX190203	0.000299497	0.00167011	0.000558383	0.000776821	0.000592339	0.000988643	0.00142509	0.00116658	1.22198
BRD2.NCI-H1299.SRX3236727	-0.000318495	-0.00105925	-8.59202e-06	-0.000830191	-0.000318624	-0.000346529	-0.00156606	-0.00123491	1.22159
TP53.MCF-7.SRX2060922	0.000107773	0.00117178	0.000105746	0.00106918	0.000592449	0.000786829	0.000887456	0.000874305	1.22123
BRD3.THP-1.SRX6913043	0.000178406	0.00134892	0.000120341	0.000571415	0.000175374	0.000452786	0.0016442	0.00101694	1.22117
NR3C1.BEAS-2B.SRX5289972	4.30716e-05	0.00205412	9.06753e-05	0.00123113	0.000519897	0.000670898	0.0019489	0.00160022	1.22089
STAT3.NCI-H358.SRX3124566	-1.26506e-05	-0.00130725	0.000381553	-0.00059641	-0.00017502	-0.000705479	-0.001937	-0.000912549	1.21943
ESR1.Breast_cancer_cells.SRX2897203	-0.000403188	-0.00119945	-0.000196666	-0.00037842	-0.000392555	-0.000950617	0.000600677	-0.000913699	1.21799
SPI1.Lymphoblastoid_cell_line.ERX3216950	-3.89891e-05	-0.00217471	1.95305e-05	-0.00146919	-0.000726522	-0.000910934	-0.00152808	-0.00155613	1.21751
GATA2.TF-1.SRX1261517	-3.52496e-05	-0.001523	-0.000745599	-0.000902482	-0.00080834	-0.000245893	-0.00164768	-0.00111144	1.21732
ZEB1.RKO.SRX2245439	0.000671243	0.000430022	0.000420476	0.00013363	0.000559125	0.000838809	-0.00112184	0.000624699	1.21602
EP300.MCF-7.SRX190256	7.00029e-05	0.00115134	1.82936e-05	0.00131114	0.000553876	0.000671918	0.00180378	0.000288902	1.21508
MAX.P493-6.SRX5307506	-4.44996e-05	0.0023168	0.000121992	0.000766071	0.000495156	0.000749371	0.000668882	0.000927343	1.21142
MITF.A-375.SRX8257422	-0.000528453	0.00185759	-0.000270421	0.000503335	-6.52044e-05	-0.000181807	0.00237937	0.000553063	1.21027
TCF7L2.HCT_116.SRX5486438	0.000242008	0.00158073	0.000117945	0.000837216	0.000875971	0.00107095	0.000117388	0.00222924	1.20959
CEBPA.SKH1.SRX3098189	-3.86049e-05	-0.00134009	-2.23378e-05	-0.000614706	2.6607e-05	-0.000979517	-0.000929145	-0.00142779	1.20884
FOS.K-562.SRX029087	8.8281e-05	0.00109145	0.000147746	0.000537581	0.000197812	0.000260675	0.00273154	0.000857014	1.20663
NR1H2.Hep_G2.SRX3230394	-0.000236939	-0.00109841	-0.000263581	-0.000876014	-0.000771608	-0.000884251	-0.000462988	-0.000972124	1.20656
AR.LNCAP.SRX5577150	0.000313478	0.00120751	0.000164697	0.000781394	0.000622271	0.000587818	0.0015386	0.00101212	1.20535
HOXB13.Prostate.SRX8406542	-0.00048401	-0.00115598	-0.000268455	-0.000581583	-0.000322967	-0.001121	0.00020708	-0.00104332	1.2052
GTF2I.iPS_cells.SRX753137	-0.000664959	-0.000394686	-0.000591526	-0.000521654	-6.05488e-05	-0.000785991	-0.000376932	-0.000600672	1.20468
CEBPA.U-937.SRX4705115	0.000165488	0.00148432	0.00038095	0.000980385	0.000599602	0.00052793	0.00116449	0.00127454	1.20464
BRD3.K-562.SRX6913078	-0.000384583	-0.00140965	-0.000359569	-0.000787861	-0.000581486	-0.000895475	-0.00107026	-0.0011033	1.20442
BRD4.HCC1806.SRX2194258	0.000229256	0.000734592	0.000331917	0.000976896	0.00042343	0.000822526	0.000865833	0.000900076	1.20439
NFATC1.HUVEC.SRX335070	4.14953e-05	0.00174234	1.34462e-05	0.00132854	0.000388634	0.000815525	0.0013576	0.0018718	1.20343
CTBP1.MCF-7.SRX130108	-9.01873e-05	0.000954581	-0.000226097	0.0010343	0.00020153	0.000901413	0.00154155	0.00110859	1.20215
ESR1.BT-474.SRX371475	-0.00026943	-0.00212487	-0.000321345	-0.00111964	-0.000873872	-0.00049943	-0.00170005	-0.00109768	1.20114
BRD4.LPS141.SRX3751770	-0.000153193	0.00151821	5.19925e-05	0.000761766	0.000378296	0.000301883	0.00208121	0.00117315	1.20057
FOXA1.A549.SRX190181	-0.000139969	-0.00190356	8.05129e-05	-0.000949664	-0.000571931	-0.000498786	-0.00197123	-0.00100622	1.20056
ERG.iPS_derived_cardiac_cells.SRX4003759	-6.95413e-05	-0.000579773	-0.000404506	-0.000904538	-2.49267e-05	-0.00089633	-0.00122898	-0.00129745	1.19806
AR.Breast_cancer.SRX3229172	-4.35242e-05	-0.00123725	-4.38789e-05	-0.000830945	-0.000424699	-0.000713447	-0.00119365	-0.001002	1.19776
OTX2.D283_Med.SRX2436059	0.000221165	0.00164838	0.000245112	0.000936026	0.000411953	0.000949727	0.000588621	0.0013323	1.19711
MAX.MKL-1.SRX1058479	0.00028986	0.00143286	0.000214166	0.000830957	0.000388961	0.00101953	8.84796e-05	0.00182893	1.1971
STAT5B.CD8-Positive_T-Lymphocytes.SRX831874	0.000561274	0.000666345	0.000232927	0.00107305	0.000251138	0.000552231	0.00109509	0.000760065	1.19636
ESR1.Ishikawa.SRX6027691	-0.000172424	-0.00142274	-0.000318473	-0.000853438	-0.000570525	-0.000288028	-0.000965548	-0.000901877	1.19634
IRF4.CD4-Positive_T-Lymphocytes.SRX3279750	-9.43173e-05	-0.00136171	3.63739e-05	-0.000924069	-0.000404447	-0.000591546	-0.00106089	-0.000887863	1.19627
SUPT6H.HCT_116.SRX5771381	0.000764117	0.000666994	0.000894061	-1.4133e-05	0.000507386	0.000587587	0.000186166	0.000550016	1.1949
EP300.hESC_derived_neural_cells.SRX027490	-0.00027079	-0.00116438	-0.000164612	-0.000478144	-0.000546273	-0.000595494	-0.00107738	-0.0012871	1.1948
TCF3.RCH-ACV.SRX2043230	-3.35583e-05	-0.00153425	-5.92578e-05	-0.00113401	-0.000546785	-0.00048795	-0.00213335	-0.000648777	1.19409
BRD4.MCF-7.SRX5089554	-3.50581e-05	-0.00229306	0.000195715	-0.00105974	-0.000214347	-0.000363657	-0.00242378	-0.00133884	1.19292
MYC.P493-6.SRX672284	-0.000310777	-0.00120767	5.7953e-05	-0.00105916	-0.000576756	-0.000766154	-0.00162735	-0.0011617	1.1926
PIAS1.LNCAP.SRX1885193	-0.000374717	-0.00125021	-0.000296601	-0.000687425	-0.000591999	-0.000480213	-0.000627796	-0.0013913	1.19239
JUND.Kasumi-1.SRX4390177	0.000436088	0.000733601	0.000159848	0.000839266	0.000334209	0.000474556	0.0013614	0.000739305	1.19201
REST.GM12878.SRX475775	0.000326715	0.0011869	1.51379e-05	0.00102146	0.000591714	0.000890223	0.00150477	0.00085556	1.19196
KMT2A.OCI-AML3.SRX5668140	-8.8269e-05	-0.00125211	-0.000151701	-0.00101568	-0.000309525	-0.00094912	-0.000926833	-0.00100509	1.19157
ESR1.Breast_cancer.SRX3229140	0.000264139	-0.000550659	0.000395893	-0.000385103	0.000423499	-0.000341594	-0.00109502	-0.00136493	1.19153
AR.22Rv1.SRX2017936	0.000288479	0.00108611	-6.54955e-05	0.00105911	0.000440822	0.00047385	0.00105525	0.00084333	1.19123
CHD1.Mesenchymal_stem_cells.SRX2268289	-0.000367815	0.00163386	0.000280496	6.47835e-05	0.000134735	-0.000541407	0.00278378	2.6885e-05	1.18972
MYCN.NGP.SRX1690213	-0.000183367	-0.00215557	-0.000164307	-0.000823123	-0.000535397	-0.000620654	-0.000714542	-0.00106008	1.18894
CTCF.hESC_H1.SRX038524	0.000656804	0.00152309	0.000556383	0.00101555	0.00045381	0.000762738	0.00108384	0.00111338	1.1882
HIC1.iTreg.SRX2900606	-0.000474798	-0.000610672	-0.000165032	-0.000279282	-0.00119191	-0.000408728	0.000339113	-0.00116694	1.1877
TET2.MCF-7.SRX4786552	0.000177747	0.00161372	8.58675e-05	0.000989097	0.000674751	0.000849438	0.000470214	0.00127297	1.1873
EGR1.Macrophages.SRX7902980	-0.000291746	-0.000913097	-0.000222579	-0.00104161	-0.000749745	-0.000912979	-0.00155797	-0.000749266	1.18688
MEF2B.293.SRX974291	-9.45816e-05	0.000472926	-0.000462284	0.00116166	-0.00041862	0.00047599	0.000867936	0.000132027	1.18529
TP53BP1.hESC_H9.SRX3472373	-0.000265034	-0.00117575	-0.000395219	-0.000815288	-0.000668341	-0.000785346	-0.0010699	-0.00074269	1.18479
INTS3.HeLa.SRX3640577	0.00037809	-0.00180827	0.000173795	-0.000547556	0.000299144	-8.29448e-05	-0.00096913	-0.000407672	1.18314
BRD3.hESC_H1.SRX5385027	-0.000145995	0.000324704	-0.000185237	0.000977568	5.39158e-06	0.000214001	0.00211627	0.00117694	1.1823
ESR1.MCF-7.SRX3123829	-4.26975e-05	-0.00176585	0.000148747	-0.000848697	-0.000216538	-0.00054995	-0.00193232	-0.00114591	1.1819
SMARCA4.TTC-1240.SRX4525856	-7.90196e-05	-0.00146951	-0.000205452	-0.000803385	-0.000844672	-0.000586302	-0.000430094	-0.00090785	1.18147
FOXA2.hESC_derived_mesendodermal_cells.SRX764809	-8.89338e-05	-0.00117905	-0.000256678	-0.000806795	-0.000666703	-0.000808392	-0.000681898	-0.000607223	1.18104
TBP.hESC_H1.SRX5957527	0.000137917	0.00127106	0.000302477	0.00078639	0.000409814	0.000670147	0.00194369	0.00107739	1.17985
FOSL1.BT-549.SRX3923184	-8.66751e-05	0.000750346	-0.000553161	0.000547194	-7.03708e-05	0.000628516	0.00183607	0.000768863	1.17883
FOS.Uterin_leiomyoma.SRX5514011	-0.000507065	-0.00120403	-0.000358697	-0.00057449	-0.000376241	-0.000606604	-0.000546989	-0.000846047	1.17733
GRHL2.MCF-7.SRX3931096	0.000250601	0.000842923	0.000556961	0.00116174	0.000730322	0.000751979	0.00134758	0.00110235	1.17669
SAFB.K-562.SRX4708087	-7.75026e-05	-0.00127092	5.77268e-05	-0.000762353	-0.000556627	-0.000710792	-0.000729036	-0.000848538	1.17605
KMT2D.293.SRX4931242	3.40516e-05	-0.00177131	-0.000278408	-0.000752209	-0.000575802	-0.000619082	-0.00133027	-0.00112579	1.17565
ESR1.MCF-7.SRX968964	5.2816e-05	0.00124271	0.000271062	0.000842444	0.000258893	0.000691256	0.0015626	0.000754958	1.17557
IRF1.LoVo.SRX359897	-2.54368e-05	-0.00202939	-0.000143913	-0.00122904	-0.000682349	-0.00046122	-0.00256668	-0.00121337	1.17412
RAD21.Hep_G2.SRX1165089	1.39548e-05	-0.00208503	-3.82398e-05	-0.000882328	-0.000285349	-0.000398176	-0.00223395	-0.00129946	1.17352
FOXA2.LNCAP.SRX8147141	-0.000390111	-0.00181093	-4.80512e-05	-0.00128787	-0.000537149	5.76926e-05	-0.00310991	-0.000755328	1.1733
JARID2.Hep_G2.SRX3230387	-1.43713e-05	0.00160985	0.000146584	0.000555203	0.000671346	0.000676197	0.00167109	0.000563159	1.17319
BRD4.SUM_159PT.SRX2194234	0.000337614	0.001835	0.000168752	0.00121021	0.000586797	0.000872264	0.000151515	0.0012443	1.17255
NRF1.SK-N-SH.SRX186635	-0.000407366	-0.000915294	-0.000392971	-0.00109829	-0.000472033	-0.00118589	-0.00095073	-0.00123841	1.17245
ZBTB7A.VCaP.SRX5076291	-0.000948672	-6.81618e-05	-0.00036743	-0.000101385	-0.00106128	-0.00114197	0.000630474	-0.000492809	1.17186
SMAD3.H69.SRX7719080	-0.000117493	0.00211916	8.90884e-05	0.0013476	0.000651001	0.00124205	0.00218793	0.00204617	1.17105
RELA.GM18526.SRX150361	-0.000225014	0.00212875	-1.96584e-06	0.000727278	0.000205936	-9.67269e-05	0.00190537	0.000873594	1.17055
GATA2.ME-1.SRX265226	-0.000131513	-0.00148473	0.000208677	-0.000841072	-0.000477128	-0.000728045	-0.00137142	-0.000753613	1.16937
RELA.SGBS.SRX813773	-0.000452659	-0.00139463	-0.000736742	0.00038274	-0.00025271	0.000312945	-0.00115983	2.00975e-05	1.16846
NR3C1.A549.SRX100416	-0.000140639	-0.0021285	5.79191e-05	-0.000860829	-0.000276993	-0.000416262	-0.0020323	-0.000772895	1.16751
NR4A1.Kasumi-1.SRX1653203	-0.000326533	-0.00122093	-0.000138873	-0.000724236	-0.000375599	-0.000533041	-0.000644917	-0.00136619	1.16582
SIX4.Hep_G2.SRX3230400	-0.000166632	-0.00156373	-6.91595e-05	-0.00124809	-0.000536315	-0.000402941	-0.00107445	-0.00125089	1.16449
E2F1.Unclassified.SRX334255	-0.000298502	-0.00150833	-0.000270372	-0.00108667	-0.000600302	-0.000691089	-0.000779948	-0.00121556	1.16438
MYOD1.Rhabdomyosarcoma.SRX341012	0.000295032	0.00141213	0.000482311	0.00049887	0.000537909	0.0005054	0.000783739	0.000993195	1.16211
INTS12.Bronchial_epithelial_cells.SRX1711343	0.000202427	0.00155696	0.00032648	0.000803528	0.00068696	0.000915505	0.000895461	0.00138139	1.16107
SOX2.Neural_progenitor_cells.SRX5716451	0.000472968	0.00135788	0.000144768	0.000706265	0.000261725	0.000829798	-0.000371115	0.000921673	1.16061
EOMES.hESC_derived_mesendodermal_cells.SRX035159	-0.000115293	-0.000804054	-0.000151885	-0.000454306	-0.000579569	-0.000733738	-0.000623829	-0.000795986	1.16003
ZMYND8.293.SRX1782978	0.000289744	-0.000534792	-6.52442e-05	-0.00061932	1.15084e-05	-0.000583161	-0.00238056	-0.000706425	1.15967
TRIM28.CD34_Hematopoietic_stem_cells.SRX391683	1.2917e-06	0.00115026	0.00022789	0.000973641	0.000601194	-3.02664e-05	0.00143062	0.000497154	1.1572
ASXL3.NCI-H1963.SRX7701200	-0.000290639	-0.00116714	-0.000197974	-0.000655039	-0.000585014	-0.000467404	-0.000911064	-0.000769116	1.15717
YY1.T-ALL.SRX7750230	-0.00030416	-0.00119189	-0.000178477	-0.000643624	-0.000551998	-0.000688143	-0.00111099	-0.00113647	1.15642
GATA3.MDA-MB-231.SRX1156478	-0.000239368	-0.00199603	-0.000138745	-0.000242533	-0.000415775	-0.000632174	-0.0017744	-0.00124726	1.15639
BRD4.MCF-7.SRX490430	-2.31116e-05	-0.000868882	-0.000603464	-0.000571648	-0.000621252	-0.000306094	-0.000817193	-0.00129467	1.15502
SMARCA4.Small_cell_ovary_carcinoma.SRX4473691	8.82941e-05	0.0012441	-3.97471e-05	0.000788414	0.000599897	0.000762375	0.00182079	0.000928082	1.15493
BCOR.VCaP.SRX5010966	9.24057e-05	0.00105936	-0.000185072	0.000644987	0.000425029	0.000608572	0.00108472	0.00110231	1.15482
CTCF.Hep_G2.SRX4655782	4.79512e-05	-0.00223112	-0.000300009	-0.000897625	-0.00047952	-0.000332836	-0.00248838	-0.000722017	1.15442
HDAC2.hESC_H1.SRX100390	-0.000116556	-0.00106907	-9.77713e-05	-0.00074906	-0.000510351	-0.000616589	-0.000454893	-0.000990076	1.1543
BRD4.BE(2)-C.SRX1690201	-0.000687593	-0.00115503	-0.000402307	-0.000653173	-0.000272338	-0.000566709	-0.000815767	-0.000927602	1.15344
SUPT5H.DLD-1.SRX7677730	2.82262e-05	-0.00146335	0.000297762	-0.00126939	-0.000134246	-0.000483755	-0.00234073	-0.00107457	1.15272
MYB.Adenoid_cystic_carcinoma.SRX2748845	-6.63149e-05	0.00133984	-9.4418e-06	0.000844289	0.000180706	0.00053177	0.00179461	0.000854503	1.15144
CASZ1.Rhabdomyosarcoma.SRX5341954	-0.000423319	0.000835063	-0.000305025	0.000859047	-0.000288574	8.15662e-05	0.00170202	0.000371222	1.15143
MEF2A.SK-N-SH.SRX190290	0.000673146	0.000672507	0.00031419	0.000634156	0.000463892	0.000881861	0.000681029	0.00013707	1.15029
BRD4.SK-N-BE(2).SRX4326271	-0.00041793	-0.00139427	-0.000562863	-0.000537854	-0.000116431	-0.000439627	-0.000590901	-0.00067724	1.15011
BRD4.22Rv1.SRX4824369	2.25766e-05	-0.00190741	0.000172215	-0.00110671	-0.000327388	-0.000505686	-0.00142163	-0.00103625	1.14963
TBL1XR1.K-562.SRX150654	2.24315e-05	0.00142995	0.000280999	0.000583869	0.000576913	0.000323518	0.00113394	0.0010794	1.14817
ZKSCAN1.HeLa.SRX150442	0.000334994	0.00127567	-0.000219174	0.000947727	0.000310522	0.00021	0.00122743	0.000645333	1.14736
PAX5.NAMALWA.SRX243762	-0.000475606	-0.000573426	-3.70327e-05	-9.29199e-05	-0.000362221	-0.000966891	0.00058744	-0.00116118	1.14579
BRD9.EOL-1.SRX3927286	-0.000120537	-0.00166964	-5.16569e-05	-0.000891154	-0.000237117	-0.000414792	-0.00188799	-0.000957578	1.14487
ELK1.HeLa.SRX028646	0.000232109	0.00108747	1.17752e-06	0.00116452	0.000155016	0.000884684	0.00114297	0.00162507	1.14454
ARID1A.MCF-7.SRX5089381	0.000161062	0.0010942	3.51714e-05	0.0008632	0.000420808	0.000868768	-0.000942649	0.00104218	1.14403
AFF1.SEM.SRX2281253	0.00014156	0.0010618	-5.49059e-05	0.000715558	0.000397567	0.0006694	0.00107287	0.000801743	1.14351
TBX2.BE(2)-C.SRX2555295	-0.000245373	-0.00121657	2.71335e-05	-0.000943623	-0.00023022	-0.000626234	-0.00165475	-0.000504282	1.14273
E2F1.MCF-7.SRX150556	0.000107399	-0.00196668	-8.66009e-05	-0.000742575	-0.000237226	-0.000468512	-0.0017221	-0.000773436	1.14251
ZEB1.MDA-MB-231.ERX3507565	6.59571e-06	-0.00140761	-9.8029e-05	-0.000630298	-0.000461782	-0.00072972	-0.00154703	-0.000264046	1.14227
SMAD3.SUM_159PT.SRX5757566	0.000217483	0.00221178	0.00038857	0.00134564	0.000742931	0.000839893	0.00218615	0.00120859	1.14199
ESR1.Breast_cancer_cells.SRX2897214	0.000178966	0.00125081	0.000279893	0.000711273	0.000412759	0.000887128	0.000342587	0.00125936	1.14074
TEAD4.SK-N-SH.SRX190314	-7.68143e-05	0.00166566	8.17226e-06	0.000682076	0.000190675	0.000527625	0.000901444	0.00126813	1.14071
NR1H2.HT-29.SRX1538757	-0.000223183	-0.00128248	-3.42522e-05	-0.000562379	-0.000659821	-0.000961489	-0.00107003	-0.00138601	1.14049
CEBPD.HAEC.SRX2355057	0.000221293	-0.00187576	-0.000295003	-0.00117232	-0.000558066	-7.12433e-05	-0.000876917	-0.00120736	1.1404
NR1H3.HT-29.SRX1538761	-9.67423e-05	-0.00149088	-8.57359e-05	-0.000479467	-0.000381058	-0.000314656	-0.00219514	-0.000811096	1.14025
GTF2B.HeLa.SRX1136649	1.44541e-05	0.00104771	0.000119135	0.000984916	0.000228898	0.000592126	0.00153377	0.000981398	1.14009
HOXB13.Prostate.SRX8406532	5.49233e-05	-0.000842204	-0.000286494	-0.00060431	-0.000467582	-0.000643116	-0.0015269	-0.000677195	1.13983
ESR1.MCF-7.SRX747801	-0.000307537	0.00139921	-0.000132067	0.000736775	0.00024367	-0.000186039	0.00237388	0.000333183	1.13894
FOXA1.Prostate.SRX8406482	0.000259168	0.000383532	-2.96102e-05	0.00148334	-0.000347133	2.84122e-05	0.00167083	0.000759534	1.13879
TRP47.THP-1.SRX4548329	-0.00018118	0.00181262	-6.06249e-05	0.000843835	0.000196427	0.000312923	0.00156086	0.000595905	1.13844
AR.DU_145.SRX306507	0.000202337	0.000952832	0.000349054	0.000552871	0.000544092	0.000258051	0.00143129	0.000762303	1.13821
MED1.MOLM-13.SRX8807165	-0.00023489	-0.00108697	-0.00022568	-0.00119152	-0.000323888	-0.000653802	-0.00118936	-0.000897536	1.13765
SMARCA2.A549.SRX5982362	-3.80815e-05	-0.00157268	-0.000420594	-0.000870566	-0.000246766	-0.000274934	-0.0013321	-0.000344386	1.1369
TCF12.A549.SRX190202	-0.000262707	-0.00206461	-7.60311e-05	-0.00127263	-0.000443933	-0.000575919	-0.0012911	-0.00106444	1.13653
HIF1A.PC-3.SRX4096728	0.000244204	0.000941569	0.000166255	0.000664566	0.000301305	0.000492157	0.00186794	0.00103559	1.1352
SPI1.ME-1.SRX265231	6.72071e-05	0.00154807	0.000333945	0.000606873	0.000495799	0.000672681	0.000574092	0.0011891	1.135
CEBPA.Kasumi-1.SRX3098198	0.00034196	0.000576609	0.000554634	0.000453645	0.000563012	0.000975261	0.00128126	0.000569672	1.13488
MYH11.ME-1.SRX4393710	0.000394505	-0.00267214	0.000196384	-0.00127159	-0.000507502	-0.00113481	-0.00324971	-0.00154964	1.13411
ZMYND8.ZR-75-30.SRX1521305	3.85424e-05	-0.0012183	0.000316851	-0.00119057	-0.000338698	-0.000479003	-0.000811143	-0.000699229	1.13397
ESR1.Breast_cancer.SRX3229163	0.000145024	0.000700759	0.000452559	0.00074066	0.00058182	0.000609839	0.000967937	0.000669708	1.13301
ELL2.SW_1271.SRX3873716	-0.000301031	-0.000805642	0.000123109	-0.000777895	-0.000214556	-0.00068783	-0.000820423	-0.00102488	1.13213
SMARCA4.A549.SRX5982341	-0.000512733	-0.00096879	-0.000488849	-0.000788211	-0.000441029	-0.000365516	-0.000640703	-0.000685643	1.13172
BRD3.Acute_myeloid_leukemia.SRX4781491	7.6703e-05	0.0012324	4.62597e-05	0.000338133	-0.000153228	-0.000390807	0.00206203	0.000586507	1.13045
RUNX1.K-562.SRX029085	1.50108e-06	-0.000190739	-7.42686e-05	-0.000934509	-0.000688243	-0.000690951	-0.00171386	-0.000274109	1.12988
HDAC2.K-562.SRX186643	5.70101e-05	-0.000716617	0.000208035	-0.000708319	-0.000288624	-9.31989e-05	-0.0018039	-0.000885887	1.12915
ZC3H4.Hep_G2.SRX3230408	-0.000159126	-0.00107419	-0.000433865	-0.000478794	-0.000431232	-0.000647121	-0.00119234	-0.000691882	1.12907
MECP2.IMR-90.SRX295036	6.73127e-05	0.00170101	4.45612e-05	0.000926474	0.000399813	0.000544728	0.00166241	0.00109388	1.12869
E2F7.LoVo.ERX157273	-0.000158239	-0.00161501	-0.000107946	-0.00075351	-0.000156302	-0.000573769	-0.00124683	-0.000899165	1.12859
CBX4.Mesenchymal_stem_cells.SRX4389612	-0.000343733	0.000384284	-0.000217911	0.0003181	-0.000315537	0.000619168	0.00160895	0.000519162	1.12832
ZNF263.K-562.SRX150611	5.93461e-05	0.00172487	0.000137213	0.000967333	0.00017649	-0.000136463	0.000901779	-9.23644e-05	1.12825
SSRP1.HT-1080.SRX3436561	-0.000309021	-0.000180475	-0.00044875	0.000187345	-0.000278967	-0.00060803	0.00208058	-0.000799886	1.12813
BRD4.Embryonic_Stem_Cells.SRX103448	-0.000366789	-0.000888746	-0.000191535	-0.000900649	-0.000260875	-0.000638059	-0.000445493	-0.00066804	1.12796
RAD21.iSLK.SRX6916368	-0.000306526	-0.00097268	2.41009e-05	-0.00053361	-0.000838618	-0.000566913	-0.00101396	7.76273e-05	1.12695
SUPT5H.HeLa.SRX2510823	0.00049543	0.000337725	0.000291168	0.000816247	0.000741466	0.000395719	0.000779807	0.000431777	1.12656
BRD4.HeLa.SRX367337	-0.000247939	-0.00159559	-0.000355298	-0.000238988	-0.000479625	1.27017e-05	-0.00128539	-0.000384187	1.12578
TEAD4.T-47D.SRX5287692	-7.11537e-06	-0.00189517	4.7719e-06	-0.000945315	-6.01294e-05	-0.000864994	-0.00120664	-0.00119833	1.12556
MYOCD.A549.SRX5598318	-0.000220985	0.00114884	-0.000282512	0.000579172	0.000139761	0.000332717	0.00202815	0.000902711	1.12522
MYC.MCF-7.SRX099865	-0.000202685	-0.00181386	-0.000113827	-0.00108945	-0.000526286	-0.000896776	-0.00186098	-0.00130108	1.12507
BRD4.hESC_derived_neural_cells.SRX4417539	0.000254176	0.0012003	0.000131995	0.000952871	0.000408484	0.000684547	0.00158313	0.001107	1.12377
SUMO2.293.SRX316368	-0.000218158	-0.000974845	9.11607e-05	-0.00104194	-0.000256641	-0.00056213	-0.00150451	-0.000707355	1.12205
CTCF.HeLa.SRX3478024	0.000374878	0.00218618	-1.84004e-05	0.00143386	0.000600637	0.000849286	0.0013359	0.00141356	1.12144
RELA.GM18526.SRX150362	9.28039e-05	0.0017118	-7.2971e-06	0.000970795	0.00045815	0.000907317	0.00155	0.000887146	1.12121
SMARCA4.CD36+.SRX170348	-0.000359012	-0.000522519	-0.000446317	0.000207472	-0.000191666	0.000577455	-0.000891037	0.00097795	1.11872
BRD4.Retina.SRX2166889	-0.000416269	-0.00102355	-0.000349824	-0.000890758	-0.000357718	-0.000726957	-0.000249901	-0.000810174	1.11829
CDK8.Myometrium.SRX5514026	0.000205312	0.00128563	0.000235592	0.00083857	0.000272781	0.000516918	0.000388294	0.00110258	1.11727
SMARCA4.MCF-7.SRX7121994	9.47388e-05	0.000627639	-0.000118668	0.000996278	0.000236847	0.000410652	0.00210847	0.000336296	1.11714
NCBP1.DLD-1.SRX7677736	0.00013382	0.00215246	0.000401667	0.000939591	0.000571533	0.00109702	0.0012437	0.00134592	1.11707
TCF7L2.MDA-MB-453.SRX250094	0.000329664	0.000738797	0.000150678	0.000483193	0.000546622	0.000523816	0.00134352	0.000685922	1.11692
FOXA2.CFPAC-1.SRX5504125	-0.000243695	-0.0018542	0.000186668	-0.00117213	-0.000400777	-0.000120966	-0.00231332	-0.000800599	1.11507
MYCN.NB-1643.SRX6935376	-8.233e-05	-0.00171996	5.06069e-05	-0.000780485	-0.000551673	-0.000552887	-0.00140649	-0.0011514	1.11412
EZH2.iPS_cells.SRX317590	0.000633114	0.0011275	0.000633871	0.000602221	0.000644688	0.000746446	0.000170013	0.00110656	1.1139
RELA.Lung_fibroblasts.SRX212183	0.000375048	-0.00153421	1.25076e-05	-0.000553112	-0.000500388	-0.000320145	-0.000614334	-0.00089312	1.11382
SMARCA4.MCF-7.SRX5089529	0.000375754	0.00114614	0.000200379	0.000158894	0.000198066	-0.000476834	0.00135592	0.000710654	1.11376
CTCF.Anterior_temporal_cortex.SRX5532358	0.000143252	0.00166745	0.000137811	0.00140604	0.000507049	0.000556524	0.00196511	0.000339662	1.11218
BRD4.HCT-15.SRX1272794	-3.89384e-05	-0.00164416	-4.77336e-05	-0.000875908	-0.000448792	-0.0005438	-0.00106808	-0.000900358	1.11164
APC.HCT_116.SRX2850860	0.000494577	0.00127659	9.50602e-05	0.000865406	0.000521602	0.000624899	0.0006355	0.000614935	1.11093
CTCF.K-562.SRX5974511	0.000339191	0.00208755	0.000260242	0.00131266	0.000639064	0.00072471	0.00303105	0.0010815	1.11053
SSRP1.HT-1080.SRX3436564	-0.000241337	0.000969456	-0.000337847	-0.000633996	-0.000397385	-0.000461168	0.00114724	-0.000109572	1.11029
BHLHE40.K-562.SRX150695	-0.000155601	-0.0014204	-0.000171253	-0.000868799	-0.00062439	-0.000779833	-0.000730736	-0.00111899	1.11006
MED12.Myometrium.SRX5514040	-0.000310886	-0.00144618	5.81584e-06	-0.00121433	-0.000377168	-0.000360421	-0.00127207	-0.000706452	1.10997
RAD21.THP-1.SRX4001874	0.000367064	0.00201011	0.000419302	0.000780981	0.00083204	0.000564458	0.000657304	0.000565351	1.10937
RCOR1.IMR-90.SRX186617	0.00012353	0.00144311	-0.00022502	0.000782886	0.000214985	0.000472179	0.00113289	0.000413577	1.10919
PGR.T-47D.SRX1012620	-7.81528e-06	-0.00205825	-0.000562928	-0.00131583	-0.000770926	-0.000282328	-0.00213824	-0.000575924	1.10902
RFX5.SK-N-SH.SRX186634	3.97246e-05	-0.00161499	3.97074e-05	-0.000818445	-0.00060526	-0.000927807	-0.000490543	-0.00138956	1.10741
ELF3.CFPAC-1.SRX825394	-3.90117e-05	-0.0018016	0.000110546	-0.000773784	-0.00042133	-0.000269198	-0.00216801	-0.000959673	1.10723
AR.LHSAR.SRX1067071	-5.90082e-05	-0.00133943	0.000281152	-0.000755888	-0.000558043	-0.000854045	-0.0013668	-0.00033333	1.10696
ETS1.hESC_derived_cardiac_cells.SRX5705796	-0.000128727	-0.0010164	-0.000125335	-0.000893714	-0.000578621	-0.000453479	-0.000669552	-0.000793452	1.10508
SMARCA4.MDA-MB-231.SRX1156541	-0.000248242	-0.00141279	-0.000298883	-0.000725967	-0.000463407	-0.000221064	-0.00163165	-0.000506418	1.10475
PGR.T-47D.SRX3990984	7.02997e-05	0.00158837	0.000126701	0.000683571	0.000557615	0.000670901	0.00114139	0.0014571	1.10391
ESR1.MDA-MB-231.SRX2578880	-0.000250091	0.00141139	-7.36542e-05	0.00107762	0.000271709	0.000343071	0.00142932	0.000735476	1.10296
SMC1A.Macrophages.SRX2770858	-0.000164328	-0.00155084	-9.36077e-05	-0.000515014	-0.000421102	-9.20587e-05	-0.00170591	-0.000918595	1.10182
EBF1.B-Lymphocytes.SRX1456193	0.000139353	0.000626324	-9.52505e-05	0.00069698	0.000549142	0.000963021	0.000196966	0.000828485	1.10148
KLF3.Keratinocytes.SRX7214021	8.23015e-05	0.00152974	0.000109153	0.00106341	0.000374807	0.000859982	0.00137409	0.0014165	1.10008
REST.Hep_G2.SRX190240	-6.2594e-05	-0.00143277	-0.000243197	-0.00100104	-0.000722139	-0.000538089	-0.00184332	-0.00041626	1.09978
MYC.P493-6.SRX542553	0.000130143	0.00188459	0.000237764	0.00102976	0.000470862	0.000764367	0.000462622	0.000861352	1.09951
STAT3.Th2_Cells.SRX5801455	0.000392991	0.000783215	0.000448811	0.000753728	0.000349024	0.000629704	-0.00158307	0.000291906	1.09778
TAL1.Primary_endothelial_cells.SRX393518	-0.000126115	0.00180502	-6.4809e-05	0.000959014	0.000135091	0.000188517	0.00162834	0.00100581	1.09732
RAD21.T-47D.SRX3800731	0.000118456	0.00174739	-5.89643e-06	0.000882383	0.000459478	0.000922549	0.000529348	0.00108176	1.09717
KAT2A.HCT_116.SRX4937331	-0.00019898	-0.00187729	0.000168747	0.000248024	-0.00039344	-0.000560634	0.000193453	-0.0012701	1.09678
STAG1.Hematopoietic_Stem_Cells.SRX995497	0.000119898	-0.0011213	-0.000175988	-0.000540439	-0.000563421	-0.000630354	-0.00144344	-0.000789538	1.09637
XRN2.DLD-1.SRX7677759	-8.13695e-05	-0.000883265	0.000169204	-0.00120603	-0.000375215	-0.000540501	-0.00149362	-0.000638971	1.09581
BRD4.BxPC-3.ERX2722655	-0.000914823	0.000315789	-0.000582292	-0.000136569	-0.000537185	-0.000171718	0.00106135	-0.000215638	1.09552
BCL6.OCI-LY1.SRX689470	-1.47287e-05	-0.00187974	-0.000112542	-0.000983386	-0.000578556	-0.000745083	-0.00164435	-0.000822443	1.09493
HIF1A.U2OS.SRX1995010	-4.43205e-05	-0.00107962	-0.000255929	-0.00117107	-0.000512904	-0.000824066	-0.00060508	-0.000611213	1.09427
MED1.MM_1S.SRX264458	0.00028657	0.00164993	0.000381124	0.000414785	0.000511838	0.000357564	0.00100834	0.000950854	1.09403
BRD4.Hep_G2.SRX5077398	-0.000574198	0.00157981	-0.000360103	0.000142832	-2.83523e-05	-0.000254456	0.000968017	-0.000200304	1.09378
FOXA1.T-47D.SRX6896406	-0.000405228	-0.000859022	0.000203659	-0.00104249	-0.00057623	-0.000725218	-0.00103135	-0.00134414	1.09374
ESR1.MCF_10A.SRX643281	-0.000160821	-0.00154428	6.39837e-05	-0.000818505	-0.000352521	-0.000653276	-0.00127895	-0.000997987	1.09373
AR.VCaP.SRX471855	0.000332161	0.00102966	-0.000187185	0.00124461	-2.38803e-05	0.00108287	0.000138528	0.000574081	1.09354
BRD9.Aska.SRX4525857	0.000216989	0.0012596	8.10348e-05	0.000905375	0.000591449	0.000394903	0.00112951	0.000484555	1.09353
MED1.HCT_116.SRX4937341	-0.000709133	0.000566434	0.000190486	-0.000949965	-0.000488727	-0.000702158	-0.000968133	0.000266861	1.09313
JMJD6.Tumor.SRX1403231	0.000260074	0.00146673	0.000381914	0.000381296	0.000346509	0.000423358	0.000601468	0.000452804	1.09207
GATA3.MCF-7.SRX5534866	0.000294243	0.00168134	0.000206317	0.000676627	0.000365957	0.000678853	0.000492541	0.000719086	1.09162
BRD4.22Rv1.SRX4824367	0.000243445	-0.0015302	6.72222e-05	-0.000959907	-0.000237461	-0.000336943	-0.0016793	-0.000923101	1.09148
SMARCA4.CTV-1.SRX5574488	0.000556914	0.000897021	0.000440066	0.000705141	0.000535034	0.000770566	0.000245516	0.00103897	1.09082
MCRS1.Hep_G2.SRX2708819	-0.000103195	-0.00176329	0.000112846	-0.000712926	-0.000132166	-0.000731967	-0.00086164	-0.000790295	1.09059
AR.VCaP.SRX173202	-6.33904e-05	-0.00132354	-0.00027652	-0.00113772	-0.000271263	-0.000287206	-0.00140443	-0.000252329	1.09012
MED1.Mesenchymal_stem_cells.SRX3946904	-0.00012956	-5.19959e-05	-0.000172048	-0.000923026	-0.000509191	-0.00105516	0.000917235	-0.000579466	1.09012
MYCN.Neuroblastoma.SRX1690263	-0.000360827	-0.00119346	-1.47563e-05	-0.000852125	-0.000461876	-0.000655279	-0.00100481	-0.000913983	1.09
BCL11B.Thymus.SRX1968076	-0.000158329	-0.000341492	-0.000551086	-0.000566791	-0.000511649	-0.000962934	-0.00033614	-0.000507611	1.08976
GATA1.CD36+.SRX037940	8.69859e-07	-0.00115045	3.36258e-05	-0.00093153	-0.000419687	-0.000668693	-0.00168981	-0.0010791	1.08913
ZBTB7A.VCaP.SRX5076290	-0.000391309	-0.00117303	6.08187e-06	-0.000143601	-0.000887098	-0.00125239	-0.000400428	-0.000648296	1.08762
BRD4.PC-9.SRX2267454	0.000378671	0.00107462	0.000237769	0.00147879	0.000725143	0.000782957	0.000362	0.00131153	1.08746
EP300.MCF-7.SRX1012648	0.000113677	0.00170808	4.07324e-05	0.000699176	0.000509017	0.00108974	0.000918828	0.000718383	1.08605
CEBPB.THP-1.SRX4001955	0.000318935	0.00130515	-0.000111911	0.000544706	0.0004827	0.000515574	0.00222588	0.000324242	1.08387
CREB1.A549.SRX5576989	0.000186278	0.00104282	0.000640557	0.00122197	0.000353058	0.00102871	0.00117069	0.000781944	1.08386
CHD1.Mesenchymal_stem_cells.SRX2268291	0.000122778	0.00122093	0.000163777	0.00101657	0.000364062	0.000411831	0.000680279	0.00105234	1.08299
GATA4.AGS.SRX367641	-5.29195e-05	-0.00136882	-7.47305e-05	-0.000969977	-0.000390821	-0.000210196	-0.00245928	-0.000588944	1.08223
TRIM25.Breast_cancer_cells.SRX1660876	-0.000215076	-0.000873348	-0.000620065	-0.000526426	-0.000719679	-0.000395952	-0.000103732	-0.000614678	1.08154
MITF.Hermes_3C.SRX7368252	7.1307e-05	-0.000667601	-8.48566e-05	-0.000700635	-0.000621065	-0.000870044	-0.00103889	-0.000849321	1.08087
BRD4.SW_480.SRX1272798	-0.000190807	-0.00157766	3.78244e-06	-0.000876711	-0.000163326	-0.000154827	-0.00133289	-0.000816132	1.08083
PHF8.HeLa.SRX022433	-0.000191768	-0.00123078	-6.36012e-05	-0.000845267	-8.59394e-05	-0.000479938	-0.00132193	-0.00109764	1.0802
MED1.HCT_116.SRX4937335	-0.000432054	-0.00126643	-9.33073e-05	-0.000559641	-0.000344876	-0.000572831	-0.00191792	-0.000366432	1.08013
CHD8.Neural_Stem_Cells.SRX534845	-0.000175438	-0.000687441	4.8782e-05	-0.000959838	-0.000462316	-0.000537223	-0.00157049	-0.000517399	1.08004
FLI1.ME-1.SRX265228	-0.000173671	-0.00121556	5.42822e-05	-0.000873274	-0.000508022	-0.000323351	-0.00193573	-0.000336811	1.07979
RBM22.Hep_G2.SRX4708035	0.000136208	-0.00177964	-8.23248e-05	-0.000797742	-0.000454676	-0.000293605	-0.0014973	-0.000660131	1.07876
BRD4.Akata.SRX2795371	-0.000251042	-0.00133995	-0.000209191	-0.000835523	-0.000294057	-0.000822235	-0.00089211	-0.00116887	1.07841
SIRT6.L-C-B.SRX3103112	0.000162146	0.00052451	-0.000402435	0.000619939	-8.55949e-05	0.0004735	0.000723794	0.000815003	1.07648
ZNF366.Dendritic_Cells.SRX1614805	4.01542e-05	-0.00196138	-5.98506e-05	-0.00106248	-3.23979e-05	0.000243972	-0.00191634	-0.000542049	1.07584
EP300.Hep_G2.SRX150624	0.00019012	-0.00144495	0.000231725	-0.000611715	-0.000296804	-0.000198291	-0.00148906	-0.000953639	1.07477
ESRRA.GM12878.SRX186610	0.000350118	-0.000866635	0.000293277	-0.000875552	0.000116026	-0.000161406	-0.00268719	0.000126	1.07453
USF2.GM12878.SRX150637	0.000135194	0.00138812	0.000104688	0.00104733	0.000383327	0.000645131	0.00177243	0.0013154	1.07356
SCML2.K-562.SRX149714	6.82658e-05	-0.000644327	0.000251509	-0.000955308	-0.000637167	5.11149e-05	-0.00222101	0.000254402	1.07236
FOXA1.ZR-75-1.SRX1161191	-3.56754e-05	0.00213652	-8.98745e-05	0.000935349	0.000349804	0.000173555	0.00195497	0.000581064	1.07115
NUTM1.293.SRX6101042	-0.000600505	-0.000763065	-0.000217657	-0.000732753	-0.000550411	-0.000833783	-7.9493e-05	-0.00148738	1.07086
NR3C1.BEAS-2B.SRX1672127	-7.39861e-05	-0.00140213	-8.36385e-05	-0.000959957	-0.000429894	-0.00026514	-0.00138191	-0.00123038	1.07022
CTCF.293.SRX1353403	-0.000283361	-0.00182741	-0.000230085	-0.00102227	-0.000631182	-0.000719571	-0.00125981	-0.000504929	1.06961
MYF5.RH-18.SRX1962094	-8.21968e-05	0.00124798	0.000111099	0.000552598	0.00041119	0.0003144	0.00195272	0.00092565	1.06911
NR3C1.BEAS-2B.SRX5289963	4.04172e-05	0.00145942	0.000178669	0.000940617	0.000377279	0.000705903	0.00187743	0.00142441	1.06866
SMARCB1.iPS_cells.SRX5234466	4.36322e-05	0.00167222	-3.84406e-05	0.00049151	-0.000253789	0.000518892	-2.39901e-05	0.000951347	1.0682
EP300.293.SRX359406	0.000176121	0.00100615	-0.000340261	0.000857045	0.000141859	0.000189181	0.00164936	0.000469892	1.06752
STAT1.SET-2.SRX2961558	7.65629e-05	0.00145055	0.000573367	0.00116483	0.00026492	0.000579732	0.000721874	0.000364073	1.0669
ESR1.MCF-7.SRX5323875	-0.000406581	-0.00197567	-6.16164e-05	-0.000884778	-0.000645541	-0.000175861	-0.00159506	-0.000543071	1.06677
ESR1.U2OS.SRX8380649	-0.000225477	0.00265349	8.48762e-05	0.00156799	0.000675311	0.000363294	0.000964003	0.00163113	1.06649
FOXL2.HGrC1.SRX6957464	-0.000116262	-0.00191434	0.000119565	-0.00115711	-0.000404956	-0.000261134	-0.00172154	-0.000878085	1.06642
FOXA2.CFPAC-1.SRX6441753	-0.000507961	-0.00185461	0.000133826	-0.000941794	-0.000368009	-0.000436981	-0.00137156	-0.000788604	1.06635
EPAS1.Hep_G2.SRX4802363	-0.000438496	-0.00142363	-0.000364346	-0.000847758	-0.000919495	-0.000981513	-8.86752e-05	-0.000966594	1.06551
SMAD1.U-937.SRX097097	0.000717458	5.49584e-05	0.000685647	0.000161147	0.000514513	0.000769629	0.000709966	0.00016775	1.06546
EGR1.A2780.SRX5673034	0.000393744	0.000971753	5.43966e-05	0.000774388	0.000630235	0.000442121	0.000730317	0.000917453	1.06528
EHMT2.293.SRX973429	0.000293835	0.00108536	-0.000156165	0.000862628	-6.59531e-05	0.00045073	0.0014567	0.00054919	1.06418
SPI1.GM12891.SRX100443	4.36429e-05	0.00151243	0.000206567	0.000933705	0.000540196	0.000608145	0.00206914	0.00120247	1.0631
MGA.A549.SRX3829961	-0.000360304	0.00119776	-0.000103245	0.000962661	7.59747e-06	7.25058e-05	0.00188887	0.00104025	1.06288
NCBP1.DLD-1.SRX7677739	0.000155595	-0.00109748	0.000453214	-0.000786541	0.000129599	0.000178844	-0.00183422	-0.000227476	1.06232
GRHL3.NHEK.SRX2582161	-8.65885e-05	0.00120856	-3.38718e-06	0.000460561	0.000447038	0.000751694	0.00104158	0.00101169	1.06215
JARID2.NT2-D1.SRX5426122	-8.1372e-05	0.00101482	0.000291101	0.000353493	5.71726e-05	-0.000340471	0.00156791	-0.000772832	1.0606
LARP7.HeLa.SRX2198833	-0.000321674	0.000713724	-0.000625504	0.000266163	4.51487e-06	-0.000533907	0.00172925	-0.000233477	1.06015
SMC1A.HCT_116.SRX5880864	4.29897e-06	-0.00156553	-0.000130638	-0.000537824	-0.00043731	-0.000535775	-0.0018844	-0.000703429	1.06004
SREBF2.GM12878.SRX186608	-0.000255611	-0.00162098	-6.06128e-05	2.39687e-05	-0.000583719	0.00020247	-0.0022475	0.000247673	1.05985
APOBEC3B.MCF-7.SRX523396	-0.000398257	-0.000146534	-0.000424515	0.000814695	-0.000719275	-0.000456822	0.00096786	-0.000513733	1.05983
CDK9.THP-1.SRX728780	0.000139058	0.00133856	9.99691e-05	0.000888117	0.00045092	0.000708088	0.00143093	0.000889111	1.05887
BRD4.P493-6.SRX204408	0.000283407	0.00126962	0.000176763	0.000951984	0.000502407	0.000400814	0.00111612	0.000818244	1.05843
ESR1.MCF-7.SRX5089445	4.93507e-05	-0.00176523	-7.5659e-05	-0.00153923	-0.000646591	-0.000343979	-0.00140812	-0.00109982	1.05833
GATA1.Erythroid_Precursor_Cells.SRX5169143	-0.000208866	-0.000896313	9.27234e-07	-0.000688924	-0.000462536	-0.000923492	-0.00064146	-0.00104179	1.05799
HIC1.iTreg.SRX2900608	0.00012251	-0.00138832	-3.6093e-05	-0.000746831	-0.000712827	-0.000178341	-0.00077401	-0.00091325	1.05782
JARID2.iPS_cells.SRX317574	0.00029939	0.00123137	0.00017449	0.0009514	0.000488875	0.000460734	0.000411205	0.000832597	1.05752
SMARCA4.TTC1240.SRX5234504	5.53917e-05	0.0012109	-9.5489e-05	0.00093172	0.000272409	0.000337045	0.00229674	0.000813504	1.05607
ZFP42.hESC_derived_mesendodermal_cells.SRX702071	0.000166247	0.00172572	-9.33432e-05	0.000604069	0.000615699	0.000410434	0.00184664	0.000904526	1.05549
KDM5B.MCF-7.SRX3285582	0.000282533	0.000617845	0.000182808	0.000928204	0.000334152	0.000958112	0.00115384	0.000596749	1.05346
CREBBP.Keratinocytes.SRX7214024	0.000172357	0.000944674	0.000458631	0.000340418	0.000385231	0.000286398	0.000859992	0.00146235	1.05328
CTCF.Macrophages.SRX4001755	-0.000275592	-0.00144811	-6.40086e-05	-0.00153905	-0.00015898	-0.000587889	-0.00184958	-0.00163097	1.05273
SP1.Hep_G2.SRX100552	5.35116e-05	-0.00191484	-6.80522e-05	-0.000946462	-0.000494077	-0.000287024	-0.00163786	-0.00112959	1.05234
AR.PC-3.SRX433201	0.000333705	0.00129697	0.000183655	-0.00128766	4.52094e-05	-0.000313273	0.000308818	0.000517213	1.05228
NELFA.HeLa.SRX2510812	-0.000246616	-0.00145426	-0.000140151	-0.0010306	-0.000432297	-0.000508263	-0.00182678	-0.00133452	1.05201
CHD8.Neural_Stem_Cells.SRX534844	-0.000463353	-0.000777645	-0.0005098	-0.000703824	-0.000599799	-0.00102252	0.000246756	-0.000966631	1.0518
EGR1.Fibroblasts.SRX6596844	-0.000245158	-0.00034929	0.000241469	-0.00110686	-0.00068395	-0.000640447	-0.000488439	-0.000726475	1.05128
MYC.HeLa.SRX245740	0.000158703	0.0012526	0.000332455	0.000630381	0.000687498	0.000547215	0.00135259	0.000566977	1.05078
SIN3A.PFSK-1.SRX190237	-0.000291329	-0.00122461	-0.00020814	-0.000790837	-0.000597945	-0.000670686	-0.000627895	-0.000951068	1.05067
FOXP1.hESC_H9.SRX097581	-0.00018303	0.00132133	-2.56921e-05	0.000665158	0.000303496	-2.40018e-05	0.00199847	0.000618105	1.05048
MYCN.22Rv1.SRX4404416	0.000307338	-0.00113039	0.000157419	-0.000473572	-0.000269127	-0.000306937	-0.00163331	-0.000950057	1.05044
HNRNPK.K-562.SRX4708070	-0.00022755	0.00106663	-0.000218645	0.000550421	-0.000174125	0.000517509	0.00102119	0.000893103	1.05012
TET2.MCF-7.SRX4786553	0.000314949	0.000785525	0.000241243	0.000221928	0.000584207	0.000451127	-0.000709357	0.00125329	1.04959
FOXA2.CFPAC-1.SRX6441750	0.000182163	0.00226065	-1.2361e-05	0.00133132	0.00059406	0.000658203	0.00057138	0.00113604	1.04734
FOXA1.Prostatic_Neoplasms,_Castration-Resistant.SRX8406527	0.000157932	0.000693241	-0.000122561	0.0015065	-0.000280832	-3.99117e-05	0.00146546	0.000828642	1.04698
MED12.Uterin_leiomyoma.SRX5514045	0.000142072	0.00150615	0.000226391	0.000626802	0.000291968	0.000512561	0.000680965	0.00132842	1.04672
CREBBP.293.SRX359408	-0.000292895	-0.00129986	-0.000350396	-0.000861515	-0.000485437	-0.000390913	-0.000843927	-0.000977651	1.04583
LMNA.BJ-5ta.SRX3962736	0.000198068	0.00134695	0.000119516	0.00071625	0.00053868	3.25282e-05	0.00172162	0.00061246	1.0458
BRD4.T-47D.SRX1131571	2.54555e-06	-0.00125115	-0.000159015	-0.000873621	-0.000370821	-0.000708435	-0.000828478	-0.00111429	1.04574
NIPBL.A549.SRX1531780	-0.000107959	-0.000494609	0.000438515	-0.000687158	0.000225345	-0.000352687	0.00209142	-0.000652655	1.04556
GATA3.BE(2)-C.SRX2555304	0.000105552	0.00125156	-1.06421e-05	0.00111747	0.000152865	0.00055331	0.000871395	0.000809915	1.04531
PGR.T-47D.SRX5401866	0.000326856	0.00137433	0.000347037	0.000731317	0.000362053	8.37009e-05	0.00222938	0.000772494	1.04529
ARNTL.Neural_Stem_Cells.SRX6602366	-0.000164277	-0.00109046	-0.000235682	-0.000775932	-0.000535396	-1.27436e-05	-0.000628685	-0.000531608	1.04516
ZMYND8.DU_145.SRX1819616	-0.000304754	-0.000742337	-0.000410115	-0.00073649	-0.000561768	-0.000607102	-0.000380016	-0.000797438	1.04491
RB1.VCaP.SRX1490930	-0.000374884	-0.000854863	-0.000251582	0.000566425	6.66861e-05	0.000109941	0.0014489	-0.000845697	1.04464
JUND.A549.SRX190179	0.00013157	0.00077663	5.05131e-05	0.0010436	0.000450638	0.000793182	0.0012628	0.000904319	1.04432
MBD4.Hep_G2.SRX190196	2.90195e-05	0.0012797	-8.98915e-05	0.000762297	0.000274167	0.000225733	0.00239569	0.000743324	1.04391
NRF1.HeLa.SRX3437463	-6.39646e-06	0.00191424	-0.000233339	0.00120451	0.000330247	0.000649928	0.00240733	0.00145376	1.04377
BRD9.MDA-MB-231.SRX4377563	6.89041e-05	0.00149265	0.000277826	0.000745231	0.000393702	0.000719473	-0.000214554	0.00113877	1.04239
RBBP5.hESC_H1.SRX116467	-0.000546994	-0.00108148	-0.000604367	-0.000269997	-0.000502633	-0.000643115	0.000434128	-0.000738462	1.04184
INTS3.HeLa.SRX3640576	3.83864e-05	-0.000569566	-0.000163927	-0.00042311	-0.00037283	-0.000593536	-0.000986352	-0.00110602	1.04181
SMARCC1.MCF-7.SRX5172064	0.000114823	0.000590484	0.000186065	0.000759855	0.00070629	0.000343143	0.00198507	0.000324286	1.04138
BRD4.KELLY.SRX3124406	-1.67553e-05	0.000741666	-0.000225484	0.000883023	1.64058e-06	0.000348443	0.00154646	0.00106501	1.04119
ELF1.SNU-1750.SRX1892836	0.000273609	0.00150535	0.000241746	0.000863981	0.000385956	0.000739987	0.000817321	0.00136052	1.04109
MAPK1.hESC_H1.ERX223316	-0.000297916	-0.00109119	4.92901e-05	-0.000820806	-0.000417873	-0.000693145	-0.000435424	-0.000711119	1.04086
EZH2.Peripheral_blood_mononuclear_cells.SRX4212587	-1.76067e-06	0.000874986	-0.00020469	0.000834413	0.000280664	0.000408541	0.00175963	0.000664538	1.04082
TCF7.MCF_10A.SRX4017892	0.000284123	0.00106421	0.000362686	0.000603752	0.00044804	0.000271152	0.00131579	0.000504785	1.04047
EZH2.Peripheral_blood_mononuclear_cells.SRX4212572	-0.000166364	-0.00153919	-0.000121825	-0.000534363	-0.000518857	-9.03e-05	-0.00185112	-0.000863906	1.04023
MYC.Hep_G2.SRX102990	-7.42222e-05	-0.00134232	0.000185412	-0.000998048	-0.000389058	-0.000485272	-0.00157161	-0.000891561	1.03942
NANOG.hESC_HUES64.SRX702040	0.000448929	-0.000152215	0.000365529	0.000194992	0.000708715	0.000597408	0.000929755	0.000432968	1.03715
NFE2.Erythroid_Cells.SRX218420	-0.000125436	-0.00159113	-8.2329e-05	-0.00105502	-0.000421634	-0.000751331	-0.00190709	-0.000886931	1.03677
SMARCA2.Hep_G2.SRX3089115	-2.66944e-05	-0.00109315	-0.000213228	-0.000460328	-0.00038114	-0.000814046	-0.000659779	-0.00101669	1.03665
TLE3.SUM_149PT.SRX4815194	5.45424e-05	-0.00120125	0.000313292	-0.000698355	0.000151755	-0.000616453	-0.000941683	-0.000539728	1.03652
DPF2.Small_cell_ovary_carcinoma.SRX4473679	-0.000117442	-0.00130106	-0.00040554	-0.000426727	-3.28238e-05	-0.00025219	-0.00130589	-0.000947022	1.03559
CHD8.iPS_derived_neural_cells.SRX702547	-0.00043367	-0.00149476	-0.000352318	-0.00115854	-0.000644587	-0.000488576	-0.00100748	-0.000855585	1.03434
RBM39.K-562.SRX4708085	0.000165063	0.00065327	-3.51522e-05	0.000435031	0.000304708	0.000828844	-0.000932249	0.00128879	1.03433
XBP1.LNCAP.SRX4941326	-0.000137368	-0.00226298	5.85779e-05	-0.000799639	-3.8351e-05	-0.000169378	-0.00281695	-0.000786715	1.03428
FOXA1.MCF-7.SRX3931044	0.000306861	0.0011887	0.000292261	0.000765539	0.000628309	0.000578957	0.00106026	0.000954272	1.0342
FOS.Uterin_leiomyoma.SRX5514013	0.000414819	-0.00136641	-3.60602e-06	-0.00024048	0.000106574	-0.000592053	-0.000334936	-0.00113344	1.03333
ZFX.HCT_116.SRX3091912	-0.000244504	-0.00147823	-0.000170283	-0.00104713	-0.000542932	-0.000571577	-0.00105263	-0.00141937	1.0333
MYC.HCT_116.SRX5547219	0.000199322	0.00122722	-0.000182142	0.000364854	0.000362161	0.000405156	0.00130933	0.00117472	1.03154
[truncated: 4,679 more rows]
