# Supplementary material for: xcore: an R package for inference of gene expression regulators
Source: BMC Bioinformatics. 2023 Jan 11;24:14. doi: 10.1186/s12859-022-05084-0 (PMC9832628; doi:10.1186/s12859-022-05084-0)
Supplement: Supplementary file 7 — Additional file 7: Table S4. Table provides the activities of ReMap2020 and ChIP-Atlas molecular signatures estimated using rinderpest infection in 293SLAM and COBL-a cell lines datasets. [file 12859_2022_5084_MOESM7_ESM.xlsx]

## Sheet: ReMap2020 293SLAM
Additional file 7: Table S4. Estimated activities of ReMap2020 molecular signatures during rinderpest infection in 293SLAM cell line.
name	time_point06hr	time_point12hr	time_point24hr	z_score
BRD4.MPNST_DMSO.GSE62499	-0.0151885	-0.0565841	-0.160299	31.7914
NFYB.K-562.ENCSR000EGQ	0.0160278	0.0613964	0.2904	31.0285
FOXP1.LNCaP.GSE62492	-0.0127102	-0.0127329	-0.170291	27.1479
ZZZ3.K-562.ENCSR780BBJ	-0.00868182	-0.0421269	-0.0802917	20.3354
IRF1.CD14_LPS.GSE43036	0.00677674	0.0803462	0.0441504	20.229
RBM22.Hep-G2.ENCSR356ECR	-0.0104061	-0.0375233	-0.0874782	17.7045
ZNF384.HEK293.GSE76494	-0.00473013	-0.031635	-0.0767227	17.3967
IRF9.K-562.ENCSR926KTP	0.00222971	0.0236043	0.100659	17.3716
SUPT5H.K-562.ENCSR894CGX	-0.00977078	-0.047586	-0.116721	16.9078
IRF2.CD34_ADULT.GSE70660	0.000346106	0.0576749	0.039032	15.7195
ZBTB33.K-562.ENCSR876GXA	0.00650859	0.0241519	0.0617451	14.9855
RELA.HUVEC-C_Notch1kd_IL1beta.GSE87552	0.00564617	0.0303255	0.0730547	14.4346
RELA.HDF_DMSO.GSE77225	-0.0064166	-0.0104437	-0.114331	14.1677
PRDM6.HEK293.ENCSR892QHR	-0.00687881	-0.0378609	-0.0467497	14.0107
RELA.HDF_NUTLIN.GSE77225	-0.00415189	-0.00256437	-0.124015	13.7297
PAX8.K-562.ENCSR274CGK	-0.00459379	-0.0175808	-0.0668775	12.9073
RUNX2.LNCaP-C4-2B.GSE33889	-0.00170611	-0.0160274	-0.0650964	12.5568
EZH2.keratinocyte.ENCSR000ARK	0.00567828	0.0291932	0.0662016	11.9147
ZNF318.K-562.ENCSR352BJL	-0.000385636	0.0263538	0.0631752	11.7397
ZNF600.HEK293.ENCSR017QBI	-0.00856979	-0.0307086	-0.0685897	11.725
ZFX.HEK293T.GSE102616	0.0006735	0.0406717	0.0640813	11.6399
PHIP.HEK293_flag_brwd2_phip.GSE101646	-0.00825148	-0.0275863	-0.0952423	11.4356
IRF1.monocyte_notreatment.GSE100381	0.00137754	0.028038	0.0500583	11.3832
ZNF410.K-562.GSE97661	-0.00301565	-0.013741	-0.0724756	11.0571
EZH2.A-1847.GSE95643	0.00680423	-0.0288189	-0.0382613	11.0103
PHF21A.K-562.ENCSR119VCX	-0.00300473	-0.0159544	-0.0532807	10.9453
CDC5L.K-562.ENCSR121PFY	-0.0069434	-0.0225528	-0.0448731	10.9186
IRF1.K-562.ENCSR000EGL	-0.000214532	0.0524256	0.0159028	10.9165
CEBPB.HL-60.GSE107553	0.00409574	0.0199035	0.0813174	10.9038
PAF1.HCT-116_37c.GSE97527	-0.00728863	-0.0160429	-0.0687385	10.8604
AGO2.Hep-G2.ENCSR151NQL	-0.00644769	-0.0263048	-0.0778914	10.7953
MLLT1.MCF-7.ENCSR427BBI	-0.00312574	-0.0337252	-0.0312642	10.7662
SMARCC1.SYO-1.GSE108025	-0.00603561	-0.0328217	-0.0248452	10.6826
IRF1.monocyte_nopretreatment.GSE100381	0.000658317	0.0309444	0.0395707	10.5723
TOP2A.K-562_Genistein.GSE79593	-0.00425013	-0.0157994	-0.0392286	10.2194
FOXM1.SK-N-SH.ENCSR000BTB	0.00562689	0.0177243	0.0649359	10.1044
ZNF34.HEK293.ENCSR727PIC	-0.0013503	-0.0220145	-0.0513428	9.95868
RNF2.K-562.ENCSR820GND	0.00104308	-0.0156388	-0.0526409	9.73183
RELA.HeLa-B2_GRKD_DMSO.GSE24518	-0.0016308	-0.0135651	-0.0619004	9.49485
PGR.Leiomyoma_RU486.GSE40724	-0.00688019	-0.012787	-0.042986	9.46833
FOXA1.breast_tumor_Male_4.GSE104399	0.00241256	0.014692	0.049882	9.39545
STAT1.HeLa-S3.ENCSR000EZK	0.00123608	0.0217252	0.0359961	9.37645
E2F4.retina_pigment.GSE60024	0.00570601	0.0191419	0.0717185	9.32286
EZH2phosphoT487.OCI-Ly7.ENCSR565XSL	-0.00180603	-0.0262739	-0.0343734	9.28535
CBX2.HEK293T.GSE34774	0.0043008	0.0112927	0.0361986	9.17422
ATF2.GM12878.ENCSR000BQK	0.00358001	0.0174773	0.0586239	9.16401
MYC.MCF-7.ENCSR000DMJ	-0.00290977	-0.0256736	-0.0545754	8.99328
MED1.hMSC-TERT4_D0.GSE104537	0.00428538	0.0185417	0.0332341	8.94694
RBFOX2.Hep-G2.ENCSR784FYS	-0.00891216	-0.0215126	-0.0712277	8.94673
NAB2.HL-60_PMA.GSE106359	-0.00223405	-0.0212524	-0.0333299	8.81877
PPARG.HT29_ROSIG_2H.GSE77039	0.00309832	0.0208663	0.0331614	8.77634
ZNF675.HEK293T.GSE78099	-0.00498629	-0.0155812	-0.0237168	8.77501
MED1.MDA-MB-231_LQ_45min.GSE95121	0.00274598	0.0225883	0.0337658	8.6106
IRF1.K-562.ENCSR854MCV	7.22869e-05	0.0239578	0.0298076	8.53655
FOXA2.BJ1-hTERT_FOXA2_GATA4_Coexp.GSE92491	-0.00176501	-0.0142544	-0.0432515	8.45754
ELF4.HEK293T.ENCSR778QLY	-0.00421929	-0.0271558	-0.0345353	8.42347
BATF.OCI-Ly10.GSE56857	0.00293428	0.00782829	0.0534254	8.40965
SMARCA4.501MEL_SHCTR.GSE61965	0.00423385	0.0175936	0.025514	8.33557
ZNF22.HEK293.GSE76494	-0.00587412	-0.0231173	-0.017271	8.26665
ZNF596.HEK293.ENCSR344SBD	-0.00562225	-0.0174884	-0.029259	8.26115
NFYB.K-562.GSE26439	0.00542336	0.0156919	0.0576318	8.21176
ZNF597.GM12878.GSE97661	0.000464623	0.0121579	0.0503774	8.1434
SUZ12.NT2-D1.ENCSR000EXH	0.0026662	0.015426	0.0459911	8.11398
PHOX2B.Kelly.GSE94822	-0.00301505	-0.0123011	-0.0373281	8.07734
RARA.U-937_ATRA-treated_RAR.GSE98006	0.00117408	0.0131104	0.0389393	8.07116
IRF1.HAEC_IL1b_4h.GSE89970	0.00264933	0.0181171	0.0298256	8.03881
PAF1.HCT-116_ab-sc-74797.GSE97527	-0.00682747	-0.0183488	-0.0342408	7.95723
JARID2.UTEIPS11.GSE48516	0.00579099	-0.0203549	-0.0390366	7.94024
MYNN.HEK293.GSE76494	-0.00199921	0.0125915	0.0474364	7.89368
NFYA.HeLa-S3.ENCSR000DNS	-0.00339611	-0.0176175	-0.0632928	7.884
ZNF671.HEK293T.GSE78099	0.00019533	-0.0107944	0.0366855	7.8606
AR.PC-3_R1881.GSE54110	0.00293152	0.0164693	0.0288997	7.84818
CEBPB.GM12878.ENCSR681NOM	0.00675535	0.0152007	0.030288	7.84805
RELA.HUVEC-C_TNF_0M.GSE34500	-0.0021864	-0.0247429	-0.0185151	7.81456
PCGF2.NT2-D1.GSE101538	-0.00369928	0.00704535	0.0395193	7.77607
HSF1.SKBR3.GSE38901	-0.00457775	-0.0133415	-0.0381141	7.74604
ZNF207.MCF-7.ENCSR096KWU	-0.00303477	-0.0205858	-0.0297724	7.65273
FOSL1.WA01.ENCSR000BNS	-0.00425641	-0.00468852	-0.0420943	7.64038
TFAP2A.WA09.GSE105081	0.00534542	0.00383179	0.044307	7.59819
BCL11A.MDA-MB-157.ERP003925	0.00305179	-0.0113832	-0.032624	7.56104
SUPT5H.MOLT-4.GSE89384	-0.00498926	-0.0244285	-0.0414027	7.42542
FOXA2.KerCT.GSE90454	0.0038659	0.0220217	0.0284279	7.42301
CHD1.WA01.ENCSR000EBU	-0.00298548	-0.0139743	-0.0392324	7.40827
ATF3.primary-dermal-fibroblasts_overexpressed.GSE81403	0.00255741	0.0074401	0.051802	7.40761
RELA.HeLa-B2_GRKD_TA_TNFA.GSE24518	0.0005419	0.0142637	0.0465857	7.32375
ESR1.HCC1428_TLED.GSE27300	0.00687735	0.011369	0.0236684	7.28064
KDM1A.SKNO1_DMSO.GSE71739	0.000224205	-0.0145229	-0.0371405	7.27157
NEUROG2.MRC-5_N_1DPT.GSE75910	-0.00479274	-0.0180672	-0.030341	7.18909
CRY1.U2OS.GSE44236	-0.00290638	-0.0102852	-0.031238	7.11997
JUND.HT29_DSMO.GSE77039	0.00171098	-0.00501434	0.0541182	7.08483
RELA.U2OS_10Gy_2h_recovery.GSE109996	0.00251219	-0.0161746	-0.0315267	7.07861
RBPJ.GSC8-11.GSE74557	-0.000105787	-0.0091479	-0.0396669	6.99787
NOTCH3.TALL-1_GSI.GSE104261	0.0022755	0.00411677	0.0395405	6.95594
MEIS1.CHRF28811.ERR063469	0.00123021	0.0265138	0.0111731	6.9374
PROX1.SW480.GSE60390	-0.001762	-0.0195291	-0.0204459	6.92409
NFE2L2.A-549.ENCSR584GHV	-0.00642395	-0.0227875	-0.00619235	6.92097
ZNF384.HEK293T.ENCSR882ICT	-0.00447306	-0.00512589	-0.0413612	6.90957
NFATC3.K-562.ENCSR051OUX	0.00527674	0.00752126	0.0456891	6.90344
MEIS1.SEM.GSE38339	0.00106899	0.011861	0.0362932	6.8991
E2F7.K-562.ENCSR171CAY	-0.00180663	-0.0175515	-0.0311244	6.84832
NKX2-1.H9_derived-cIN.GSE99937	-0.00164209	0.0142251	0.0240867	6.83013
CEBPB.monocyte.GSE98367	-0.00178304	-0.00992967	-0.0505459	6.81253
BRD4.GM15850_PA1_JQ1.GSE99402	0.000569055	0.0173545	0.0361122	6.77719
STAT1.NCI-H358.GSE79707	-0.000684258	0.0155448	0.0353445	6.75557
TAL1.CHRF28811.ERP008568	-0.00436246	-0.0120163	-0.0289678	6.75185
ESR1.MCF-7_E2+4OHT_SRC-3.GSE119702	-0.00543667	-0.00628869	-0.0299701	6.73863
CEBPA.U-937.ERP008568	0.00245794	0.0123452	-0.0451254	6.71332
VDR.THP-1_2h_1-25-OH-2D3.GSE89431	-0.000823188	-0.0179172	-0.0272737	6.67728
EZH2phosphoT487.DOHH2.ENCSR562NOP	0.00503873	0.0131338	0.0270264	6.66125
BCOR.WA01_KDM2B_KO.GSE104690	-0.00360585	-0.0101453	-0.0336255	6.61382
HNF4A.HCT-116.GSE62890	0.000806009	0.0126809	0.0332654	6.5463
E2F7.IMR-90_SENES_E2F7.GSE40343	0.00287408	0.00886179	0.0399849	6.54221
ZNF169.HEK293.ENCSR661AXW	0.00568133	0.00387187	0.0394575	6.50736
SNAI2.keratinocyte_LacZ_DIFF.GSE55421	-0.00408373	-0.00119376	0.0521243	6.41979
ASXL1.HEK293T.GSE51673	-0.000185019	-0.0211471	-0.0258288	6.41976
ESR1.VCaP_E2_ERA.GSE43985	-0.00266642	-0.0176778	-0.0192472	6.392
ESR1.MCF-7_SHCRT_E2.ERP000380	-0.00352171	-0.0112871	0.0461154	6.363
RAD21.HUVEC-C_normoxia.GSE94872	0.00179114	-0.0173043	-0.0270345	6.35851
CBFA2T2.NCCIT.GSE71675	0.00221069	0.0134426	0.0242642	6.35734
RELA.THP-1_eGFP-Pam3csk-0h.GSE103477	0.00335615	0.0118784	0.0225669	6.34432
CREBBP.NCI-H3396.GSE32349	0.00127409	-0.017758	-0.0137318	6.34183
ZNF792.HEK293.ENCSR679STZ	0.000530472	0.00999047	0.0387984	6.33593
TOP2A.K-562_Mitoxantrone.GSE79593	-0.00181298	-0.0138335	-0.0191805	6.33579
SMAD4.Hep-G2_Ab_R516.2.1D12.GSE97661	-0.0027643	-0.0225533	-0.0110595	6.3182
NEUROD1.D283-Med_shGFP.GSE92582	-0.00460564	-0.02306	-0.0428481	6.26442
ZKSCAN2.HEK293T.GSE78099	-0.0030624	-0.0220775	0.00518041	6.25019
RNF2.WA01.ENCSR784VUY	0.00178631	-0.0131803	-0.0396745	6.22833
ZNF8.HEK293.GSE76494	-0.00439439	0.000146251	-0.0434322	6.19926
EP300.SK-N-SH.ENCSR000EHV	0.00178002	0.0140647	0.0218559	6.1874
SSRP1.hiF-T.GSE98758	-0.000253805	0.00168008	-0.0477695	6.09409
IKZF1.BCR-ABL1.GSE58825	-0.00311637	-0.00621464	-0.0371527	6.07914
POU5F1.BJ_INDUCED.GSE36570	-0.000651653	-0.0133798	-0.0221235	6.07134
MED1.hMSC-TERT4_D14.GSE104537	-0.00224148	-0.0188199	-0.0188732	6.06783
RELA.Detroit-562_Poly-I.GSE91018	0.00176505	0.0194829	0.0258414	6.04901
EZH2phosphoT487.PC-3.ENCSR617RSQ	-0.00198357	-0.0105905	0.0267255	6.04734
CHD7.K-562.ENCSR000AVD	-0.00160027	-0.00965668	0.0299376	6.03711
GATA4.G296S_4.GSE85628	0.00208431	0.0100569	0.0310056	6.01911
TEAD4.SK-N-SH.ENCSR000BUQ	0.00150782	-0.0103099	-0.0342338	6.00286
RELA.HUVEC-C_TNF_JQ1.GSE53998	0.00422737	0.0149214	0.0225405	5.99053
TCF12.MCF-7.ENCSR000BUN	-8.76174e-05	0.0132199	0.0326993	5.94838
AR.22Rv1.GSE85558	-0.00032924	-0.0155571	-0.0334244	5.94136
TAF1.Ishikawa.ENCSR000BTO	-0.000969486	-0.0282524	-0.0535442	5.92119
NCOA2.MCF-7.ERP000901	0.0028389	0.0137147	0.0210294	5.90888
WDHD1.MCF-7_Ab_R1251-1-1A5.GSE97661	-0.000912553	0.0151348	0.0275187	5.90743
ZNF263.HEK293.ENCSR000EVD	-0.00719743	-0.00826196	-0.0304323	5.89797
CDK7.SK-MEL-147.GSE45984	-0.0022951	-0.0113979	-0.0252151	5.89658
ZKSCAN5.HEK293T.GSE78099	0.0011646	-0.010417	-0.022049	5.89013
CTCF.WA09.GSE105028	-0.00793665	-0.0115529	-0.0311894	5.88997
FOS.MG-63-3.GSE74230	-0.0019151	0.00547812	-0.0323813	5.84829
GFI1B.HEK293.ENCSR445PDR	-0.00152903	-0.0102467	-0.0309047	5.82096
ATRX.erythroid.GSE22162	0.000451339	-0.0130621	-0.02062	5.81894
CLOCK.BA40-neocortex_4.GSE96659	-0.00289235	-0.00325169	-0.034095	5.78908
ZNF695.HEK293T.GSE78099	0.0025228	0.00618945	0.0286682	5.77616
MYC.MM1-S_JQ1.GSE42161	-0.000234356	-0.0119766	-0.0308483	5.77094
FEZF1.HEK293.ENCSR827NWO	-0.00330737	-0.0163631	-0.0196002	5.75249
ESR1.T-47D-B_E2_R5020.GSE80358	0.000465642	-0.0108962	-0.0334103	5.74341
RXR.LS180_125.GSE31939	0.0045713	0.00388387	0.0274839	5.71411
AR.LNCaP_DHT.GSE92347	0.00344866	0.00930908	0.0185107	5.6932
ATF3.K-562.ENCSR632DCH	-0.00359945	-0.00501335	0.0489892	5.68686
FOXM1.HEK293T.ENCSR831EIW	0.00212823	0.0115104	0.0230994	5.68323
AR.LNCaP_1F5.GSE30623	-0.00180302	-0.0144699	-0.0254694	5.66013
FOXP1.H9.GSE31006	-0.00193127	-0.0218067	-0.0283755	5.6503
ARNTL.U2OS_DMOG.GSE85096	0.00222766	0.00257875	0.0343799	5.63367
SUZ12.WA01.ENCSR000ATS	-0.00252782	-0.00806049	-0.0348632	5.63255
ARNT.MCF-7.GSE41820	-0.000656424	-0.00776807	-0.0281681	5.62592
RCOR1.AML.GSE112074	-0.00193263	0.0100916	0.0246208	5.61258
ZSCAN18.HEK293.ENCSR721QZV	0.000576185	0.0113643	0.0371098	5.61032
ATF3.K-562.ENCSR000DOG	0.000375025	0.0176982	0.0289533	5.60971
GTF3C5.IMR-5_CD532.GSE78957	2.22404e-05	0.0100486	0.0272461	5.59391
HNF1A.Hep-G2.ENCSR800QIT	8.00158e-05	-0.0153118	-0.0267258	5.56651
SREBF1.MCF-7.ENCSR197DJH	-0.00488221	-0.0135119	-0.0198558	5.54708
BRD4.OCI-AML3_JQ1_500nM_24h.GSE104745	-0.0042941	-0.000290526	0.0394384	5.53571
NIPBL.Hep-G2.GSE76893	-0.00109363	0.0111301	0.0242616	5.53277
CHD4.A-549.ENCSR550SCU	0.00111205	-0.00756807	-0.0318582	5.51753
RNF2.WA01.GSE104690	-0.00128769	-0.0145775	-0.0244241	5.51559
ZNF479.HEK293T.GSE78099	-0.0029371	-0.0135359	-0.0117088	5.5078
MYBL2.Hep-G2.ENCSR000BRO	0.00124967	0.0129699	0.0301817	5.50388
EZH2.B-cell.ENCSR000AUZ	0.00210489	0.0149524	0.0264547	5.49651
ZNF592.K-562.ENCSR249BHQ	-0.00123901	0.013989	0.0283744	5.49499
MLLT3.THP-1.GSE79899	0.00073211	0.00555483	0.0362932	5.49321
ETV1.RWPE-1_FLAG.GSE29808	0.00217515	0.00814548	0.0228658	5.49277
ZNF549.HEK293.ENCSR185QFX	0.00354898	0.010054	0.0219968	5.47663
MAFF.K-562.ENCSR000EGI	-0.00409171	-0.0107721	-0.029967	5.46992
SMARCC1.Aska-SS_shSSX.GSE108025	0.00252915	0.0106588	0.0290637	5.46599
FOXA1.LNCaP.GSE52725	0.00075827	0.00277212	0.0439501	5.4414
ESR1.T-47D.ENCSR000BQD	-0.00403288	-0.0124065	-0.0211488	5.44039
TAL1.CD34.GSE52924	-0.00222353	-0.0131088	-0.0281616	5.43992
NCOR1.K-562.ENCSR910JAI	-0.0065995	0.0107569	0.0188582	5.43732
ARID2.K-562.ENCSR491EBY	-0.00716399	-0.0147015	0.00133908	5.43282
CTCF.hESC.GSE20650	-0.00233514	-0.00816982	-0.0421079	5.42324
TP53.SaOS-2.GSE51268	0.00118005	0.011682	0.0284587	5.42274
NEUROG2.MRC-5_NFD_1DPT.GSE75910	0.00262554	0.0143142	0.0265188	5.41534
EP300.MCF-7.ENCSR000BTR	-0.0021757	-0.0175012	-0.0178699	5.3633
E2F1.MDA-MB-231.GSE95303	0.0027396	0.0208079	0.0384308	5.34768
ERG3.HEK293.GSE76494	-0.00288423	0.0199316	0.0386506	5.34759
PCBP2.K-562.ENCSR603REQ	-0.00163977	-0.0141675	-0.0200862	5.34478
GATAD2A.K-562.ENCSR160QYK	-0.000709515	0.000733502	-0.0409111	5.33396
EZH2phosphoT487.hepatocyte.ENCSR341VYI	0.00161192	-0.0256116	-0.0125793	5.33287
ESR1.MCF-7_E2-ICI.GSE67295	0.00108612	0.017026	0.0146385	5.30362
CDK7.MM1-S.GSE45984	-0.00171441	-0.00918547	-0.0256096	5.3002
CTBP2.MCF-7.GSE107013	0.00151323	0.0108813	0.0189754	5.25845
TP63.keratinocyte_D0.GSE59824	-0.00440278	-0.00556233	-0.0338147	5.25506
RELA.GM18951.ENCSR000EBD	0.00456768	0.0113608	0.0171871	5.23842
ESR1.breast_tumor_Male_14.GSE104399	-0.0014356	-0.0122052	-0.034363	5.22511
MYB.CD4_TH1.GSE72266	0.00543885	0.0116421	0.0318844	5.22312
RELA.MCF-7_TNF.GSE59530	0.00282337	0.0129365	0.0347654	5.22036
ZNF44.HEK293T.GSE78099	0.00368968	-0.0147277	-0.00360118	5.20709
ZNF592.MCF-7.ENCSR701AQS	0.00397499	0.00777429	0.0250771	5.20054
GATA2.ESF.GSE108408	-0.00163422	-0.00774536	-0.0298475	5.19847
TEAD1.H69.GSE62274	-0.00134086	0.0105033	0.0181758	5.19082
IRF1.K-562.ENCSR000EGK	-0.00257174	0.0212834	0.00722045	5.18363
SREBF1.Hep-G2.ENCSR000EEO	-0.00223448	-0.00350896	-0.0318541	5.16933
JARID2.UTEIPS6.GSE48516	0.002855	-0.0150358	-0.0238765	5.14724
HLF.Hep-G2.ENCSR528PSI	-0.000320468	0.0129415	0.0201655	5.14514
ZXDB.HEK293.ENCSR559IOZ	-0.00404958	-0.0149157	-0.0408068	5.14418
CHD4.GM12878.ENCSR751CJG	-0.00218624	-0.000116705	0.032907	5.14225
RUNX1.Kasumi-1.GSE62847	-0.00171787	-0.0140562	-0.0261793	5.14146
STAT1.AGS.GSE79707	0.00145108	0.0146909	0.0272655	5.13239
STAT3.OCI-Ly19.GSE50723	0.00377926	0.0127492	0.013281	5.12743
RELA.MCF-7_TNFa_45m.GSE67295	-0.000360935	0.00746952	0.0343609	5.11792
ZXDC.MCF-7.GSE97661	-0.00113904	-0.0102498	-0.0296063	5.11334
REST.PFSK1.ENCSR000BJP	0.00113726	-0.00943054	0.0314487	5.10365
HDAC2.GM12878.ENCSR330OEO	0.00225953	-0.0122294	-0.0180433	5.08051
NANOG.WA09_heat-shock.GSE105028	-0.00364987	-0.00390937	-0.0255411	5.05818
ESR1.breast_tumor_Male_22.GSE104399	0.00235802	-0.00136449	-0.034613	5.05741
CHD1.LNCaP.GSE64528	0.00146493	0.0175497	0.013034	5.05621
BRD4.HFOB_DIFF.GSE82295	-0.00148721	0.0122142	0.0225653	5.05471
DAXX.PC-3_DAXX.GSE68647	-0.00198194	-0.0197369	-0.00818436	5.04352
ZNF528.HEK293.GSE76494	0.000541093	0.0115167	0.0287345	5.04269
AR.22Rv1_siARFL_R1881.GSE80742	-0.00039354	-0.0076413	-0.0339671	5.04197
KLF5.LoVo_PHASES.GSE51290	-0.00301301	-0.00712206	-0.0237697	5.03955
ESR1.MCF-7.GSE94023	0.000573175	-0.00190393	-0.0448126	5.0318
NCOA6.K-562.ENCSR168CEE	0.000305155	0.00421262	0.0366698	5.02718
RUNX1.CD34_FETAL.GSE70660	-0.00166796	0.00547316	0.0334214	5.01898
TCF7L2.HeLa-S3.ENCSR000EVF	0.0014139	-0.0134625	-0.0237987	5.01277
NKX2-5.hESC_sc-14033.GSE89457	-0.000550885	0.00704117	0.0289581	5.01231
TP53.GM00011.GSE55727	-0.00436325	-0.00297827	0.0254434	5.01161
GATA6.AGS.GSE51936	0.00100064	-0.0103028	-0.0186878	5.00829
PKNOX1.HEK293T.ENCSR233FAG	-0.00268001	-0.0159809	-0.0195567	5.00015
ESRRA.GM12878.ENCSR000DYQ	0.00425015	0.00758618	0.0199932	4.98668
ESR1.Ishikawa_E2.GSE109891	-0.00229929	-0.0131631	-0.0263743	4.98186
CDK9.A-375_DMSO.GSE68052	-0.00142613	-0.00139851	0.039892	4.97938
PPARG.HUVEC-C_PPARG_HYPO.GSE50144	-0.000755005	-0.0156463	-0.015528	4.97843
ZNF280D.HEK293.ENCSR451CYX	0.00122632	-0.00666837	-0.0314356	4.97824
SP2.HEK293T.ERP007114	-0.000790283	-0.0148941	-0.0355567	4.95096
KDM1A.K-562.ENCSR908CMW	-0.00612183	0.00734131	-0.0178157	4.93766
ZBTB48.U2OS_ZBTB48-KO.GSE96776	0.00216312	-0.00720165	-0.0206671	4.91167
E2F4.MCF-7_ICI.GSE41561	0.002917	0.0178472	0.0211606	4.90558
ZNF830.K-562.ENCSR033NQK	0.00174652	-0.0145869	-0.0153417	4.89588
MTA3.GM12878.ENCSR000BRH	0.00252465	0.00584915	-0.0278275	4.88969
MAF.CD4_TH1.GSE72266	0.00172339	0.012469	0.0527957	4.88141
REST.K-562.ENCSR000ATM	0.0035454	0.00527698	0.0397864	4.87311
NEUROD1.D283-Med_shNEUROD1-1154.GSE92582	-0.00572637	-0.0131522	-0.0358645	4.87126
FOXF1.GIST48.GSE106624	0.00380971	-0.0127086	-0.00936563	4.85148
ZNF263.K-562.ENCSR000EWN	0.00230634	0.00454271	0.0323365	4.8231
BRD4.HCT-116.GSE57628	0.00106414	0.0111134	0.022605	4.81833
RELA.MCF-7_E2.GSE59530	0.00352414	0.0159608	0.0206874	4.81777
FOXA1.MCF-7.GSE80808	-0.000466408	0.00990135	0.0367529	4.81678
MYC.HFF_OHT_SHBPTF.GSE65544	0.00277637	0.00728911	0.0253033	4.81028
EZH2.endothelial_umbilical-vein.ENCSR000ATA	0.00448426	0.011671	-0.0248482	4.80922
HES1.K-562.ENCSR091JXL	-0.000374572	0.0128427	0.0191808	4.80688
ZMYND11.HeLa.GSE51672	-0.00424307	-0.0045169	-0.0207611	4.80685
SRSF4.Hep-G2.ENCSR696MBC	0.00331167	0.0138276	0.0123559	4.79903
NR3C1.Ishikawa_Dex.GSE109891	-0.0033505	0.00442374	-0.0253313	4.79525
CREBBP_M768.NCI-H3396_ETOH.GSE32349	-0.000194444	0.00906848	-0.0180204	4.77849
TBX5.G296S_4.GSE85628	0.00253195	0.00380958	0.029844	4.77645
SS18.SYO-1.GSE108025	0.0019803	-0.0101661	0.0189003	4.77526
HEXIM1.A-375_A771726.GSE68052	-0.00121617	0.00744799	-0.0280071	4.76564
TBP.WA01.ENCSR000ECB	0.00576693	0.00853318	0.0420707	4.75882
STAT3.SU-DHL-10.GSE50723	-0.00227496	0.0159824	-0.012411	4.75213
CEBPB.epididymis_HEE.GSE109061	0.00107741	0.00944811	0.0359657	4.7363
YY1.HEK293.GSE76494	0.0015332	0.0239309	0.0310514	4.73611
RELA.monocyte_notreatment.GSE100381	0.00239825	-0.00671578	-0.0296265	4.7346
ZNF341.LBCL_EBV-transformed.GSE107719	-0.00119396	-0.0109807	-0.0153955	4.72598
ESR1.breast_tumor_Male_21.GSE104399	0.000693103	0.0135563	0.0271333	4.70655
CLOCK.BA40-neocortex_3.GSE96659	0.00224313	0.00838112	0.0178717	4.69907
TBP.K-562.GSE55306	0.00350879	0.00793412	0.0334878	4.69672
ZNF778.HEK293T.GSE78099	0.00169906	0.0148726	-0.00535077	4.68562
TP63.keratinocyte_D7.GSE59824	-0.00279447	0.00640763	0.0356935	4.67735
RAD21.MDM_-dNS1.GSE103477	-0.000306804	0.0170148	0.0189258	4.67463
NKX3-1.LNCaP_DHT.GSE28264	-0.00266485	-0.00972484	-0.01758	4.66472
HOXB13.G-401.GSE65381	0.0022914	0.00427655	0.0239097	4.65614
SMAD3.BGO3_DIFF_2H.GSE36578	-0.00348358	-0.0088198	-0.015143	4.65387
ZNF184.K-562.ENCSR546IHU	-0.00198298	-0.00839588	-0.0199958	4.65171
FOXA2.BJ1-hTERT_CDT1.GSE92491	0.00173122	-0.0052169	-0.0296501	4.65054
BMI1.K-562.ENCSR782WRO	0.000717879	0.00812129	0.0294868	4.6413
JUNB.HAEC.GSE89970	-0.00184533	9.59896e-05	-0.0370926	4.63294
CTCF.CHRF28811.ERP008568	-0.00305626	-0.0111658	-0.0367959	4.62924
BRD4.RH4.GSE83726	-0.00443933	-0.00903192	-0.0180816	4.62289
TRIM24.K-562.ENCSR957LDM	-0.00078524	-0.00348689	0.0349723	4.62171
NFYC.Hep-G2.ENCSR569ARC	0.00377718	0.0149146	0.0375515	4.61772
STAG1.CHRF28811.ERP008568	-0.00207491	0.00641702	0.0331703	4.61105
RFX5.K-562.ENCSR000EGO	0.000266389	-0.0111182	-0.023033	4.60707
ZNF645.HEK293.ENCSR776LDJ	-0.00222426	-0.0175675	-0.00841803	4.60313
BRD4.HCC1395.GSE63581	0.00200174	0.0182117	0.0305814	4.59131
NEUROG2.MRC-5_N_02DPT.GSE75910	-0.00265885	0.0054981	0.0289444	4.59023
ZNF468.HEK293T.GSE78099	-0.00279753	-0.011019	-0.0109278	4.58743
TP53.SW480_shLacZ_16h_TNF-a.GSE115985	0.00304634	0.0068554	0.044427	4.57456
KMT2B.AML_OG86.GSE112074	0.000963674	0.0166638	0.0310041	4.56578
NANOG.WA01.ENCSR000BMT	-0.00143408	-0.00632728	-0.0259566	4.56539
KLF5.YCC-3.GSE51705	0.00291454	0.0142686	0.00505704	4.56484
SMAD3.HCC1954.GSE104760	0.00176193	0.0173935	0.0213465	4.56365
PHF8.HeLa.GSE20303	0.000205186	0.0022348	0.0348044	4.56227
ESR1.MCF-7_E2_90min.GSE109820	-0.000900009	-0.0021252	-0.0441617	4.56108
PRDM1.HEK293.ENCSR098YLE	-0.00474559	-0.00953444	-0.0118757	4.55637
SMARCA4.HeLa-S3.ENCSR000EZC	0.00102328	-0.00191297	0.0281905	4.55596
RUVBL1.Hep-G2.GSE97661	0.00135262	0.00814759	0.0245718	4.54501
ESR1.endometrioid-adenocarcinoma_tumor_2.GSE94031	0.001713	-0.00075588	0.0332376	4.52944
TP53.MCF-7_7-5h_IR_10Gy_Nutlin.GSE100099	-0.0027823	-0.00742252	-0.0222395	4.52599
RAD21.SK-N-SH.GSE76815	9.7895e-05	0.0114142	0.0229191	4.52479
CXXC4.HEK293T.GSE42958	-0.00306606	-0.0188927	-0.028603	4.51965
MAFK.A-549.ENCSR541WQI	-0.00188391	-0.00999067	-0.0203959	4.51624
ETS1.Hep-G2.ENCSR681WHQ	-0.000920098	0.0133616	0.0243111	4.5106
CTCF.T-47D.ENCSR000BNO	-0.000702707	0.0077206	-0.0403455	4.5102
ASH1L.K-562.ENCSR115BBC	0.00271508	0.0116315	0.0235575	4.50995
SMC1A.HCT-116.GSE112000	0.000417541	0.0169808	-0.00685675	4.50432
SRF.MCF-7.ENCSR000BVA	-0.00125569	-0.0125709	-0.0246494	4.49777
HSF1.ZR751.GSE38901	0.000572196	4.46434e-05	-0.0402145	4.49513
NFKB2.L1236.GSE63736	0.0033124	0.00316855	0.0291509	4.47873
SMARCA4.J-Lat_GFP-Clone-A72_DMSO.GSE100266	0.00107947	0.0106465	0.0231754	4.4727
ESR1.MCF-7_E2-5min-ERalpha.GSE94023	0.00339183	0.00824445	0.0334572	4.4725
CTCF.macrophage_ZIKVneg.GSE118305	-0.00357606	-0.0117066	-0.02563	4.47052
SPI1.NCI-H929.GSE56857	-0.00119311	-0.00999135	-0.024092	4.46923
MYC.IMEC.GSE86412	0.00225473	0.00510251	0.0283847	4.46532
NFIC.GM12878.ENCSR000BRN	0.0013053	0.0224943	0.00344873	4.45878
ZBTB33.GM12878.ENCSR542FLV	-0.000777977	-0.0166218	-0.00672403	4.45848
STAT3.TMD8.GSE106844	-0.00320738	-0.0105555	-0.0188717	4.45065
RELA.GM10847.ENCSR000DYM	0.00371783	0.017051	0.00271748	4.43462
SIX2.kidney_fetal_17w.GSE75948	0.00227145	0.0171185	0.00921406	4.43331
FOXA1.A-549.ENCSR000BPX	0.00257712	0.0122127	0.0208606	4.43044
TAL1.K-562.ENCSR106FRG	0.00249463	0.00424602	0.0274116	4.42972
TAL1.PRIMA5.GSE33850	-0.00244923	-0.00686033	-0.0140408	4.4283
NR3C1.HeLa-B2_P65KD_DMSO.GSE24518	0.000358937	-0.0105575	-0.02002	4.42714
POU2F2.HNPC_UNDIF.GSE74814	-0.00121515	0.0134266	0.0111182	4.42298
ETV6.GM12878.GSE97661	0.00213181	0.0147965	0.0178408	4.42149
MED1.hMSC-TERT4_D7.GSE104537	-0.000694539	-0.0106521	-0.0232166	4.41353
CEBPD.HAEC_IL1b_4h.GSE89970	0.00303877	0.0199314	0.00914388	4.39492
IRF4.OCI-Ly3.GSE56857	0.000274253	-0.00710735	-0.0234893	4.39
GATA3.MCF-7_E2.GSE81510	0.00132911	-0.00219545	0.0320667	4.3894
GATA1.K-562.ENCSR000EFT	-0.00192911	-0.00419668	0.0266191	4.38334
STAT5A.GM12878.ENCSR000BQZ	-0.000140898	0.00212548	-0.0395141	4.3815
LEO1.SEM.GSE83671	-0.00291097	-0.0132024	-0.0128376	4.35864
STAT1.CD14_LPS.GSE43036	0.00253302	0.0110549	0.0249567	4.35579
SUZ12.LNCaP-abl.GSE39459	0.00369674	0.00314713	-0.0188535	4.35544
BRD4.GM15850_DMSO.GSE99402	-0.000260013	0.0229421	0.00297077	4.34959
AFF4.HeLa.GSE40632	0.00175081	0.0165783	0.0335505	4.3491
RBFOX2.K-562.ENCSR822LBD	-0.00478985	-0.0138571	-0.0287048	4.34885
FOSL1.MNNG-HOS.GSE74230	0.00471181	-0.00793725	0.0141554	4.3481
BACH1.Hep-G2.ENCSR699TNT	-0.00228784	-0.0130098	-0.0124427	4.34765
HINFP.K-562.ENCSR619GFP	0.00578032	0.000633527	0.0176621	4.34265
CLOCK.U2OS.GSE44236	-0.00413004	-0.0111034	-0.00714902	4.34014
GATA4.A-549.GSE85002	0.00596406	0.00830699	0.0072711	4.33787
ZNF674.HEK293T.GSE78099	-0.00275505	-0.00983435	0.0078853	4.33586
HSF1.U2OS_HEAT.GSE60984	-0.00269395	0.00210085	0.0254206	4.32732
HSF1.HT29.GSE38901	-0.000349254	0.000293866	-0.0355281	4.32551
ARHGAP35.K-562.ENCSR571BUF	-0.00478845	-0.013549	-0.0100444	4.32309
TP53.IMR-90.GSE115940	-0.00327801	-0.0158624	-0.00650545	4.32105
AR.prostate.GSE65478	-0.0037728	-0.00906659	0.0119581	4.31764
FOSL2.MCF-7.ENCSR000BUI	0.00580107	0.00525225	0.0232148	4.31179
ZNF786.HEK293T.GSE78099	0.00362472	0.00344124	0.0180146	4.31006
PBX4.PC-3_Pbx4overexp.GSE97570	0.00437475	0.00411881	0.0217532	4.30834
JUN.K-562.ENCSR000EGH	0.000189175	0.00896783	-0.0214774	4.3021
ERG.VCaP_ETOH.GSE49091	0.000437199	0.00180041	-0.0362222	4.29271
DDX20.MCF-7.ENCSR330ADN	-0.00094231	-0.013921	-0.0258525	4.29211
LMO2.TSU-1621MT.GSE60477	0.00228535	0.0142706	0.00806109	4.29198
ZNF687.GM12878.ENCSR859FDL	-0.000701667	0.0113952	0.0247965	4.28624
CDX2.LS180.GSE31939	0.000738692	-0.00576772	-0.0248442	4.27913
LCORL.Hep-G2.ENCSR950NAZ	-0.00471169	-0.009544	0.00736073	4.27702
STAG2.MCF-10A_siSTAG1.GSE101921	-0.0024385	-0.0126207	-0.0181331	4.27049
ERG.HUVEC-C_VEGF_12h.GSE109625	0.00156236	0.000346841	-0.0350644	4.25882
SFPQ.LTAD_EtOH.GSE94577	-0.00141908	-0.00614554	-0.0220976	4.25332
RELA.HUVEC-C_TNF.GSE43070	0.00371107	0.00652083	0.0179094	4.24958
MLLT1_FKB.MV4-11.GSE82116	9.23169e-05	-0.0122752	-0.0304234	4.24294
REST.WA01.ENCSR663WAR	0.0027904	0.00854511	0.0370486	4.23568
ATF3.GM00739_CSBwt_8h.GSE87562	0.00327856	0.00943071	0.0203872	4.23236
MEF2D.K-562.ENCSR647ZXA	-0.00224037	-0.00896049	0.0148871	4.23036
ZMIZ1.K-562.ENCSR907JPB	0.000560145	0.00270282	-0.0333467	4.2255
YAP1.MDA-MB-231.GSE66081	-0.000522221	-0.00904677	-0.0242556	4.22025
CREBBP_M768.NCI-H3396_E2.GSE32349	-0.00310431	-0.00482764	-0.0154904	4.21443
KMT2A.THP-1.GSE83671	-0.00182507	-0.0141123	-0.014154	4.20588
BRD4.CHL-1_BAY123897.GSE95585	0.00459666	-0.00605737	0.0192535	4.20232
RCOR1.A-549.ENCSR618ICR	-0.00088664	0.0127944	0.012573	4.19997
AR.LNCaP_Bag-1L_KO_Veh.GSE89938	0.00115832	0.00959525	0.0134235	4.19872
BACH2.B-cell_IL2.GSE102460	0.00552839	0.00627579	-0.0130339	4.1975
ZNF260.HEK293.GSE76494	-0.000313963	-0.00848225	-0.0253873	4.19363
ZNF24.K-562.ENCSR117WTM	0.000508869	0.00500356	0.0258256	4.17679
STAT1.CD14_INFG_LPS.GSE43036	0.00320457	0.0160819	0.0359475	4.16979
MYBL2.K-562.ENCSR162IEM	0.000751637	0.00618236	0.0288134	4.16292
DDX20.K-562.ENCSR446LAV	-0.00287719	-0.0145706	-0.0145189	4.15977
XRCC5.K-562.ENCSR506KWJ	-0.00102741	-0.00929004	-0.0243481	4.15485
POU2F3.NCI-H1048.GSE115123	-0.00361847	-0.0100373	-0.00990649	4.15077
TAF2.hESC.GSE17917	-0.000821571	-0.00352248	-0.0283042	4.14942
NR2F6.Hep-G2.ENCSR518WPL	0.000510285	0.00861097	0.0267965	4.14836
ZBTB48.HEK293.ENCSR781EQJ	0.000745583	0.0133241	0.018707	4.14196
SETDB1.WN8532.GSE36579	0.00127779	-0.00409653	0.0243955	4.14106
ESR2.MDA-MB-231_LY500307.GSE108979	0.00267165	0.0082773	0.0141894	4.13103
JUND.K-562.ENCSR000DJX	0.00247529	0.0139366	0.0138277	4.13055
FOXM1.OE33.ERP013564	0.00590951	-0.00152259	0.0232612	4.12557
ZNF18.HEK293.GSE76494	0.00209083	-0.00640791	-0.0187109	4.1145
HSF1.BPLER.GSE38901	-0.000837092	0.00232888	-0.0301819	4.11421
FOXM1.GM12878.ENCSR000BRU	0.00228663	0.0121425	0.0163355	4.11418
SIN3A.GM12878.ENCSR000DYX	0.00160813	-0.000314506	0.0370475	4.10068
PGR.AB32.GSE31129	-0.001385	0.00570373	0.0220142	4.09947
ZNF610.HEK293T.GSE78099	-0.0034486	-0.00420523	-0.0159744	4.09522
SP1.MCF-7.ENCSR729LGA	0.000807022	0.00997797	0.0198441	4.08527
BRD4.MPNST_PDJQ.GSE62499	-0.00271007	-0.00805743	-0.021696	4.0827
NCOA1.K-562.ENCSR658WFQ	-0.00240993	-0.0067737	-0.0293867	4.07312
EGR1.GM12878.ENCSR000BRG	-0.00101906	0.00139585	0.0322506	4.07156
JUN.A-549.ENCSR996DUT	0.000129202	0.00934895	0.019583	4.06883
XBP1.HS578T_HYPO_GLUDEP.GSE49952	-2.07844e-07	0.011572	0.0172711	4.06734
ZNF395.K-562.ENCSR462QZZ	-0.00143638	0.0124199	0.0112871	4.06657
RAD51.GM12878.ENCSR482TWQ	0.00151856	0.012928	0.0212361	4.06287
EZH2phosphoT487.GM23248.ENCSR096KPA	0.00086594	0.0028003	0.0341067	4.06187
ZNF783.HEK293T.GSE78099	7.18169e-05	0.00696389	0.0223628	4.06111
RELA.HEK293_TNF-1h.GSE75562	0.00171786	0.00573808	-0.0161522	4.05724
NFIC.Hep-G2.ENCSR000BQX	-0.00494967	-0.00520468	-0.0188919	4.05284
NCOR1.K-562.ENCSR298JCG	-0.00320517	-0.0038625	-0.0231006	4.04874
ERG.TSU-1621MT.GSE60477	-0.00202511	-0.0176981	-0.0295701	4.0271
PAX5.OCI-Ly7.GSE69558	0.00352371	0.0105315	-0.00363713	4.02642
ESR1.breast_tumor_Male_13.GSE104399	0.00234141	0.0044173	0.0222533	4.02335
HNF4G.liver.ENCSR297GII	-0.00144627	0.0106109	0.0120742	4.02267
STAG2.MCF-10A_siSTAG2.GSE101921	-0.000852457	-0.00905464	-0.0253412	4.01816
ZNF549.HEK293.GSE76494	0.000188207	-0.00210819	0.0301624	4.01699
TCF4.LS180_125.GSE31939	0.00110419	0.00237388	0.024155	4.01606
ZEB2.HEK293.ENCSR417VWF	-0.00253536	-0.0128866	-0.0305578	4.00251
EGR1.HL-60_PMA.GSE106359	0.00345445	0.00279445	0.0265786	3.9991
ZNF202.HEK293T.GSE78099	-0.00347622	-0.0118203	-0.015144	3.99853
LYL1.Kasumi-1.GSE63484	-0.00270449	0.00089323	0.0256771	3.99257
MED1.RH4.GSE83726	-0.00346648	-0.00844245	-0.0116703	3.99192
TCF12.K-562.ENCSR744WOO	0.00329005	0.00944368	-0.0158745	3.99121
SRF.HCT-116.ENCSR000BSC	-0.00170819	-0.0128644	-0.0188051	3.98467
EP300.Ishikawa.ENCSR000BUE	-0.00011241	0.00414073	0.0341823	3.98047
SP2.K-562.ENCSR000BNL	-0.00159637	-0.0149793	-0.0291239	3.97738
ASH2L.VCaP_R1881.GSE60841	-0.000479791	0.00863305	0.0278028	3.97557
E4F1.MCF-7.ENCSR841YWU	-0.0033794	0.00627095	-0.0160817	3.96925
FOSL2.A-549.ENCSR000BQO	0.00223621	0.0121949	0.0209959	3.964
BHLHE22.CAL-1.GSE43876	0.000478037	0.00181901	0.0291525	3.96257
AR.breast_tumor_Male_10.GSE104399	0.00240325	0.0101331	0.0160624	3.95835
TBP.K-562.ENCSR000EHA	0.00560333	0.010884	0.0388414	3.95626
ESR1.MCF-7.GSE103023	-0.00147696	-0.00846652	-0.0246916	3.95603
ZNF101.HEK293.ENCSR462FWS	-0.000604901	0.00887081	0.0238956	3.95301
TP53.SW480_shp53_16h_TNF-a.GSE115985	0.00018393	-0.00737092	-0.0304732	3.95119
ZNF574.HEK293.GSE76494	0.00174843	0.0115809	0.0206104	3.94797
SMAD4.Hep-G2_Ab_13-2-1A5.GSE97661	-3.18423e-06	0.00463549	0.023951	3.94038
FOXA1.DU145.GSE47987	0.00543116	0.00986532	0.0107529	3.93402
ZNF184.K-562.ENCSR621ATC	0.000782394	0.0107476	0.0162332	3.92217
STAT3.OCI-Ly7.GSE50723	0.000255397	0.0139025	0.0125617	3.92159
NR3C1.IMR-90_GLUCC.ERP007081	0.00250971	0.0109992	0.00834346	3.91813
SIN3A.HCT-116.ENCSR000BSG	0.00131698	0.00722083	0.0248954	3.91667
NR3C1.U2OS_GLUCC.ERP007081	-0.000868003	-0.00773607	-0.0190001	3.91608
ZMYND8.HEK293_Flag-ZMYND8.GSE81696	-0.000569231	-0.00213609	0.0244829	3.91171
ATF1.K-562.ENCSR159OCC	0.00146103	0.00658221	0.0269542	3.90576
ZNF350.HEK293.GSE76494	0.00513426	-0.000690402	-0.0210705	3.8996
RAD21.THP-1_siWAPL-eGFP-Pam3csk-4h.GSE103477	-0.00139005	0.00726106	0.0296825	3.89902
TAL1.PRIMA2.GSE33850	0.00105073	-0.00860204	-0.00978489	3.89857
MXI1.WA01.ENCSR000EBR	0.000224697	0.00286924	0.0331594	3.89602
RELA.HAEC_IL1b_4h.GSE89970	0.00377242	0.0188425	0.0135841	3.89253
SOX4.HCC1954_TGFb.GSE104760	0.00105063	0.000163698	0.0317197	3.8901
SUZ12.NT2-D1.GSE101538	-0.000800226	0.00832431	0.0147298	3.88667
BRG1.HS-SY-2_HA-tagged.GSE108926	0.00134389	0.00892464	0.0173808	3.88373
AR.DU145_FOXA1.GSE47987	-0.000444452	-0.00975845	-0.0119126	3.87595
SOX2.KYSE70.GSE46837	0.000377644	-0.00841667	-0.0181135	3.87504
NIPBL.WA09.GSE105028	-0.00134449	-0.0152136	0.00298431	3.86924
PAX8.OVSAHO.GSE79893	-0.00425922	-0.00247842	0.0121515	3.86906
NEUROG2.MRC-5_NFD_02DPT.GSE75910	0.000674508	0.0125726	0.0164054	3.86618
ZNF320.HEK293.GSE76494	-7.1551e-05	-0.0112102	-0.0111114	3.86037
ZSCAN5A.BeWo.GSE85009	-0.000993102	0.00754545	0.0163361	3.85829
ESR1_Y537C.MCF-7_ESR1_mutant_LTED.GSE100074	0.00125603	0.0103523	0.0173944	3.85808
ZKSCAN1.K-562.ENCSR882ERE	-0.00200723	-0.0124682	-0.026329	3.85497
GTF3C2.K-562.ENCSR000DOD	-0.000504877	0.00825499	-0.016887	3.84263
HNRNPL.K-562.ENCSR594BNR	-0.00240762	-0.00859487	-0.0202864	3.83537
CTCF.GP5D.GSE51234	-0.00194901	-0.0073968	-0.0211865	3.83444
KDM1A.A-549.ENCSR639GWS	-0.00354554	-0.00970604	0.00780164	3.83212
ESRRA.SKBR3.GSE81651	-0.00157863	-0.0104496	-0.0265931	3.83128
AR.LNCaP-C4-2B_ETOH_SHCTR.GSE61268	-0.000217319	-0.0169289	0.00204589	3.83118
EZH2.farage.GSE45982	0.000632283	0.0105678	0.0164276	3.81584
STAT5B.CD8.GSE64713	0.000308441	0.00168188	0.0284148	3.80968
RXRA.WA01.ENCSR000BJW	0.00105999	0.0149227	-0.00269749	3.80908
KMT2A.MV4-11.GSE83671	-0.00241066	-0.00671879	-0.0264545	3.80688
NR3C1.U2OS_SHHIC5.GSE65847	0.00211938	0.0126002	0.007662	3.80616
RXRA.JMSU-1.GSE107734	-0.00241529	-0.00669761	-0.0186999	3.80508
CHD1.WA01.ENCSR000AQK	-0.00295281	-0.00985449	-0.0149768	3.79929
FOXA1.MCF-7.ENCSR126YEB	-0.00147108	-0.00722022	-0.0236412	3.79809
ESR1.Ishikawa.ENCSR000BIZ	-0.000998587	0.0117033	-0.0206232	3.79744
IKZF2.GM12878.ENCSR822AHX	-0.000712547	0.0112946	0.0215132	3.78416
HOXB13.LNCaP.GSE56288	-0.00136176	0.00312052	0.0243546	3.76986
FOXA1.breast_tumor_Female_2.GSE104399	-0.0031351	-0.0101915	0.00759213	3.76874
TFAP4.DLD-1.GSE46935	0.00061258	0.00390493	0.0240204	3.76717
ESR1_D538G.MCF-7_dox_E2.GSE94493	0.000755763	0.0138513	0.0173785	3.76467
KDM1A.Kasumi-1_RN1.GSE71739	0.000309938	-0.00428647	-0.026193	3.75781
ATF3.GM00739.GSE87562	0.00177686	-0.000681218	0.0630641	3.75715
HDAC2.Hep-G2.ENCSR337NWW	-0.00332409	0.00823097	0.00872165	3.74991
RELA.CD4_TH1_DMSO.GSE62482	0.00304873	0.0115986	0.0107101	3.74978
NELFA.BT-474_INHHDAC.ERP010664	0.00239255	-0.00741441	0.0272473	3.7491
HDAC1.VCaP_ETOH.GSE28950	-7.07592e-05	-0.00939866	-0.0211895	3.74649
USF1.Hep-G2.ENCSR000BGM	0.00168335	0.00694858	0.0289312	3.74555
CTCF.MIA-PaCa-2.GSE88734	0.00138708	0.00851172	0.0327201	3.74177
CDX2.CACO2_PROLIF.GSE23436	-0.000579748	0.0125318	-0.00628038	3.73789
CBFB.SaOS-2.GSE76937	-0.00113131	0.000211548	0.0313288	3.7376
ZNF316.K-562.ENCSR200JYP	0.0038864	0.0083709	0.00528216	3.73729
PGR.T-47D_CR3flp_veh.GSE99479	-0.00276645	-0.0151263	-0.00264545	3.73569
NFATC3.K-562.ENCSR670FDA	0.00125621	-0.00430347	-0.0228027	3.73418
ZNF264.HEK293.GSE76494	0.00254612	0.0100166	0.00631716	3.72608
NR2F1.K-562.ENCSR970NKQ	-0.000254501	0.00903596	0.0222824	3.7217
ETS1.ALL-SIL.GSE102209	4.03294e-05	-0.00880231	-0.0192671	3.71629
BRD4.LNCaP-C4-2_EV.GSE88871	-0.00331958	-0.00816709	-0.0117033	3.71287
SMC3.GP5D_SIRAD21.GSE51234	0.0018811	-0.00703656	-0.0152033	3.70845
AR.LNCaP_1F5_SIFOXA1.GSE30623	0.00110312	0.00544701	-0.0226059	3.70583
GTF2A2.K-562.ENCSR801RPW	0.00301849	0.0145719	-0.00244591	3.70568
NFIA.Hep-G2.GSE97661	0.00193566	0.00543054	0.0213874	3.69738
ZNF143.WA09_heat-shock.GSE105028	-0.000472437	0.00684831	0.0330704	3.69616
IRF4.NCI-H929.GSE56857	0.00174744	0.0132688	0.00617189	3.69235
ESR1.MDA-MB-134-VI_ESTROGEN.GSE51022	-0.000569436	0.0096495	-0.0116735	3.68879
SMARCA4.501MEL_SHSOX10.GSE61965	0.0034463	0.00899406	-0.00664273	3.68598
KMT2A.SEM.GSE83671	-0.00148984	-0.0144953	-0.0158201	3.68525
KLF16.HEK293.ENCSR397DQC	0.00308196	0.00416034	0.0277306	3.68249
RAD21.HCT-116.ENCSR000BSB	0.000568886	-0.00968933	-0.0293173	3.67821
ZNF580.HEK293.ENCSR668HOP	-0.000740803	-0.00830408	-0.022971	3.67755
HAND2.SK-N-BE2-C.GSE94822	-0.00208171	-0.0046017	0.0201938	3.6678
ZNF512B.MCF-7.ENCSR761LRR	-0.000921396	0.00502947	0.0222884	3.66777
RUNX1.CD34_ADULT.GSE70660	-0.00177363	-0.0044914	-0.0218641	3.66747
TRPS1.T-47D.GSE107013	-0.00265874	-0.00312398	-0.0211066	3.66507
RFX5.SK-N-SH.ENCSR000EHY	-0.00243495	-0.000439695	-0.0305073	3.66319
HDGF.GM12878.ENCSR145XQO	-0.00119409	-0.00853431	-0.0316145	3.66017
SP2.HEK293.ENCSR807LQP	0.000317189	-0.0185838	-0.0230711	3.65962
GRHL2.HBE.GSE46194	-0.000900709	-0.0115993	-0.0114256	3.65899
CEBPA.SKH1_RUNX1-EVI1_KD.GSE87283	0.00127865	0.0113456	0.0189636	3.65751
BRD4.retina_AB1-RB.GSE86981	-0.00227395	-0.0222115	-0.0270635	3.65189
MYCN.NGP.GSE94782	0.00184682	0.0125818	0.0346575	3.65164
ESR1.MCF-7_Tamoxifen.GSE102410	0.00345084	0.0139372	-0.00131347	3.6484
TEAD4.SNU-216.GSE44416	0.00167288	0.00474954	-0.0197553	3.64721
RELA.Huh-7_IL1.GSE89212	-0.000919533	0.00939845	0.0129119	3.64633
REST.SK-N-SH.ENCSR000BOZ	0.00165	0.0177329	0.0244325	3.63836
SMAD3.BGO3_DIFF_0H.GSE36578	0.000755924	-0.0139953	0.00428007	3.63515
MYC.LoVo_PHASES.GSE51290	0.000144822	0.0125439	0.0153785	3.63452
FOXM1.K-562.ENCSR429QPP	0.00287209	0.0131062	0.00878011	3.63344
NR4A1.K-562.ENCSR130PDE	-0.00017748	0.00850899	0.0186513	3.63183
FLI1.UAE_ZINC.GSE23730	-0.000862165	-0.015837	-0.0347133	3.6245
ZNF24.HEK293.ENCSR984MDV	0.00214608	0.00946086	0.0195857	3.62441
RNF2.K-562.ENCSR076YPO	-0.000594618	-0.00943	-0.0206049	3.62268
PGR.T-47D-A_R5020.GSE80358	-0.00248791	0.00252657	-0.0208171	3.61843
FOXK1.HEK293T.GSE51673	0.00169468	-0.00498082	0.0199378	3.61789
RELA.HeLa-B2_DMSO.GSE24518	0.000429456	-0.0109423	-0.017239	3.61723
CEBPA.Kasumi-1.GSE102697	0.00147944	0.0049048	0.0226927	3.61368
RUNX2.IMSC3.ERP003787	0.00157488	0.0151132	0.0227705	3.61248
ZFP69B.HEK293T.GSE78099	0.00913454	0.000933462	0.00193229	3.60906
FOXA1.breast_tumor_Male_19.GSE104399	0.000129872	0.00710305	0.0202319	3.60872
FOXA1.T-47D_CR3flp.GSE99479	0.00136568	0.0109191	0.0178576	3.60737
PBX3.GM12878.ENCSR000BGR	-0.00295443	-0.0149191	-0.00600249	3.6013
NCOR1.OCI-Ly1.GSE29282	-0.00302313	-0.0152106	0.000291035	3.59679
ZKSCAN1.HeLa-S3.ENCSR000ECJ	0.000284929	0.00666376	0.0201487	3.5927
TP53.IMR-90_APO.GSE53491	-0.00166814	-0.00567421	-0.028973	3.59066
EZH2.neural_progenitor.ENCSR069DPL	0.00172058	0.0111695	0.0120726	3.58965
BRD4.CD4_TH1_DMSO.GSE62482	0.00275999	0.0111181	0.020568	3.58624
TEAD1.MSTO.GSE68170	0.00290179	0.00153857	-0.0229551	3.58543
ELK1.IMR-90.ENCSR664OKA	0.00142825	-0.0132726	0.00743149	3.57621
EGR2.HEK293.ENCSR919CZU	-0.00065652	-0.00869067	-0.0266383	3.5751
NCOA3.MCF-7_E2.ERP000901	-0.0029359	-0.00704239	-0.0141092	3.57364
CEBPB.WA01.ENCSR000EBV	-0.00330707	-0.00991669	-0.0113941	3.57285
E2F1.HeLa-S3.ENCSR000EVM	-0.000690276	-0.00963451	-0.0212498	3.56392
FOXA1.VCaP_ETOH24H.GSE58428	0.00271102	0.0105092	0.00852127	3.557
CREBBP.LS180.GSE39277	0.000885237	0.0104528	0.0079885	3.55315
MAZ.GM12878.ENCSR000DZA	-0.00130677	-0.00584143	-0.0231017	3.55016
FOXM1.MDA-MB-231_THIOS.GSE40762	0.00117953	0.00486587	0.0284746	3.54952
SNIP1.MCF-7.ENCSR042TWZ	0.000816205	0.00124623	-0.0282835	3.54866
NCOA1.MCF-7.ERP000901	0.00218591	0.00105631	-0.0224894	3.54283
FOS.MCF-10A.ENCSR000DOT	-0.000586115	-0.00530832	-0.0296275	3.54236
ZMYM3.Hep-G2.ENCSR848YWD	0.000972207	-0.0121863	-0.0134149	3.53944
ZNF24.K-562.ENCSR099NCH	-0.00140058	-0.00975809	-0.0183493	3.537
TFAP4.LNCaP.GSE28857	0.00304312	0.00449725	-0.0155873	3.5311
ESR1.breast_tumor_Male_6.GSE104399	-0.0018974	-0.00363207	0.0195523	3.52988
SOX2.RENVM.GSE49404	-0.00273655	-0.00121143	0.0198794	3.5225
OGG1.HEK293_60_min.GSE89017	0.00235997	0.0071526	0.0170255	3.52221
PGR.breast_tumor_Male_30.GSE104399	0.00233434	0.0027197	0.0216415	3.52003
PPARG.ASC.GSE21366	0.000629129	-0.00632293	-0.0161921	3.51474
SP1.HEK293T.ERP007114	0.000173399	-0.0142179	-0.0197023	3.50767
ZNF35.HEK293.GSE76494	0.000564523	0.00542087	0.0251857	3.50522
MAX.MDA-MB-468.GSE81381	0.00125505	0.0178671	0.00429093	3.50437
E2F4.MCF-10A.ENCSR000DOR	-0.000896225	-0.0102595	-0.0232593	3.50212
AR.breast_tumor_Male_20.GSE104399	-0.00108993	0.00673606	0.0182925	3.50026
RXRA.SK-N-SH.ENCSR000BVG	0.00306374	-0.00480954	-0.0185026	3.49969
EHMT2.K-562.ENCSR175EOM	0.00144926	0.0009898	-0.024892	3.49526
RUNX1.Jurkat.GSE29180	-0.00160319	-0.00703006	-0.014079	3.49207
ARID1A.RMG-I.GSE104545	-0.00195613	0.00653216	0.0235592	3.49127
TBP.HBTEC_MOI20_18hpi.GSE116772	0.00401482	0.00478209	0.0259901	3.48717
EZH2.WSU-DLCL2.GSE45982	-0.00398297	-0.00521154	-0.0110275	3.48317
MYC.WA01.ENCSR000EBY	-4.95229e-05	0.00728102	0.0240329	3.4819
MYC.CUTLL1.GSE90716	0.00201556	-0.00271948	-0.0286381	3.47889
SPIN1.T778.GSE57499	-0.00222138	-0.00673797	-0.0129275	3.47869
YY1.K-562.ENCSR000BMH	-0.00177257	-0.00570242	-0.0333267	3.47667
ELK1.WA01.ERP002417	0.00341459	-0.011659	0.00352208	3.47613
SMAD3.BGO3_DIFF_48H.GSE36578	-0.000277496	-0.0116219	0.00807343	3.47077
NFIC.Hep-G2.GSE108514	0.00117536	0.00165921	-0.0281043	3.46642
ZNF2.HEK293.ENCSR011CKE	-0.0017	-0.00924744	-0.0232996	3.46523
NR3C1.Ishikawa.GSE109891	-0.00332399	-0.00632868	-0.0112176	3.45847
TBP.ME-1.GSE46044	-0.00332271	-0.00904994	-0.0216134	3.45652
JUN.Hep-G2.ENCSR000EEK	0.000777934	-0.00561562	0.0276039	3.45612
CTCF.nerve_tibial.ENCSR434XLP	-0.000708841	-0.0080734	-0.0266425	3.45508
BCLAF1.K-562.ENCSR000BKH	0.000380068	0.00440976	0.0262575	3.4547
ZNF425.HEK293T.GSE78099	0.00182563	0.00423922	0.0127093	3.45212
ESR1.T-47D-B_E2.GSE80358	-0.00092848	0.0142208	0.00389535	3.45096
ZNF449.HEK293.ENCSR738SLS	0.00267989	0.0047524	0.0175601	3.4504
ESR1.breast_tumor_Male_23.GSE104399	-0.002348	-0.00380012	-0.0194404	3.44409
ESR1_Y537N.MCF-7_E2_talen.GSE94493	-0.00118145	0.00845308	0.0248794	3.44231
OTX2.D341-Med_shGFP.GSE92582	0.000769771	0.00736545	0.023659	3.44176
VEZF1.K-562.ENCSR189YMA	0.000103073	-0.00531721	-0.0300389	3.4413
ATF2.GM12878.ENCSR961PPA	0.0033061	0.015585	0.00380929	3.43806
YY1.GM12878.ENCSR000BNP	0.00131516	0.0183732	0.0222982	3.43765
RXR.LS180.GSE31939	0.0015487	0.0116682	0.00335158	3.43717
FOXA1.MCF-7.ERP001226	0.000677222	0.00199323	0.0290148	3.43341
SMAD4.Hep-G2_Ab_R516-1-1G12.GSE97661	-0.00126084	-0.00249665	-0.0224771	3.43061
ONECUT1.H9.ERP004206	-0.00140465	-0.00956187	-0.010251	3.42986
MYCN.SH-EP_6h.GSE80151	0.0028571	0.0100615	-0.0092821	3.42401
FOXM1.HEK293.GSE60032	-0.00158287	-0.000939887	-0.0273187	3.42328
REPIN1.HEK293.ENCSR146NLL	-0.00113688	0.00534203	0.0208185	3.42305
FOS.MV4-11_SHFLT3.GSE64862	-0.00416539	-0.00173864	-0.0142742	3.41699
BRD4.HUVEC-C_TNF_JQ1.GSE53998	-0.00077381	-0.00884775	-0.0143955	3.41088
FOS.MCF-10A.ENCSR000DOO	0.00836629	-0.00693013	0.00394394	3.40765
SATB1.Hep-G2.GSE108514	-0.00161216	-0.00340201	-0.0180963	3.40668
BRD4.DND41.GSE54379	-0.000706019	0.00634961	0.0228252	3.39714
EZH2.GM23248.ENCSR131FFJ	0.00226381	0.0133313	0.0162022	3.39531
NR3C1.U2OS_siHic5siNS.GSE109383	0.00144395	0.00518004	0.0172747	3.39224
RXR.macrophage.ERP008801	-0.00285894	-0.00460471	-0.0172706	3.38864
ZEB1.RKO.GSE88734	-0.00193887	0.00664075	0.0146218	3.38803
L3MBTL2.HEK293T.ENCSR862PNL	-0.000890526	-0.00748844	-0.0207234	3.38733
REST.A-549.ENCSR892DRK	-0.000323975	-0.0121743	-0.0132931	3.3863
STAT5B.CD8_H9RETR.GSE64713	-0.0023102	0.00729276	0.0123036	3.38469
ZSCAN16.HEK293.GSE76494	-0.00117226	0.0033037	-0.020186	3.38434
GATA2.endothelial_umbilical-vein.ENCSR000EVW	0.00436955	0.00769093	-0.00773681	3.38335
ESRRA.A-549.ENCSR473SUA	0.00271172	0.00709755	0.0120924	3.38266
MYB.PF-382.GSE94000	0.000380614	0.00579446	0.0233795	3.38056
SP5.Hep-G2.ENCSR019NPF	1.88845e-05	-0.017581	-0.0296857	3.37868
MED1.CD4_TH1_BAY.GSE62482	-0.00134096	-0.0113446	-0.0165716	3.37823
NR3C1.HASM2_Dex-GFP.GSE95632	0.00103838	-0.0112026	-0.0121753	3.37321
T.H9_ENDODERM.GSE60606	0.00318142	-0.00513167	-0.0126906	3.37187
ESR1.breast_mrnahist.ERP002305	0.00157867	0.0085964	0.00839484	3.36958
ATF3.K-562.ENCSR028UIU	6.77545e-05	-0.00580318	0.0273129	3.36921
ZNF30.HEK293.GSE76494	0.00142642	0.00619958	0.0173281	3.36875
AR.breast_tumor_Male_28.GSE104399	0.001345	-0.0110069	0.00658658	3.36527
NR1H2.HT29_GW3965_48H.GSE77039	0.00143751	-0.00133768	0.0281585	3.36435
CDK9.HEK293T_SIBRD4.GSE51633	0.000867777	0.00807662	0.0131503	3.35386
SMC1.HAP1_WaplKO-33_SCC4KO.GSE94992	-0.00120562	-0.00864613	-0.0144088	3.35328
CTNNB1.LS180_125.GSE31939	3.14452e-05	-0.00573523	0.0173559	3.34541
ZSCAN5A.HEK293.ENCSR357QJR	0.00139698	0.0123618	0.00908686	3.34366
AR.VCaP_DHT24H_SHFOXA1.GSE58428	-0.00489978	-0.00495243	0.0090087	3.34197
CLOCK.BA10-neocortex_4.GSE96659	-0.000100815	0.00671868	-0.0147539	3.3316
FOXP1.SU-DHL-6.ERP010999	-0.00175436	0.00892305	-0.00718405	3.33153
KLF15.HEK293.GSE76494	-0.00139031	-0.0112169	0.00883394	3.32843
MYC.MCF-10A.ENCSR000DOM	0.00361611	0.00468669	0.0175229	3.32148
JARID2.MRC-5_IPS25_CTR.GSE48515	0.00151741	0.00879223	0.0148234	3.32009
ESR1.breast_tumor_Male_9.GSE104399	-0.00125392	-0.00169073	-0.0257397	3.31966
REST.HeLa-S3.ENCSR000BMN	0.00137216	0.0015104	-0.0250192	3.31889
NFKB1.MCF10A-Er-Src_TAM.GSE115597	0.000702384	0.0104014	0.0135728	3.31058
SOX13.Hep-G2.ENCSR445ACU	0.000839022	-0.00900166	-0.0116353	3.30731
ZSCAN22.HEK293.GSE76494	-0.00326637	-0.0111899	-0.014627	3.30648
ZNF610.HEK293.ENCSR691TXI	-0.00233722	-0.00783071	-0.015508	3.30585
TRIM24.LNCaP_ETOH.GSE69331	-0.000882877	-0.00484555	-0.024713	3.30404
BRD4.MOLT-4_DMSO.GSE79288	0.00141697	0.0125399	0.00624612	3.30317
RAD21.THP-1_siNIPBL-eGFP-Pam3csk-4h.GSE103477	0.000797485	-0.00533797	-0.0261001	3.30298
JUN.endothelial_umbilical-vein.ENCSR000EFA	0.00713582	0.00984031	-0.00183095	3.30229
ZBTB17.HEK293.ENCSR631WAA	-0.000811948	-0.0111445	-0.0238408	3.29895
ESR1.T-47D_PROG.GSE68355	-0.00142812	-0.00448387	-0.0221691	3.29766
GATA4.KATOIII.GSE51705	-0.000995051	-0.00188737	-0.0212832	3.29743
NIPBL.hESC_WNT3A.GSE64758	0.000694783	-0.00688386	-0.0217255	3.29475
GATA1.K-562.GSE70482	-0.00164477	-0.0058536	-0.0176987	3.28672
EBF1.LCL.GSE75503	0.000695468	-0.0026614	-0.0248705	3.28532
RELA.HUVEC-C_Scr_IL1beta.GSE87552	0.00100505	0.0095865	0.0172047	3.28199
RCOR1.AML_OG86.GSE112074	-0.000509649	0.00151864	0.0240864	3.28023
MAX.NB4.ENCSR000EHS	0.000386089	0.00929513	0.0220189	3.27784
CEBPB.Hep-G2.ENCSR000EEX	-0.00172227	-0.00998961	-0.0132635	3.27286
ZBTB7A.K-562.ENCSR000BME	0.0020522	0.0117719	0.0213615	3.27236
HDGF.K-562.ENCSR197ALX	-0.0019199	0.0051607	-0.0176327	3.27035
GRHL2.MCF-7.GSE81714	-0.00214152	-0.00751855	-0.0166057	3.26955
FOXA1.LNCaP_r1881.GSE94682	-0.00192532	0.00488578	-0.0235038	3.26936
BRD4.CLL_patient2_4h_CpG.GSE109411	0.00322095	0.0141982	0.017262	3.26609
STAT5A.MV4-11.GSE64862	0.000138085	-0.00794492	-0.0122416	3.2617
NFKB1.MCF10A-Er-Src_EtOH.GSE115597	-0.00176527	-0.00518796	-0.0176192	3.26135
MAFK.Hep-G2.ENCSR000EEB	0.00195035	0.0042684	0.0212578	3.26015
ESR1.breast_tumor_Male_18.GSE104399	-0.00397963	-0.00618249	-0.00964202	3.25919
FOXA2.Hep-G2.GSE90454	-0.000153877	0.0115332	0.0302185	3.25461
ZNF692.HEK293.ENCSR418MKG	0.00058741	0.0125189	0.0261037	3.2537
CTCF.spleen.ENCSR234HEM	-0.000143219	0.00877204	0.0307132	3.2501
PCBP2.Hep-G2.ENCSR945NSF	-0.0034841	0.00110378	0.0166052	3.24536
RAD21.A-549.ENCSR000DYE	-0.00195755	0.0128636	0.0114553	3.23966
RBP2.U-937.GSE28323	0.000594729	-0.00459782	-0.0261379	3.23861
RELA.Detroit-562_tri-DAP.GSE91018	0.000908059	0.0072926	0.0197697	3.23533
TSHZ1.HEK293.ENCSR217WRC	0.000703805	0.0073431	-0.0171596	3.23495
ETS1.OVCAR-8.GSE101832	0.00198914	0.0102426	0.015469	3.22844
AHR.MCF-7_DMSO_1d.GSE90550	0.00161075	0.00865222	-0.00977984	3.22189
MAFB.islet.ERP004003	9.37194e-05	0.00594181	0.0179184	3.22152
TP53.lymphocyte_116_Nutlin.GSE110368	0.00196359	0.000589858	-0.0226163	3.22077
ZNF677.HEK293.ENCSR279KDC	0.00129968	-0.00717165	-0.0116691	3.21492
JUND.MCF-7.ENCSR000BSU	0.00237311	0.00441771	0.0187795	3.21383
SMC3.neural.ENCSR404BPV	0.000199161	-0.00723676	-0.024089	3.21238
RAD21.THP-1_PMA_IFNb-6h.GSE103477	0.000521757	0.0178663	0.00346323	3.21202
HDGF.K-562.ENCSR563YDA	4.09703e-05	0.00787693	0.0142566	3.21081
KDM5B.MDA-MB-231.GSE46055	-0.00409976	-0.0110384	-0.0244562	3.2083
RUNX1.Jurkat.GSE85524	-0.00189546	0.00375177	0.0146279	3.20598
STAT3.HCC1143_EtOH.GSE85579	0.00191958	0.00837536	0.00942066	3.20543
JARID2.UTEIPS7.GSE48516	-0.0036206	-0.0127101	-0.00712966	3.20357
CTCF.thyroid-gland.ENCSR492ZIW	-0.00203047	-0.00601052	-0.0253733	3.20133
CLOCK.BA40-neocortex_0.GSE96659	-0.0037627	-0.00795558	-0.00224849	3.20131
ZHX1.HeLa-S3.ENCSR887MXT	-9.32118e-05	-0.0115517	-0.0165043	3.20119
FLI1.UAE.GSE23730	-0.00142744	-0.0147275	-0.0282027	3.19959
SMARCC2.K-562.ENCSR519WMW	0.00136876	0.0033783	0.0165844	3.19561
ESR1.T-47D.ENCSR000BLL	-0.00048767	0.00979021	0.0174338	3.19026
SALL4.SNU-398.GSE112729	-0.00042495	0.00807179	0.0122101	3.1892
IKZF3.HEK293.ENCSR304AMN	4.2379e-05	-0.0133668	-0.00851548	3.18824
TRIM22.GM12878.ENCSR835XKS	-0.00199553	-0.00971075	-0.0138372	3.18768
ID3.K-562.ENCSR005NMT	-0.000721724	0.00621326	0.0205357	3.18761
ZNF317.HEK293.GSE76494	-0.00348617	0.000139701	0.016758	3.18674
STAT3.OCI-Ly10.GSE106844	-0.00130435	-0.00814642	0.0133192	3.18538
BCL11B.thymus_CD34pos.GSE84677	-0.000997672	-0.00945581	-0.0174476	3.18489
RAD21.THP-1_Pam3csk-030m-Flavo-000m.GSE103477	-0.00202285	-0.0127365	-0.00931326	3.18457
MAX.K-562.ENCSR000EFV	0.000756316	0.0142345	0.0471503	3.18138
ESR1.MCF-7_shKMT2C_R.GSE100328	0.00408329	-0.00531312	-0.014375	3.17593
HOXB13.LNCaP_r1881.GSE94682	-0.000329997	-0.00486762	-0.0201801	3.17438
STAT3.MDA-MB-231_EtOH.GSE85579	0.00223564	0.00974357	0.00977739	3.17115
REST.CD4.GSE49570	-0.000767673	-0.00561629	-0.0180996	3.16994
AFF1.K-562.ENCSR241LIH	-0.00156773	-0.0115659	0.0110945	3.16906
AHRR.MCF-7_DMSO_1d.GSE90550	-0.000487749	-0.0114575	0.00645521	3.16452
MAF.lymphocyte_Th17_IL10+_Day5.GSE101389	0.00310247	-0.0073154	-0.00731629	3.16333
RAD21.MDM_IFNb.GSE103477	0.000660207	0.01723	-0.00115068	3.16138
FOXA1.A-549.ENCSR000BRD	-0.00202969	-0.00085522	-0.0267545	3.16028
STAT3.WA01.ERP004237	0.000510603	-0.00285798	0.0374453	3.15633
CDK8.MV4-11.GSE65138	-0.000779289	-0.0118558	-0.01061	3.15622
ASCL1.NCI-H889.GSE69394	-0.000925941	-0.00885247	-0.0123411	3.15528
ESR1.MCF-7_E2.ERP000901	0.00100955	-0.00708644	-0.0210835	3.15392
TEAD4.SK-MEL-147.GSE94488	0.00131829	0.0071241	0.0159679	3.14573
FOXA1.liver.ERP002306	-0.000998538	-0.0070966	-0.0152193	3.14442
PKNOX1.GM12878.ENCSR711XNY	0.00262582	0.0005101	0.0308409	3.14275
TP63.keratinocyte_D4.GSE59824	-0.00434534	-0.00963431	-0.00751797	3.14176
AFF4.HeLa_DOX.GSE40632	0.00344726	0.0178644	0.0160711	3.14086
RCOR1.keratinocyte_diff.GSE57702	7.14036e-05	0.00442485	0.0209162	3.13838
CDK9.A-375_DMSO.GSE57431	0.00125088	0.00828113	0.0113024	3.12691
MYCN.MYCN-3_low.GSE83317	-0.00052204	-0.00310114	0.019138	3.1257
E2F1.LNCaP_shRB.GSE94958	0.00155088	-0.0135342	-0.0310798	3.12355
CTNNB1.LS180.GSE31939	0.00201227	-0.00625984	-0.0100836	3.12149
AR.VCaP_R1881_4H.GSE84432	-0.000474286	0.00717561	0.0185234	3.12104
TCF12.SK-N-SH.ENCSR000BSL	0.00223509	0.00780806	0.0127394	3.12076
CTCF.NCI-H929.ENCSR634OAQ	-0.00177977	-0.00671557	-0.0218817	3.12006
TWIST1.SHEP-21N_DOX_0H.GSE80151	-0.00265548	-0.00177828	-0.0241494	3.11872
ZNF48.Hep-G2.ENCSR415AEB	-0.0011781	0.0179544	0.0255961	3.11666
CREB1.Ishikawa.ENCSR000BUR	-0.00041689	-0.00565384	-0.0273693	3.11634
SP1.A-375_A771726.GSE68044	-0.00163635	-0.0136655	-0.00280626	3.11586
ERG.VCaP.GSE49091	-0.000245319	0.00317376	0.0203027	3.11451
NCOR2.LS180_125.GSE39277	0.00287385	0.00316011	0.0114855	3.11426
ZMYM3.Hep-G2_Ab_JH39-2-2F10.GSE97661	-0.00183412	0.00803422	0.011768	3.11295
IKZF1.GM12878.ENCSR441VHN	0.00127217	0.0165639	0.0209068	3.11211
PRDM9.HEK293T.GSE78099	-0.0037307	0.0064104	-0.00209387	3.11098
CTCF.MCF-7.GSE70764	-0.000215548	-0.00832341	-0.0302513	3.10804
ESR1_Y537N.MCF-7_dox.GSE94493	0.00128895	0.00329713	0.0264184	3.10699
AR.LNCaP_SHCTR_DHT.GSE62492	0.0034496	-0.00461603	-0.0116641	3.10388
MYC.LS174T_DMSO.GSE59223	0.00220773	0.00624637	0.0135643	3.10368
GATA1.HUDEP-2_30min.GSE104676	-0.001035	-0.00885915	-0.0167342	3.10207
MEF2A.GM12878.ENCSR000BKB	0.00277221	0.00196714	0.0211347	3.10143
RFX5.HeLa-S3.ENCSR000ECX	-0.00185612	-0.00753685	-0.0169623	3.09972
E2F1.LNCaP_shCON.GSE94958	-0.000801643	-0.00580834	-0.0254621	3.09825
SOX11.GRANT-A519.GSE52146	-0.00270078	-0.000644864	-0.0167293	3.09601
NELFA.BT-474.ERP010664	0.000448988	-0.00976826	-0.01734	3.09532
KDM1A.K-562.ENCSR000ATX	0.0001149	-0.00400184	-0.0219086	3.09487
BRD3.U-87MG_GBM.GSE99171	-0.00137564	-0.00348269	-0.0275701	3.09395
SIN3A.WA01.ENCSR000BIS	-0.000317245	0.0033755	0.027997	3.09209
NFE2L2.Hep-G2.ENCSR488EES	-0.00145366	-0.0087144	-0.00803204	3.08783
NEUROD1.D341-Med_shNEUROD1-1579.GSE92582	-0.000896187	-0.0153439	-0.0165497	3.0847
KLF10.HEK293.ENCSR006GAQ	-0.00112131	-0.00485197	-0.0222532	3.08007
SPI1.macrophage_IFNG.GSE47188	-0.00178341	-0.0056948	0.014466	3.07884
ATF7.K-562.ENCSR972ZBV	0.00204653	0.00978518	0.0322914	3.07736
CTCF.GM12878.ERP002246	0.000414399	-0.0150675	-0.0243649	3.07627
STAT1_pS727.SET-2.GSE100566	-0.00249292	0.0120384	0.0126656	3.07505
AR.LNCaP.GSE80256	0.00165739	-0.00396601	-0.0135365	3.06986
RFX5.MCF-7.ENCSR924TVL	-0.000328147	-0.00584309	-0.0192118	3.06595
SREBF1.A-549.ENCSR897MYK	-0.000126044	-0.00644057	-0.0157864	3.06226
BCL11B.thymus_CD34neg.GSE84677	-0.000658166	-0.0125602	-0.0252597	3.06161
FLI1.SK-N-MC_SHGFP_48H.GSE61944	0.00219054	0.0071957	0.0124737	3.05575
RAD21.MDM_H5N1.GSE103477	-0.000918994	0.01506	0.00404518	3.05458
CDK6.KB.GSE52469	-0.00184594	-0.00506505	-0.014588	3.0516
SMAD3.BGO3.GSE36578	-1.92759e-05	0.00407229	0.0224556	3.05115
ESR1.breast_tumor_Male_12.GSE104399	0.00169876	0.00181654	0.0205402	3.05085
SMC1A.primary-epidermal-keratinocyte_diff_d6.GSE84657	0.000612647	0.00580048	0.024463	3.04738
TAL1.K-562.ENCSR000EHB	0.00252992	0.00765294	0.0092469	3.04521
E2F4.MCF-7_TAM.GSE41561	-0.00299129	-0.00708994	-0.0123535	3.04514
BRD4.NCI-H2171.GSE101821	-0.00195499	0.00633719	-0.0102339	3.04337
RAD21.GP5D_SIRAD21.GSE51234	0.000506581	0.00953895	0.0107233	3.0401
AFF4.CD4_TH1_BAY.GSE62482	0.000262393	0.00533804	0.0289616	3.03966
GATA2.K-562.ENCSR000EWG	-0.00124858	-0.0072808	-0.0127189	3.03926
TRIM24.K-562.ENCSR907MZR	0.00080522	0.00691473	0.0181725	3.02697
TOP1.LNCaP.GSE63202	-0.00203892	-0.0120641	-0.00273141	3.02613
GATA3.thymocyte.GSE71751	0.000591743	0.0131667	-0.0039924	3.02466
JUND.SK-N-SH.ENCSR000EIB	0.00230863	0.00445477	0.0202875	3.02374
ESR1.MCF-7_E2_talen.GSE94493	0.000134686	-0.00330641	-0.0267066	3.02151
KDM1A_8A.SH-SY5Y_B3_SHCTR.GSE58258	-0.000198332	0.00695014	-0.0131175	3.02128
AR.VCaP_SHPIAS1_R1881.GSE56086	-0.00289468	-0.00299373	0.0172516	3.01963
ATF3.WA01.ENCSR000BKC	1.91095e-05	0.00589585	0.0265096	3.01786
ZNF334.HEK293T.GSE78099	-0.00266699	-0.00810263	0.000642249	3.01646
MYC.BLUE1.GSE30726	0.00262332	0.00878682	0.00894165	3.01131
CTCF.spleen.ENCSR028YEV	-0.00245509	-0.0062319	-0.018759	3.00814
TAF1.WA01.ENCSR000BHO	0.0042859	0.0125675	0.0247659	3.00377
SNIP1.K-562.ENCSR654CQU	0.00334486	0.00529211	0.0142317	3.00336
CD74.CLL_p4.GSE88955	0.000983611	0.00240256	0.0207475	3.00252
GTF2F1.GM12878.ENCSR769ZTN	7.93294e-05	0.00949026	0.0211305	3.00224
TBP.HBTEC_MOI20_12hpi.GSE116772	0.00297651	-0.0111414	-0.00687706	3.00117
ZNF785.HEK293.ENCSR950ACO	0.00140057	0.00574888	0.016419	3.00036
BMI1.GM12878.ENCSR469WII	-0.00135056	-0.0132717	-0.00474812	2.9998
FOXA1.MCF-7_E2.GSE60270	-0.000279691	-0.00652283	-0.021633	2.99966
MYC.P493-6_Dpy30-shRNA.GSE101853	0.00255618	0.00843849	0.00879111	2.9993
SRSF3.K-562.ENCSR268QIQ	0.00121491	-0.00163143	0.0227087	2.99776
SMAD4.hESC.GSE29422	-0.00472078	-0.00558985	0.00329121	2.99147
ZNF777.HEK293.ENCSR295BIP	0.00203523	0.00966402	-0.00467045	2.99143
STAT2.GM12878.GSE97661	0.00282589	-0.00630802	0.00894464	2.98967
REST.K-562.ENCSR137ZMQ	0.000457013	-0.00660046	-0.0169397	2.98937
TCF12.K-562.ENCSR189TRZ	-0.00147478	-0.00712086	0.0105421	2.98905
EVI1.SKH1.GSE87283	0.000706615	0.0105741	0.00909155	2.98454
NCOR2.OCI-Ly1.GSE29282	0.00167881	-0.00409136	-0.0173976	2.98336
ZNF639.K-562_Ab_R270-2-1E7.GSE97661	0.00108496	0.010675	0.00632848	2.98094
INTS11.HL-60_PMA.GSE106359	0.000388846	0.0106407	0.0254894	2.97715
BRD4.CLL_patient1_4h_CpG.GSE109411	0.00111761	0.0122364	0.0203679	2.97651
BRD4.OCI-AML3.GSE104745	0.00138078	0.00379117	0.0209401	2.97415
ZNF680.HEK293.GSE76494	0.00314666	0.00740513	0.00493036	2.96424
ESR1.breast_tumor_Female_6.GSE104399	-0.000924304	-0.0029106	-0.0194592	2.96407
ZNF664.HEK293.ENCSR714LZQ	-0.00241684	-0.0119226	0.00046428	2.96236
BRD4.retina_AB1-FW20.GSE86981	-0.00194665	-0.00833521	-0.0232776	2.95489
ATF3.liver.ENCSR480LIS	0.000890014	0.0140642	0.00446232	2.94893
CTCF.Ishikawa.ENCSR000BQE	-0.00250846	0.0112262	-0.015897	2.94855
MYC.LoVo_PHASEM.GSE51290	0.0012386	0.0138913	0.00136696	2.94802
CTCF.GM13977.ENCSR000DLB	-0.00158316	-0.00903374	-0.0253319	2.94645
ELF1.K-562.ENCSR000BMD	-0.00329021	-0.013218	-0.00855083	2.94064
TP53.IMR-90_SENE.GSE53491	-0.00232211	-0.00403093	-0.0166317	2.94014
RNF2.K-562.ENCSR138FUZ	-8.51464e-05	-0.00652547	-0.0193801	2.93516
TRIM28.AF22.GSE84259	0.00315265	-0.0044475	-0.0129964	2.93319
SMARCA4.K-562.ENCSR587OQL	-0.000206674	0.00931677	0.017389	2.93305
MAF.keratinocyte_epidermal_PROLIF.GSE52953	0.00336991	-0.00750964	-0.00511542	2.92866
TRIM28.WIBR3_NAIVE.GSE84382	0.00529751	-0.00342291	0.00322425	2.92841
ZNF558.HEK293.ENCSR447ZTA	0.000464436	-0.000382814	0.0275041	2.92371
RBPJ.GSC8-11_dasatinib.GSE74557	-0.00283374	-0.0058332	-0.0138081	2.92222
MEF2C.GM12878.ENCSR000BNG	0.00185313	0.00780803	-0.00849786	2.92065
USP7.HEK293T.GSE61048	0.00548247	0.00332517	-0.00548813	2.91986
FOS.MCF-10A.ENCSR000DOP	0.00219379	0.0114935	0.00739386	2.91596
NBN.K-562.ENCSR085QEV	-0.000726976	-0.0122536	-0.0114168	2.91531
NR3C1.K-562_GLUCC.ERP007081	-0.000497204	-0.00602028	-0.0184386	2.91496
SMARCA4.MCF-10A.GSE74716	-7.12521e-05	-0.0067358	-0.0124423	2.9147
ESR1.MCF-7_shKMT2C.GSE100328	0.00265242	0.0105303	0.0103411	2.91408
REST.SK-N-SH.ENCSR000BJJ	0.00195027	-0.00787621	0.00701438	2.91276
SP4.WA01.ENCSR000BQV	0.000271811	0.00069872	0.0300598	2.90658
E2F4.GM12878.ENCSR000DYY	0.00178876	0.0131212	0.00986501	2.90509
TEAD3.Hep-G2.ENCSR666QNP	-0.00355384	0.0121928	0.020791	2.90499
JUNB.K-562.ENCSR795IYP	-0.000884881	0.00813299	-0.0107671	2.90399
ESR1.MCF-7_estradiol_45min_H4.GSE99626	-0.0024697	0.0036131	0.0113213	2.90392
AATF.LAL-B.GSE93626	0.00182	0.00127319	0.0392974	2.89677
RELA.786-O.GSE86092	-6.99168e-05	-0.000845918	0.0378984	2.89508
NRF1.MCF-7.ENCSR135ANT	0.00219065	0.00746842	0.0190693	2.89433
BRD4.U-87MG.GSE42355	0.00254081	0.0120044	0.0276562	2.88457
CEBPB.SUM159PT_300nMJQ1_24h.GSE87418	0.00192454	0.0088186	0.0143009	2.88384
OGG1.HEK293_30_min.GSE89017	0.00374479	0.00635849	-0.00447103	2.88298
BRD4.MCF-10A.ERP003925	-0.000795176	-0.00322808	-0.0200809	2.88213
USF1.K-562.ENCSR000BKT	0.00131768	0.00391656	0.0226685	2.87981
AR.LNCaP_ERG.GSE110655	-0.000605282	0.00368105	0.0179862	2.87851
MAZ.T778.GSE57499	-0.00121346	0.00959639	-0.0244814	2.87582
ZBTB48.HEK293.GSE76494	-0.00115528	0.0118742	0.00511729	2.87349
ZNF175.K-562.ENCSR011PEI	0.000133399	-0.00519239	-0.017094	2.8727
YY1.SK-N-SH.ENCSR000BLZ	-0.001051	0.00823717	0.0207957	2.87161
GATA3.breast_tumor_Male_21.GSE104399	0.00120953	0.00774241	0.0108401	2.87004
MYC.HFF_OHT.GSE65544	0.00314381	-0.00057908	-0.017493	2.86746
GATA3.MCF-7.ENCSR423RTK	-0.00204443	-0.00575278	-0.014892	2.86509
ZBTB33.K-562.ENCSR000BKF	-0.00706783	-0.00783996	-0.0068472	2.86489
YY1.SK-N-SH.ENCSR000BSM	-0.00135648	0.00479366	0.0229074	2.86477
BRD4.SUM1315_DMSO.GSE63581	-0.000202512	-0.0106962	-0.0155545	2.86116
VDR.LS180_125.GSE31939	0.000956081	0.00158442	-0.0182144	2.86104
ARID1A.LNCaP_r1881.GSE94682	0.000397891	0.000117135	0.0230323	2.85938
MYC.IMEC.GSE70001	0.00193379	0.00266398	-0.00487271	2.85933
MYC.breast_primary.GSE66252	0.0019302	0.00263454	-0.00493023	2.85912
SUZ12.GM12878.ENCSR091BOQ	0.00187864	0.00752863	-0.0167574	2.85164
PGR.T-47D_R5020.GSE68355	-0.00178916	-0.00756036	-0.0118733	2.85139
ATF3.liver.ENCSR205FOW	-0.0035938	-0.00357936	-0.0134576	2.84993
TAL1.erythroid.GSE42390	1.26617e-05	-0.00500625	0.0165953	2.84774
FOXA2.liver.ENCSR080XEY	0.00122158	-0.00202223	-0.0243795	2.84766
ZBTB33.HCT-116.ENCSR000BNY	0.000281312	0.00182569	0.0246007	2.84534
ESRRA.MCF-7.ENCSR954WVZ	-0.00209447	0.00324125	-0.0146233	2.8446
GATA3_Nter.T-47D_flp-ctrl.GSE99479	-0.00221916	-0.00214722	-0.0204021	2.84417
SMARCA4.Aska-SS.GSE108025	0.00251428	0.00502792	-0.0124267	2.84323
MAFK.Hep-G2.ENCSR000EDZ	-0.000154298	-0.00425033	-0.0196924	2.84109
BRD4.HCC1806_300nMJQ1_24h.GSE87418	0.00337882	-0.00825189	-0.00517012	2.83947
TRP47.THP-1.GSE118453	0.000852592	0.00246003	0.0200006	2.83818
BCL11A.HEK293.ENCSR021DJC	-0.000625659	-0.00631059	-0.0151061	2.83579
FOXM1.MCF-7.ENCSR000BUJ	0.000299565	0.000967705	0.026438	2.83521
FOXA1.22Rv1.GSE85558	-0.00115006	-0.0158091	-0.004325	2.83477
TBL1XR1.K-562.ENCSR000EGB	-0.00322918	-0.0110083	0.00666231	2.83458
DEK.HeLa-S3.ENCSR219MKK	0.00250998	0.00545957	0.0190275	2.83057
CHD7.WA01.ENCSR000AVA	-0.00203731	-0.00019904	0.0172987	2.82177
ZBTB16.KG-1_shEZH2.GSE109619	-0.00388375	0.000608706	-0.0136617	2.82075
FOXA1.VCaP_siERG.GSE96652	0.00048468	-0.00736462	-0.0212333	2.81972
ZNF121.HEK293.ENCSR224QDY	-0.00135111	0.00355141	-0.0151563	2.81807
ESR1.Ishikawa_Dex_E2.GSE109891	-0.00108421	-0.0112253	0.0084181	2.81682
RELA.HeLa-B2_P65KD_TA_TNFA.GSE24518	0.000305183	-0.0149973	-0.00417081	2.81633
MED1.K-562.GSE97661	0.000334206	-0.00578985	-0.0256939	2.81271
IRF5.GM12878.ENCSR976TBC	-0.00140244	-0.00752497	-0.0131435	2.81248
NEUROD1.MCF-7.ENCSR006WUS	0.00111072	0.00342063	-0.0182099	2.81235
FOXA1.MCF-7_ETOH.GSE23852	-0.000274748	-0.00751727	0.0179647	2.81124
CEBPB.K-562.ENCSR416QLJ	-0.000501266	-0.00603035	-0.0179476	2.8079
VDR.THP-1_EtOH_1d.GSE89431	0.000385183	0.010015	0.00652228	2.80183
SRF.GM12878.ENCSR041XML	0.00059224	0.00350064	0.0183749	2.80179
RAD21.neural.ENCSR198ZYJ	0.00115914	-0.00262083	-0.0222953	2.80144
L3MBTL2.K-562.GSE28162	-0.00261545	0.00265203	0.0147191	2.80045
MYC.PAVE.GSE47152	0.000253435	0.00804945	-0.010933	2.79935
GLIS1.HEK293.ENCSR482BBZ	-0.000188941	-0.00534313	-0.0275686	2.79813
MED1.SUM159PT_100nMtrametinib300nMJQ1_24h.GSE87418	6.77304e-05	-0.010725	0.00784561	2.79752
STAT5A.K-562.ENCSR000BRR	-0.0033386	-0.00717608	-0.00826097	2.79749
FOXA2.BJ1-hTERT_MimoRelease.GSE92491	-0.00248732	0.00172977	0.0175775	2.79512
MED1.G296S_4.GSE85628	-0.00196757	-0.00720926	-0.0145706	2.79295
NCOA3.NCI-H3396_E2.GSE32349	-0.00313288	-0.00715042	-0.00427042	2.79156
ZNF335.HEK293.ENCSR328SUD	0.000772265	0.0101481	0.0346741	2.78915
SKI.HL-60_CRISPRCas9_ctrl.GSE107553	-0.00213932	-0.00491401	-0.0143631	2.78591
SMARCA5.MCF-7.ENCSR487ASM	0.000534257	0.00167283	-0.0213215	2.78427
KDM1A.keratinocyte_diff.GSE57702	-0.000966519	-0.000393708	0.0200811	2.78394
ZNF513.HEK293.ENCSR503DPC	-0.00333385	-0.00619661	-0.00534862	2.7837
HDAC2.WA01.ENCSR000BNR	0.00042599	-0.00836569	-0.0092515	2.77986
RELA.GM19099.ENCSR000EBI	-0.000402768	0.0101462	0.0120406	2.77811
ZEB1.MIA-PaCa-2.GSE88734	-0.00297018	-0.00466544	0.00901597	2.77747
RAD21.HUVEC-C_hypoxia.GSE94872	0.00198212	-0.00868466	-0.00754298	2.77742
CTCF.Hep-G2_RELACS.GSE111000	0.00124158	-0.00517189	-0.0224062	2.77731
ZFP36.GM12878.ENCSR900XDB	0.000100288	-0.00510367	-0.0175702	2.7763
POU2F2.GM12878.ENCSR000BGP	-0.00143258	-0.0137153	-0.0178098	2.77573
EGR1.HL-60.GSE106359	0.0033927	0.00776825	-0.00861076	2.77327
NFYB.HeLa-S3.ENCSR000DNR	0.00154044	-0.00468089	-0.0306642	2.77107
NR3C1_mut.MCF-7_E2_Dex.GSE81510	0.00144283	0.00756767	-0.00800439	2.77049
ESR1.MCF-7_vehicle_45min_H2.GSE99626	-0.00295879	-0.00391728	0.00719947	2.7698
MYC.MCF-7.ENCSR000DMM	-0.00322968	-0.0144547	-0.0158236	2.76962
CREB1.K-562.ENCSR000BSO	-0.000816391	-0.0103955	-0.0172089	2.76936
L3MBTL2.K-562.ENCSR530XQI	0.00248232	0.0109167	0.0208362	2.76816
CHAMP1.K-562.ENCSR065XVO	-7.36877e-05	-0.00114506	0.0227065	2.76686
STAT3.TMD8_AZD1480.GSE106844	-0.000162779	0.00623229	-0.0170806	2.76547
RUNX1.HEK293T.GSE85524	-0.00281746	-0.00713262	0.00189273	2.76436
RELA.U2OS.GSE109996	-0.00249593	-0.00063178	0.0191724	2.76409
MAX.H128.GSE41105	-0.000119775	-0.00917385	-0.0173612	2.76248
GTF2B.IMR-90_TERT.GSE38303	0.00129281	-0.00575071	-0.0190338	2.76155
ZNF626.HEK293.ENCSR588MQZ	0.00406087	0.00739922	0.00436972	2.75914
REST.K-562.ENCSR000BMW	-1.7294e-05	0.00759126	0.0210125	2.75882
KLF4.BJ_INDUCED.GSE36570	-0.0015422	-0.00207817	-0.0167697	2.75868
CDK7.Jurkat_THZ2102.GSE60027	-0.0012165	-0.0112076	-0.0138372	2.75828
ZBTB24.HCT-116.GSE111683	0.00167747	0.000809645	-0.0164806	2.7566
FOXA2.H9.ERP004206	-0.000207727	-0.00682911	-0.0163607	2.75521
REST.MCF-7.ENCSR000BSP	0.00127134	-0.00679132	-0.0115534	2.75487
FOXA1.LNCaP_SHGATA2_R1881.GSE69043	-0.000632772	0.00272277	0.0173319	2.75189
BRD4.SUM159PT_100nMtrametinib_72h.GSE87418	0.00210174	0.0117422	0.0375589	2.75142
SP1.GM12878.ENCSR000BHK	0.00248596	0.00784005	0.0253676	2.75127
ESR1.MCF-7_SHCTR_E2.GSE60270	-0.00264881	0.00925591	0.00808792	2.74992
EZH2.neural.ENCSR511CUH	0.00397471	-0.00344213	0.0132868	2.7487
CTCF.CD14.ENCSR000ATN	0.000317846	-0.00554086	-0.0224167	2.74766
GATA3.MCF-7.GSE51274	-0.00117822	0.00769738	-0.0108332	2.74673
ATF7.GM12878.ENCSR014YCR	0.00329578	0.0117927	0.00634883	2.74631
TFAP4.Kasumi-1.GSE45738	0.0011466	0.0114579	0.00277033	2.74589
TBX5.cardiomyocyte_5.GSE85628	0.000208361	-0.00570013	-0.0136138	2.74483
ZNF736.HEK293T.GSE78099	7.21162e-05	0.00158575	0.0168879	2.74313
GATA3.T-47D.GSE51274	-0.00280391	-0.00948785	0.00545348	2.73984
ZNF629.HEK293.ENCSR351NON	-0.000502575	-0.014414	-0.0111319	2.73807
KMT2A.RS4-11.GSE38403	-0.00143871	0.00480705	0.0146997	2.7364
NR2F2.Hep-G2.ENCSR000BVM	-0.00183122	-0.011926	0.00167306	2.73388
ZNF148.K-562.ENCSR018MSO	-0.00159195	-0.00849695	-0.00807179	2.72844
RELA.GM12878.ENCSR664POU	0.00161171	0.0102024	0.0096374	2.72616
AGO1.Hep-G2.ENCSR555ZMV	-0.00366188	-0.0142411	-0.00655225	2.72576
KDM4A.WA01.ENCSR000AVC	0.000121687	-0.014034	-0.0298443	2.7245
TAL1.ECFC.GSE53423	0.000557989	-0.00415962	-0.0192246	2.72389
NRF1.Hep-G2.ENCSR853ADA	0.000293525	0.00678146	0.0225457	2.72372
SPIB.OCI-Ly10.GSE56857	0.00274895	-0.0107193	0.000783274	2.72321
MED1.hESC_PRIMED.GSE69646	0.00275201	-0.00840265	-0.0079217	2.72305
MAX.liver.ENCSR847DIT	0.00109136	-0.0109363	-0.0136776	2.72274
SIN3A.PFSK1.ENCSR000BOY	0.00182315	-0.0113421	-0.00299669	2.72193
SMARCA4.Aska-SS_shSSX.GSE108025	0.0031894	-0.000753134	0.0255885	2.72137
GATA3.SK-N-BE2-C.GSE94822	0.0023326	0.00750763	-0.00991798	2.7211
HIF1A.RCC10.GSE101063	0.00274944	-0.00407023	-0.0107711	2.71906
FOXM1.Ishikawa.ENCSR000BUS	0.000950717	0.000469493	-0.0234793	2.71636
MEN1.MCF-7_E2.GSE85317	0.000973974	0.0124974	0.00508466	2.71594
JUNB.GM12878.ENCSR897MMC	0.00301312	-0.00681027	-0.00665175	2.71317
MYC.IMEC_M2.GSE86412	0.00177263	0.00236569	-0.0194731	2.71256
MITF.melanocyte_BRAFV600E.GSE50681	-0.00120841	0.00656536	0.00894665	2.71197
ZEB1.NCI-H1975_resistant.GSE106896	-0.000704383	-0.00159112	-0.0193357	2.71161
PHF8.A-549.ENCSR541AOQ	-0.00169931	-0.0103455	-0.0197243	2.71124
NR3C1.HeLa-B2_TA.GSE24518	0.0018575	-0.0051366	-0.0119991	2.70576
ETV6.K-562.ENCSR124BJR	-0.000182705	-0.0120857	-0.00496318	2.70402
ZNF561.HEK293.ENCSR125ULS	-0.00131146	0.00857858	0.0151903	2.70397
SP2.HEK293.GSE76494	0.000652765	-0.00924752	-0.0232195	2.70159
SMC3.HL-60.ERP008568	0.00158903	0.0014127	-0.0224861	2.70041
JUND.SK-N-SH.ENCSR000BSK	0.00189573	0.000573965	-0.0219502	2.69775
KLF13.HEK293.ENCSR946ZLI	0.0022269	-0.0110136	-0.00246102	2.69762
MYB.Loucy.GSE94000	0.000554827	-0.00820744	-0.0114734	2.69557
ZNF740.K-562.ENCSR737UST	-0.00240571	-0.00651791	0.00500478	2.6946
CTCF.skin_lower-leg.ENCSR252XWG	-0.0013882	0.00487873	-0.0145536	2.69455
GABPA.THP-1_calcitriol_100nM_1d.GSE98093	0.00270378	-0.00278455	0.020398	2.69386
POU5F1.hESC_PRIMED.GSE69646	-0.000604256	-0.0031615	-0.0180881	2.69342
GTF2B.HeLa_G2M.GSE71848	0.000747422	-0.00423985	-0.0205915	2.69188
NRF1.MCF-7_Ab_R157-1-3D4.GSE97661	-0.00152051	-0.00982842	-0.0163523	2.69055
TAF7.WA01.ENCSR000BLU	0.00334511	-0.00338784	0.0155477	2.69053
RNF2.A-549.ENCSR798EGJ	-0.000706575	-0.00445138	-0.0161073	2.68996
SIX5.K-562.ENCSR000BNW	0.00129326	0.00236654	-0.0316851	2.68775
E2F8.K-562.ENCSR953DVM	-0.00246522	-0.00971689	-0.00754263	2.68748
MED1.NCI-H2171.GSE36354	-0.00495259	-0.000718122	-0.0103835	2.68715
ERG.K-562.GSE23730	-0.00205163	-0.00501893	-0.0178168	2.68684
ZBTB1.HEK293.ENCSR927UJQ	-0.00221077	0.00736457	-0.00577782	2.6868
MYC.K-562.ENCSR000EGJ	0.000565989	0.0095335	0.0407339	2.68678
ARID3A.GM12878.ENCSR778UBR	-0.00022912	0.00410073	0.0201506	2.68673
NR2C1.K-562.ENCSR742IDN	-0.00210621	-0.00666099	-0.0187225	2.68434
CTCF.WI-38.ENCSR000DYB	0.00213375	0.0144396	0.01266	2.68377
ZMYM3.GM12878.GSE97661	0.000591299	-0.00782372	0.0121305	2.6835
SCRT2.HEK293.ENCSR338DGO	-0.000571497	0.00598252	0.0125094	2.68342
NFE2L2.IMR-90.ENCSR197WGI	0.000783601	-0.00725281	0.00997545	2.68153
SUZ12.Aska-SS.GSE108025	0.00404151	-0.00385768	0.00892276	2.68095
CTCF.uterus.ENCSR527TPP	-0.00141261	0.00764911	0.0140075	2.68085
AFF1.K-562.ENCSR426URK	-0.000487866	0.000997516	0.0264599	2.67786
ZNF257.HEK293T.GSE78099	-0.00106641	-0.00563503	-0.00834156	2.67638
BRD3.MM1-S.GSE43743	0.00142927	0.00250702	0.0234562	2.6741
ZMYND11.DU145_ETS1KO.GSE86238	-0.00109837	-0.00525427	-0.0149322	2.6734
ZNF28.HEK293T.GSE78099	-0.00227605	-0.00753401	-0.000578963	2.67226
FOXA1.MCF-7.GSE81714	-0.000755642	0.00235841	0.0229165	2.66998
E2F7.IMR-90_SENES_SHRB.GSE40343	-0.00206622	0.00352085	-0.014874	2.66977
GATA3.Jurkat.GSE76181	-0.00048575	0.0115558	0.00638885	2.66835
EZH2.HeLa-S3.ENCSR000ATC	0.00277994	0.00113187	-0.0108038	2.66813
NFRKB.K-562.ENCSR996ESX	3.73283e-05	0.0079804	0.0151838	2.6677
AR.prostate_cancer-associated-fibroblasts.GSE90772	0.000849318	-0.000613018	0.0219804	2.6658
BACH1.GM12878.ENCSR636MKU	0.000549775	0.0054849	0.0209725	2.66066
ELL2.HeLa_DOX.GSE40632	0.000730199	0.0137316	0.0131836	2.66048
STAG1.MCF-7_E2_SHCTR.ERP000209	0.000245265	-0.00458624	-0.0225658	2.65526
TFAP2A.MCF-7.GSE60270	-0.00117983	0.00477134	0.0135068	2.65461
YY1.WA01.ENCSR000BKD	-0.00141664	-0.00664662	-0.0167937	2.65461
MYC.CA46.GSE30726	-0.000723282	-0.00194267	0.0196149	2.65381
JARID2.AMIPS6.GSE48516	-0.0011726	-0.0071828	-0.0133389	2.65367
RNF2.Hep-G2.ENCSR523XCR	-0.0018663	-0.00476997	-0.0141304	2.6483
NFE2.K-562.ENCSR000FCC	0.000206165	0.00708222	0.0128162	2.64356
DRAP1.GM12878.GSE97661	0.00305139	-0.00674572	-0.00447687	2.64237
TCF12.WA01.ENCSR000BIT	0.000666681	0.0024762	0.0190378	2.64193
CTCF.THP-1_siWAPL-eGFP-Pam3csk-4h.GSE103477	0.00139849	0.00569848	0.0211139	2.64183
AR.LNCaP.ERP001226	0.00108044	0.00441398	0.0146661	2.63892
RELA.Detroit-562_Pam2CSK4.GSE91018	0.00340177	0.00618432	0.0100899	2.63879
FLI1.NB4.GSE23730	0.000268919	-0.00708117	-0.0104416	2.63177
CREB1.Hep-G2.GSE72082	0.00136936	0.0127647	0.0252853	2.62936
SP1.HCT-116.ENCSR000BSF	0.00201959	-0.00226582	-0.0227754	2.62909
ATF7.Hep-G2.ENCSR545FXC	0.000301505	0.0012663	-0.0319489	2.6289
E2F7.IMR-90_SENES_SHCTR.GSE40343	-0.00291789	-0.0080779	-0.0043512	2.62839
GATA3.SK-N-SH.ENCSR000BTH	0.00340251	-0.00215565	0.0161961	2.62795
USF2.IMR-90.ENCSR513UQG	0.00245277	0.00392494	0.016248	2.62486
ZNF239.HEK293.ENCSR440COG	0.00180456	0.0045952	-0.0129634	2.62201
ETS1.GM12878.ENCSR000BKA	-0.000291216	-0.00825018	-0.0157122	2.62034
CTCF.THP-1_PMA_Dex-6h.GSE103477	0.0016426	0.00305468	0.0260795	2.61965
NIPBL.hESC_activin.GSE64758	-0.00260499	-0.00580683	-0.0124123	2.61717
RAD21.A-549.ENCSR000BUC	0.00176556	0.00881833	0.0142481	2.61606
SOX4.HCC1954.GSE104760	0.000897355	0.00583008	-0.0126575	2.61526
ELF1.Hep-G2.ENCSR000BMZ	-0.00318895	-0.00908936	-0.0164674	2.6141
ONECUT1.liver.ERP002306	-0.00112271	0.00593558	-0.0104312	2.61399
SAP130.Hep-G2.ENCSR959OMS	0.00211442	0.0105405	0.0396496	2.6109
MYC.U2OS_HA-OmoMYCwt_Doxy.GSE77328	0.00111099	0.00606892	0.017001	2.60729
LDB1.HEP.GSE52637	-0.00135855	-0.000196682	0.0190156	2.60658
AR.VCaP_DHT.GSE79128	-0.00143639	-0.00536903	-0.0088695	2.60375
E4F1.K-562.ENCSR731LHZ	0.00106445	0.00753509	0.0201591	2.60263
MYCN.NGP.GSE80151	0.00177845	0.0113408	0.00565691	2.60084
FLI1.A-673_1_KRAB_GFP.GSE106914	-0.00151033	-0.00672403	-0.0187207	2.59885
ELK1.K-562.ENCSR338QAC	-5.93995e-05	-0.00843743	-0.014648	2.59778
MED1.dopaminergic-neuron_Dopamine_neurons.GSE93905	0.00125684	0.00691874	0.00468484	2.59057
ZNF341.HIES_EBV-B_ZNF341_isoform2.GSE113194	-0.00181466	-0.00749743	-0.0132302	2.5877
VDR.LNCaP.GSE64656	-0.000658296	0.000220077	0.0213878	2.58732
CTCF.gastroesophageal-sphincter.ENCSR146BGM	-0.00292551	-0.00640447	-0.0125195	2.58727
LMO2.CCRF-CEM.GSE33850	-0.00105392	-0.00407522	-0.0113732	2.58621
RELA.HUVEC-C_TNF.GSE53998	0.00138697	0.000781458	0.0205464	2.58421
HNF4A.GP5D.GSE51234	-0.00309088	-0.00894434	-0.000749715	2.58277
MORC2.H9.GSE95374	0.00254811	-0.00186871	-0.0137376	2.58096
RELA.786-O.GSE109953	-0.00135128	0.00512055	0.0148972	2.58003
RB1.MCF-7_siGFP.GSE98728	0.0007301	0.00229935	0.0203652	2.57666
ZHX2.MCF-7.ENCSR876UYH	-0.00107105	0.0039156	0.0181039	2.57569
MED1.MM1-S_JQ1_5000NM.GSE49224	-0.000427545	-0.0171468	-0.0189255	2.57464
CTCF.pancreas_body.ENCSR572DUJ	0.000992315	0.00692808	0.0240068	2.57216
HDAC2.K-562.ENCSR000BMG	0.000947977	-0.0109546	-0.00166548	2.57086
GTF2B.HeLa_ASYNC.GSE71848	0.00102062	-0.00907667	-0.0259783	2.57069
KLF13.K-562.ENCSR608HVP	0.000422339	-0.00275611	-0.0204698	2.57067
CREBBP.MCF-7_E2.ERP000901	0.00247855	0.00887183	0.0111867	2.56986
TCF7L2.HeLa-S3.ENCSR000EVE	0.00163198	-0.00684394	-0.0099452	2.56608
HDAC1.K-562.ENCSR387UWP	0.000651697	0.0142494	0.0188839	2.56518
ZNF316.K-562.ENCSR167KBO	0.000302527	0.00847912	0.00832392	2.56367
RAD21.THP-1_PMA_Dex-0h.GSE103477	0.00157619	-0.00120558	-0.0236588	2.56367
MAX.WA01.ENCSR000EUP	0.000627765	-0.00370683	-0.0176822	2.56285
ESR1.breast_tumor_Male_30.GSE104399	0.00132038	-0.00619518	-0.0109571	2.56173
KDM1A.HeLa.GSE45441	-0.000650619	0.00862445	0.00438546	2.56064
ESR1.MCF-7_TNFa_45m.GSE67295	-0.002861	-0.0100999	-0.00069614	2.55878
SRF.GM12878.ENCSR000BMI	0.00149254	0.00805732	0.00910376	2.55866
TCF7L2.MCF-7.ENCSR000EWT	0.00126238	-0.00186319	0.0197369	2.55863
TRIM28.K-562.ENCSR474CVP	0.00115877	-0.00202461	-0.0177583	2.55785
AR.LNCaP_R1881.GSE69043	-0.00201419	-0.00233584	0.0178916	2.55756
HNRNPK.Hep-G2.ENCSR519QAA	-0.00100273	-0.00817444	-0.0118629	2.55576
ESR1.MCF-7_IL1b_45m.GSE67295	-0.00182312	-0.00859818	0.00681982	2.55562
AR.VCaP.GSE56086	0.00121141	-0.00894132	0.00612971	2.55557
PBX2.K-562.ENCSR633EIC	-0.000718422	0.00849833	0.0147739	2.55553
FOXA1.LNCaP_PHFRPMIFCS.GSE69043	-0.000896927	-0.0032132	-0.0184633	2.55176
TEAD1.HUCCT1.GSE68296	0.000620617	0.0101987	0.00378964	2.54909
KDM5A.WA01.ENCSR160ZLP	0.000354192	0.00158456	-0.0282579	2.54806
TAF1.neural.ENCSR000BTX	-0.00182175	-0.011434	-0.0136905	2.54756
CDK9.P493-6.GSE36354	0.00190237	-0.0019437	0.0156266	2.54735
EGR1.liver.ENCSR290ZOS	0.00219796	0.00596501	0.0111878	2.54645
SSRP1.Hep-G2.ENCSR571PDN	-0.000612888	0.00204437	0.0197638	2.546
ZBTB33.Hep-G2.ENCSR000BHR	0.0021246	0.00840251	0.0177798	2.54235
SMC1A.BCBL-1.GSE38411	0.00178817	0.00660039	0.0183594	2.54135
SPIB.OCI-Ly3.GSE56857	-7.21252e-05	-0.00200293	-0.0206516	2.53858
TAF15.Hep-G2.ENCSR825MZS	0.000113109	0.0103021	0.017107	2.53856
FANCL.Jurkat.GSE45864	-0.00193681	-0.0060153	-0.00656302	2.53752
NR3C1.A-549.ENCSR000BHG	-0.00184866	-0.0116685	0.00015141	2.53261
GATA3.breast_tumor_Male_16.GSE104399	0.00182743	0.00380421	-0.0105582	2.53117
PAF1.HCT-116_ab20662.GSE97527	-0.00218869	-0.00874347	-0.00738309	2.52639
PBX2.Hep-G2.ENCSR849DFF	-0.00328642	-0.00560677	0.0125591	2.52553
CTCF.neuron_bipolar_doxy_4d.ENCSR066BZZ	0.00240976	0.00303926	0.0199459	2.52412
KLF5.HEK293_E419K.GSE88976	-0.000718938	-0.00964296	-0.00409814	2.52293
BRD4.HUVEC-C_TNF.GSE53998	0.00216873	0.0100796	0.00538541	2.52181
TBP.Hep-G2.ENCSR000EEL	0.00346173	0.00968825	0.0149743	2.51845
EZH2.ProEs.GSE59087	-0.00158604	-0.00343697	0.0124816	2.51833
RUNX1.VCaP_DHT24H.GSE58428	-0.00291932	-0.00628962	-0.00548102	2.51826
CUX1.MCF-7.ENCSR017CEO	-0.000111752	-0.00491176	0.0122385	2.50929
CTCF.neural_progenitor.ENCSR125NBL	0.000583502	0.0064287	-0.0206407	2.50879
CTCF.Peyers-patch.ENCSR391ZKN	-0.000391267	0.00381363	0.0194094	2.50593
ZKSCAN1.MCF-7.ENCSR449UFF	0.0011273	0.00897571	-0.0033315	2.50559
CHD1.hMSC-TERT.GSE89179	-0.000257554	0.00899107	-0.0129443	2.50509
ZNF407.K-562.ENCSR011NOZ	-0.000129961	-0.00961506	0.0126054	2.50414
RELA.HUVEC-C_TNF_30M.GSE34500	0.00167168	0.00426934	0.0141798	2.50308
KLF5.HCC95_E419Q.GSE88976	-0.00180144	0.00380414	0.00960086	2.50191
RELA.GM18505.ENCSR000EAW	0.00266595	0.00504953	-0.00786373	2.50089
RAD21.THP-1_PMA_IFNb-0h.GSE103477	-0.00135676	-0.00752715	-0.0128186	2.49979
CTCF.colon_sigmoid.ENCSR925GDS	0.000243592	0.00919957	0.0163694	2.4997
ZNF3.K-562.ENCSR195QFV	-0.00154228	0.00751365	0.00840754	2.49713
ZFP42.HEK293.GSE76494	0.000182106	-0.00916239	-0.00670595	2.49645
BRD4.MOLM-14_IBET.GSE65138	-0.00219457	-0.0152944	-0.0173711	2.49488
GABPA.DU145.GSE59021	0.000657529	0.0107766	0.0198477	2.49484
MAX.P493-6.GSE36354	0.000456733	0.0116355	0.0305296	2.49348
RUNX1.K-562.ENCSR414TYY	0.00123088	-0.000198408	-0.0176834	2.49087
STAT3.NCI-H358.GSE79707	0.00128921	-0.0065518	-0.00908991	2.48999
CTCF.WA01_EMB.GSE52457	-7.2552e-05	-0.00869942	-0.0138263	2.48901
GTF2B.LCL.ERP004110	0.0015477	0.00851248	0.02349	2.48836
RELA.BJAB_4h-activation.GSE117250	0.00260642	0.00498514	0.00850891	2.48583
EZH2.SF8628.GSE94834	0.00115905	0.00539541	-0.0137502	2.48391
KLF5.HEK293_D418N.GSE88976	-0.00324143	-0.00409271	-0.00792868	2.48076
RELA.MCF-7_IL1b_45m.GSE67295	0.00109083	0.000978296	0.0199369	2.48061
JUN.786-O.GSE86092	0.00184566	0.00598225	0.00641716	2.47899
BCL6.OCI-Ly1.GSE29282	-0.000727336	0.00745316	0.0243579	2.47879
SMC1.HAP1_WaplKO-33.GSE94992	-0.00105695	-0.0018126	-0.0181714	2.47867
FOXA1.MCF-7_SICTR.GSE40129	-0.00124804	0.00640576	0.0166432	2.47865
NOTCH1.CD34.GSE63010	0.00187664	0.00432309	0.0169457	2.47598
TEAD1.MCF-7.GSE107013	-0.00232532	-0.00634785	-0.0072031	2.47444
ESR1.T-47D-B.GSE80358	0.000741873	0.00290636	0.0157118	2.47424
NONO.K-562.ENCSR886RYH	-0.00150363	-0.00228148	-0.0192937	2.47413
ARID3A.Hep-G2.ENCSR000EDP	-0.000970557	-0.00431846	-0.014996	2.46579
IKZF1.K-562.ENCSR395HWC	-0.000397693	0.00524012	0.0150266	2.46575
ZNF143.FLP76_T4.GSE39263	-0.0020829	-0.00294185	-0.016452	2.46573
BRD4.SUM229PE_pos_30nMtrametinib_24h.GSE87418	0.000267065	-0.00621854	-0.0120499	2.46519
KDM1A.Kasumi-1_DMSO.GSE71739	0.000637564	-0.00847333	0.00616625	2.46344
FOXA1.LNCaP_R1881.GSE69043	-0.00154334	0.00296984	0.0145832	2.46229
USF1.Ishikawa.ENCSR000BSX	0.0014483	-0.00742143	-0.0111355	2.462
EZH2.RH30_DMSO.GSE85169	0.00105502	0.00266435	0.0184384	2.46144
SMARCA5.K-562.ENCSR895HSJ	0.000767066	-0.0111755	0.000661334	2.45964
CTCF.pancreas_body.ENCSR408XTO	0.0014484	-0.00224287	-0.0212136	2.45957
AR.VCaP_DHT24H_SHFOXP1.GSE58428	-0.0013169	-0.00158178	-0.0156498	2.45903
BRD4.HCC1806_100nMtrametinib_24h.GSE87418	-0.00121798	0.0105717	0.0068128	2.45731
ZSCAN29.K-562.ENCSR175SZH	0.0017322	-0.00530182	-0.00881008	2.45609
FOXA1.breast_tumor_Male_14.GSE104399	-0.00080031	-0.00343514	-0.0144284	2.45384
OSR2.HEK293.ENCSR324LTM	-0.000310696	-0.0121285	-0.00209688	2.45372
MYC.Ramos.GSE30726	0.00200528	0.00347607	0.0149565	2.44996
CTCF.LUHMES.GSE109706	-0.00134471	0.00742587	0.011476	2.44986
IKZF1.HSPC.GSE26014	0.000109203	-0.0074819	0.00712375	2.44884
ERG.LNCaP_ERG.GSE110655	-0.00128692	-0.00891909	-0.0208384	2.44779
AHR.Hep-G2.ENCSR412ZDC	-0.00490022	-0.0063055	0.0157786	2.4474
NFRKB.Hep-G2.ENCSR145BHD	-0.00403025	-0.00306599	-0.00999338	2.44562
CREB1.Hep-G2.ENCSR000BVL	-0.000766074	-0.0129199	-0.0150714	2.44102
CTCF.omental-fat-pad.ENCSR225OKX	-0.00145035	-0.0113814	-0.00536943	2.43915
TCF12.Kasumi-1.GSE43834	0.000624677	-0.00534002	-0.0141705	2.43902
CTCF.pancreas.ENCSR000DND	-0.00218984	-0.00893534	-0.00968281	2.43844
HIF1A.HUVEC-C_HYPOX.GSE39089	0.00355441	0.0033455	0.00820268	2.43678
ZFX.DAOY.GSE45394	-0.00215982	0.00120786	0.0182357	2.43676
JUND.Hep-G2.ENCSR000BGK	0.00112556	0.00144951	0.0272722	2.43584
KDM1A.SKNO1_RN1.GSE71739	0.00175176	0.00868534	-0.00262072	2.43552
USF1.A-549.ENCSR000BHX	-0.00122952	-0.00541475	-0.0181968	2.43341
ERF.HAEC_TNFa_4h.GSE89970	0.0015969	-0.00450848	0.0141037	2.43178
ZNF644.K-562.ENCSR729HVR	0.00108351	0.00237234	0.0184936	2.43087
FOXO1.CD34.GSE80773	0.00342456	0.00664793	0.0111171	2.43055
FOXA1.LNCaP_SHCTR_R1881.GSE37345	0.00242049	0.00705051	0.00698046	2.42997
FLI1.SKNO1.GSE23730	0.000420681	-0.00936461	-0.0211148	2.42869
RAD21.Hep-G2.ERP000209	0.0019845	0.00618795	0.0110555	2.42838
REST.neural.ENCSR000BTV	-0.00146912	-0.0126301	-0.011859	2.42786
JUNB.MCF10A-Er-Src_EtOH.GSE115597	-0.000129301	-0.0106739	-0.00432012	2.42634
SMAD3.MDA-MB-231_TGFb.GSE104760	0.00182159	0.0074232	0.0167917	2.4257
MYCN.SK-N-BE2-C.GSE94822	0.00138942	0.00519872	0.0138227	2.42496
GATA2.LNCaP_ETOH.GSE69043	0.000292446	0.00768454	0.0142422	2.42489
MAFB.keratinocyte_epidermal_PROLIF.GSE52953	0.00151866	-0.00623539	0.00891078	2.42469
MYC.P493-6.GSE42262	0.00288933	0.0077486	0.00973076	2.42335
AR.LTAD_EtOH.GSE94577	-0.00204658	-0.000437592	-0.0135557	2.41667
MYC.BE2C_SHWDR5.GSE70098	-0.00314709	-0.00733225	-0.015602	2.41624
GATA3.Kelly.GSE65664	-0.000379603	-0.0073497	0.00836952	2.41491
BCL11A.HUDEP-2_CRISPR_115edit_60min.GSE104676	0.00130233	0.00708061	0.0237476	2.41463
KDM1A.NCI-H526_DMSO.GSE66297	-0.00049271	-0.00272181	-0.0160528	2.41404
GATA1.erythroblast.ENCSR000EXP	-0.00150315	0.00552054	0.0122872	2.41322
FOXA1.LNCaP-abl.GSE63034	-0.000205594	0.000554444	-0.022621	2.41253
TCF7L2.K-562.ENCSR888XZK	0.000898243	0.00338613	0.0146891	2.41232
MED26.U2OS_SHEP400.GSE73742	0.000528737	0.0106543	0.0129046	2.40987
EVI1.SKH1_10d.GSE87283	0.000440749	0.00329582	0.0162601	2.40901
KDM3A.Hep-G2.ENCSR387JKT	0.000333609	-0.0157496	-0.0212644	2.4089
MYC.HCT-116.GSE86556	0.00307461	0.00696759	-0.00623157	2.40775
GATA2.SKH1_RUNX1-EVI1_KD.GSE87283	5.63548e-05	-0.00671892	-0.0132747	2.40708
NFE2L2.A-549.GSE113497	0.00204881	-0.00159268	-0.0132256	2.40607
ESR1.MCF-7.ERP000209	0.000951218	0.00632391	-0.00902903	2.40495
CTCF.WA01.ENCSR000DLK	0.000972191	0.00939132	0.0165467	2.4049
SMARCC1.TTC-549_NoDox.GSE71504	-0.00300759	0.000237884	0.0117313	2.40348
CEBPA.SKH1_E2.GSE102697	-0.0023689	-0.00819215	-0.00593825	2.40345
SPI1.macrophage_IL4.GSE66594	-0.00199757	-0.0120123	-0.00922461	2.40244
CDK8.HCT-116_NOMO.GSE38258	-1.7971e-05	0.00755671	0.0189876	2.40156
ARNTL.U2OS.GSE44236	0.000199083	-0.0050027	-0.0122375	2.40105
CTCF.THP-1_2D3.GSE69962	-0.00265212	-0.00374832	0.0126268	2.39988
MED1.cardiomyocyte_7.GSE85628	0.0014403	0.00432825	-0.0140654	2.39911
BAF155.LNCaP_ERG.GSE110655	0.00185776	0.00736388	0.0279783	2.396
AR.prostate_DHT.GSE61838	0.0017799	0.0072133	0.00325191	2.3908
ETS1.HUVEC-C_modETS1.GSE93030	0.000425842	-0.00742017	0.0109703	2.38936
RELA.Detroit-562_LPS.GSE91018	0.00303368	0.00518354	0.00865343	2.38868
CTCF.fibroblast_SKIN_ABDOMEN.ENCSR000DPV	-0.000819918	0.00498064	0.0283462	2.38776
TRIM28.K-562.ENCSR000BRW	-0.00143406	-0.00791989	0.0085718	2.38662
SRF.GM12878.ENCSR000BGE	0.00330768	0.00668376	-0.00324874	2.38568
SPI1.monocyte_MACROPHAGE.GSE31621	-0.00227293	-0.0060143	-0.0051592	2.38473
NEUROD1.D283-Med_shNEUROD1-1579.GSE92582	-0.000246609	-0.0119063	0.00430591	2.38413
AR.VCaP_R1881_30M.GSE84432	-0.00183487	-0.00943562	-0.00299172	2.38372
ESR1.MCF-7_Veh.GSE67295	0.000403556	0.0065691	0.0141553	2.38358
MED1.SUM159PT_100nMtrametinib_24h.GSE87418	-0.00119317	-0.00177585	0.0170327	2.38334
ZNF143.WA09.GSE105028	-0.000850159	0.00386713	0.024549	2.38272
HOXB13.LNCaP.GSE94682	0.00102507	0.00757858	0.00626124	2.38187
FOXA1.LNCaP_1F5.GSE30623	0.00179136	-0.00495474	0.0109478	2.3817
TP63.keratinocyte_D2.GSE59824	-0.00233126	-0.0075752	-0.00594881	2.38169
TRIM24.LNCaP-abl_ETOH.GSE69331	-0.000762531	-0.0122462	-0.0171613	2.38146
ETS1.DU145.GSE59021	0.00200048	-0.00869759	-0.00884007	2.38045
DPF2.GM12878.ENCSR509FWH	-0.000129933	0.0123025	0.00926732	2.37896
BRD4.MV4-11-B_BI00894999_100nM_4h.GSE101821	0.00111541	0.00764444	0.0213537	2.37832
MNT.K-562.ENCSR512NLO	0.00120868	0.00786937	0.0172763	2.37682
FOS.K-562.ENCSR000DKB	0.00109227	-0.00718404	-0.00779966	2.37665
ESR1.breast_tumor_Male_29.GSE104399	-0.00103336	-0.00533409	-0.0107542	2.37596
MAFK.HeLa-S3.ENCSR000ECK	0.0018498	0.00365515	0.0102123	2.37586
AR.LNCaP_FOXA1.ERP003503	0.00123026	0.00603875	0.0129548	2.37438
NMYC.IMR-5_DMSO.GSE78957	0.00095771	0.00141505	0.0188791	2.37344
ESR1.MCF-7.GSE68355	-0.00121668	0.00478348	-0.0129695	2.37294
EHF.primary-bronchial-epithelial.GSE85401	-0.0014662	-0.00359228	-0.0121936	2.37287
FLI1.A-673_1_KRAB_eNKX2_1.GSE106914	-0.00139339	-0.0124411	-0.00605119	2.36903
NCOR2.B-cell_GERMINAL_CENTER.GSE43350	-0.000186328	-0.0116695	-0.00201953	2.36841
CEBPG.K-562.ENCSR620VIC	-0.00131326	0.00337472	0.0182996	2.3684
TCF4.LS180.GSE31939	0.00183149	0.0040958	0.00758416	2.36809
BRD4.KOPTK1.GSE54379	-0.000314126	0.0183329	0.0116298	2.36615
YY1.liver.ENCSR382MOM	-0.00117947	-0.00112432	0.029402	2.36586
STAT3.A-137.GSE85579	0.00137871	0.00870547	0.00684347	2.36381
GATA3_Nter.T-47D_CR3flp.GSE99479	-7.65717e-05	0.00513196	0.0131951	2.35943
NR3C1.A-549.ENCSR000BJT	-0.00409528	-0.00704246	0.00214038	2.35621
MXI1.Hep-G2.ENCSR000EDU	-0.000233063	0.00330548	0.0275754	2.35595
PHIP.HCT-116_BRWD2-KO_ab833.GSE101646	-0.00135937	-0.000887507	0.019403	2.3553
BRCA1.Hep-G2.ENCSR000EDY	-0.00109519	0.00334546	-0.0160625	2.35517
BCL11A.CD34_Day9_60min.GSE104676	0.0011107	0.00278169	0.016839	2.35392
ETV6.GM12878.ENCSR626VUC	0.00154668	0.0121801	0.00152443	2.35389
RUNX1.NB4.GSE81992	-0.000180388	0.00864324	0.0197056	2.34781
GRHL2.MCF-7_E2_45min.GSE109820	-0.000779875	0.00412991	0.0159849	2.34642
MLX.Hep-G2.ENCSR125DAD	-0.00195506	-0.00465697	-0.0220457	2.34623
ELF3.PDAC_SHCTR.GSE64557	0.00146584	0.0079856	0.0139082	2.34411
SNAI2.keratinocyte_SHCTR.GSE55421	-0.00308824	0.00726176	0.00523642	2.34165
FOXA1.NCI-H3122.GSE39998	-0.00197119	-0.00546409	-0.0111944	2.34138
MED1.U-87MG.GSE36354	0.00256724	0.0082425	0.0083383	2.33927
ATF2.WA01.ENCSR000BQU	-0.0026939	-0.000239608	0.0164399	2.33711
TEAD1.pancreas_12D.ERP008682	0.000826619	0.00496078	0.0111418	2.33677
GATA4.BJ1-hTERT.GSE92491	0.00057492	0.00697521	0.00917091	2.33623
MYCN.SHEP-21N_DOX_24H.GSE80151	0.000994383	-0.00532136	-0.0195591	2.33549
USF2.HeLa-S3.ENCSR000ECW	0.000442353	0.0013715	0.0215968	2.33535
GABPA.THP-1_EtOH_1d.GSE98093	0.00104417	0.00945254	0.00954066	2.33465
ESR1.MCF-7_estradiol-aldosterone_4h.GSE99626	0.00289174	0.0100906	-0.00146052	2.33229
RELA.AC16_TNFA.GSE51169	-0.000667868	-0.00518685	0.0113714	2.32879
TCF4.GEN2-2.GSE76147	0.000503662	-0.00352401	-0.0159087	2.32829
NIPBL.LCL.GSE38395	0.000952615	0.00278218	0.015208	2.32777
BRD4.K-562_JQ1_6h.GSE99178	-0.00185631	0.00749941	0.00926499	2.32521
MAX.MKL-1.GSE69877	-0.00166724	-0.0100136	0.0151796	2.32452
CEBPB.monocyte_INFg.GSE98367	0.000137385	0.0143433	0.00166609	2.32359
ZNF660.HEK293.ENCSR283DOU	0.00142536	0.00238354	0.0220249	2.32263
KLF5.HEK293.GSE88976	-0.000952014	-0.00546441	-0.0126341	2.32159
ZNF507.MCF-7.ENCSR419ODQ	0.00243374	-0.00771972	0.00604864	2.32141
EZH2.GM23338.ENCSR045YHA	0.00184073	-0.00584944	0.010865	2.32139
ZNF384.Hep-G2.ENCSR101FJU	-0.000445555	-0.00335531	-0.0171173	2.32128
RAD21.LoVo_PHASEM.GSE51290	0.00118968	0.00356297	0.0131756	2.32123
SIN3A.HUVEC-C.GSE103245	0.000294391	-0.00542651	-0.0141746	2.31987
BRD4.CLL_patient4_4h_CpG.GSE109411	0.000894078	0.00766908	0.0262252	2.31786
BRD4.OCI-Ly1_JQ1.GSE53601	0.000266837	-0.00489185	-0.0165557	2.31533
SKI.Hep-G2.ENCSR754MUD	0.00181798	0.00633365	0.0140703	2.31338
ASH2L.VCaP.GSE60841	0.000360972	0.00705282	0.0120418	2.31286
CREB3L1.K-562.ENCSR109YGM	0.00118623	-0.00941732	-0.00867708	2.31212
STAT5B.CD8_IL2.GSE64713	-0.000357383	0.00469835	-0.015694	2.31113
FOS.HeLa-S3.ENCSR000EZE	0.00321023	0.00333432	-0.0138043	2.30736
MYC.NCI-H2171.GSE41105	0.00114589	0.00161273	-0.012855	2.30733
MORC2.HeLa_V5-MORC2-KO-W505A-MORC2-mut.GSE95451	-0.00189394	-0.0107932	-0.000862904	2.30582
RELB.L1236.GSE63736	0.00163056	-0.00678534	-0.00616397	2.30361
ZBTB16.hESC.GSE75115	0.00334963	-0.00483729	-0.0136395	2.30315
ZNF534.HEK293T.GSE78099	-0.00153209	-0.000703667	-0.0131453	2.30244
ELF1.K-562.ENCSR502OEK	0.000680848	0.0072727	0.0154229	2.30242
EZH2.LNCaP-abl.GSE39459	0.00288408	0.000641729	-0.0143121	2.29985
SNAI2.keratinocyte_LacZ.GSE55421	-0.00403102	0.00541099	0.00605488	2.29981
MITF.K-562.ENCSR000FCB	-0.00245039	0.0066903	0.00625686	2.29774
CTCF.ID00015.GSE76922	0.00220587	-0.00455447	-0.0224099	2.29703
MYC.GEN2-2.GSE70275	0.000953126	-0.00603139	-0.0109602	2.29648
ZNF263.HEK293T.GSE78099	-0.000500276	-0.00365348	-0.0117363	2.29611
FOXA1.LNCaP.GSE56288	-0.000132282	-0.00615358	0.0126063	2.29538
TRIM28.HEK293.ENCSR000EUZ	0.000712963	0.0029948	0.0129334	2.29503
BRD4.HeLa.GSE51633	-0.0018883	-0.00461913	-0.0119588	2.29474
SPI1.GM12878.ENCSR000BGQ	0.000438457	0.0100814	0.00785311	2.28958
AR.prostate.GSE56288	0.00196447	0.00499845	-0.0152056	2.28851
CTCF.liver_right-lobe-of.ENCSR911GFJ	0.000918483	0.00689666	0.0188464	2.2878
EZH2.K-562.GSE97661	-0.00112534	-0.00275534	-0.0242617	2.28745
JMJD6.HeLa.GSE51633	-0.00134394	-0.0080031	0.00214838	2.28595
WT1_minusKTS.K-562_streptavidin.GSE81009	-0.000586703	-0.00331413	-0.0108307	2.28418
NEUROD1.D341-Med_shGFP.GSE92582	-0.000467228	-0.0141424	-0.00675056	2.28415
ZNF362.HEK293.ENCSR715QNO	-0.000838184	-0.00795492	0.00499249	2.28104
CDK9.BT-474.ERP010664	-0.00313478	-0.00549949	-0.00769489	2.2804
HNF4A.Hep-G2.ENCSR000EEU	-0.00139428	0.0034175	0.0119784	2.27878
BRD4.SUM159_RES.GSE63581	0.00483852	0.00411872	-0.00264298	2.27812
SUZ12.MCF-7.ENCSR757EMK	0.000748399	-0.00550291	-0.0145719	2.2777
CEBPB.HL-60_CEBPB_overexpressed.GSE100486	-0.000897402	0.00430228	-0.0114106	2.27701
CTCF.MCF-7.ENCSR000DMO	-0.00116704	-0.00190236	-0.0219917	2.27411
SMAD3.HCC1954_TGFb.GSE104760	0.00301998	0.00846566	0.00414907	2.27349
MEN1.MCF-7.GSE85317	-0.000331472	0.00556747	0.0141552	2.27299
BRD2.NCI-H23.GSE104481	0.000133558	0.0102222	0.0086084	2.27077
RELA.THP-1_eGFP-Pam3csk-4h.GSE103477	0.00175161	0.00462675	0.0108181	2.26972
E2F7.IMR-90_QUIES.GSE40343	-0.00362071	-0.00664462	0.0016615	2.26948
TP53.MCF-7_nutlin.GSE86164	-0.00223838	-0.00624013	-0.00548483	2.26703
STAT1.GM12878.ENCSR332EYT	-0.000329794	0.00722607	-0.00669184	2.26552
ESR1.MCF-7_Fulv.GSE115607	0.000334656	-0.00304594	-0.0180654	2.26353
TOP1.LNCaP_DHT.GSE63202	-0.0016927	-0.00805347	-0.0037019	2.26204
ZNF184.HEK293.ENCSR020UPN	0.00112535	0.00644046	0.00753045	2.26201
EBF1.GM12878.ENCSR000DZQ	0.00240067	-0.00365596	-0.00746596	2.26049
E2F1.U-87MG_GBM.GSE99171	0.00080414	-0.0140653	-0.0152572	2.25771
ZNF24.Hep-G2.ENCSR362NWP	-0.00148248	-0.00252072	-0.0130812	2.25765
ZNF444.MCF-7.ENCSR038XIA	-0.00146907	-0.00586886	-0.0111584	2.25677
RELA.BJAB_1h-activation.GSE117250	0.00143372	0.00133002	0.018013	2.25586
GR.T47D-A1-2_Dex.GSE112491	-0.000455907	-0.000502439	0.017085	2.25454
FOXA1.T-47D_flp-ctrl.GSE99479	-0.000483862	-0.00540589	-0.015255	2.2542
CTCF.THP-1_Pam3csk-020m-Flavo-000m.GSE103477	0.000219104	-0.0107523	-0.0142039	2.25362
SPI1.MDM_H5N1.GSE103477	-0.000210383	0.00594908	0.0217386	2.25344
TCF12.Hep-G2.ENCSR000BJG	-0.000586477	-0.00405363	-0.0111592	2.25227
SIN3A.PANC-1.ENCSR000BOW	-0.000136161	-0.00646065	-0.0210249	2.25224
RAD21.liver.ENCSR917QNE	-0.00116047	0.00240496	0.017711	2.25125
MYC.DLD-1_MYC-activated.GSE117240	0.00412364	0.00750071	0.000668351	2.24909
MNT.K-562.ENCSR390VGH	0.00237138	0.0101707	0.0125609	2.2486
GTF2B.K-562.ENCSR000DOE	0.00264015	0.0058408	0.00505981	2.24767
MYC.K-562.ENCSR000FAG	0.000746942	-0.00116585	0.0251118	2.247
ASCL1.SCLC_ASCLP_NE.GSE61197	-0.00107366	-0.00403035	-0.012258	2.24669
MYC.K-562.ENCSR000EZU	0.000759222	0.00814748	-0.01389	2.2466
MAZ.HEK293.ENCSR290SSQ	-0.00226388	-0.00834454	-0.0222203	2.24635
CTCF.testis.ENCSR981CID	0.000777916	-0.00333019	-0.0167732	2.24606
SMARCE1.K-562.ENCSR157TCS	-0.00136683	0.00341305	0.0156821	2.24442
ZBTB40.K-562.ENCSR237VLT	-0.00333162	0.00529404	0.0188758	2.24336
HNF4A.LoVo_PHASES.GSE51290	-6.81007e-05	0.0093358	-0.00340024	2.24195
RFX1.Hep-G2.ENCSR928API	-0.00222394	0.00643165	-0.0136408	2.24193
GATA2.SH-SY5Y.ENCSR000EYB	0.00280275	0.00353368	0.00849927	2.24189
ESR1.MCF-7_E2-10min-ERalpha.GSE94023	0.00165576	0.00800874	0.0103278	2.24111
KDM5A.WA01.ENCSR000AQL	0.00137556	0.00937715	0.00754543	2.24029
VDR.LX2_CALCIPOTRIOL_TGFB1.GSE38103	0.000986704	-0.00580018	-0.00687892	2.23581
SPI1.THP-1_1-25-OH-2D3.GSE89178	-0.00114398	-0.00521618	-0.0190756	2.23427
ZEB1.PDAC.GSE64557	-0.00120029	-0.00293164	-0.0182185	2.23059
MYC.A-549.ENCSR000DYC	0.00194159	-0.0034208	-0.0150234	2.23029
ESR1.MCF-7_E2-640min-ERalpha.GSE94023	0.000543249	0.00444155	0.0114629	2.22987
ZBTB26.HEK293.GSE76494	-0.000740573	-0.00188079	-0.0187154	2.22937
ZFP91.K-562.ENCSR898XMH	0.000218642	-0.00314976	-0.0136882	2.22916
CTCF.heart_left-ventricle.ENCSR544APK	-0.000737299	0.00930091	0.0106919	2.22845
BCL11A.CD34_Day5_30min.GSE104676	-0.000529423	-0.00176871	-0.0239387	2.22838
OTX2.D341-Med_CRISPR-GFP1.GSE92582	0.000355278	-0.00765539	-0.0157929	2.22683
ESRRA.K-562.ENCSR486IFJ	0.000558855	-0.00198124	-0.0199431	2.22652
GATA3.T-47D.ENCSR000BMX	-0.000622559	0.00635744	0.0106745	2.22649
MYC.U2OS_Doxy.GSE77356	0.00215382	0.00630149	0.0140826	2.22613
FOSL1.K-562.ENCSR239ZLZ	0.00116246	0.00124509	0.0165002	2.2254
NR3C1.MCF-7_ICI_Dex.GSE81510	0.00112879	-0.00247393	-0.0137389	2.22444
CDK8.SET-2.GSE65138	1.20746e-05	0.00733845	0.0170249	2.21856
ZSCAN21.HEK293.ENCSR253CKN	0.00240946	0.00393033	0.010113	2.21805
CTBP1.K-562.ENCSR201NQZ	0.00105204	0.0140266	0.0100581	2.21707
NFYA.GM12878.ENCSR000DNN	-0.000598527	0.012483	0.00511773	2.21172
ZBTB48.U2OS.GSE96776	-0.000854692	0.00284702	0.0183846	2.20998
CTCF.MCF-7_TAM.ERP000783	-0.00201769	-0.00734835	-0.00916468	2.20984
CTCF.GM19239.ENCSR000DLE	-0.00187911	-0.00264477	-0.0186734	2.20921
TFAP2C.SKBR3.GSE36351	-0.00178318	0.00786835	-0.0109291	2.20867
FOXA1.22Rv1_R1881.GSE80742	-0.00089884	-0.001391	0.0204291	2.20849
FEZF1.HEK293.GSE76494	-0.00212652	-0.00601207	0.00486007	2.20471
BCOR.K-562.ENCSR808AKZ	0.000662433	0.00125359	-0.0198819	2.20354
NR2C2.K-562.ENCSR750LYM	0.000295637	-0.00897575	-0.00923396	2.20205
JUND.WA01.ENCSR000EBZ	0.00112806	0.00448732	0.0116894	2.20168
AR.LNCaP-abl_DMSO.GSE80238	-0.000766183	0.00551793	-0.00897745	2.20142
MAX.U-87MG.GSE36354	0.000418893	0.0102581	0.026098	2.19993
ZNF90.HEK293T.GSE78099	0.00072125	0.0037444	-0.00758338	2.19989
NR2C2.HeLa-S3.ENCSR000EVN	-0.000889841	0.00372826	0.0204084	2.19971
YY1.HeLa.GSE31417	-0.00196409	-0.00278726	-0.0158719	2.19951
ESR1.breast_tumor_Male_20.GSE104399	0.00218336	0.00761821	0.00689696	2.19889
REST.GM12878.ENCSR000BGF	0.000451395	0.00861934	0.00430305	2.19816
NR2F6.K-562.ENCSR707QWA	0.000159397	0.00671397	0.0102429	2.19751
CHD4.SCC-9_DOC1.GSE97839	-0.00217904	0.00143282	-0.0100229	2.19462
MXI1.IMR-90.ENCSR000EFE	0.00190056	0.0107564	0.00826062	2.19301
HDAC2.WA01.ENCSR000AVB	0.00254952	0.00890063	0.0131074	2.19295
ZBTB26.Hep-G2.ENCSR184SVO	0.00107417	0.0069541	0.0240899	2.19232
MYC.H128.GSE41105	0.00212264	0.00311437	0.0129383	2.18978
BRD2.HUVEC-C.GSE60171	0.000743296	0.00875356	0.00195193	2.18932
LEF1.K-562.ENCSR343ELW	-0.00178585	-0.0058894	-0.00717397	2.18662
GATA3.A-549.ENCSR000BTI	0.00232593	-0.00485945	-0.00890374	2.18599
CTCF.U-937.ERP008568	-0.000512178	-2.37665e-05	-0.0160986	2.18516
PBX3.A-549.ENCSR000BTN	-0.00108112	0.0056092	0.00983308	2.18505
ETV1.A-375.GSE80443	-0.00316866	0.00305612	-0.00638853	2.18306
STAT1.SET-2_DMSO.GSE100566	-0.00191974	0.00347323	-0.0119128	2.18288
GABPA.K-562.ENCSR000BLO	-0.000922233	-0.00685012	-0.0137621	2.18231
CC2D1A.K-562.ENCSR343IFJ	0.00225448	0.00865344	0.000671751	2.18184
NOTCH3.TALL-1_DMSO.GSE104261	0.000930818	-0.00288647	-0.0100183	2.17916
ZNF592.GM12878.ENCSR173ZVL	0.00106838	0.00343653	0.0107867	2.17725
KLF16.K-562.ENCSR760UVO	-0.00316921	-0.00385717	-0.00647341	2.17286
POU5F1.hiPSC_3s2.GSE81899	-0.0015456	-0.00811692	-0.000757155	2.16457
ZNF519.HEK293T.GSE78099	-0.00194299	-0.00539954	0.00470852	2.16413
STAT3.MCF-10A.ENCSR000DOQ	0.000399767	-0.00567881	-0.013027	2.16344
SMARCC1.Aska-SS.GSE108025	0.000412658	-0.00903536	-0.0137978	2.16221
CTCF.uterus.ENCSR798NVH	0.000980421	0.00882853	-0.00549795	2.16087
SP3.HEK293.ENCSR141PZA	0.0018348	-0.00544392	-0.0178314	2.16
NR3C1.HeLa-B2_P65KD_TA_TNFA.GSE24518	0.00241985	0.00645913	-0.00286559	2.16
MED1.SGBS.GSE64233	-0.00131123	-0.00936558	-0.00783393	2.15978
CHD8.T-47D_ETOH_45.GSE62428	0.00165731	0.00675293	0.00280087	2.15912
EGR1.A-375.GSE116190	0.00196835	0.00206017	0.00945923	2.15882
CDK9.A-375_A771726.GSE68052	-0.000476135	-0.00324464	-0.0123352	2.15878
REST.GM23338.ENCSR871KYB	0.000677355	0.00796713	0.00248827	2.15869
AR.prostate_cancer.GSE56288	0.00102183	0.00293874	0.0210146	2.15765
GATA1.CD34_Day7_30min.GSE104676	-2.11454e-05	0.00404006	0.0126395	2.15623
ESR1.breast_tumor_Male_4.GSE104399	-0.00111905	-0.00618507	-0.0118348	2.15519
MYC.P493-6_CMYC_1H.GSE36354	0.00103514	-0.00425358	-0.0176024	2.15399
SMARCC1.HeLa-S3.ENCSR000EDM	0.000460768	0.000773221	0.0170137	2.15334
AR.VCaP_DHT24H.GSE58428	-0.00148796	-0.0025631	0.0119491	2.1514
FOXA1.VCaP_ETOH.GSE56086	0.000222384	-0.00672149	-0.0133413	2.15088
BCL11A.CD34_Day7_30min.GSE104676	0.0013697	-0.00509867	-0.010237	2.14753
CTCF.SU-DHL-6.ENCSR125DKL	-0.000828078	-0.00907782	-0.00990316	2.14534
GABPA.MCF-7.GSE72082	-0.00118038	-0.00376839	-0.00657503	2.14321
JMJD1C.THP-1.GSE63484	0.00137863	0.0052295	-0.00870577	2.14303
BRD4.KK-1_JQ1.GSE94732	0.000391928	0.00381927	0.0118549	2.14201
BRD4.IMR-90_QUIES.GSE74238	-0.000461763	0.00237191	0.0231065	2.13787
NOTCH1.CUTLL1.GSE29600	-0.00151325	-0.0036197	-0.0165809	2.13769
ESR1.breast_tumor_Male_1.GSE104399	-0.00233614	-0.00607721	-0.00803882	2.13683
OTX2.D341-Med.GSE92582	-0.000393207	-0.00276318	0.0171094	2.13534
MYF5.Rh18.GSE84628	0.000370127	0.00538939	0.0111597	2.13478
TEAD4.MDA-MB-231.GSE66081	-0.000640047	-0.00470986	0.010379	2.13426
CTCF.HCT-116.ENCSR240PRQ	0.000234711	-0.00641887	-0.0189143	2.13365
CTCF.K-562_HOXA11_dMQ1.GSE90691	0.00366465	0.00330304	0.0131033	2.1336
REST.HL-60.ENCSR000BTF	0.000769321	0.00211269	-0.0163354	2.13343
ZNF654.HEK293.ENCSR504VDV	-0.000544652	-0.00893285	-0.00582284	2.13331
MYB.Jurkat.GSE59657	0.000450085	0.00596806	0.0308006	2.1323
NEUROD1.D283-Med.GSE92582	0.000203606	-0.00782938	0.0130924	2.13203
APC.HCT-116.GSE103894	-0.00223348	-0.00863223	-0.00366091	2.13161
MYCN.Kelly.GSE94782	0.000492857	0.00997981	0.0161559	2.13148
MYC.U2OS_Doxy.GSE44672	0.00283132	0.00628638	0.00978043	2.13125
ESRRA.BT-474_HRG.GSE81651	0.000176673	0.00295225	-0.0189384	2.13076
RFX5.Hep-G2.ENCSR000EEA	-0.00258091	-0.00572594	-0.00764805	2.12978
SMAD1.K-562.ENCSR038DJJ	-3.18429e-06	0.00338062	0.0221972	2.12733
MYC.HeLa-S3.ENCSR000EZD	0.000854343	0.00491601	-0.0140503	2.12343
PPARG.HUVEC-C_DMSO_HYPO.GSE50144	0.000944407	0.0056498	0.00772551	2.12325
ESR1_Y537S.T-47D_dox_E2.GSE94493	0.00341567	0.00397119	0.00948933	2.12309
MED1.SUM159PT_300nMJQ1_24h.GSE87418	-0.000193733	-0.000868606	-0.021732	2.12223
BRD4.HUVEC-C.GSE53998	-0.00150906	0.00432047	-0.0113704	2.12201
KMT2B.B-cell_GERMINAL_CENTER_TONSIL.GSE67494	-0.00147578	-0.00497563	-0.0120815	2.12158
NFATC1.HUVEC-C_VEGF.GSE49428	0.000893779	-0.00976548	-0.0138815	2.12
MYC.BL41.GSE30726	0.000432009	-0.00311328	-0.0189281	2.11868
HNF4A.GP5D_SIRAD21.GSE51234	0.00231776	-0.00135829	-0.0107176	2.11768
EGR1.HCT-116.ENCSR000BRZ	0.00178176	-0.00471743	-0.011587	2.11767
SMC1.MCF-10A.GSE101921	5.57692e-05	-0.00702358	-0.00961431	2.1162
RAD21.SK-N-SH.ENCSR000EHX	0.00104924	0.00361195	0.0164634	2.11573
FOXK2.K-562.ENCSR508DQA	0.00191583	-0.00303578	-0.0159924	2.1147
CTCF.MCF-7.ENCSR000AHD	0.00170702	0.00503382	0.0215479	2.11431
IRF2.K-562.ENCSR376WCJ	0.000231459	0.013363	0.00230488	2.11375
FOXA1.LNCaP_ETOH.GSE28264	-0.00123533	0.0021716	-0.0150109	2.11139
GFI1B.K-562.ENCSR509GDT	-0.00169759	-0.00999739	-0.0107579	2.11104
TCF12.Kasumi-1.GSE23730	-0.00105418	-0.00509581	-0.0134158	2.10781
ZSCAN31.HEK293.GSE76494	0.00144444	0.00428902	-0.00720249	2.1067
ELK1.GM12878.ENCSR000DZB	0.00229746	-0.00845249	0.000373722	2.10609
RBPJ.GSC8-11_12d-das.GSE74557	-0.00118113	-0.00396497	-0.0129963	2.10542
RXRA.Hep-G2.ENCSR000BHU	-0.000817534	0.00325709	0.0126881	2.10419
BATF.GM12878.GSE97661	-0.0012789	0.00149382	0.0158532	2.10373
ESR1.SUM44PE_ESR1_wildtype.GSE100074	0.00138747	0.00296632	0.0171328	2.10331
BRD4.SUM229PE_neg_DMSO_24h.GSE87418	5.38667e-05	0.00857259	0.00967894	2.10198
PRDM10.HEK293.ENCSR223TAV	-0.000423577	-0.00608938	-0.0160532	2.10064
CDK8.SW480.GSE53602	-0.00142512	-0.00807243	-0.00109339	2.10059
EP300.neural.ENCSR843ZUP	0.00164573	-0.0012522	0.0145601	2.10057
EGR1.K-562.ENCSR211LTF	0.000783224	-0.00419137	-0.0164298	2.09917
MED1.MM1-S_JQ1_500NM.GSE42355	-0.00221945	-0.00886811	-0.0272943	2.09862
KLF12.HEK293.GSE76494	-0.000110068	0.00380864	0.0140162	2.09829
CTCF.fibroblast_CARDIAC.ENCSR000DTF	-0.000808659	0.00189762	0.0242693	2.09791
ZBTB14.HEK293.GSE76494	0.000508635	-0.00488786	-0.0166528	2.09687
NIPBL.hESC_WNT3A_ACTIVIN.GSE64758	-0.00148632	-0.00696848	-0.00564819	2.09554
BRD2.NCI-H23.GSE113714	-0.0001495	0.00477702	-0.0196815	2.09537
RAD21.THP-1_siCtrl-NS1-Pam3csk-7h-Flavo-3h.GSE103477	-0.000622415	-0.00464789	-0.014717	2.09485
BRD2.MM1-S.GSE43743	-0.000744699	-0.00815119	-0.00502502	2.09424
BRD4.Hep-G2.ENCSR514EOE	9.12324e-05	0.00855918	0.00723984	2.09375
ZNF18.GM12878.GSE97661	0.000548882	0.00505277	-0.0118174	2.09293
MYC.K-562.ENCSR000FAZ	0.0026567	0.00816999	0.00381363	2.09224
SUZ12.CRL-7250_shSS18-SSX.GSE108025	0.00466647	0.0037652	0.00698506	2.09152
SETX.A-549_Influenza_PR8_NS1.GSE52936	-0.00076705	0.00535096	-0.00699832	2.09124
RUNX1.SKH1_10d.GSE87283	0.00212994	0.00833146	0.0158446	2.08918
FOXA1.breast_tumor_Male_13.GSE104399	0.00331277	-0.00319943	0.00461765	2.08699
SMC1A.primary-epidermal-keratinocyte_diff_d3.GSE84657	0.000804482	-0.00355188	-0.0167657	2.08685
ZNF467.HEK293.GSE76494	-0.00218976	-0.00274061	-0.00831255	2.08619
HDAC2.K-562.ENCSR000AQG	0.001742	0.00312496	0.00981648	2.08606
PHF5A.Hep-G2.ENCSR191TLD	-0.00215162	-0.00713878	-0.0176719	2.08492
PIAS1.LNCaP_DMSO.GSE83860	0.00176844	0.00991906	-0.00212418	2.08384
TP53.MDA-MB-231.GSE95303	0.00156314	0.00749665	-0.0121871	2.08361
CTCF.Jurkat.GSE68976	0.000693554	0.000635944	0.0247565	2.08274
TFAP2C.MDA-MB-453.GSE36351	0.00023667	-0.0107698	-0.00722372	2.08137
E2F1.K-562.ENCSR720HUL	-0.00154296	-0.00558297	-0.0138892	2.08023
SIX2.HEK.GSE73865	0.00286881	0.000436717	-0.0145307	2.07935
STAG1.MCF-7_E2_SHCTCF.ERP000209	0.0013696	0.00354655	0.0129749	2.07933
BACH1.A-549.ENCSR043EHG	0.000536809	-0.0036739	0.0124236	2.07909
E2F1.HeLa-S3.ENCSR000EVJ	-0.00114677	0.00114722	-0.0147187	2.07839
CHD1.A-549.ENCSR398YBM	0.00115833	-0.00490531	-0.0110395	2.07764
ZBED1.GM12878.ENCSR207PFI	0.000410522	0.00280297	0.0139552	2.07703
SRF.Hep-G2.ENCSR000BLV	-0.00121465	-0.00130773	-0.015875	2.07631
RUNX1.ME-1.GSE46044	0.00183602	0.00566646	0.0192757	2.076
ESR1.Ishikawa.ENCSR000BQR	-0.00182853	-0.00282531	-0.0116873	2.07562
TGIF2.Hep-G2.ENCSR993LMB	-0.000256379	-0.000973749	0.0219456	2.07465
TFDP1.MM1-S.GSE80661	-0.00187736	-0.00517771	-0.0128647	2.07464
ZNF143.GM12878.ENCSR000DZL	-0.00189516	-0.00561739	-0.0141204	2.07451
ZFP69B.HEK293.ENCSR381VYR	0.000572488	-0.00729728	-0.00896395	2.07368
RELA.LNCaP_SICTR_TNFA.GSE83860	-0.000420173	0.0025614	0.0151597	2.07332
ZBTB48.HeLa.GSE96776	0.000686036	0.00455281	-0.0213333	2.07303
RUNX1.ME-1_Human-leukemia_AI-10-49.GSE101789	-0.000109042	-0.00838589	-0.0061254	2.07149
RCOR1.K-562.ENCSR000EGC	-0.000600031	-0.00449384	-0.0103887	2.07139
ESR1_Y537S.T-47D_dox.GSE94493	0.00194071	0.00997036	-0.00225583	2.06915
FLI1.HUVEC-C_VEGF_12h.GSE109625	-7.2075e-05	0.00923838	0.00573774	2.06898
ZNF366.HEK293.ENCSR106EBH	-0.00047457	-0.00393363	0.0109518	2.06872
FOXA1.ZR751_DEX.GSE72249	-0.0018182	-0.0104908	-0.00268715	2.06766
XBP1.MDA-MB-231.GSE49952	0.0020162	-0.0038157	-0.0090455	2.06716
CTCF.stomach.ENCSR173AIR	0.00195704	0.00553015	0.0110604	2.06593
FOXA1.MCF-7_siCT.GSE81714	-0.00161219	-0.00100996	-0.0169306	2.06406
ESR1.MCF-7_IL1b-ICI.GSE67295	0.0035215	0.00257161	0.00593146	2.06304
NIPBL.GP5D_SIRAD21.GSE51234	0.00117876	-0.000276391	-0.0194526	2.06007
ZBTB48.HeLa_ZBTB48-KO.GSE96776	0.000367143	8.21782e-05	-0.029036	2.05972
FOS.endothelial_umbilical-vein.ENCSR000EVU	0.00240123	0.00451308	-0.00560741	2.05823
E2F1.K-562.ENCSR563LLO	-0.000936746	-0.00391285	-0.0133801	2.05735
BHLHE40.Hep-G2.ENCSR000BID	-0.00354968	-0.00427754	0.00522576	2.05727
ESR1.MCF-7_E2.ERP000209	-0.000157286	-0.00962644	-0.00725614	2.05135
CTCF.HCT-116_RAD21-mAC_500uM_auxin.GSE104888	0.000312414	0.00969934	0.0117872	2.05126
OSR2.HEK293.GSE76494	-0.000562298	-0.00207669	0.0128474	2.05023
ZEB1.GM12878.ENCSR000BND	0.000550784	0.00904175	0.00889892	2.0498
AFF4.CD4_TH1_DMSO.GSE62482	0.00267471	0.00342541	0.0127899	2.04947
FOXA1.MCF-7_E2_TNF.GSE59530	0.00165684	0.0018398	0.0146781	2.04936
MRTFA.A-673-clone-Asp114.GSE92738	-0.000844704	-0.00588527	-0.00694062	2.0488
YY1.WA01.GSE39096	0.00160151	0.0031657	0.0137539	2.04863
TBX21.GM12878.ENCSR739IHN	0.000251432	-0.00263981	-0.0175915	2.04817
E2F4.HeLa-S3.ENCSR000EVL	0.000667381	-0.000341994	0.0212005	2.04597
TBX21.CD4_TH1.GSE62482	-0.000852263	-0.00440814	-0.011332	2.04515
FOSL2.SK-N-SH.ENCSR000BVB	0.00478396	0.00631981	0.000178129	2.0448
ATF2.macrophage.GSE80727	0.000503249	0.00484479	0.0141424	2.0442
BRD4.OVCAR-3_DMSO.GSE77568	-0.00296687	0.00109046	0.00979043	2.04355
ZBTB7A.Hep-G2.ENCSR000BQA	-0.00243739	-0.00470018	-0.00748767	2.04311
RAD21.HCT-116_RAD21-mAC.GSE104888	0.00105042	-0.00493878	-0.010413	2.04267
ESR1.MCF-7_E2.GSE115607	0.000161759	0.00454042	0.0141208	2.04192
ZNF213.HEK293.ENCSR295GRB	-0.000827709	-0.00634926	-0.00760681	2.03998
AR.VCaP_DHT24H_SHRUNX1.GSE58428	-0.00138898	0.00302026	-0.00992301	2.03743
SAP30.WA01.ENCSR000ATR	0.00150206	-0.0024979	0.0141146	2.03641
E2F4.K-562.ENCSR000EWL	-0.00104554	-0.0151969	-0.00681028	2.03477
BACH1.GM12878.ENCSR585CVE	-0.000229775	-0.00987433	-0.000574603	2.03474
MYCN.Kelly.GSE94822	-0.000238557	-0.00434299	-0.0244345	2.03453
MYOD1.RHABDOMYOSARCOMA.GSE50413	-0.00204815	-0.00137893	-0.0126578	2.03434
ZEB1.neuron_bipolar_doxy_4d.ENCSR418KUS	-0.000121091	0.00239971	-0.0137988	2.03334
TP53.hESC_DAMAGED.GSE39912	-0.00193511	0.00110165	0.0116088	2.03286
TCF3.RCH-ACV.GSE85988	0.00357084	0.00843026	0.0031846	2.03282
REST.WA01.ENCSR000BHM	0.000690607	0.00638988	-0.00613618	2.03069
NELFA.HeLa_Flavo-PJ34-10min-H2O2.GSE100742	0.00110599	-0.00433165	-0.00385325	2.02975
AGO1.K-562.ENCSR641BSL	0.00095894	0.0078589	0.00604734	2.02815
RELA.SGBS.GSE64233	0.000943025	-0.00631324	-0.00376332	2.0276
MAFK.IMR-90.ENCSR000EFH	0.00285361	0.00350895	-0.00613602	2.02757
MAX.A-549.ENCSR000DYG	0.000738431	-0.00521949	-0.012773	2.02718
CTCF.B-cell.ENCSR000AUV	0.000793365	-0.00879647	-0.00677204	2.026
ESR1.MCF-7_IKK7.GSE67295	0.00382117	0.000966131	0.00723361	2.0256
ZMYM3.K-562_Ab_JH39-2-2F10.GSE97661	-0.00159329	-0.00190116	-0.0173183	2.02425
ESR1_Y537S.MCF-7_E2.GSE94493	0.00189353	-0.00385998	-0.00939899	2.02354
TCF7L2.MDA-MB-453.GSE45201	-0.00165757	-0.0022472	-0.0132507	2.02341
SP1.Hep-G2.ENCSR000BJX	-0.0010628	-0.00237863	-0.0172619	2.02336
ESR1.MCF-7.GSE71276	0.00252416	0.00235411	0.0101549	2.02156
KLF1.HEK293.GSE76494	0.00111902	0.00916278	0.00230495	2.02097
BRD4.COLO-320.GSE73319	0.000269146	0.00451829	-0.0100247	2.0196
BRD4.HCT-116.GSE73319	0.00168063	0.0019017	0.0113445	2.01887
RAD21.MDM.GSE103477	-0.000944675	-0.00534171	0.00951003	2.0184
NIPBL.A-549.GSE76893	0.00115732	-0.00311639	-0.0117083	2.01763
CHD1.LNCaP_DHT.GSE64528	-0.00100365	0.00851219	0.00144965	2.01696
BRD4.retina_AB1-FW23.GSE86981	-0.0013405	-0.00500796	-0.0132058	2.01688
CHD7.hiPSC_derived_lt-NES.GSE108506	-0.000986699	-0.00373985	-0.00811581	2.01668
MEIS2.K-562.ENCSR851BNE	-0.000663252	0.00479384	0.011925	2.01632
NELFA.HeLa_40min-Flavo-PJ34-10min-H2O2.GSE93931	0.00109865	-0.00429283	-0.00384301	2.01601
GTF2F1.Hep-G2.ENCSR382PVA	0.000619434	-0.000419184	-0.0192838	2.01464
NR2C1.GM12878.ENCSR784VIQ	-0.00214676	-0.00578538	-0.00910167	2.01455
BRD4.SW480_16h_TNF-a.GSE110473	0.00143897	0.00372814	0.0133553	2.01415
CHD8.T-47D_ETOH_5.GSE62428	-0.000421635	0.00597428	-0.00495124	2.0141
CTCF.GM19238.ENCSR000DLD	0.00174298	0.0080561	0.00983918	2.01341
RAD21.THP-1_siNIPBL-NS1-Pam3csk-4h.GSE103477	0.00039027	-0.00591755	0.0113855	2.01324
EP300.GM12878.ENCSR000BHB	0.00126375	-0.000549873	0.0157871	2.01183
AR.LNCaP_ETOH.GSE69043	0.00106577	-0.00538488	0.0066887	2.00886
RAD21.THP-1_PMA_Dex-6h.GSE103477	0.00124877	-0.00232258	-0.0157026	2.00768
RELB.GM12878.ENCSR387QUV	0.000351853	0.00670346	0.016751	2.00735
MED1.hMSC-TERT4_D3.GSE104537	0.000276218	0.00537669	0.0117368	2.00653
JUND.HCT-116.ENCSR000BSA	0.00278025	-0.002117	-0.010899	2.00591
RAD21.LoVo_PHASES.GSE51290	0.00057189	-0.00634191	-0.00626156	2.00515
HNRNPLL.K-562.ENCSR112RNT	0.000599347	-0.0125437	-0.00675688	2.00513
CDK7.Jurkat.GSE50622	-0.000590668	0.00689741	-0.0121303	2.00505
HSF1.MO91_27A_100UM.GSE45852	0.00262394	0.00451666	0.00220842	2.00503
BRD2.HEK293T.GSE39579	0.000802441	0.0097588	0.00991818	2.00461
E2F1.HMEC-1.GSE62425	0.000255046	-0.00270779	-0.0193077	2.00434
CTCF.Peyers-patch.ENCSR375VXU	0.000987476	0.00486948	-0.0128687	2.00375
ZBTB40.Hep-G2.ENCSR525YFS	-0.000244876	-0.00185878	-0.0212829	2.0037
SMC3.HeLa-Kyoto.GSE102884	0.00186889	0.00565832	0.0075194	2.00267
ZFP36.K-562.ENCSR776CYN	-0.000666947	0.0030903	0.0134705	2.00189
SPI1.macrophage_TPP.GSE66594	0.0021269	-0.00467296	0.0134339	1.99801
MAX.Hep-G2.ENCSR000EDS	-0.000850082	-0.0073809	-0.0140177	1.99483
SOX2.TT.GSE46837	-0.00130283	-0.00751747	-0.00114804	1.99446
XBP1.MDA-MB-231_HYPO_GLUDEP.GSE49952	0.00102603	0.0100045	-0.00232662	1.99255
ASCL1.NCI-H82.GSE69394	-0.00214156	0.00352525	0.00610858	1.99251
NRF1.K-562.ENCSR837EYC	-0.00109367	-0.00384656	-0.0211869	1.99246
CEBPG.Hep-G2.ENCSR639IIZ	-0.00021855	0.00577335	0.0245834	1.9921
CTCF.skin_lower-leg.ENCSR582MTM	0.000535511	-0.00663371	-0.00736696	1.99178
ESR1.MCF-7_TAMR_E2.GSE86538	0.000748266	-0.000576817	-0.0135092	1.99144
ZNF3.Hep-G2.ENCSR182QWU	0.000481572	0.00230503	0.0177616	1.9912
SIRT6.SK-MEL-239_SIRT6-2-7.GSE102813	-0.0026077	-0.00226712	0.00572427	1.99109
SFPQ.LTAD_siCTBP1-AS-EtOH.GSE94577	-0.000270357	0.00175935	0.0131583	1.99004
MAX.SK-N-SH.ENCSR000BVD	0.00038413	0.00863016	0.0154501	1.98734
ESR1.breast_tumor_Male_15.GSE104399	0.000484746	-0.00544533	-0.00802287	1.98733
CDK9.MV4-11_DMSO.GSE82116	-0.000803498	0.0086344	0.00306296	1.98674
ZMYND8.HEK293.GSE81696	0.00269347	-0.00352241	0.00354107	1.98665
SP2.WA01.ENCSR000BQG	0.000549321	0.00293053	0.0241666	1.98412
RAD21.MCF-7.ENCSR703TNG	0.000747052	-0.0104248	-0.00290019	1.98332
BRD4.HUVEC-C_modETS1.GSE93030	-0.000372817	-0.00324629	-0.0129465	1.98329
TBL1XR1.Hep-G2.ENCSR101FJS	-0.000799516	-0.00966138	-0.00817698	1.98325
PIAS1.LNCaP_DHT_TNFA.GSE83860	-0.0021691	0.00349524	0.00994049	1.98298
MAFG.K-562.ENCSR818DQV	-0.000677548	0.00702438	0.00453327	1.98286
MXI1.GM12878.ENCSR000DZI	0.000625038	0.00334252	0.0150889	1.98232
EZH2.SU-DHL-6.GSE45982	-0.00254192	-0.00160914	0.00808672	1.98167
CEBPB.THP-1_NS1-Pam3csk-4h.GSE103477	0.0033791	0.00352629	0.00717562	1.9813
MED1.MOLM-14.GSE65138	-0.000673301	-0.00534346	-0.0129683	1.9811
PAX6.retina_pigment.GSE60024	0.000945879	0.00289376	-0.0107952	1.98065
SOX2.hiPSC.GSE56567	0.00138523	0.00538298	0.00696931	1.98033
JUN.HAEC_IL1b_4h.GSE89970	0.00161828	0.00647092	0.00558031	1.97915
SMC1A.A-549.GSE76893	-0.000786329	-0.0075807	-0.00689355	1.97837
ZNF223.HEK293.ENCSR906PCS	-0.00160236	-0.0065991	-0.00079131	1.97806
HNF4G.22Rv1_Dox.GSE85558	-0.00198465	0.00570302	0.00157732	1.97783
T.H9_MESODERM.GSE60606	-0.00269349	0.00108762	-0.00821596	1.97691
AR.LHSAR_LACZ.GSE56288	-0.00138989	0.00167205	0.0126414	1.97689
FOXA2.BJ1-hTERT_Mimo.GSE92491	0.000520355	0.00996908	1.61511e-06	1.97475
TCF7.Hep-G2.ENCSR444LIN	-0.00144473	-0.00490708	-0.0069649	1.97341
BCOR.B-cell_GERMINAL_CENTER.GSE43350	0.00185458	-0.00283448	0.0214416	1.97336
ELF1.MCF-7.ENCSR502NRF	-0.000448907	0.00173852	-0.0218599	1.97274
ZNF273.HEK293T.GSE78099	-0.000327867	0.0071562	0.00211844	1.97271
TP53.GM06170.GSE55727	7.56672e-05	-0.00903745	-0.000497435	1.97251
ESR1.MCF-7_E2.GSE86538	-0.00203471	-0.00389122	0.00603683	1.97204
NANOG.LNCaP_pNanog8_Dox.GSE74799	0.00159591	-0.00372007	-0.00755747	1.97163
PITX3.SH-SY5Y.GSE93275	0.00147643	0.00431264	0.013608	1.97135
FOXA1.MCF-7_E2.GSE72249	-0.00180586	-0.00186727	-0.0139093	1.97068
NFIB.MCF-7.ENCSR702BYX	-0.000546811	0.00432363	0.0112989	1.96737
GABPA.Jurkat.GSE49091	-0.000416572	0.00777675	0.0152837	1.96641
CTCF.fibroblast_FORESKIN.ENCSR000DUH	0.000441409	-0.00938209	-0.0124777	1.96496
SPI1.HL-60.ENCSR000BUW	-0.000145322	-0.00555734	-0.0133738	1.96437
MYOD1.RH4.GSE83726	7.56988e-05	0.00333011	0.0111828	1.96403
NR3C1.A-549.ENCSR000BHE	0.00176524	0.00325618	-0.00957246	1.9628
CTCF.erythroid.GSE67783	0.00188805	0.00226574	0.0160159	1.96248
SNAI2.keratinocyte_SNAI2_diff.GSE55421	-0.00157209	0.00268692	0.010239	1.96066
ESRRA.BT-474_EGF.GSE81651	0.00187514	0.00259389	-0.012812	1.96056
ZNF384.K-562.ENCSR000EFP	-0.00171552	-0.00708214	-0.00399375	1.95989
BRD4.KK-1_DMSO.GSE94732	0.000468847	-0.00514836	0.00862047	1.95946
RAD21.GP5D.GSE51234	-0.00224126	-0.0056683	-0.00689049	1.95898
USF1.WA01.ENCSR000BIU	0.000458793	0.00447785	-0.0128361	1.95877
CEBPB.Hep-G2.ENCSR000BQI	-0.000298018	-0.00492303	0.00958242	1.95754
ZBTB33.SK-N-SH.ENCSR000BTS	-0.000523649	-0.00429642	0.0146356	1.95561
CEBPB.epididymis_HEE_R1881.GSE109061	-0.00184656	0.000613262	0.0143216	1.95428
ZNF18.HEK293.ENCSR977HTH	-0.000643291	-0.00337049	-0.0112139	1.95369
RUVBL2.Hep-G2.GSE107730	-0.00111451	0.000779054	0.0148346	1.95074
SPI1.LCL.ERP004110	0.00049207	0.00142611	-0.0179924	1.94781
NELFA.HeLa_Flavo-10min-H2O2.GSE100742	0.000219633	-0.00391925	-0.00385539	1.94759
FOS.MCF10A-Er-Src_TAM.GSE115597	0.000954301	0.00812837	0.00525297	1.94586
PRDM4.HEK293.ENCSR443MVV	-0.00218244	-0.00542442	-0.00394212	1.94543
MAF1.THP-1_monocytes.GSE96800	-0.000550182	-0.00646	-0.0025882	1.94521
ESR1.pleural-effusion.GSE86538	-0.00109371	-0.00528103	0.00873946	1.94514
TCF12.GM12878.ENCSR000BGZ	0.00235682	0.00332446	0.0174601	1.94305
YY1.HEP14-0079-LCLs_YY1mut.GSE98477	0.000211656	-0.00930108	-0.0199312	1.93994
NR2F6.Hep-G2.ENCSR798IJO	-0.000649242	-0.00361554	-0.0322564	1.93896
NELFA.HeLa_40min-Flavo-10min-H2O2.GSE93931	0.00021521	-0.00392655	-0.00379676	1.93762
NR4A1.Kasumi-1.GSE79491	8.68971e-06	-0.00093809	-0.0174424	1.93756
TARDBP.Hep-G2.ENCSR145CXH	-0.000534927	0.00192558	0.0198783	1.93755
AR.LNCaP.ERP003503	0.000425181	0.00337505	0.0113939	1.93668
AR.LNCaP.GSE43720	0.00167229	0.00529468	0.00386319	1.9347
CEBPB.hMSC_DMI_LOW.GSE68864	0.00207393	0.0041063	0.0120761	1.9344
E2F1.HeLa.GSE22478	0.000460637	-0.000943654	-0.0189589	1.93432
MNT.K-562.ENCSR979QYJ	0.00178719	0.00323878	0.0143357	1.93408
ESR1.breast_tumor_Male_19.GSE104399	-0.00124418	0.00630109	-0.00700219	1.93332
CEBPB.MV4-11.GSE88746	-0.00198714	0.00203614	0.0150446	1.93222
GABPB1.K-562.ENCSR138YYY	-0.000195042	0.00958302	0.0118842	1.93208
TAF1.MCF-7.ENCSR000AHF	0.000181559	-0.00708988	-0.00947487	1.92893
ZBTB44.HEK293.ENCSR076STQ	-0.000528186	0.00653774	0.0057482	1.92884
PHF8.HeLa.GSE22478	1.45305e-05	0.00307646	-0.0167335	1.92875
MYC.MCF-7.ENCSR000DMP	0.00101788	-0.00340718	-0.0136656	1.92797
FOXA1.T-47D.ENCSR000BKY	-0.00056544	-0.00807864	-0.00724188	1.92794
MEF2B.tonsil.GSE110682	0.000196539	0.000515911	0.0214299	1.92763
SMARCC1.HS-SY-2.GSE108025	0.000416653	0.0013153	-0.0189569	1.92687
NR3C1.MCF-7_E2_Dex.GSE81510	-0.000188365	-0.00615425	-0.00761148	1.92274
NCOA2.MCF-7_E2.ERP000901	-0.00016165	0.00127646	0.0158812	1.92256
GATA2.K-562.ENCSR000DKA	-0.00245426	-0.00653544	-0.000139831	1.91888
TCF3.Kasumi-1.GSE43834	0.00217398	0.00502498	0.00512281	1.9182
MAX.P493-6_CMYC_24H.GSE36354	-0.00170839	0.00151742	-0.016284	1.91523
MRTFB.A-673-clone-Asp114.GSE92738	0.00138413	-0.00243161	-0.0240734	1.91513
ERG.MCF-7.GSE23730	0.00162081	0.00695866	0.0161082	1.91491
RUNX1.Jurkat.GSE68976	0.00151324	0.00632603	0.00231449	1.91345
SP7.HEK293.ENCSR468IJT	-0.000658343	0.00695883	0.0175323	1.91197
CBFA2T3.K-562.ENCSR697YLJ	-0.00333463	-0.000395686	-0.0094883	1.91015
TFDP1.K-562.ENCSR224IKA	0.00182236	0.00679031	-0.00265125	1.9091
SPI1.OCI-Ly7.GSE69558	0.00106542	0.00519391	0.00946498	1.90851
BRD3.A-549.GSE119863	-0.00135452	0.0049471	-0.00321658	1.90771
ZNF778.HEK293.GSE76494	0.000308314	0.00738432	0.00334887	1.9074
MYC.P493-6_CMYC_24H.GSE36354	0.0008326	-0.000800234	-0.0197965	1.90698
RBPJ.LCL.GSE75503	4.29406e-05	0.000513334	-0.0157401	1.90613
CEBPA.Hep-G2.ERP000209	0.000461045	-0.0067584	0.00965493	1.90414
TFAP4.Hep-G2.ENCSR103SZL	0.000862905	0.00271911	0.0146702	1.90338
JUN.HAEC.GSE89970	0.000572857	-0.00347114	-0.0151871	1.90258
MYC.IMEC_MYC.GSE86412	0.00121455	0.000819709	0.0155109	1.90204
ZNF687.MCF-7.ENCSR899BKM	-0.000644277	-0.00202911	-0.0150581	1.901
CTCF.OVCAR-8.GSE70764	0.000466904	-0.00378416	-0.0185273	1.90089
FOS.IMR-90.ENCSR124AIG	0.00210224	-0.00460544	0.00647806	1.89789
SUZ12.LNCaP.GSE39459	0.003596	8.70354e-05	-0.00689196	1.89474
CTCF.HeLa-S3.ENCSR000AOA	0.00100896	0.00107072	-0.0192342	1.89324
MYC.HT-1080.GSE86504	0.00169978	0.00430712	0.00927706	1.8932
SMC1.HCAEC.GSE101921	0.00163647	0.00879502	0.00246528	1.89258
RUNX1.epididymis_HEE.GSE109061	-0.00139145	-0.0051811	-0.00698816	1.89215
HDAC2.A-549.ENCSR659LJJ	0.00157792	0.00316095	0.00751149	1.89138
FOXA2.liver_CARN1618.ERP008682	-0.00112696	-0.000419632	-0.014558	1.88733
MYC.P493-6_SHTERC.GSE60223	0.00129395	0.00524715	0.00956616	1.88701
RAD21.THP-1_Pam3csk-180m-Flavo-060m.GSE103477	0.000980162	-0.00182446	0.0151416	1.88673
BRD4.SUM185_DMSO.GSE63581	-0.0027818	-0.00229022	0.00827746	1.88596
ESR1.breast_tumor_Male_11.GSE104399	-0.000583638	-0.00400727	-0.012416	1.88583
GATA2.LNCaP_FBS.GSE69043	-0.000621773	-0.00448893	0.0100257	1.88582
MZF1.HEK293.ENCSR298QUH	-0.00100033	-0.000887695	-0.0131289	1.88428
NR2F1.GM12878.ENCSR514VYD	-3.63306e-05	-0.00429738	-0.0142766	1.88373
GATA1.K-562.ENCSR000EWM	9.29177e-05	0.00177431	0.0140196	1.88232
RAD21.THP-1_Pam3csk-060m-Flavo-000m.GSE103477	0.000879985	0.00331827	0.012596	1.88225
OVOL3.HEK293.ENCSR768LIO	0.0010149	-0.00132086	0.0138794	1.88134
ZFP36.HeLa-S3.ENCSR184MFH	0.000531213	-0.000155238	0.0151134	1.88126
CTCF.GM12801.ENCSR000DQY	-0.00101871	0.00102623	0.0195874	1.88074
RUNX2.SaOS-2.GSE76937	0.00368997	0.00473564	-0.000159772	1.88067
HDAC6.GM12878.ENCSR933EYC	0.00118282	0.00533786	-0.00550544	1.87611
MYC.BJ_INDUCED.GSE36570	0.00314814	0.00340676	0.00694234	1.87441
MED1.GM12878.GSE93080	0.00149646	0.0071932	-0.0124073	1.87128
MYC.U2OS_EtOH.GSE77328	0.000865651	0.00549155	-0.00971103	1.8693
FOXA1.MCF-7.GSE60270	-0.00106857	-0.00422597	-0.0124505	1.86874
RNF2.GM12878.ENCSR679FAB	0.00239628	-0.00399791	0.00690185	1.86873
STAT3.MDA-MB-468_EtOH.GSE85579	0.000811163	-0.00712653	0.00454494	1.86788
ESR1.T-47D.ENCSR000BKN	0.00154131	0.00528371	0.00822188	1.86734
DDX5.NTERA2.GSE58641	-0.000561176	-0.000145842	-0.015265	1.86597
ZNF547.HEK293.ENCSR909TSW	0.00268817	0.00248019	0.00564607	1.86583
CTCF.HeLa-Kyoto_WAPL_PDS-depleted.GSE102884	0.000835267	0.00879473	0.0115938	1.86359
TCF7.K-562.ENCSR863KUB	8.54038e-05	0.00302817	-0.0119831	1.86046
JUND.WA01.ENCSR000BKP	0.000734565	0.00043257	0.0170501	1.86019
FOXA1.breast_tumor_Male_3.GSE104399	0.000689817	0.00626196	0.0036142	1.85991
SOX6.K-562.ENCSR788RSW	0.000819242	-0.0107348	-0.000400564	1.85882
ELF1.A-549.ENCSR000BPT	-0.00157824	-0.00668075	-0.0100879	1.85808
SIN3A.MCF-7.ENCSR000BUM	-0.000198481	0.000774007	0.0237627	1.85736
BRD3.HUVEC-C.GSE60171	0.00107987	0.00486676	0.00436166	1.85546
BRD4.MDA-MB-436_DMSO.GSE63581	0.00106298	0.00410291	0.00795927	1.85513
RUNX3.GM12878.ENCSR000BRI	0.00115002	-0.00352531	-0.0113481	1.85489
MYC.HeLa-S3.ENCSR000DLN	0.00121503	0.00440491	-0.0081696	1.85487
CTCF.HCT-116.ENCSR000BSE	-0.000214194	-0.00611522	-0.0181752	1.85452
FOS.MCF-10A.ENCSR000DON	0.000122047	-0.00127351	-0.0180978	1.85422
FOSL1.MDA-MB-231.GSE95303	0.00142119	-0.00345381	-0.00705442	1.852
MBD2.K-562.ENCSR221GAN	-0.0019756	-0.00550149	-0.0129574	1.85132
EED.GM12878.ENCSR199WXF	0.00167068	0.00603422	0.00769293	1.85071
BCLAF1.GM12878.ENCSR000BJZ	-6.36345e-05	-0.00740256	-0.014783	1.85021
RUNX1.BONE_MARROW.GSE64862	0.000813156	-0.00167736	0.0176873	1.84921
ESR1.MCF-7_E2.GSE14664	-0.000501732	-0.00327401	0.00870937	1.84858
ZNF24.MCF-7.ENCSR503VTG	-0.00111391	0.00205933	0.0117304	1.84811
TAL1.ProEs.GSE59087	-0.000278074	-0.00817242	-0.00272913	1.84712
ZSCAN29.GM12878.ENCSR412YGM	-0.000284537	-0.0047258	-0.00846107	1.84545
HDAC8.K-562.ENCSR000DJZ	0.00116977	-0.00372523	-0.00603368	1.84497
BRD9.K-562.ENCSR177XCS	0.00143788	0.00572422	0.00632165	1.84416
RELA.KB.GSE52469	-0.00015543	0.00318983	0.0151107	1.84262
JUND.HeLa-S3.ENCSR000EDH	0.00218934	0.00147315	0.0100775	1.84137
FOSL2.SK-MEL-147.GSE94488	0.00279508	0.00805531	0.000190052	1.84074
BCL11A.CD34_Day9_90min.GSE104676	-0.00113259	0.000107228	-0.016464	1.83994
HIF1A.U2OS_DMOG.GSE85096	0.00205118	0.0026112	0.0069325	1.83891
TP53.SW480_0h_TNFa.GSE102796	-0.00120923	-0.000989761	-0.0123261	1.83855
HEXIM1.A-375_DMSO.GSE68052	0.00173496	0.0063053	-0.00294205	1.83843
LMO2.Kasumi-1_SICTR.GSE60130	-0.00112395	-0.00111958	-0.0136756	1.83837
STAT3.MCF-10A.ENCSR000DOZ	0.00139448	-0.00567604	-0.00737446	1.83819
RXRA.GM12878.ENCSR000BJD	-0.000721167	0.00845124	0.00157933	1.83755
RBBP5.GM12878.ENCSR330EXS	0.00192458	0.00456185	-0.00379566	1.83729
BRD4.SW480.GSE73319	0.00107206	0.00339591	0.0118372	1.83577
CTCF.keratinocyte.ENCSR000DWX	0.000819843	0.00348306	0.0145027	1.8342
RB1.K-562.ENCSR670JDQ	-0.000814453	-0.00383497	-0.0178254	1.83356
RING1B.WA09.GSE105028	0.00126567	-0.00363069	-0.0108351	1.82961
AFF4.HeLa_DOX_EGF.GSE40632	0.00293786	0.00143646	0.0205673	1.82875
TERF2.LCL.GSE55053	0.00165473	-0.00369025	-0.00545398	1.82684
TP63.JHU-029.GSE88859	-0.000622098	-0.00524749	0.00516054	1.8259
ERF.VCaP_DOX.GSE98809	0.00108907	0.00658536	-0.00312335	1.82569
RAD21.liver.ENCSR230ZWH	-0.000656427	-0.00524958	-0.00956083	1.82512
FOXA1.PDAC_KOKLF5.GSE64557	0.00115565	-0.00312251	-0.0114082	1.82505
RELA.KB_IL.GSE52469	1.52731e-05	0.00612269	0.0102874	1.825
CTCF.kidney.ENCSR000DMC	-0.00119241	-0.00520613	-0.014403	1.82371
ZMYM3.Hep-G2_AC_JH39-2-2B9.GSE97661	-0.00292089	0.000994909	0.0114719	1.82307
CTCF.vagina.ENCSR606TNN	0.000836681	-0.005215	-0.0108096	1.82271
ARID1B.Hep-G2.GSE69566	0.00283166	0.00560411	0.000834129	1.82246
ESR1.breast_tumor_Male_3.GSE104399	7.33045e-05	-0.00287329	-0.014361	1.82088
CTCF.HL-60.ENCSR000DUP	0.00281921	0.00826753	0.00531863	1.82001
ZBTB40.GM12878.ENCSR189YYK	-0.000283143	-0.00355857	-0.0139864	1.81975
ZC3H8.HCT-116.GSE47938	-0.00131213	-0.000397775	-0.0125054	1.81738
STAT3.HepaRG.GSE89157	0.000347022	-0.00334741	-0.00676746	1.81588
ZFHX2.HEK293.ENCSR632SIM	-0.000520307	-0.0044098	-0.0161986	1.8144
MYC.P493-6_SHCTR.GSE60223	0.00174983	0.00780108	0.00381725	1.81438
EGR1.K-562.ENCSR024CNP	0.000547202	-0.00476882	-0.0126653	1.81422
PML.GM12878.ENCSR000BQM	0.00156811	0.00838813	-0.00371516	1.81319
CTCF.LNCaP-C4-2B.ENCSR460LGH	0.0002871	-0.00736193	-0.0154988	1.81274
KDM5B.SUM185.GSE46055	-0.00137635	-0.00490449	0.00447709	1.81245
BRD4.SUM229PE_neg_30nMtrametinib_24h.GSE87418	0.000373383	0.00781016	0.00801947	1.80999
RBPJ.NHEK.GSE29498	-0.00129793	-0.00472399	-0.00535855	1.80979
NEUROD1.D341-Med.GSE92582	-0.00360538	-0.008064	0.00304228	1.80928
SREBF1.GM12878.ENCSR000DYU	-0.00135283	0.00209112	-0.0133207	1.80754
ARID3A.K-562.ENCSR000EFY	-0.00013512	-0.00142837	0.0142638	1.80732
CTCF.VCaP.ENCSR265ARE	-0.000574004	0.00464556	0.0154476	1.80708
BRD4.SUM159PT_100nMtrametinib30nMbortezomib_8h.GSE87418	0.000372853	0.00688203	0.0286739	1.80645
RAD21.IMR-5.GSE78957	0.000684644	-0.00159609	0.0162449	1.80513
SIX5.WA01.ENCSR000BIQ	0.000219898	0.00688105	0.0142838	1.80512
EZH2.hepatocyte.ENCSR384LYW	0.00228734	-0.0043709	-0.0110286	1.80507
BHLHE40.GM12878.ENCSR000DZJ	-0.00104491	-0.00510084	0.00717406	1.80418
ELF1.SK-N-MC_SHGFP_96H.GSE61944	-0.000637769	-0.00738461	-0.00564447	1.8016
ZBTB11.MCF-7.ENCSR155VDK	0.000396277	-0.00103259	0.0186772	1.80033
FOXA2.islet.ERP004003	0.00182422	0.00445213	0.0068196	1.80007
NANOG.WA01.ERP004238	-0.000192341	-0.00511712	-0.0128415	1.79908
NR2F2.MCF-7.ENCSR000BUY	-0.00116204	0.00436192	0.00807303	1.79717
BRD4.CLL_patient2.GSE109411	-0.00252469	-0.00276894	-0.0175875	1.79714
NR2C2.HeLa.GSE46237	-5.99206e-05	-0.0033664	-0.0177025	1.79694
SPI1.monocyte.GSE98367	-0.00155948	-0.00551084	-0.010237	1.796
UBTF.K-562.ENCSR000EFW	0.00060267	-0.00307857	-0.0119501	1.79517
BRD3.U-87MG_GBM_dBET6_2h.GSE99171	-0.000865874	-0.00597332	-0.014332	1.79458
ESR1.MCF-7_AZD2014.GSE103023	0.00256497	0.00627	0.00193532	1.79456
SUPT5H.MOLT-4_NVP2.GSE89384	0.000895919	0.00415143	0.0221914	1.79371
PGR.T-47D.GSE40724	0.00103139	-0.00285687	-0.0105886	1.79327
SMARCB1.HeLa-S3.ENCSR000EDK	0.000220552	0.00534366	0.0190428	1.79198
ESR1.breast_tumor_Male_5.GSE104399	0.000376628	0.000851835	0.0135871	1.79122
IKZF1.BCR-ABL1_LAX2.GSE58825	-0.000503478	0.00896208	-0.00136449	1.78837
CEBPB.SUM159PT_100nMtrametinib_24h.GSE87418	-0.000399659	-0.00873623	-0.00558	1.78674
ESR1_Y537S.MCF-7_dox.GSE94493	-0.00130585	0.000159613	0.016447	1.78513
AR.LNCaP_SHFOXP1_DHT.GSE62492	0.000267073	-0.00843544	0.000568924	1.78453
MTA1.MCF-7.ENCSR348JOJ	0.00200958	0.00278971	-0.00808328	1.78428
AR.22Rv1_Dox.GSE85558	0.00226679	0.00294234	0.0104261	1.78359
BCL6.B-cell_GERMINAL_CENTER.GSE43350	0.00130151	0.000583056	0.0163643	1.78303
ESR1.Ishikawa.ENCSR000BKL	-0.00114067	-0.00544207	-0.00630124	1.78118
CTCF.esophagus_squamous-epithelium.ENCSR003SZZ	0.00151042	0.00231309	0.0116217	1.77993
ARNT.K-562.ENCSR155KHM	-0.000314475	-0.000545706	-0.0149393	1.77924
EZH1.ProEs_SHEZH2.GSE59087	-0.00240409	0.0046228	-0.00183715	1.77656
KLF4.PDAC.GSE64557	0.000446083	0.0112501	0.00363893	1.77655
GLIS2.HEK293.ENCSR535DIA	0.000886227	0.00545835	-0.0105452	1.77537
ESR1.MCF-7_PROG.GSE68355	-0.00114178	0.00472798	0.00807694	1.77507
RBPJ.CUTLL1.GSE29600	-0.00164616	0.00451146	0.00734136	1.77503
TARDBP.K-562.ENCSR033VAZ	0.00185406	-0.000341337	-0.0115815	1.77358
CSNK2A1.LNCaP_DHT.GSE58607	-0.00200582	-0.00693804	0.000927376	1.77332
MAX.GM12878.ENCSR000DZF	0.000408268	0.00570569	0.00873104	1.77237
TEAD1.Hep-G2.ENCSR497JLX	8.93772e-05	0.00609342	0.0196008	1.77204
GTF2F1.K-562.ENCSR189VXS	-0.000725082	-0.00524521	-0.00849844	1.77038
KLF10.Hep-G2.GSE97661	-0.000441757	-0.00525791	-0.0109456	1.77004
ZNF329.HEK293.GSE76494	-0.00186217	-0.00200146	0.00823246	1.76958
PDX1.hiPSC_derived_PPs.GSE106949	0.000423165	-0.00736473	0.0016138	1.76947
ESR1.U2OS_E2.GSE26110	-0.000579486	-0.00166812	-0.012153	1.76904
CTCF.macrophage.GSE118305	0.00115415	0.00561806	0.0172232	1.7689
KMT2A.RCH-ACV.GSE83671	0.000238371	0.00821653	-0.0117765	1.76748
SMC3.Hep-G2.ENCSR000EDW	-0.00370562	0.00435809	0.00114926	1.76641
ESRRA.BT-474.GSE81651	0.001174	-0.00192923	0.0132713	1.7659
E2F1.mesenchymal.GSE77260	-0.00134418	-0.00264904	-0.0147339	1.76557
SMC1.HCT-116_RAD21-mAC.GSE104888	-0.0003331	-0.00355149	-0.0113461	1.76548
GATAD2A.Hep-G2.ENCSR925BFV	0.00114948	0.0121068	0.0134161	1.76542
JUNB.K-562.ENCSR000DJY	0.00155613	-0.00512716	-0.00578092	1.76533
RUNX1.ALL-SIL.GSE102209	-0.0018208	-0.00375839	-0.0110691	1.76527
CTCF.GM23338.ENCSR932ZMX	-0.00046888	0.00685781	-0.0106346	1.7643
MYNN.K-562.ENCSR737LTZ	-1.99606e-05	0.00357874	0.0111569	1.76424
SPI1.RS4-11_DEX.GSE71616	0.00195092	0.0022213	-0.00832362	1.76304
EZH1.ProEs_SHCTR.GSE59087	-0.00116001	-0.0084503	0.00441126	1.76226
CTCF.prostate_gland.ENCSR720USO	-0.00079722	-0.00697272	0.00877715	1.76204
RELA.GM15510.ENCSR000EAQ	0.000182066	0.00234915	0.0129643	1.76186
CTCF.RWPE-1.ENCSR303GFI	-0.0013	-0.003449	-0.0188319	1.76186
RAD21.GM12878.ENCSR000EAC	0.00108584	0.00920954	-0.00336742	1.76093
CEBPA.Hep-G2.ENCSR142IGM	0.00104163	0.00582694	0.0144932	1.76034
ARID1B.K-562.ENCSR822CCM	-4.67627e-05	0.00088323	-0.0162088	1.75967
JMJD1C.HL-60.GSE63484	0.00140623	-0.00163519	-0.0181385	1.75951
ZHX1.K-562.ENCSR557RVF	5.97762e-05	0.0100401	0.00127725	1.75943
POU5F1.hiPSC.GSE56567	-0.00104781	0.00272009	-0.00886627	1.75913
MYC.Hep-G2.ENCSR000DLR	0.00246596	0.00629246	0.00297803	1.75866
NFIA.K-562.GSE97661	0.000452298	0.00497943	0.00691403	1.75768
MYC.P493-6_SHTERT.GSE60223	0.00137191	-0.00134424	-0.0127543	1.75639
ZNF423.HEK293.ENCSR477OJI	-0.00311434	-0.00192244	-0.00470977	1.75532
HDAC2.K-562.ENCSR893WSB	-0.00238241	-0.00315139	-0.0110731	1.7546
ESR1.MCF-7_DMSO.GSE115607	0.00192894	0.0015576	0.0118508	1.75453
SND1.NHEK.GSE29498	-0.00131793	-0.00448018	-0.00544505	1.75377
BCL11A.MCF-10A.ERP003925	-0.00447418	0.00101901	-0.000513536	1.75327
NFE2L2.A-375_A771726.GSE57431	0.000858358	0.00467353	0.00581946	1.752
NR3C1.breast_tumor_Male_1.GSE104399	0.00244176	0.000332127	-0.00907901	1.7518
PGR.MCF-7_R5020.GSE68355	-0.00324015	-0.000626607	-0.00947203	1.75162
CTCF.colon_transverse.ENCSR236YGF	-0.00187693	-0.00154088	-0.0111327	1.75147
NRF1.WA01.ENCSR000ECC	-0.000915118	-0.00597963	-0.0148421	1.75032
OCA2.HBL1.GSE79480	-0.00057462	-0.00956763	0.00165833	1.74876
HDAC2.VCaP_DHAT_2H.GSE28950	-0.000415057	-0.00313452	-0.00976141	1.74873
FOS.MNNG-HOS.GSE74230	0.00107513	-0.00500683	-0.00468953	1.74825
RAD21.THP-1_Pam3csk-020m-Flavo-000m.GSE103477	0.000904788	0.00475728	0.00931979	1.74646
MYC.U2OS.GSE77356	0.00168726	-0.003805	-0.00915964	1.7463
BRD4.K-562.ENCSR583ACG	0.000421129	-0.000790285	0.0168256	1.74445
RAD21.HeLa-S3.ENCSR000EDE	-3.29381e-05	-0.00385413	-0.012095	1.74442
E2F8.GM12878.ENCSR793HVL	-0.000293347	-0.00106897	0.0157873	1.74329
FOS.K-562.ENCSR000FAI	0.000402334	-0.00282115	-0.0181566	1.7416
HNF4A.Hep-G2.ENCSR000BLF	-0.00088421	-0.00413901	0.00867108	1.74135
PAX5.GM12878.ENCSR000BHJ	0.00214169	0.00722722	0.00862325	1.74086
SMC3.K-562.ENCSR000EGW	-0.000519673	0.00225839	-0.0123614	1.74066
MYCN.NB-1643.GSE94782	0.000540245	-0.00269253	-0.0109762	1.73852
MTA2.K-562.ENCSR113LAS	0.00315019	0.00434127	0.00111631	1.73806
SMARCC1.Hep-G2.GSE108514	0.00155624	0.00688227	0.00357012	1.73796
ETV1.GIST-T1.GSE106624	-0.000211099	-0.00436951	-0.0109755	1.73794
TBP.HeLa-S3.ENCSR000EDD	0.0035911	-0.00118659	0.0130287	1.73715
BCL11A.HUDEP-2_30min.GSE104676	0.000144238	-0.00503182	-0.0117977	1.73673
PHIP.HCT-116_MLL1-KO_ab833.GSE101646	-0.000877158	0.00459559	-0.011597	1.73626
CTCF.esophagus_muscularis-mucosa.ENCSR353DFU	-0.00178154	0.00311568	0.00889125	1.73552
CTCF.PANC-1.ENCSR203QEB	0.00108707	0.00313124	0.0196855	1.73543
BRD4.MV4-11_SGC.GSE71776	-0.000379842	-0.00565403	-0.0213374	1.73486
CTCF.WA01_MESEN.GSE52457	-0.000209027	0.00466656	0.0124345	1.7346
MED1.hMSC-TERT4_4h.GSE104537	0.00175361	0.00337003	-0.00939491	1.73207
FOXA1.LNCaP_ETOH24H.GSE58428	0.00291636	0.00391645	0.00375515	1.7313
SCRT1.HEK293.ENCSR605MGM	-0.000818142	-0.00355071	-0.00787358	1.73096
BRD4.SUM159PT_30nMbortezomib_8h.GSE87418	0.000667477	0.00810039	0.0251111	1.72945
TAF1.liver.ENCSR016BMM	0.00231825	-0.00210875	0.0104336	1.72884
ATF1.K-562.ENCSR000DNZ	0.000219791	-0.0025875	0.0170236	1.7288
NFE2L2.A-375_DMSO.GSE57431	-0.00128876	0.00276546	0.00854793	1.72753
ESR1.MCF-7.GSE45822	0.00102994	-0.00653828	-0.0126262	1.72721
KDM5B.SUM159.GSE46055	-0.000754956	0.00485857	0.0078026	1.72664
NEUROD1.D341-Med_shNEUROD1-1154.GSE92582	-0.000848972	-0.0105755	0.00445572	1.72565
ZBTB11.K-562.ENCSR706BJO	0.000797419	-0.00390901	-0.0119455	1.72543
RELA.AC16.GSE51169	-0.000481106	-0.00550365	-0.00447164	1.72044
IRF1.PDAC.GSE64557	0.00209209	0.00640287	0.00459419	1.72029
CTCF.K-562_RUNX1_dMQ1.GSE90691	0.00150709	0.010553	0.00180651	1.71888
CTCF.LNCaP.ENCSR000DME	0.00102646	0.00630088	0.0134711	1.71837
ETV1.COLO-800.GSE80443	0.000553561	-0.00299145	-0.0122446	1.71812
BRCA1.WA01.ENCSR000EBX	-0.0001058	0.0113936	5.29298e-05	1.71812
SUZ12.K-562.ENCSR412CTM	0.00177448	0.00539738	-0.00546038	1.71791
NR3C1.HeLa-B2_GRKD_DMSO.GSE24518	-0.000539224	0.00108152	0.0116345	1.71768
DACH1.K-562.ENCSR030TJP	-0.000566709	-0.00376178	-0.00682226	1.71644
EZH2phosphoT487.neuron_bipolar_doxy_4d.ENCSR886KKK	0.00315673	-0.00070394	0.00833206	1.71567
KLF1.K-562.ENCSR550HCT	-5.96366e-05	-0.00790467	0.0036181	1.71466
ERG.AMLPZ12.GSE23730	0.00151085	-0.00324144	-0.00917141	1.71341
CTCF.lung_left_upper-lobe.ENCSR799TJD	6.24328e-05	0.00469801	0.0113895	1.71232
SMC1A.MCF-7.GSE76893	-0.000876246	0.00207583	-0.0135262	1.70976
HOMEZ.Hep-G2.ENCSR117CHD	-0.000460663	-0.00913927	-0.0149189	1.70893
ESR1.MCF-7_estradiol-Dex_4h.GSE99626	-0.000964327	-0.00720666	-0.00454464	1.70779
MAF.CD4_TH2.GSE72266	0.00371764	0.0063144	0.0098777	1.70764
STAT3.A139.GSE85579	0.00223554	8.25697e-05	0.0108297	1.70748
ELF1.SK-N-MC_SHFLI_96H.GSE61944	-0.00091031	-0.00441274	-0.0115217	1.70715
CEBPB.A-549.ENCSR000DYI	0.00280959	-0.00214517	-0.0101213	1.70713
HCFC1.HeLa-S3.ENCSR000ECH	-0.00128872	-0.00650658	-0.0118485	1.70647
NR2C2.WI-38VA13.GSE46237	0.000859939	0.00889015	0.00660515	1.70582
SP140.macrophage_LPS.GSE90126	-0.00278451	0.000884901	0.0130316	1.70487
RAD21.THP-1_siCtrl-NS1-Pam3csk-4h.GSE103477	-0.000960703	-0.00477985	-0.00899673	1.70428
MYC.LNCaP_MYC.GSE73994	0.0020366	-0.00314043	-0.0143777	1.70275
MYC.K-562.ENCSR000EGS	0.000301731	0.00261822	-0.0199437	1.7026
CTCF.WI-38VA13.GSE41048	0.00127131	0.00613877	0.00964213	1.70243
TAF1.SK-N-SH.ENCSR000BQF	0.00180021	0.00665433	0.0155743	1.70141
CTCF.BJ.ENCSR000DQI	-0.0011782	-0.0071221	-0.0100249	1.70029
GTF2F1.K-562.ENCSR377BLZ	-0.00164857	-0.00929898	-0.00570824	1.70002
ARRB1.prostate.GSE55615	-0.00135073	-0.00472328	-0.00657816	1.69996
RBM39.Hep-G2.ENCSR339JTP	-0.000382344	-0.00732836	0.0135393	1.6998
GTF2F1.MCF-7.ENCSR557JTZ	0.00239813	0.00348176	0.00744245	1.69966
SIN3A.SK-N-SH.ENCSR000BPB	0.000913234	0.007472	-0.0141836	1.69965
CCAR2.Hep-G2.ENCSR247XFV	0.000526608	-0.00270865	-0.00963965	1.69959
RAD21.RH4.GSE83726	-0.000925629	-0.00444186	0.00675327	1.69923
JUN.MCF10A-Er-Src_EtOH.GSE115597	0.00141605	0.00214665	-0.010205	1.69827
SUPT16H.hiF-T.GSE98758	0.00108446	0.00337431	-0.00676809	1.69769
RAD21.GM12878.ENCSR000BMY	0.00114204	-0.00918429	0.00140955	1.69641
FOXA1.MDA-MB-453.ERP001226	-5.44065e-05	-0.000174106	-0.0174466	1.69633
CHD1.IMR-90.ENCSR000EFC	0.00079024	-0.00352938	-0.00903876	1.69537
NCOA1.K-562.ENCSR931HNY	9.00731e-05	0.00270764	-0.0127247	1.69447
EGR1.Ishikawa.ENCSR000BSQ	-0.00155817	-0.00308351	-0.00948188	1.69441
BRD4.T-47D_DMSO.GSE63581	-0.00254302	-0.0053137	0.00674263	1.69384
RAD21.Hep-G2.ENCSR054FKH	-0.00161708	-0.00458356	-0.00792162	1.6935
NELFA.HeLa_Flavo-PJ34-0-H2O2.GSE100742	-5.25783e-05	0.00108686	-0.0105872	1.69142
ERG.VCaP.GSE28950	-0.00028281	-0.00248374	-0.0186598	1.69141
HDAC8.K-562.ENCSR835TCD	0.000443998	0.00229137	0.011849	1.69034
DEAF1.K-562.ENCSR387SYS	0.000838403	-0.00747616	-0.00181746	1.68919
SUZ12.CRL-7250_shSS18.GSE108025	0.000898999	0.000819593	-0.0152255	1.68798
KDM5B.T-47D.GSE46055	-0.00196269	-0.00377615	-0.0206811	1.6873
TAF1.Hep-G2.ENCSR000BJN	-0.00141191	-0.00191683	-0.0192196	1.68708
JUN.HAEC_oxpapc_4h.GSE89970	-0.000867244	-0.000858418	-0.0101661	1.68627
FOXO1.hESC.GSE69542	-1.2365e-05	0.00417038	0.0100928	1.68625
TCF7L2.PANC-1.ENCSR000EXL	0.00258042	-0.000330159	0.0107846	1.6861
NKX2-1.NCI-H2087.GSE39998	0.000930642	-0.000522583	0.0131899	1.68556
BCOR.WA01_RNF2-R_Doxycyclin.GSE104690	-0.00133156	-0.00837549	-0.0229757	1.6855
GATA2.CD34_ACY957.GSE60792	0.00161161	-0.00284785	-0.00810947	1.68484
MYC.MDA-MB-231.GSE95303	0.00231067	0.00605278	-0.00297371	1.68479
SIRT6.K-562.ENCSR000AUB	-0.00065326	-0.00494236	-0.00447265	1.68323
KDM1A.Hep-G2.ENCSR115BLD	-0.00170552	-0.00337079	-0.0185725	1.68263
E2F6.K-562.ENCSR000EWJ	0.000210828	-0.00801104	-0.016873	1.68207
HSF1.MO91.GSE45852	0.000211821	-0.00448857	-0.0104979	1.68149
ESR1.MCF-7_RUNX2_DOX.GSE86538	-9.94279e-05	-0.00394539	-0.0173744	1.68109
NKX2-1.NCI-H1819.GSE39998	0.000535348	0.00240386	-0.00865246	1.68104
NELFA.HeLa_40min-Flavo-PJ34-0-H2O2.GSE93931	-5.44679e-05	0.00106359	-0.0105391	1.68021
MAZ.IMR-90.ENCSR000EFF	-0.0023379	-0.00772763	0.00701613	1.68007
ESR1.T-47D_R5020.GSE68355	-0.00119236	0.00390171	-0.00716424	1.67992
STAT3.MCF-10A.ENCSR000DPB	0.0025144	0.00470489	0.00348345	1.67987
CTCF.HFF.ENCSR000DUM	-0.000561436	-0.00877203	-0.0114328	1.67954
MYC.endothelial_umbilical-vein.ENCSR000DLU	0.00107858	0.00889365	-0.00223755	1.67948
NFE2L2.HeLa-S3.ENCSR707IUN	0.000942242	0.00406686	-0.0108584	1.67887
TAF9B.K-562.ENCSR100UQX	-0.00169914	0.00501534	0.00693276	1.67827
CTCF.K-562.ENCSR000DWE	0.0022428	0.0062544	0.00894353	1.67809
HMGB1.HUVEC-C.GSE98245	-4.33048e-05	-0.00401051	-0.0145735	1.67783
KLF1.HUDEP-2_S4.GSE97671	-0.00132025	-0.00553636	-0.0049691	1.67767
[truncated: 1,944 more rows]

## Sheet: ChIP-Atlas 293SLAM
Additional file 7: Table S4. Estimated activities of ChIP-Atlas molecular signatures during rinderpest infection in 293SLAM cell line.
name	time_point06hr	time_point12hr	time_point24hr	z_score
FOXP1.LNCAP.SRX736067	-0.01345	-0.0211373	-0.236599	35.3412
CBX7.NT2-D1.SRX6370188	-0.00694358	-0.0807398	-0.0841666	27.6913
MYH11.ME-1.SRX265221	-0.0142458	-0.016609	-0.147801	25.386
SCML2.293.SRX644728	-0.0119216	-0.0321892	-0.137508	24.0605
CREBBP.Macrophages.SRX5839976	0.00438488	0.0872929	0.111699	23.2704
EZH2.LNCAP.SRX2146136	-0.00945897	-0.0252679	-0.0968079	17.6429
NFYA.K-562.SRX150512	0.00915585	0.0441403	0.186474	16.6735
BRD4.90-8TL.SRX736201	-0.00753127	-0.0295638	-0.0994223	15.9737
TP53.Dermal_fibroblast.SRX1547998	-0.00281624	0.0114344	-0.145675	13.0663
NFYB.K-562.SRX150508	0.011074	0.0360286	0.139178	12.4062
TOP1.LNCAP.SRX758029	0.00416017	0.0361487	0.0307061	11.7846
TP53.Dermal_fibroblast.SRX1547996	0.000106181	0.0205671	-0.117105	11.6838
HEY1.Hep_G2.SRX100493	0.00514249	0.0515036	0.102632	11.5626
NFYB.GM12878.SRX150586	0.00724076	0.0269442	0.117093	11.4556
ATF4.HAP1.SRX1041183	-0.00654203	0.0100462	0.100059	11.446
NFYB.K-562.SRX037419	0.00709296	0.0260271	0.117333	10.7251
NFYA.HeLa.SRX150587	-0.00397282	-0.0268746	-0.113443	10.3267
AR.LHSAR.SRX1067069	-0.00466173	-0.0294488	-0.0431935	10.3233
CEBPB.Mesenchymal_stem_cells.SRX1027446	-0.00367364	-0.017411	-0.0426919	10.2013
MYBL2.MCF_10A.SRX4213901	0.00582675	0.0361823	0.0423973	10.1448
EP300.iPS_cells.SRX2671806	-0.00475637	-0.0214815	-0.0674421	10.08
SMARCA4.Aska.SRX3468010	-0.00131724	-0.0224948	-0.0552857	9.74241
NFKB1.GM12878.SRX2837387	0.00836365	0.0196583	0.0482186	9.64036
DDX5.NTERA-2.SRX610813	-0.00827119	-0.00670929	-0.0396113	9.63657
RELA.Lung_fibroblasts.SRX212183	0.00510269	0.0153824	0.0696933	9.62836
MAFK.Hep_G2.SRX150385	0.0054569	0.0162606	0.0808277	9.14439
STAT2.K-562.SRX150549	-0.000573049	0.0438566	0.0298006	8.69658
NFYA.K-562.SRX037418	0.00588159	0.0205129	0.0781494	8.59984
TET2.Jurkat.SRX2014505	0.00416857	0.0144312	0.0458113	8.30221
TP53.Saos-2.SRX361198	0.00382786	0.0138165	0.0581085	8.27008
NFYA.LoVo.SRX359910	-0.00348034	-0.0229935	-0.0873287	8.20015
EP300.HeLa.SRX150579	0.00107679	0.0206965	0.057381	8.19564
FOXA1.Unclassified.SRX3001608	0.00546528	0.00999942	0.0464887	8.19341
MBD3.MDA-MB-231.SRX1489434	-0.00327577	-0.011443	-0.0495119	7.89403
ZNF366.Dendritic_Cells.SRX1614807	-0.00299873	-0.0211926	-0.0549316	7.8303
EZH2.HUVEC.SRX186714	0.00210584	0.0389731	0.0108615	7.75717
ARNT.786-O.SRX968418	-0.00349167	-0.0134968	-0.0497141	7.62909
ZNF384.K-562.SRX186626	-0.0052337	-0.019373	-0.0399184	7.58468
TFAP2A.hESC_derived_trophoblast_cells.SRX3292076	0.00549397	0.00389311	0.0582567	7.56707
SMC1A.Macrophages.SRX2770860	-0.00320835	-0.0234751	-0.0419091	7.33619
KMT2A.MV-4-11.SRX1293531	0.00522215	0.0247125	0.0640452	7.29536
CUL4A.U2OS.SRX4107936	-0.00569034	-0.010011	-0.0267288	7.26026
AFF1.NCI-H2171.SRX3873706	0.00868755	0.0163508	0.0291602	7.21364
RELA.SGBS.SRX813774	0.00166706	0.00806756	0.056733	7.19232
SMC1A.Macrophages.SRX2770859	-0.00841517	-0.0136187	-0.029894	7.12135
NFYB.HeLa.SRX150488	0.00607419	0.0211159	0.0668274	6.94277
SOX17.Tcam-2.SRX5771670	0.00421067	0.01055	0.033694	6.90224
TET2.Jurkat.SRX2513053	0.00564564	0.0235725	0.0502032	6.87705
BRD4.402-91.SRX5026354	-0.00165879	0.0203693	0.0414469	6.874
BRD4.HEK293-T-REx.SRX1094520	-0.00150394	0.0206517	0.0294242	6.8217
NIPBL.hESC_H9.SRX3288583	-0.00544758	-0.0230214	-0.0203509	6.78986
ESR1.MCF-7.SRX2513525	0.000551346	-0.0193658	-0.0542467	6.75877
FOXA2.BJ.SRX3644342	-0.00294509	-0.0185189	-0.0294057	6.73523
AGO2.Hep_G2.SRX4708039	-0.00570301	-0.0237342	-0.0344127	6.64026
MAFF.Hep_G2.SRX150386	0.00358616	0.0131418	0.0597315	6.61434
NR3C1.HCC1187.SRX8520802	0.00188183	0.0222927	0.0247263	6.60025
PAX5.L-428.SRX243764	0.00357096	0.00956682	0.0382224	6.5962
POU2F2.HBL-1.SRX1652870	-0.00466725	-0.0160318	-0.0287443	6.59317
SMARCA4.MCF-7.SRX5172062	-0.000330315	-0.0168173	-0.039508	6.58605
CREBBP.Macrophages.SRX5839977	0.00268981	0.0421727	0.00116965	6.56198
RELA.BJAB.SRX4401065	-0.00183169	0.0148517	0.043242	6.53161
DNMT3A.Epidermal_stem_cells.SRX1916933	-0.00270703	0.0101789	0.0478083	6.47477
ASXL1.293.SRX367491	-0.000927404	-0.0225052	-0.053208	6.46994
AFF1.SW_1271.SRX3873708	0.00221108	0.0129766	0.0418681	6.43393
IKZF2.GM12878.SRX3146107	0.00255446	0.0174165	0.0324063	6.39856
HSF1.Hep_G2.SRX150705	-0.00375157	-0.00915503	-0.0426375	6.33395
LARP7.HCT_116.SRX1177904	0.00354682	0.0115276	0.0423593	6.28509
FOS.GM12878.SRX150489	-0.00482887	-0.0170521	-0.0639369	6.26477
RELA.HUVEC.SRX425264	0.00366186	0.0177512	0.0384541	6.24069
HEXIM1.HCT_116.SRX1177905	0.00190218	0.0167997	0.0616666	6.22641
RARA.UPR9.SRX014782	0.00132612	0.0194227	0.0318793	6.19271
TBP.K-562.SRX482859	0.00452015	0.0127426	0.0486266	6.15352
IRF1.K-562.SRX5646088	0.000121101	0.0247906	0.022749	6.1411
DNMT3B.Epidermal_stem_cells.SRX873805	-0.00443331	-0.0250609	-0.0211014	6.13964
JUNB.CFPAC-1.SRX4677294	0.00497317	0.0204777	0.0279739	6.11021
ZMYND8.293.SRX1782979	0.00168407	0.0104003	0.0408885	6.10903
MED1.Adipose-Derived_Mesenchymal_Stem_Cells.SRX751299	-0.00302153	-0.0134777	-0.0418275	6.10051
EP300.Lung_fibroblasts.SRX212185	0.0045702	0.021874	0.0244856	6.05748
MRE11A.LNCAP.SRX758013	-0.00341457	-0.0124383	-0.0414796	6.04061
CHD7.iPS_cells.SRX3581507	-0.00102859	-0.0168303	-0.025969	6.01542
RELA.HAEC.SRX7054658	0.00345649	0.0177597	0.0303159	6.01015
SUPT5H.HeLa.SRX2510823	-0.00163382	-0.00632228	-0.048816	5.99163
CEBPB.HL-60.SRX3434296	0.000975397	0.026783	0.0396433	5.98072
RARA.NB-4.SRX014752	-0.00249356	-0.0112101	0.0376217	5.97906
TBP.K-562.SRX150574	0.00536871	0.0193073	0.0582161	5.97573
RB1.HeLa.SRX248769	-0.00158774	-0.0119892	-0.037259	5.95571
RAD21.HCT_116.SRX6384791	0.0023684	0.00449902	0.0357108	5.94725
SMAD2.hESC_HUES8.SRX3592685	0.0024833	0.0069833	0.041295	5.94686
ATF4.Jurkat.SRX7785400	-0.000564527	0.000587056	0.0675949	5.90316
JARID2.iPS_cells.SRX317578	0.00234229	-0.00764387	-0.0505125	5.88055
SREBF1.KYSE-150.SRX7572083	-0.000928958	-0.0107386	-0.0359472	5.86342
AR.Prostate_cancer_cells.SRX2541246	-0.000277459	0.0110135	0.0444633	5.85817
KMT2A.MCF-7.SRX4931257	0.000369738	0.0250166	0.0206103	5.85421
BRD2.293.SRX170373	0.000693523	0.0181206	0.0269037	5.84518
KLF4.BJ.SRX130062	-0.003878	-0.00184198	0.0408672	5.83696
FOXA1.VCaP.SRX667984	-0.000239341	0.0288898	0.0335863	5.83663
RBM39.K-562.SRX4708085	-0.00663464	-0.0312554	-0.000966013	5.83313
EP300.GM12878.SRX475753	0.0053531	0.0166471	0.0314021	5.83127
SUPT6H.HCT_116.SRX5771381	-0.00544211	-0.00905673	-0.034928	5.82644
FOXA1.Breast_cancer.SRX3229180	-0.00185673	-0.0172702	-0.028704	5.82266
ATF3.CS1AN.SRX2207918	0.00252118	0.013846	0.0636487	5.80466
BRD4.Retina.SRX2166885	0.000272491	-0.0123619	-0.0330947	5.8019
GATA4.BJ.SRX2431539	0.000540428	0.0144179	0.0511895	5.78083
KMT2A.RS4-11.SRX151222	0.00146084	0.020107	0.0240204	5.76253
SMARCA4.Neural_progenitor_cells.SRX5716469	0.000933043	0.0141407	0.0315458	5.74859
ESR1.Breast_cancer.SRX186804	-0.00105886	-0.0175617	-0.0335119	5.74771
ARID1A.hESC_H9.SRX7036324	0.00453943	0.00309303	0.036746	5.74455
TRIM28.Embryonic_Stem_Cells.SRX671999	0.00336616	0.0144064	0.0241121	5.66515
MECOM.SKH1.SRX3098188	0.000907753	0.0108257	0.0383163	5.66122
HOXB13.LHSAR.ERX1965642	-0.00536008	-0.0213742	-0.0184415	5.63787
AR.VCaP.SRX471856	-0.0024017	-0.0118092	-0.0400421	5.63776
TBP.hESC_H1.SRX5957526	0.00566688	0.0197157	0.0267304	5.62482
MYBL2.MCF_10A.SRX4213900	-0.00100608	-0.0159199	-0.0310472	5.59769
CTCF.Macrophages.SRX4001755	-0.00419124	-0.0179224	-0.0493502	5.56673
TRP47.THP-1.SRX4548329	0.00205293	0.010166	0.0428867	5.56002
RUNX1.K-562.SRX029085	0.00370375	0.00520659	-0.0385956	5.54178
HOXB13.Prostate.SRX8406303	-0.00289362	-0.02053	-0.0271751	5.51351
PPARG.HT-29.SRX1538766	0.000763652	0.0141611	0.0389483	5.40832
ESR1.MCF-7.SRX6413750	0.00328769	0.010876	0.0319953	5.36593
SMARCA2.A549.SRX5982362	0.00291959	0.0117399	0.0319558	5.33256
EZH2.iPS_cells.SRX317575	-0.000820268	-0.0111553	-0.0408234	5.31201
FOXA1.Prostate.SRX8406506	-0.00162181	0.00573797	0.0400296	5.29371
DNMT3A.MCF-7.SRX3075718	-0.00444054	-0.0163467	-0.0132357	5.28315
ASH2L.VCaP.SRX688848	0.00137149	0.0240348	0.0191413	5.25547
RELA.Detroit_562.SRX2404140	0.00126372	0.0169874	0.0299726	5.24501
KMT2A.293.SRX2323891	-0.00254399	-0.0154499	-0.036496	5.22635
FOSL2.Neural_progenitor_cells.SRX5054308	-0.00249746	-0.0118308	-0.035346	5.21848
TWIST1.Neuroblastoma.SRX1690217	-0.00337307	0.0148262	0.01857	5.19847
TRIM28.U2OS.SRX065554	-7.07494e-05	0.0181746	0.0300615	5.1695
WDR5.293.SRX689370	-0.00440592	-0.0172664	-0.0544542	5.14565
KDM4C.KYSE-150.SRX424010	-0.0023008	-0.0162544	-0.0375826	5.10327
ZFX.NOMO-1.SRX212643	-0.00139517	-0.010042	-0.0323399	5.09514
FOXA2.Hep_G2.SRX2368886	0.0025018	0.010559	0.0372916	5.0929
TP63.Keratinocytes.SRX663250	-0.00602737	-0.0172649	-0.0416966	5.08542
PCF11.HeLa.SRX5441326	0.00177009	0.0159426	0.0282564	5.0757
ARID1A.MCF-7.SRX5089380	0.00157499	0.0193143	0.0255217	5.0752
RELA.GM12892.SRX017884	0.00246826	0.012573	0.0334971	5.06859
CHAF1A.MOLM-13.SRX4705111	0.00247476	0.0134074	0.0286953	5.05955
E2F4.HRPEpiC.SRX668217	0.00389652	0.0113121	0.0483597	5.05578
RB1.VCaP.SRX1490930	-0.000680322	-0.012994	-0.0316006	5.05306
BRCA1.SH-EP.SRX3798680	-0.000905725	0.0117222	0.0367921	5.05197
TRIM28.iPS_derived_neural_cells.SRX1925740	0.000939735	-0.00972484	-0.0312215	5.02555
HOXB13.Prostate_cancer_cells.SRX1067064	0.00384309	0.0166201	0.0202827	5.02417
SOX2.iPS_cells.SRX512370	-3.13252e-05	-0.0145878	-0.0319323	5.01869
FOXA1.LAPC-4.SRX5124822	-0.00106706	-0.0085145	-0.0473952	4.9973
SMARCA4.TTC-1240.SRX4525853	0.00142548	0.0116164	0.031958	4.98562
CEBPD.HAEC.SRX2355057	0.00304444	-0.000439341	-0.0602653	4.98357
TRRAP.HeLa.SRX023652	0.00124911	0.0121966	0.0383459	4.97923
BATF3.ST1.SRX2548286	0.00439589	0.00432257	0.0375924	4.96301
REST.HCT_116.SRX190325	0.00191488	0.00941159	0.0388414	4.95977
SMARCA4.CD36+.SRX170348	0.00453349	0.0124254	0.0183999	4.95787
CEBPB.Osteoblasts.SRX1823809	0.000978767	0.0249414	0.0334183	4.95602
FOXA1.LNCAP.SRX1166395	-0.00426164	-0.0135321	-0.0283236	4.95228
RXRA.JMSU1.SRX3450331	-0.00223248	-0.0122311	-0.0247005	4.95119
KMT2A.293.SRX2323895	-0.00300529	-0.0183688	-0.0167056	4.94135
TAF3.Hep_G2.ERX1234994	-0.00235571	0.00958539	0.0235128	4.93947
MAFK.OCI-LY-7.SRX298273	0.000450835	-0.00581216	-0.0474362	4.91587
STAT3.Breast_cancer_cells.SRX2020845	0.00225356	0.0117613	0.0359173	4.90686
E2F4.MCF-7.SRX194567	0.00241953	0.0201329	0.031621	4.90141
SIN3A.hESC_H1.SRX100473	0.000796193	0.00660158	0.0449619	4.8752
PIAS1.LNCAP.SRX1885189	0.00141657	0.0117263	0.0332529	4.87134
SMARCA4.MCF-7.SRX5089420	-0.000904843	0.0139755	0.0231089	4.87117
BAP1.NCI-H1963.SRX8333285	0.00541398	0.0078885	0.0288487	4.80962
ESR1.Breast_cancer_cells.SRX2897219	0.00319345	0.00876158	0.0227292	4.80778
STAT3.MCF-7.SRX5323869	0.00399812	0.00583885	0.033763	4.79526
RFX5.IMR-90.SRX186620	0.00282037	0.0122454	0.024663	4.78147
RBM25.Hep_G2.SRX4708109	-0.00175424	-0.0126049	-0.044785	4.78009
BRD7.SUM_159PT.SRX5824551	0.00101061	0.0176708	0.0148283	4.77968
FOSL2.LPS141.SRX3751771	0.0035363	0.0169607	0.0199877	4.77775
MITF.Hermes_3C.SRX7368256	0.00253357	0.0148548	0.0302352	4.77718
AR.VCS2.SRX099183	-0.00288282	-0.0143906	-0.0200516	4.75723
FOXA2.BJ.SRX2431541	-0.00017945	0.0172857	0.0354564	4.75643
GATA2.K-562.SRX100585	-0.00549011	-0.0131095	-0.0198605	4.7503
NFE2L2.A549.SRX3985128	-0.00103174	-0.0104795	-0.0319319	4.74816
FOS.Myometrium.SRX5514006	0.00232726	-0.0107081	-0.0259301	4.72794
TP53.Mammary_glands.SRX3734321	-0.00353169	-0.0174005	-0.0167247	4.72089
EP300.293.SRX359404	-0.00188571	-0.0112789	-0.0356954	4.7192
EP300.T-47D.SRX1012610	-0.00241915	-0.00650496	-0.0408109	4.71753
TP53.Fibroblasts.SRX396253	-0.00315344	-0.00484671	-0.0277785	4.71633
RELA.HAEC.SRX2355077	0.00269907	0.0187771	0.0116272	4.70202
RUNX3.GM12878.SRX190349	0.00150312	0.0175581	0.0424792	4.69264
JMJD1C.THP-1.SRX1304581	0.00434057	-0.00533705	-0.0353733	4.68928
MED1.Hep_G2.SRX1531777	-0.000553587	0.0122482	0.0314068	4.68883
GATA2.TF-1.SRX1261518	6.2258e-05	0.0147298	0.0442917	4.66197
EOMES.hESC_derived_mesendodermal_cells.SRX035159	0.000688103	-0.00583615	-0.0340635	4.6607
SREBF2.GM12878.SRX186608	-0.00105837	-0.00839782	-0.0362734	4.65617
ZBED2.SUIT-2.SRX7283265	0.000990692	-0.00302167	-0.0349533	4.65249
RELA.HUVEC.SRX425263	-0.000600182	0.0106156	0.0384164	4.64721
JUN.HCASMC.SRX699737	0.00518534	0.0137412	0.0317221	4.62937
MYC.LoVo.SRX361885	0.00278824	0.0158568	0.0223036	4.61815
REL.GM12878.SRX2837385	0.00429042	0.00980157	0.0239065	4.6074
BRD4.VCaP.SRX8089629	-0.00181571	0.00615597	0.0404997	4.60427
MYC.Mammary_epithelial_cells.SRX2109219	0.000392713	0.00834386	0.0401497	4.60164
FOSL2.Neural_progenitor_cells.SRX5054307	-0.00103418	-0.0112588	-0.0357244	4.58949
YY1.Lymphoblastoid_cell_line.SRX2778389	-0.00182812	-0.0170486	-0.0409169	4.58886
HIC1.iTreg.SRX2900606	0.00435527	0.011848	0.0211347	4.58684
EZH2.THP-1.SRX6608380	0.00355162	0.0107212	0.0181181	4.57013
RCOR1.Keratinocytes.SRX543182	-1.25387e-06	-0.0127691	-0.0219813	4.55812
ESR1.ZR-75-1.SRX1161185	0.0020592	0.00566673	0.0460816	4.55252
FUS.K-562.SRX4708077	-0.000479245	-0.0138945	-0.0242584	4.55234
E2F4.MCF_10A.SRX150480	-0.00112729	-0.0138539	-0.0360372	4.54502
CTCF.THP-1.SRX1063405	0.00339647	0.0101924	0.0323556	4.50437
ESR1.Breast_cancer.SRX186824	-0.000109775	0.0127183	0.0294055	4.48762
BRD7.SUM_159PT.SRX5824549	-0.00149475	-0.00880274	-0.0238451	4.48172
RELA.FaDu.SRX5938177	0.00323278	0.0132135	0.0246426	4.4796
FOXA1.Prostate.SRX8406504	0.00212732	0.00507204	0.0405504	4.4763
CHD1.IMR-90.SRX186628	0.000396217	-0.0173614	-0.0208571	4.47303
PIAS1.LNCAP.SRX1885193	-0.0009895	-0.0144867	-0.0278513	4.47195
RAD21.K-562.SRX7202561	0.00277927	0.017913	0.0266821	4.47031
EP300.Endothelial_Cells.SRX2671799	-0.00393458	-0.0108858	-0.0258134	4.45714
EP300.Cardiac_progenitor_cells.SRX2671792	-0.00234772	-0.0100762	-0.029074	4.44907
PCF11.HeLa.SRX5441327	-0.000767478	-0.0137878	-0.0277529	4.4483
ESR1.MCF-7.SRX2513517	0.00154249	0.0157103	0.0453373	4.44334
REST.Colorectal_cancer_organoid.SRX3868792	0.00149717	0.0103483	0.0302111	4.44153
PDX1.iPS_derived_pancreatic_cells.SRX3395151	-0.00330251	-0.0162047	-0.0452398	4.4354
GATA1.Erythroid_progenitors.SRX5169135	-0.000832516	-0.00778526	-0.03721	4.43464
FOXA1.Prostatic_Neoplasms,_Castration-Resistant.SRX8406521	-0.000243164	0.011956	0.0272793	4.4166
SMARCC1.HSSY2.SRX3468041	-0.000764689	-0.00642233	-0.0289828	4.41645
GTF3C5.IMR-5.SRX1616412	-0.000382632	0.0119084	-0.021304	4.41155
RUNX1.Jurkat.SRX2014504	0.00399958	0.0150456	0.0312737	4.385
BRD4.SUM_159PT.SRX7902939	0.00245098	0.0184101	0.0341112	4.37917
PPARG.Adipose-Derived_Mesenchymal_Stem_Cells.SRX660083	-0.000647939	-0.0031552	-0.0402238	4.3764
PGR.Endometrium.SRX6068069	-7.69618e-05	-0.0151923	-0.0432642	4.36786
SOX9.HT-29.SRX768290	-0.00224051	-0.0126406	-0.0275118	4.36441
TRPS1.HCC3153.SRX4096882	9.84147e-06	-0.0166383	-0.018137	4.36277
BRD9.Aska.SRX4525858	0.00407165	0.00802493	0.0267232	4.36142
MLLT1.MOLM-13.SRX2375355	-0.000256104	0.00637609	0.0325704	4.35334
AR.Prostate.SRX8406424	-0.00379083	-0.00615282	-0.0303819	4.35062
CHD1.GM12878.SRX150381	0.00403649	0.0106283	0.0248421	4.3458
GTF2B.HeLa.SRX1136632	0.00247167	-0.0142897	-0.0347016	4.3456
IRF4.CAR-T_cells.SRX6800705	0.00274011	0.0177894	0.0152963	4.33414
ARNT.MCF-7.SRX6853596	0.000889647	-0.0134936	-0.0274142	4.32377
RNF2.T-47D.SRX3410396	0.00119568	-0.0143946	-0.0202578	4.30629
SIX2.Kidney_Cortex.SRX1478543	-0.000949693	0.0104189	0.0292517	4.29139
SMC1A.Hep_G2.SRX1531774	-0.00331898	-0.0125691	-0.0326987	4.27196
KMT2A.293.SRX2323867	-0.00169756	-0.00611926	0.028255	4.26675
YY1.Hep_G2.SRX4708116	-0.000629322	-0.0278411	-0.031374	4.25744
INO80.Hep_G2.SRX3445797	0.00188764	0.00893597	0.0278607	4.25037
JUND.Kasumi-1.SRX4390177	0.00137879	-0.0147777	-0.0201589	4.25021
CBX4.Mesenchymal_stem_cells.SRX4389612	0.0015324	0.00897082	0.0237152	4.24763
TRPS1.HCC3153.SRX4096886	0.00295058	0.00935845	0.0227571	4.23961
EZH2.LNCAP.SRX3452545	0.00307775	-0.00941429	-0.0166594	4.23804
SP140.Macrophages.SRX2367967	0.00205879	0.0056629	0.0226482	4.23346
BRD4.BxPC-3.ERX2722655	-0.00176193	-0.0126572	-0.0207764	4.23167
PTBP1.K-562.SRX4708074	-0.0101288	-0.00481596	0.0142927	4.22979
ESR1.MCF-7.SRX3123829	-0.0020913	-0.0135282	-0.030253	4.22424
RELA.GM18951.SRX017897	0.00306028	0.00442633	-0.0362297	4.2189
GRHL2.Tracheal_epithelial_cells.SRX268451	-0.00238141	-0.0146217	-0.0280723	4.21538
FOXA2.BJ.SRX2368878	0.000217046	-0.000448202	-0.0518531	4.21026
EP300.Acute_myeloid_leukemia.SRX5930116	0.000981145	-0.00325815	-0.0365469	4.21016
AFF1.SEM.SRX1424883	0.0038297	-0.000404703	0.033051	4.20802
SRSF4.K-562.SRX4708063	-0.00280461	-0.0211716	0.00237871	4.20668
RAD21.Macrophages.SRX4001763	0.000310066	0.0231391	0.027123	4.20451
JUN.hESC_HUES8.SRX3592678	0.00291895	0.0132737	0.0204594	4.20363
RAD21.THP-1.SRX4001874	-0.000165848	0.00809716	0.0462964	4.20169
ASH2L.VCaP.SRX688849	0.000634918	0.0127136	0.0281571	4.1871
MYC.MCF-7.SRX188943	-0.00177078	-0.0117132	-0.028589	4.17442
SMARCA4.MCF-7.SRX5089520	0.0014624	-0.00575573	-0.0311706	4.17165
FOS.MCF_10A.SRX4192879	0.00350702	-0.00723492	-0.0327362	4.16858
HOXB13.Prostatic_Neoplasms,_Castration-Resistant.SRX8406311	0.000127925	0.00666209	0.0333746	4.15815
TEAD1.HCT_116.SRX3566183	-0.00338269	-0.00463931	-0.0247234	4.15284
MLLT3.CD34_Hematopoietic_stem_cells.SRX3768737	0.00238216	0.0132538	0.0175227	4.15243
BRD4.MDA-MB-231.SRX7865933	0.00154028	-0.00387429	-0.0407887	4.14517
INTS3.HeLa.SRX3640577	0.00227081	0.008394	0.0215885	4.13901
ARID1B.MCF-7.SRX5534860	0.00232464	-0.00790748	-0.0254952	4.13343
RUNX1.Kasumi-1.SRX062335	0.000272844	0.012369	0.0268294	4.10677
CBFB.Saos-2.SRX1533883	-0.00141205	0.00266378	0.0345428	4.10669
WDR5.NHEK.SRX204109	-0.0016569	-0.00578897	-0.0245096	4.1002
CREBBP.T98G.SRX018281	-0.00125306	-0.0137831	-0.0200554	4.09983
FOXL2.KGN.SRX6957481	0.0019686	0.00193663	0.0462703	4.08606
MYC.hESC_H1.SRX150588	-0.000829363	0.00709014	0.0348874	4.08298
JUN.MCF-7.SRX3080211	0.000686178	-0.010132	0.0282457	4.08226
ARID3A.Hep_G2.SRX150355	-0.00119116	-0.0096008	-0.0291152	4.08208
MTF2.DU_145.SRX6686395	0.00333856	-0.0164877	-0.0080638	4.07282
HOXB13.LHSAR.ERX1965643	-0.00316225	-0.00976109	-0.0253282	4.06293
TAF1.ECC-1.SRX190189	-0.000574934	-0.0221296	-0.0283076	4.05797
ERG.HAEC.SRX7054941	-0.000700992	0.00263705	-0.0471436	4.05607
VDR.THP-1.SRX2319761	-0.000332901	0.0117958	0.0199968	4.05521
RUNX1.PBMC.SRX2963102	0.00467679	0.0169163	0.021326	4.05372
PAX5.NAMALWA.SRX243762	0.00302406	-0.0161487	-0.00992628	4.05072
HDAC3.RH-4.SRX5930140	-0.00377901	-0.00778444	-0.023834	4.04912
GATA1.HCT_116.SRX4172740	0.000455557	0.009138	0.0151479	4.04572
TEAD4.PC-9.SRX5887613	0.00156399	-0.00429002	-0.0393812	4.0452
SNAI2.Unclassified.SRX6824672	-6.11869e-05	0.00895914	0.0266946	4.04183
VDR.Lymphoblastoid_cell_line.SRX022393	0.00316836	0.0154185	-0.0184249	4.03549
SMARCB1.BJ.SRX5888974	-0.000141836	-0.00405704	-0.0312227	4.03315
CEBPB.THP-1.SRX4001955	0.00456251	0.00998719	0.0298389	4.02843
HEY1.K-562.SRX100430	0.00311435	0.0122797	0.0495271	4.0268
CTCF.Anterior_temporal_cortex.SRX5532358	0.000342417	-0.0151077	-0.0328506	4.0196
SP2.K-562.SRX100447	-0.00315345	-0.00871305	-0.0424579	4.01727
ZBTB17.LS-174T.SRX648242	0.000648764	-0.00403538	-0.0355563	4.01424
SUZ12.Aska.SRX3468022	-0.000578791	0.0132039	0.0157054	4.01299
HNRNPH1.Hep_G2.SRX4708021	-0.00332803	-0.00699962	-0.019749	4.00765
CDYL2.MCF-7.SRX8321655	-0.0026888	-0.00795226	-0.0323064	3.99996
CTCF.CD34+.SRX037935	0.00112075	0.0126189	0.0378705	3.9905
ESR1.MCF-7.SRX3110711	0.00311945	0.0183114	0.0213693	3.98904
HIF1A.PC-3.SRX3342252	0.00420153	0.0120624	0.0131014	3.97835
CHD1.hESC_H1.SRX116453	-0.00325967	-0.0177993	-0.000644714	3.97022
EP300.SUM_159PT.SRX2194268	-0.00165513	-0.00947542	-0.0224809	3.95726
BRD4.B-CLL_cells.SRX3591439	0.000595997	0.0104438	0.031604	3.95497
CTCF.Hep_G2.SRX4655782	0.00333059	0.0144822	0.0270109	3.95066
JUN.K-562.SRX150681	-0.00502616	-0.0108923	-0.0165986	3.94242
STAT1.K-562.SRX150567	-0.000894461	0.0146199	0.0191839	3.93442
FOXA1.VCaP.SRX8089632	0.00124	-0.0112411	-0.0414544	3.93132
FOXM1.HeLa.SRX373256	-0.00151088	0.0113641	0.0278782	3.92921
GRHL2.MCF-7.SRX1787658	-0.00125457	-0.00966986	-0.0305627	3.92509
ZNF263.293.SRX150656	-0.00349214	-0.00890324	-0.0164107	3.91862
TP53.SW_480.SRX4235879	0.00381597	0.0135253	0.0215993	3.91743
AR.Fetal_prostate_fibroblasts.SRX2388755	-0.000839506	-0.0111728	-0.0206282	3.91679
FOXA2.BJ.SRX2368879	0.00282604	0.013446	0.0215567	3.91312
FIP1L1.Hep_G2.SRX4708033	0.000604014	0.0107637	0.0246106	3.91108
RAD21.THP-1.SRX4001823	-0.00241499	-0.0143198	-0.0272088	3.90416
BRD4.TC-797.SRX1094474	0.00133167	-0.000642846	0.0341672	3.89844
MED1.SUM_159PT.SRX2194238	0.000464456	-0.0075028	0.0274027	3.89191
ERCC2.HT-1080.SRX246954	0.0030796	0.00952546	0.0253382	3.89083
IRF4.CAR-T_cells.SRX6800710	3.39239e-05	0.0164526	0.0181625	3.88712
KAT8.CD4-Positive_T-Lymphocytes.SRX017701	0.000802756	-0.00777872	-0.0282667	3.88188
PHIP.293.SRX3020590	0.000687757	0.0123159	0.0156284	3.8809
JUN.Uterin_leiomyoma.SRX5514025	0.000818955	0.0174055	0.0113053	3.88085
RELA.U2OS.SRX3638909	-0.00140243	0.00770979	0.0281268	3.87458
SSRP1.HT-1080.SRX3436566	-0.00374145	-0.0125183	-0.0130103	3.87246
ETV4.T-47D.SRX5683085	0.000342122	-0.00608017	0.0303077	3.87238
CHD8.Neural_Stem_Cells.SRX534845	0.00156225	-0.00980412	-0.0243815	3.87222
SPI1.ML-2.SRX5574381	-0.00151461	0.0138393	0.0285951	3.86732
OTX2.D283_Med.SRX2436022	0.000956492	-0.0118188	-0.0260414	3.86724
AR.LNCAP.SRX5729950	0.000237778	-0.016749	-0.0140025	3.86509
ELL2.SW_1271.SRX3873717	-0.00183764	0.0124508	0.0179238	3.85385
SSRP1.HT-1080.SRX3436567	-0.000699314	-0.0164416	-0.0124791	3.84949
PPARG.HT-29.SRX1538765	0.00178869	0.00730006	0.0298656	3.8484
MYCN.Neuroblastoma.SRX1842781	-0.00104798	-0.00735473	-0.0313391	3.84455
FOS.GM12878.SRX082163	0.000109168	0.0176427	0.0339734	3.83967
PIAS1.LNCAP.SRX1885195	0.00198332	0.0151378	0.0167271	3.83306
STAT3.BT-474.SRX8520792	0.000431598	0.00878575	0.0253836	3.82277
VDR.PrEC.SRX5195155	0.000265171	0.0073051	0.0351332	3.82197
BRD4.LX2.SRX612504	0.000504463	0.0116969	0.0245606	3.81161
STAT3.MDA-MB-231.SRX2020841	-0.000603296	-0.0113616	-0.0268807	3.80562
JUN.MCF_10A.SRX4192884	0.00184175	0.00889107	0.0255636	3.80181
XRN2.DLD-1.SRX7677740	-0.00429702	-0.00227714	-0.0260768	3.79998
SMARCA4.Endometrial_epithelial_cells.SRX5195731	-0.00186924	-0.0082528	-0.0189326	3.78159
GATA3.Th2_Cells.SRX092315	-0.000823862	-0.00670161	-0.0271731	3.77685
RAD21.Macrophages.SRX4001764	-0.000435025	0.0170533	0.0305873	3.77315
ARID2.Aska.SRX3468013	0.0011479	-0.0173907	-0.0101827	3.77134
SUZ12.Fibroblasts.SRX3468052	0.00347036	0.0115252	0.0172941	3.77127
FOXL2.SVOG-3e.SRX5342373	0.00241261	0.00530559	-0.0354477	3.76787
EP300.HeLa.SRX717858	-0.00159727	-0.0116678	-0.0235118	3.75826
NR1H2.HT-29.SRX1538757	-0.00126601	0.0139237	-0.0281421	3.75355
AR.PC-3.SRX433198	0.00109136	0.0177879	0.0133082	3.74885
SOX2.LK-2.SRX6852813	-0.000631316	0.00278834	0.0343991	3.73564
CBFB.ME-1.SRX265218	0.0030093	0.00589325	0.0316734	3.72661
LMNA.BJ-5ta.SRX3962743	-0.00219111	-0.0145526	-0.0142996	3.7213
FOXA1.Prostatic_Neoplasms,_Castration-Resistant.SRX8406527	-0.00445602	-0.00507328	-0.0248488	3.72018
PIAS1.LNCAP.SRX1885196	-0.000230718	0.00846025	0.0307274	3.71643
FOXA1.T-47D.SRX1161205	-0.00296928	-0.00916048	-0.0307354	3.71554
TCF7L2.HCT_116.SRX5486437	-0.00297059	0.000956198	0.0462337	3.7153
MED1.MOLM-14.SRX5242455	0.0019792	0.0109898	0.0207458	3.71052
EP300.T98G.SRX018278	-0.000472286	-0.00896288	-0.0309082	3.70268
ESR1.Breast_cancer.SRX3229139	-0.00157683	-0.0105086	-0.0340724	3.70011
TAF3.Hep_G2.ERX1234993	-6.47953e-05	0.0166614	0.011304	3.69923
RUNX1.CD4-Positive_T-Lymphocytes.SRX212444	0.00113549	0.0169358	0.0125196	3.69324
DPF2.TTC1240.SRX5294340	0.00377119	0.0109076	-0.0161939	3.69256
FOXA2.A549.SRX2368896	-0.000515127	-0.0111831	-0.0290463	3.68928
TP53.MCF_10A.SRX4649670	0.0015973	-0.0155515	-0.0109817	3.68209
ARNTL.Neural_Stem_Cells.SRX6602367	-0.00331118	-0.00792512	-0.0120197	3.67735
SMARCA2.Hep_G2.SRX3089114	-0.00148617	-0.00973463	-0.0201387	3.66504
SMARCA4.MCF-7.SRX5089527	-0.000818751	-0.000900133	0.0347516	3.66205
KDM5B.FULR.SRX3285592	-0.000840179	0.00929553	0.0265671	3.65723
CTCF.WI-38.SRX189084	0.000978957	0.0091435	0.0365826	3.65707
AR.LHSAR.SRX1067070	0.000606421	-0.00813602	-0.0246349	3.64074
CPSF3.HeLa.SRX5441331	0.000392107	0.00941774	0.0259168	3.63705
AFF1.SEM.SRX2281253	0.000726551	0.0104089	0.0204014	3.63705
KMT2A.RS_411.SRX5444530	-0.0014694	0.00878897	0.0218108	3.63624
MAX.K-562.SRX100568	0.00174936	0.0186856	0.0284314	3.63276
HIF1A.Hep_G2.SRX4802362	0.0017755	0.0153594	0.0234538	3.63275
EBF3.SK-N-SH.SRX2382330	-0.00139537	-0.00817986	0.0221797	3.6301
MITF.Hermes_3C.SRX7368251	0.000294629	-0.00558574	-0.0263708	3.62954
KMT2C.MCF-7.SRX1787675	-5.84122e-05	0.0150672	0.0211339	3.6238
NETO2.U-937.SRX5409711	-0.00185621	-0.00410386	-0.0264119	3.61893
RUNX1.CD34+.SRX029435	-0.00116505	-0.0045905	-0.0293887	3.61885
BRD4.THP-1.SRX6913047	0.00305407	0.0106136	0.0159097	3.61831
CDK8.MM_1S.SRX368849	0.000723823	0.0158988	0.012868	3.61775
FOXA1.LNCAP.SRX219285	-0.000439638	-0.00790767	-0.0352392	3.61528
ESR1.MCF-7.SRX4451207	-0.00108889	0.00567793	0.031562	3.61193
ESR1.MCF-7.SRX2881001	0.000304759	-0.0105159	-0.0399546	3.61157
ZFP64.MOLM-13.SRX4154204	-0.00268369	-0.0111996	-0.0213488	3.60412
FOXL2.HGrC1.SRX6957460	0.00187578	0.016973	0.0212407	3.5946
RBM25.Hep_G2.SRX4708108	-0.00168133	-0.0151521	-0.0250543	3.59439
TET3.293.SRX194192	-0.00200563	0.0121927	0.00657439	3.59076
TBP.hESC_H1.SRX150383	0.00485385	0.00592467	0.0320225	3.58838
MED1.Adipose-Derived_Mesenchymal_Stem_Cells.SRX751298	-0.00374979	-0.0183808	-0.00319361	3.58022
ZNF281.Hep_G2.SRX3230414	-0.00156433	-0.0117307	-0.0205922	3.57955
RBFOX2.Hep_G2.SRX4708034	-0.00256924	-0.0187898	-0.0249049	3.57023
REST.PANC-1.SRX190315	0.00221509	0.00663229	0.0260101	3.55585
BMI1.DU_145.SRX276784	0.00210705	0.00966566	0.0158705	3.55323
CEBPA.Kasumi-1.SRX3098198	-0.00169816	-0.00836653	-0.0290023	3.54747
ESR1.MCF-7.SRX2513518	0.000763662	0.0138564	0.0380456	3.54722
RUNX1.293.SRX2513054	0.0022647	0.00530836	0.0361499	3.54585
OTX2.D341_Med.SRX2436041	0.000703812	-0.00702314	-0.0349472	3.53557
CTCFL.K-562.SRX1091814	-0.00199606	-0.0146205	-0.0265883	3.53272
ESR1.MCF-7.SRX4451197	-0.00177163	-0.014981	-0.020477	3.53078
REST.ECC-1.SRX190297	0.00158817	-0.00728688	-0.0236615	3.52924
BRD3.VCaP.SRX471871	6.31047e-05	0.0113707	0.0208651	3.51874
TET2.293.SRX130266	-0.000675079	0.00523061	0.0263064	3.51822
MAFB.Keratinocytes.SRX386479	0.000793298	-0.0178079	-0.00870371	3.51574
IRF4.CD4-Positive_T-Lymphocytes.SRX3279750	-0.000748148	-0.00856872	-0.0230273	3.50991
ESR1.MCF-7.SRX4451212	-0.00237512	-0.00819361	-0.034397	3.50555
PSIP1.MV-4-11.SRX1293534	-0.00190279	-0.0130626	-0.015223	3.50122
GATA3.MCF-7.SRX5534866	0.000928282	0.0103876	0.0226413	3.49954
BRD4.SUM_159PT.SRX2194271	0.00146318	0.0173751	0.041999	3.49448
TAL1.CD34+.SRX386203	-0.00149186	-0.00809697	-0.0247136	3.49341
GTF2I.iPS_cells.SRX753142	-0.000132543	0.00712671	0.0211711	3.48935
RAD21.MCF-7.SRX1165107	-0.0035118	-0.00694121	-0.0328091	3.47677
MED12.Uterin_leiomyoma.SRX5514043	-0.00312278	-0.00673875	0.0201157	3.468
SPI1.Lymphoblastoid_cell_line.ERX3217095	-0.00244404	-0.00773093	-0.0330415	3.46498
ESR1.MCF-7.SRX2922227	0.00126564	0.00985623	0.025187	3.45781
FOS.K-562.SRX015141	0.00639141	0.0149229	0.0668225	3.45203
AR.22Rv1.SRX2017936	-0.000290129	-0.0135458	-0.0163947	3.45071
ERG.HAEC.SRX7054995	-0.0030918	-0.00369209	-0.0323045	3.44729
CBFB.Acute_myeloid_leukemia.SRX265236	-0.00329098	0.00874269	0.015448	3.44357
MAFK.K-562.SRX150391	-0.00155288	-0.0048089	-0.0308858	3.44314
NEUROD1.D283_Med.SRX2436063	-0.00106221	-0.0139895	-0.0154315	3.44244
EGR1.A2780.SRX5673033	0.000222802	0.00504685	0.0307878	3.43905
FOXA1.Prostatic_Neoplasms,_Castration-Resistant.SRX8406523	0.00032503	-0.00439099	-0.0261038	3.43876
WDR5.293.SRX689368	-0.00186068	-0.0144887	-0.0255979	3.43625
TAL1.CD36+.SRX037938	-0.000952214	-0.0115704	-0.0162815	3.43511
FOXA1.LNCAP.SRX1885187	0.00260066	0.00665737	0.036059	3.43262
RFX5.Hep_G2.SRX150384	-0.00103235	-0.00751461	-0.0289227	3.43259
ZNF341.PBMC.SRX3942990	-0.00185383	-0.00811866	-0.0241671	3.4313
BRD4.THP-1.SRX6913064	-0.00167436	-0.00674738	-0.0245327	3.43042
BRD4.IMR-90.SRX1658067	-0.00151368	-0.00968823	-0.0204591	3.42945
TBP.hESC_H1.SRX5957527	0.00610109	0.00611606	0.021982	3.42353
EP300.T-47D.SRX1012613	-0.00284804	-0.0106517	-0.0177392	3.42017
ATRX.CHLA-90.SRX4679527	-0.00226741	-0.00942278	-0.0168275	3.41976
TP53.Saos-2.ERX181467	-0.00436251	0.00598056	-0.0114753	3.41736
EZH2.RCH-ACV.SRX6608390	0.00138757	0.00170298	0.0261769	3.417
RELA.HAEC.SRX7054623	0.00398365	0.0151949	-0.0112754	3.41626
TFAP4.Kasumi-1.SRX259618	0.00228789	0.012929	0.0152013	3.41339
RFX5.GM12878.SRX150635	-0.000755326	-0.00895164	-0.0278033	3.41269
MED12.Myometrium.SRX5514040	0.00217329	0.0113743	0.0188932	3.40463
YAP1.MCF_10A.SRX4213899	0.000952682	-0.00516616	-0.0266506	3.39749
TAL1.hESC_derived_mesendodermal_cells.SRX702127	0.000529425	0.00912039	0.0281158	3.39268
TRIM24.LNCAP.SRX1041840	-0.00112198	0.00882145	0.0226589	3.39101
RELA.Detroit_562.SRX2404134	0.00509032	0.000540127	0.027444	3.38849
HIF1A.RCC4.SRX4802347	0.00265714	0.0115088	0.0191783	3.37255
RNF2.hESC_H9.SRX3288573	-0.00128528	-0.00309876	-0.0285663	3.3713
SMARCB1.iPS_cells.SRX5234466	0.00145013	0.00855403	0.0134588	3.3543
REL.GM12878.SRX2837386	-0.000818591	-0.0100456	-0.0192148	3.35351
FOXO1.Hep_G2.SRX3230384	-0.00188744	-0.0101062	-0.0215158	3.35108
PAF1.THP-1.SRX728777	-0.00147261	0.00235337	-0.0262774	3.34806
SPI1.Macrophages.SRX3244991	0.00107464	0.00322801	0.0377455	3.34749
ONECUT2.AGS.SRX3927330	0.00220225	0.00917379	0.0169761	3.34697
TRIM28.LNCAP.SRX3474298	0.00173664	0.00424848	0.0237484	3.34319
EGR1.K-562.SRX100459	-0.000293214	-0.00762929	-0.03003	3.33993
AFF1.NCI-H2171.SRX3873707	0.000651429	0.00963619	-0.0181069	3.33897
FGFR1.iPS_derived_neural_cells.SRX2442440	-0.00276045	-0.0125359	-0.0270337	3.33645
POU2F1.22Rv1.SRX5124039	-0.00300531	-0.0080643	-0.0272013	3.33536
GATA1.Erythroid_Precursor_Cells.SRX5169143	0.000438738	0.0089328	0.0241754	3.33091
ESR1.MCF-7.SRX3110742	0.00208497	0.0169853	0.0383105	3.32975
FOXA2.CFPAC-1.SRX4677291	0.00114566	0.0166085	0.0185162	3.32389
DPF2.TTC1240.SRX5294341	0.00263446	0.00628683	-0.0227581	3.31725
PGR.T-47D.SRX3990990	0.000554937	-0.00960405	-0.0279531	3.31709
SPI1.CTV-1.SRX5574496	-0.00136586	-0.015308	-0.0171362	3.315
RAD21.iSLK.SRX6916368	0.0011713	0.00120834	-0.0282696	3.31346
SMARCC1.MCF-7.SRX5172061	0.00108421	0.00739766	0.0230025	3.31075
KMT2A.MV-4-11.SRX1293532	-0.00290518	-0.00625636	-0.0191754	3.30662
FOXM1.MCF-7.SRX185917	0.00095297	0.00855798	0.0316095	3.3058
NR3C1.BEAS-2B.SRX1672127	-5.37345e-05	0.00680794	0.0314789	3.30432
TBP.iPS_cells.SRX8432578	-0.000562743	-0.00529043	-0.0404514	3.30288
FOS.K-562.SRX092306	-0.00240517	-0.0139661	-0.0136994	3.30282
BCL6.B-Lymphocytes.SRX185893	-0.00035288	-0.0110892	-0.0203008	3.30207
TEAD4.T-47D.SRX5287693	-0.00140514	0.00780675	0.0246912	3.29858
RELA.GM12878.SRX017906	0.00144142	-0.00940387	-0.0224625	3.29858
FOXA1.MCF-7.SRX1447317	0.0017581	0.00841998	0.0288725	3.29773
TCF3.Kasumi-1.SRX236115	0.00225698	0.00674917	0.0176687	3.29612
POU2F1.Mammary_gland_ductal_carcinoma.SRX8080566	-0.000543032	-0.0129455	-0.0255086	3.29407
RELB.GM12878.SRX2837383	-0.000428909	-0.00697814	-0.0228242	3.29379
RAD21.Rh-4.SRX1878907	-0.00101061	-0.00941097	-0.0220974	3.29371
STAT3.Th2_Cells.SRX5801455	1.57669e-05	-0.0102383	-0.0228307	3.29021
ZNF366.Dendritic_Cells.SRX1614810	-0.00321286	0.00902785	0.0170134	3.28161
NFKB2.GM12878.SRX2837390	0.00325466	0.0044753	-0.0204961	3.27602
CDK7.Jurkat.SRX668243	-0.00218335	-0.00853307	-0.0160959	3.27114
FOXA2.LNCAP.SRX8147140	0.0045685	0.011097	0.0202049	3.26724
SMARCA4.MCF-7.SRX5089424	-0.000534836	0.0116011	0.0130317	3.26527
IRF1.Monocytes-CD14+.SRX212662	0.000965228	0.0204597	-0.00146878	3.2637
TEAD1.HCT_116.SRX3566187	-5.65834e-05	0.00223616	-0.0278053	3.26316
FOXA1.NCI-H3122.SRX174820	0.00173006	0.010395	0.0232727	3.26043
HIF1A.PC-3.SRX3342251	0.00128338	-0.0111444	-0.024347	3.25771
FOXA2.PANC-1.SRX4677288	-0.00124892	-0.0121098	-0.0236887	3.25621
RNF2.hESC_H9.SRX3288572	0.00215534	0.00956355	0.0150334	3.25495
MED1.Myoblasts.SRX668234	-0.000920958	-0.00881074	-0.0209894	3.25421
INSR.Hep_G2.SRX3422333	0.00285336	-0.00108335	0.0338691	3.25052
ESR1.Breast_cancer_cells.SRX2897213	0.00142316	-0.0097355	-0.0117196	3.2492
RELA.HuH-7.SRX2270127	-0.00127593	0.00655243	0.0227946	3.24733
TBP.Bronchial_tracheal_epithelial_cells.SRX4367431	-0.000149654	-0.012496	-0.03435	3.24645
USF2.K-562.SRX3768263	0.000955114	0.00405083	0.0345342	3.24545
RAD21.THP-1.SRX4001872	-0.000229227	0.00855069	0.0303905	3.24257
MYC.Rhabdomyosarcoma.SRX3960591	0.00296327	0.00954815	0.0183806	3.24046
EP300.T-47D.SRX100567	-0.00171988	-0.0115815	-0.0140206	3.23899
TOP2B.Glioma.SRX6433362	-0.00135765	-0.00857984	-0.0160332	3.23344
FOXA1.T-47D.SRX5323824	-0.00280276	-0.013178	-0.0267246	3.23031
BRD4.SUM_159PT.SRX7902933	0.000110567	0.00849877	0.0362729	3.22492
MYCN.Neuroblastoma.SRX1690255	0.000799183	-0.0115902	-0.0214407	3.22409
BRD4.B-CLL_cells.SRX3591430	0.00198769	0.00716001	0.0203273	3.21927
SUMO2.293.SRX316366	0.00125006	0.00705115	0.026373	3.21724
TCF7.Breast_organoids.SRX5794313	-0.000672636	-0.00496465	-0.0268506	3.20734
INTS3.HeLa.SRX3640576	-0.0019453	-0.0106213	-0.0104008	3.20667
CTCF.Macrophages.SRX4001760	-0.00159198	-0.0100204	-0.0551784	3.20104
SMC1A.HCT_116.SRX5880864	-0.000204251	-0.0133985	-0.018308	3.1957
SREBF1.Hep_G2.SRX150706	-0.00139413	-0.00520719	-0.0256611	3.19553
SUPT5H.293.SRX6435401	-0.00161616	-0.00869346	-0.0282868	3.19547
MED1.Mono-Mac-6.SRX8807170	0.000118942	-0.0107138	-0.0188422	3.19121
MED1.SGBS.SRX813768	-0.00199806	-0.00949122	-0.0163406	3.19037
ATF2.hESC_H1.SRX190198	-3.74575e-05	0.00853118	0.0266567	3.19011
BRD9.HeLa.SRX4928878	1.26858e-05	0.00860588	0.0170345	3.18702
PBXIP1.Chondrocytes.SRX2941476	0.00239027	-0.000720966	0.0272282	3.18283
BCL6.JURL-MK1.SRX035160	0.00204548	0.00471557	0.0278888	3.18257
FOSL1.BT-549.SRX3923184	0.0032853	-0.00782503	0.0146862	3.1799
ZBTB48.HeLa.SRX2652438	-0.00252166	-0.0057684	-0.016695	3.17923
SSRP1.HT-1080.SRX3436565	0.00286969	0.00813162	-0.0135946	3.17839
KDM5C.ZR-75-30.SRX1117697	0.00092551	0.0111471	0.0152897	3.17312
MED1.HCT_116.SRX4937339	0.00148106	0.0115503	0.0139891	3.17194
FOXA1.22Rv1.SRX5124839	-0.00334145	-0.0101385	-0.0244365	3.16441
SRF.hESC_H1.SRX100470	-0.00104946	-0.0162827	-0.016562	3.16297
GRHL2.T-47D.SRX6896409	0.00087034	0.0108446	0.0204238	3.16119
BRD4.SUM_159PT.SRX2194285	0.000118058	0.0108464	0.0398596	3.15876
CHD1.hESC_H1.SRX186640	-0.00107571	-0.0112266	-0.013567	3.15823
CREBBP.Keratinocytes.SRX7214025	0.00270989	0.00511305	0.0224289	3.15728
RARA.iPS_derived_chondrocytes.SRX6039041	-0.00105338	-0.0113071	-0.0106178	3.15473
TLE3.MCF-7.SRX4815192	-0.00210729	-0.0139935	-0.00831217	3.1452
PPP1R10.U2OS.SRX7050992	-0.00148911	0.00201697	-0.0264386	3.14511
ERG.SKNO-1.SRX026638	0.00147684	-0.000432801	-0.031762	3.14352
TRPS1.SUM_159PT.SRX4096891	0.00302806	0.00332456	-0.0170451	3.14128
SETDB1.K-562.SRX028589	0.00101375	-0.010357	-0.0232278	3.13647
WDR5.SKMNC.SRX718122	-0.00116577	-0.0101722	-0.0197293	3.13571
BRD4.hESC_derived_neural_cells.SRX4417540	-0.00380476	-0.00403953	0.0188377	3.13508
E2F7.IMR-90.SRX180825	-0.00113305	0.010363	0.0144617	3.13491
RBM25.Hep_G2.SRX4708036	0.00204697	0.0133659	0.0189478	3.134
RAD21.DKO.SRX5880871	0.00133788	0.00977233	0.0206925	3.1339
BRD7.EOL-1.SRX3927289	-0.000308046	0.0103572	0.0187385	3.12925
EN1.MCF-7.SRX4815184	0.000727326	-0.00465983	-0.0249568	3.12796
ESR1.ZR-75-1.SRX371471	-0.00142523	-0.00391225	-0.0351509	3.12572
CTCF.Ca_Ski.SRX7498502	0.00119015	0.00537425	-0.037469	3.12333
CEBPB.K-562.SRX150578	-0.00147895	-0.0144235	-0.0173107	3.12241
CTCF.GP5d.SRX360568	-0.00326445	-0.0141827	-0.00956579	3.11999
ETS1.hESC_derived_cardiac_cells.SRX5705800	-0.00100624	-0.013171	-0.00577251	3.11939
BCL11B.Thymus.SRX1968076	0.00170603	0.0107536	0.0105549	3.11449
CEBPB.hESC_H1.SRX150375	0.00137796	0.00757998	0.025665	3.11391
BRD4.CD4-Positive_T-Lymphocytes.SRX198033	-0.000833501	-0.00881794	-0.0264726	3.11365
SREBF2.Macrophages.SRX5624369	0.00286626	0.0149177	0.0232439	3.10966
KDM2B.HS-SY-II.SRX3542480	0.00312595	-0.00399899	0.018233	3.10876
YAP1.SF268.SRX716555	-0.000442979	-0.00756215	-0.0249206	3.10677
E2F1.HeLa.SRX150563	-0.00114624	-0.0112927	-0.021217	3.10028
IRF4.CAR-T_cells.SRX6800707	-0.000712487	0.00817844	0.0250591	3.09678
MYC.GP5d.SRX360590	0.00227171	0.00216803	-0.0287188	3.09525
HOXB8.K-562.SRX4882227	-0.00082038	-0.0106877	-0.0120956	3.09484
FOXA1.T-47D.SRX6896407	0.00092263	0.0113405	0.0222655	3.09373
STAT3.HCC70.SRX8520795	0.000190243	-0.00565957	0.0279027	3.09239
CDK12.Jurkat.SRX1144285	0.00247507	0.010983	0.0120923	3.08898
ESR1.MCF-7.SRX4451198	-0.00191432	-0.0182557	-0.00955399	3.08853
BRD3.hESC_H1.SRX5385027	-0.000860551	0.00294959	-0.0259879	3.08814
MYC.CD4-Positive_T-Lymphocytes.SRX4345364	0.00133615	0.00292009	-0.0283761	3.0856
CTCF.Multiple_Myeloma.SRX5883950	0.00172092	0.0128388	0.0246173	3.08462
MYC.293.SRX210718	-0.00166922	-0.0119245	-0.0195733	3.07928
BRD9.Mel270.SRX5212370	0.000588217	-0.00729639	-0.0175574	3.07897
SSRP1.HT-1080.SRX3436562	-0.00171696	-0.00545833	-0.0205988	3.07778
ZMYND8.293.SRX2178947	-0.00281597	0.00530099	0.0150743	3.07698
ONECUT2.22Rv1.SRX2731587	0.001626	0.00174517	0.0287842	3.07689
NELFE.HCT_116.SRX6066510	-0.00193917	-0.0039647	-0.0261433	3.0744
U2AF2.Hep_G2.SRX4708019	-0.00127537	0.00724766	0.0195715	3.06935
ZMYND8.293.SRX1782978	0.000224694	0.0114565	0.0136814	3.06715
RAD21.iSLK.SRX6916366	0.00267936	0.0177396	0.00775548	3.06669
FOXA1.ZR-75-1.SRX1161191	0.000184033	-0.0023196	-0.0362988	3.06634
SUMO2.K-562.SRX895420	-0.000471865	-0.0143784	-0.0241927	3.06192
DDX21.A-375.SRX8257415	0.00374903	-0.000715931	0.0201035	3.06144
ESR1.MCF-7.SRX968966	0.00126242	0.00201629	0.0292474	3.0614
RELA.GM19099.SRX017872	0.00359767	-0.00165912	-0.0261341	3.05711
SFPQ.MCF-7.SRX593748	0.00115715	-0.00387533	0.0191686	3.05653
PAX8.Caki-1.ERX3266645	0.000330356	-0.00936683	-0.0143847	3.0559
RAD21.hESC_H9.SRX3288556	-0.00235762	0.00474352	-0.0363176	3.053
SRF.HEL.SRX3837518	-0.00200351	-0.00346676	0.0204509	3.05223
ARNT.786-O.SRX968414	-0.00259899	-0.0063299	-0.0213876	3.05102
ZBTB7A.VCaP.SRX5076290	0.00321558	-0.000732378	-0.0290484	3.04799
YY1.Hep_G2.SRX4708115	-0.00260758	-0.0232958	-0.0115175	3.0478
ARID5B.Jurkat.SRX2730808	-0.00287449	-0.00880118	-0.0107496	3.04447
IKZF1.Pre-B_ALL_.SRX625679	-0.00213502	0.000141399	-0.0342778	3.04372
ZBTB17.U2OS.SRX351403	-0.000158895	-0.00922535	-0.016974	3.04204
APOBEC3B.MCF-7.SRX523396	-0.000327381	0.0105619	0.016533	3.0413
TAF1.Hep_G2.SRX100412	-0.00190275	-0.0150901	-0.0324432	3.03555
SMARCA4.MCF-7.SRX5089413	-0.00256696	0.00670532	0.0169738	3.0352
BRD3.THP-1.SRX6913043	0.000941024	0.00910818	0.0172913	3.0345
RUNX1.Acute_myeloid_leukemia.SRX3789539	-0.00185327	-0.00415169	-0.0305923	3.03366
SMARCA4.Hep_G2.SRX3089110	-0.000559475	-0.00999647	-0.0145413	3.02704
RELA.HAEC.SRX7054624	0.000289027	0.0148211	0.0148684	3.02681
PAX5.RAJI.SRX243761	0.00239867	0.00736145	0.0145172	3.02585
STAT1.Monocytes-CD14+.SRX212649	0.0034293	0.0131308	0.0215484	3.02246
SMARCA4.NGP.SRX6483132	-0.000481003	-0.00954116	-0.0227587	3.01919
NR4A1.Kasumi-1.SRX1653203	0.000166357	-0.00314011	-0.0295838	3.01849
ESR1.MCF-7.SRX1469951	-8.46316e-05	0.0132067	0.0282467	3.01837
PGR.Breast_cancer.SRX3229192	0.00288285	0.00448126	0.0179544	3.01735
FOXL2.HGrC1.SRX6957397	0.000706853	-0.00521015	-0.023766	3.01624
SUPT5H.HeLa.SRX2510820	-0.0012542	-0.00233001	-0.0289411	3.01218
ERG.Acute_myeloid_leukemia.SRX026648	-0.00146394	-0.00683455	-0.0175238	3.01196
KDM5B.TAMR.SRX3285598	-0.00209079	-0.00784439	-0.0229208	3.01018
TP53.Saos-2.SRX016980	-0.000380076	-0.0163303	-0.00585144	3.00742
SPI1.Dendritic_Cells.SRX5574362	-0.00139202	-0.00765039	-0.0270822	3.00584
MXI1.hESC_H1.SRX150373	-0.000248973	0.00474771	0.0284729	3.00536
MYC.MCF_10A.SRX2944449	0.00205066	0.00894474	0.0258012	3.0038
RELA.HeLa.SRX027915	0.00101995	0.00412351	0.0295249	2.99697
HDAC1.K-562.SRX7135367	0.000552273	-0.0110152	-0.0237431	2.99631
FOXA1.MCF-7.SRX1447316	0.00217604	0.0113273	0.0224607	2.99358
ERCC3.HT-1080.SRX246953	0.00108737	0.0126168	0.0151186	2.99206
PGR.T-47D.SRX1012623	-0.00287755	0.00967708	0.0248603	2.98847
AFF4.HeLa.SRX573034	0.00306547	-0.00809465	-0.0129174	2.98821
SMARCA4.MCF-7.SRX5089414	0.00117578	-0.00783607	0.0172275	2.9873
CHD1.hESC_H1.SRX116454	-0.0019791	-0.010384	-0.0120425	2.98361
OTX2.D283_Med.SRX2769830	0.00278877	0.00727389	0.0187779	2.98239
SUMO2.293.SRX316368	-0.000134464	0.00451798	0.0267613	2.98014
PGR.MCF-7.SRX1012653	0.00485037	0.00708849	-0.0149873	2.97951
TFAP2C.MCF-7.SRX673728	-0.00189919	0.0107508	0.0143838	2.97909
EGR1.Macrophages.SRX7902979	-0.00179647	-0.00604818	-0.027816	2.97852
ATF3.HCT_116.SRX1384029	0.000900738	0.00295253	0.0299023	2.97835
KMT2A.SEM.SRX2281249	0.00332418	0.005845	0.0281242	2.97721
CXXC1.SEM.SRX1424886	-0.00166167	-0.0187728	-0.0215079	2.97559
ESR1.SK-OV-3.SRX4240291	0.00317096	0.00791277	0.0269334	2.97471
ZKSCAN1.HeLa.SRX150442	-0.00116444	-0.00795352	-0.0167033	2.97324
SMARCA4.Hep_G2.SRX3426557	-0.00168226	0.00284331	0.0195863	2.97281
STAT3.MCF_10A.SRX4192887	0.00221693	-0.0146841	-0.01173	2.96803
ESR1.Breast_cancer_cells.SRX2897203	-0.000146285	-0.00867112	-0.0183301	2.9659
ESR1.MCF-7.SRX2912065	-0.00116973	-0.0018955	-0.0264328	2.95971
ETS1.CD4-Positive_T-Lymphocytes.SRX212440	-0.000969337	0.00454152	0.025729	2.95787
KMT2D.HCT_116.SRX360376	0.000168954	-0.0121478	-0.0115535	2.95493
ESR1.MCF-7.SRX7427510	7.03175e-05	0.00680587	0.0245057	2.9543
GATA3.MDA-MB-231.SRX1156479	0.00573567	0.00418394	0.0212222	2.9517
EP300.C4-2.SRX481457	-0.000664531	0.00728354	0.0223597	2.95123
MGA.A549.SRX5725261	0.000155052	-0.00948945	-0.0242658	2.94798
MED1.MOLM-14.SRX5242457	-0.000828957	-0.000444999	-0.0306352	2.94748
ESR1.Endometrium_cancer.SRX4116059	-0.000106337	0.0155129	0.00343737	2.94474
NR3C1.A549.SRX100416	-0.00083251	-0.00649796	-0.0264813	2.94395
BHLHE40.Hep_G2.SRX100528	-0.00284274	-0.0111711	-0.00850167	2.94067
ESR1.MCF-7.SRX4451208	-0.00116149	-0.0040034	-0.0259252	2.93953
CTCF.Lymphoblastoid_cell_line.SRX4288471	-0.00259937	-0.018863	-0.00337756	2.93782
SUPT5H.U2OS.SRX5062485	0.00374982	-0.00744206	-0.010038	2.93537
SMARCA4.MCF-7.SRX5089418	-0.00103286	0.0027837	0.0249083	2.93529
MED1.UCSD-AML1.SRX8807158	0.00239752	-0.00588626	0.0146302	2.93503
BRD9.HeLa.SRX4928877	0.000481993	-0.00243697	-0.0236194	2.93286
RAD21.MCF-7.SRX6828396	0.00177944	0.0123269	0.0248836	2.93261
CPSF3L.HL-60.SRX3345951	0.00201643	0.00998589	0.0282718	2.93053
SMARCA4.TTC1240.SRX5234504	0.00134816	0.0149092	0.0144131	2.9293
E2F7.LoVo.ERX157273	-0.00458434	-0.0115602	-0.00542814	2.92433
DCP1A.SH-EP.SRX5025678	-0.00091581	0.00301507	0.0221728	2.9242
MAX.Unclassified.SRX4220404	0.0020132	-0.0069095	-0.0156824	2.92305
AR.Myofibroblasts.SRX2388757	-0.00363553	-0.00484909	-0.0160948	2.9215
MAZ.GM12878.SRX150363	-0.00246103	-0.0114613	-0.0223351	2.92137
HOXB13.VCaP.SRX2642373	0.000633372	0.012342	0.0172429	2.91644
BRD4.MCF-7.SRX490430	0.0012349	0.0148015	0.00651924	2.91612
CEBPB.Epididymis.SRX3584203	-0.000749879	0.00922754	0.025574	2.91584
ARNTL.U2OS.SRX1034771	0.000280418	-0.00566262	0.0214406	2.91564
MEF2A.SK-N-SH.SRX190290	0.00216271	0.0122758	0.00735301	2.91475
CHD4.Glioblastoma.SRX377963	-0.00135954	-0.0087509	0.0115647	2.91432
BRD4.P493-6.SRX204408	0.00172423	0.0139915	0.0106659	2.9137
XBP1.Hs_578T.SRX384491	-0.00122799	-0.00560411	-0.025422	2.91294
FOS.Myometrium.SRX5514010	0.000777876	0.00839789	0.0197199	2.91269
CDK9.A-375.SRX535453	0.00126415	0.00029273	0.0288623	2.91044
FOXA2.CFPAC-1.SRX5504126	0.00341563	0.00442914	-0.0311424	2.90842
MYC.LNCAP.SRX3881552	0.00345321	-0.000842823	0.0269714	2.90799
FOXM1.293.SRX668340	-0.000437141	0.0133737	0.0127119	2.90485
FLI1.TSU-1621MT.SRX682380	0.0021975	0.0120808	0.00731844	2.9036
LMNA.GM07492.SRX6582170	-0.0002327	0.0112085	0.0105928	2.90272
BRD3.Acute_myeloid_leukemia.SRX4781491	-0.00155844	-0.00577842	0.0149249	2.90212
HMGN1.CD4-Positive_T-Lymphocytes.SRX032595	0.00435861	0.000531391	-0.0180049	2.90122
BRD4.NCI-H1963.SRX7701215	0.00186475	-0.00577463	0.0226627	2.9
SMARCA4.Neural_progenitor_cells.SRX5716470	-0.00156079	0.00792499	0.0146105	2.8996
RAD21.T-47D.SRX4792909	-0.00162462	0.00416907	0.023297	2.89767
NR3C1.HASM2.SRX2609667	-0.00212355	-0.00680664	-0.0204207	2.89723
ESR1.FULR.SRX3285599	0.00272919	-0.00566748	-0.0192419	2.89541
DDIT3.402-91.SRX3751778	-0.000160903	0.00044511	0.0330737	2.89419
MEF2A.GM12878.SRX100556	0.00277439	0.0067995	0.0181488	2.89332
FOXA1.MCF-7.SRX3923519	0.000562402	0.0109409	0.0310901	2.8912
TRIM28.293.SRX065547	-0.00238821	-0.00723393	-0.0178855	2.88783
KDM1A.PC-3.SRX527430	-6.38652e-05	-0.00674659	-0.0267589	2.88773
MYC.MDA-MB-231.SRX2585780	0.00108908	-0.00751019	-0.0237176	2.88744
FOXA1.MCF-7.SRX3923514	-0.00302177	-0.0171069	-0.013689	2.88456
BRD9.TTC-1240.SRX3927314	-0.00156143	0.000285853	-0.0266887	2.8842
PML.MR4.SRX014775	-0.00339192	-0.0114745	0.00533154	2.88243
MED1.HCT_116.SRX4937337	0.000618618	-0.00307645	-0.0292295	2.8811
GATA2.SKH1.SRX2574236	-0.00199145	0.00468224	-0.0187385	2.87605
ESR1.MCF-7.SRX5287698	-0.000104258	-0.00527793	-0.0380268	2.8759
IKZF3.GM12878.SRX3146108	0.00142978	0.00755352	0.0197343	2.8758
CTCF.GP5d.SRX360582	0.0022945	0.00893131	0.0197077	2.87109
HOXB13.Prostate.SRX8406545	0.00180973	-0.00431688	-0.0221934	2.87023
APC.HCT_116.SRX2850860	-0.000696467	-0.00817889	-0.0204873	2.86964
TFAP4.SNU-1750.SRX1892834	-0.00194607	0.00193207	0.028159	2.86732
ESR1.MCF-7.SRX7427512	0.000417088	0.00283435	0.0321691	2.86731
KMT2D.Small_cell_ovary_carcinoma.SRX5068577	0.000273832	-0.00898328	0.0155487	2.86687
AR.Prostate.SRX8406420	0.00120009	0.011558	0.0132742	2.86192
EP300.iPS_cells.SRX2671820	-0.0016331	-0.0100559	-0.0111981	2.86162
STAT3.SU-DHL-6.SRX347428	-0.000175648	-0.00962601	-0.0282831	2.85992
BRD4.HCT-15.SRX1272794	-0.00117593	0.0104952	0.0145616	2.85889
HNF1B.PANC-1.SRX5504130	6.15808e-05	-0.00968101	-0.0248458	2.85866
ATOH1.MKL-1.SRX5394928	-0.00152491	0.000905692	0.0218111	2.85795
NR2F2.Endometrial_stromal_cells.SRX372174	0.00136635	0.00781537	0.01433	2.85786
FOXA1.Prostatic_Neoplasms,_Castration-Resistant.SRX8406528	0.00642326	0.00832257	-0.0043626	2.85749
ESR1.Breast_cancer.SRX3229136	-0.00185419	-0.00949105	-0.0226572	2.85391
CTCF.293.SRX1353403	-0.00247923	-0.00261138	0.0333966	2.8513
IKZF1.NALM-6.SRX235030	0.00175904	-0.00469238	-0.019158	2.85073
KMT2A.293.SRX2323890	-0.00131882	0.0102448	0.0123955	2.84948
FOS.K-562.SRX150435	0.00560802	0.0122242	0.0542422	2.84803
MED1.iPS_derived_cardiac_cells.SRX2023757	-0.00336847	0.0124754	-0.00592076	2.84732
RAD21.THP-1.SRX4001825	0.00130873	-0.00870012	0.0228866	2.84544
SRSF4.Hep_G2.SRX4708015	-0.000952469	0.00377925	0.021012	2.84511
ESR1.MCF-7.SRX330067	-0.00312283	-0.0114605	-0.0145544	2.84067
STAT3.OCI-LY-3.SRX347423	-0.000564033	-0.00399037	-0.0254246	2.84054
MYOD1.Rhabdomyosarcoma.SRX1998421	0.000598582	0.0122608	0.0181954	2.83957
HAND2.CLB-Ga.SRX2911578	-0.000616513	0.00345457	0.0198784	2.8386
BRD4.SUM_1315M02.SRX1131555	0.00152935	-0.00643353	-0.0173359	2.83336
SRSF1.K-562.SRX4708061	-0.00322846	-0.0124775	0.0017927	2.8307
CDK6.KB.SRX378797	0.00156547	0.00884706	0.013189	2.82941
MYC.P493-6.SRX672285	-0.00144101	-0.00865421	-0.0202674	2.82723
AR.LNCAP.SRX5577154	0.000570764	0.00503969	0.0218956	2.82702
CEBPB.GM12878.SRX190306	1.65002e-05	0.00777803	0.0209802	2.8256
STAT3.MCF_10A.SRX150536	-0.000554938	-0.00764863	-0.0233562	2.82486
EP300.MCF-7.SRX176883	-9.96332e-05	-0.00542135	-0.0257382	2.82189
JUN.HeLa.SRX150421	-0.00210676	-0.00405734	-0.0227342	2.8207
NCAPG.MCF-7.SRX730437	0.000801648	0.00650109	0.0225063	2.81853
CEBPA.THP-1.SRX5141100	0.00252522	0.0125702	0.00938978	2.81483
SS18.Aska.SRX3468006	0.00392477	0.00464184	-0.0129773	2.81122
SPI1.Lymphoblastoid_cell_line.ERX3216970	-0.000806881	-0.0065588	-0.0277532	2.81101
GATA3.MDA-MB-231.SRX1156477	-0.00205122	-0.00690688	-0.0266668	2.80981
ERG.Acute_myeloid_leukemia.SRX026642	-0.0024042	-0.00889896	0.0108656	2.80847
ESR1.Breast_cancer.SRX3229144	-0.00260387	0.00525779	-0.0152967	2.80505
ETS1.PANC-1.SRX644410	-0.00171361	0.00344351	-0.0213013	2.79971
SMARCA4.MCF-7.SRX5089422	-0.00141963	0.00118424	-0.0253427	2.79683
HDAC1.MCF-7.SRX5089497	-0.00180578	0.00830417	0.0224355	2.79632
NR3C1.BEAS-2B.SRX5289962	0.00205337	0.0116606	0.0318563	2.79302
SUMO2.VCaP.SRX1079392	0.0016748	0.0106686	0.0137704	2.79228
SMARCA4.Endometrial_epithelial_cells.SRX5195733	-0.00129618	0.00763438	0.0145682	2.79174
MED12.CD34_Hematopoietic_stem_cells.SRX1477666	-0.000392378	-0.0090144	-0.0157019	2.79133
NFATC2.CD4-Positive_T-Lymphocytes.SRX4345359	0.00166487	0.00266361	-0.0163746	2.78938
KMT2B.THP-1.SRX3824044	0.000239059	0.00501054	0.0242986	2.78764
PAX8.769-P.ERX3266635	0.00171578	0.00171788	0.0208025	2.78679
RELA.BJAB.SRX4401064	0.000811956	-0.00485605	0.0228638	2.78677
BRD4.Fibroblasts.SRX1878944	0.000502655	-0.00671191	-0.0191209	2.78657
JUND.GP5d.SRX360588	0.0014418	0.0108705	0.0102603	2.78638
ESR1.Breast_cancer.SRX3229149	0.000714211	-0.00625449	-0.023033	2.7859
ELK1.hESC_H1.ERX223315	0.0033864	-0.00961704	0.00789105	2.78273
RAD21.T-47D.SRX4792910	-0.00277011	-0.000318406	-0.0251079	2.78085
MED12.CD34_Hematopoietic_stem_cells.SRX1477664	-0.00213809	-0.00546659	0.0162238	2.77995
DEK.U-937.SRX685530	-0.000187382	0.00726427	0.0179848	2.77952
SMARCB1.TTC1240.SRX5234502	0.000328	0.0128531	0.00842463	2.77821
TAF1.K-562.SRX100476	-0.000102115	-0.0129972	-0.0310121	2.77776
STAT1.Monocytes-CD14+.SRX212652	0.00226974	0.0116913	0.019161	2.77584
NR1H3.HT-29.SRX1538760	-0.000466327	-0.00695494	-0.0244223	2.77553
GTF2I.iPS_cells.SRX753138	0.00205426	-0.000511986	-0.0194371	2.77437
NR3C1.ECC-1.SRX100509	-0.00370331	-0.00320696	-0.0181374	2.77319
SPI1.THP-1.SRX5141099	5.17677e-05	-0.0116551	-0.0169105	2.7724
STAT3.MDA-MB-157.SRX2020839	0.00483477	0.00554685	0.0120451	2.7699
REST.SK-N-SH.SRX190191	0.00162242	0.00784841	0.0188106	2.76968
SP1.HCT_116.SRX113706	0.000703003	0.00965063	0.01758	2.76579
E2F1.Wharton_Jelly.SRX1548208	0.000353178	-0.00238086	-0.0324157	2.76411
MAZ.T778.SRX695951	-0.000163982	-0.0138176	-0.0158317	2.76394
RUNX1.SKNO-1.SRX063913	-0.00185383	-0.0055299	-0.0297798	2.76358
MYOD1.Myotube.SRX341011	-0.00133263	0.00722317	0.0195445	2.76254
IRF4.GM12878.SRX100435	0.000958335	0.0114664	0.0144431	2.76242
ETV1.A-375.SRX1721488	0.00149212	0.00203586	0.0283933	2.75901
SMARCA4.MCF-7.SRX5089517	-0.00180969	-0.00786651	0.0123053	2.75705
EP300.697.SRX6909699	-0.00133005	-0.00311659	0.0227727	2.75515
E2F1.HeLa.SRX150446	-0.00122778	-0.0119797	-0.0179338	2.75268
BRD4.VCaP.SRX471874	-0.000156199	0.00121112	-0.0282019	2.7519
BRD4.SEM.SRX1873449	0.00170666	0.00631445	0.0217418	2.75158
BRD3.K-562.SRX7135366	-0.00131063	-0.0163662	0.00218541	2.75096
FOXA1.MCF-7.SRX176863	-0.000198957	-0.0116032	-0.0224031	2.75068
GRHL2.Tracheal_epithelial_cells.SRX268452	-0.00269129	-0.0107802	-0.0142506	2.75013
FOXA2.Ker-CT.SRX2368889	0.00196951	0.00622189	0.0253531	2.74854
BRD4.CD4-Positive_T-Lymphocytes.SRX103445	0.00226573	0.000464888	0.0238554	2.74604
MYC.Hep_G2.SRX080145	-0.000388623	0.00967656	0.017361	2.74425
OTX2.D341_Med.SRX2436037	-0.00032158	0.00223593	0.0323659	2.74344
BATF.GM12878.SRX100583	-0.000716366	-0.00851749	0.0155847	2.73854
CTBP1.SK-OV-3.SRX4240294	0.000919824	-0.0103163	-0.00909927	2.73585
NFKB1.L-1236.SRX790969	0.000627438	0.0120866	0.011272	2.73554
CTCF.IMR-5.SRX3145148	0.00161488	0.00636524	0.0320664	2.7345
STAT3.HCC70.SRX2020842	0.0013422	0.00998989	0.0148441	2.7297
TRIM24.LNCAP.SRX1041841	0.00187757	0.00496738	0.0206777	2.72568
MAFF.K-562.SRX150599	0.000544925	-0.00454431	-0.024894	2.72457
HDAC2.K-562.SRX100516	-0.00115683	-0.0104017	0.00939302	2.72285
MYC.MIA_Paca-2.SRX7572101	0.00243839	-0.00264435	-0.0266841	2.72003
FOSL1.BT-549.SRX268298	0.000877102	-0.00577518	-0.018329	2.71988
VDR.Kidney_Cortex.SRX5661981	0.000821651	0.0100021	0.0153006	2.71835
ZEB1.MIA_Paca-2.SRX2245437	-0.00223897	-0.00353355	0.0183658	2.71805
USF2.Erythroid_Cells.SRX1042050	-0.00152623	-0.00713934	-0.016162	2.71735
ESR1.Tumour_tissues.SRX371430	-0.000160011	-0.00760721	-0.0158509	2.7163
SS18.SYO-1.SRX3927307	0.00222721	0.00815601	0.01768	2.71419
SCML2.K-562.SRX149714	-0.00429979	0.00557668	-0.0125863	2.71403
NR2F2.K-562.SRX190238	-0.00220137	-0.00909044	-0.0145587	2.71286
EGR1.Endometrial_stromal_cells.SRX7223095	0.0013175	-0.00727554	-0.015165	2.71232
LMNA.BJ-5ta.SRX3962742	4.83409e-05	0.00724838	0.0233576	2.71172
RELA.BJAB.SRX4401061	-7.11229e-05	-0.000237874	-0.0295644	2.71125
BHLHE40.A549.SRX150519	-0.00140203	-0.00281226	0.0258124	2.71072
HOXB13.LNCAP.SRX5604675	-0.000856428	0.00357981	-0.0191013	2.7102
RB1.MCF-7.SRX2793578	-0.00315546	-0.00690591	0.0154752	2.7094
RCOR1.K-562.SRX150518	-0.00191157	-0.00775371	-0.0181814	2.70769
SPI1.CTV-1.SRX5574447	-0.00115455	-0.0132042	-0.00898937	2.70663
CTCF.Embryonic_Stem_Cells.SRX1053373	-0.00229651	-0.00753372	-0.0279453	2.70321
FOXA1.MDA-MB-453.SRX250093	-0.000855024	-0.00928961	-0.0262348	2.70169
ESR1.MCF-7.SRX2912049	-0.00247669	-0.00888484	0.0101508	2.70146
SP1.hESC_HUES64.SRX702112	-0.00266353	-0.00918002	-0.00972223	2.69889
SRF.Hep_G2.SRX100547	-0.00055618	-0.00633814	-0.0226517	2.69717
HDAC1.K-562.SRX7135364	0.000815651	0.00769512	0.016478	2.69364
MLLT1.MV-4-11.SRX1813527	-0.000309256	0.00104767	0.0243127	2.69242
KLF5.BICR_31.SRX2254535	-0.000589765	0.00337249	-0.0223246	2.69159
BRD4.RT-112.SRX2267462	-6.56122e-05	-0.00667283	-0.0292338	2.69118
NELFA.HeLa.SRX387509	-0.000980804	-0.0023793	-0.0243071	2.69072
ESR1.MCF-7.SRX2943585	0.00221822	0.0075561	0.0261489	2.68812
RXRA.UPR9.SRX014784	0.00150982	-0.00301588	-0.0201726	2.68725
ZIC2.BCBL1.SRX3082734	0.00163367	-0.00731179	-0.0178803	2.68558
BRD4.MDA-MB-231.SRX7865932	0.000360664	-0.00863067	-0.0188475	2.68476
FOXA1.T-47D.SRX5323826	-0.00290918	-0.00508355	-0.0283586	2.68467
TAF1.MCF-7.SRX190267	-0.0014258	-0.0104352	-0.0193978	2.68344
ESR1.Ishikawa.SRX7944504	-0.00164452	-0.00932647	-0.0162326	2.68211
TRIM28.hESC_H1.SRX4171357	-0.000617182	-0.00298459	0.0206188	2.67981
ATF2.Macrophages.SRX1733648	0.00108654	0.00358277	0.0304558	2.6769
MYOCD.A549.SRX5598318	0.00335443	0.00576951	0.0158493	2.67511
YY1.HuH-7.SRX2708828	0.000917452	-0.0120606	0.0063754	2.67373
NR1H3.HT-29.SRX1538762	0.00136401	-0.00213584	0.0278083	2.67233
HNRNPK.K-562.SRX4708070	0.00148893	0.00438884	0.0195545	2.6711
PGR.T-47D.SRX1012618	-0.00105483	0.00577823	0.0336005	2.67075
FOXA1.Prostate.SRX8406482	-0.000857331	-0.00426312	-0.0202002	2.67042
TLE3.SUM_149PT.SRX4815194	0.00240621	0.00778618	0.0107713	2.66951
KMT2A.Cord_blood_mononuclear.SRX2281258	0.0020531	0.00841705	0.0269056	2.66749
EP300.MCF-7.SRX1012643	-0.00274475	-0.00351641	-0.0236892	2.66745
SMARCA4.hESC_H9.SRX027488	-0.00232488	-0.0136395	0.000495627	2.66195
RFX5.SK-N-SH.SRX186634	-0.00150898	-0.00616343	-0.0222775	2.66049
KDM1A.hESC_derived_pancreatic_cells.SRX3271002	-0.00268101	-0.0101341	-0.0189736	2.66023
TCF7L2.CD34_Hematopoietic_stem_cells.SRX097074	0.00365244	-0.00411415	-0.0245929	2.66003
INTS13.HL-60.SRX3345953	-0.00193932	-0.00997264	-0.0223259	2.65985
TBP.iPS_cells.SRX8432586	0.00267221	-9.01211e-05	0.0357711	2.65348
APC.HCT_116.SRX2850858	-0.00251219	-0.0031934	-0.0194111	2.65326
EP300.293.SRX367321	-0.00284618	-0.00918615	0.00235459	2.65254
ESR1.MCF-7.SRX1012629	0.00149687	0.0107725	0.0197839	2.65151
SUPT5H.293.SRX6435390	-0.000886993	-0.00568952	-0.0248666	2.65121
BCL6.OCI-LY1.SRX3461645	0.000510424	0.00875661	0.0161624	2.64992
ETS1.K-562.SRX100487	-0.000724799	-0.0130016	-0.0162831	2.64869
NELFE.HeLa.SRX6102135	0.00401005	0.00729735	0.0290681	2.64847
INTS13.Monocytes.SRX3345973	-0.00134714	-0.0156669	2.45547e-05	2.64824
ZNF83.LoVo.SRX360062	0.000624331	-0.0115042	-0.0129258	2.64761
ZNF263.K-562.SRX150611	0.00183831	-0.00570659	-0.0103727	2.64562
PPARG.Adipose_stromal_cell.SRX019520	-0.00421327	-0.0052259	-0.0127521	2.64492
RAD21.HCT_116.SRX6384758	-0.000639243	-0.00785503	-0.0195148	2.64415
RAD21.HCT_116.SRX2064716	0.00196194	0.00739246	0.0235382	2.64093
HOXB13.Prostate.SRX8406308	0.000496394	-0.00162952	0.0252064	2.63965
MYC.293.SRX3422688	0.00143445	-0.000849382	-0.0222374	2.6393
CTCF.hESC_derived_cardiac_cells.SRX4377131	0.00296761	0.0102665	0.0279535	2.63904
AFF4.HeLa.SRX573033	-0.00227675	-0.00210222	-0.0199562	2.63856
BRD2.VCaP.SRX471868	0.00325128	-0.00666983	0.0117653	2.63662
BRD4.MOLM-14.SRX1287858	-0.000351696	-0.00747173	-0.0181665	2.63501
ELL2.NCI-H2171.SRX3873714	-0.00199393	-0.00550065	-0.0154736	2.63495
EP300.C4-2.SRX481467	-0.00115011	0.00938927	0.0136348	2.63389
TP53BP1.hESC_H9.SRX4727910	0.000284082	-0.00735777	-0.0198937	2.63317
CDK8.Uterin_leiomyoma.SRX5514033	-0.000657424	-0.00633104	-0.0204801	2.63215
KMT2A.293.SRX4931268	0.00189313	0.0088593	0.0117478	2.63179
EGR1.Monocytes.SRX7031583	0.00386905	0.00103962	-0.0231214	2.63017
ERG.RWPE-1.SRX4059543	0.000895869	0.00640644	0.0237722	2.62849
FOXA1.T-47D.SRX2871347	0.00131932	-0.00960068	-0.0215911	2.62541
YY1.K-562.SRX100515	-0.00186377	-0.00673881	-0.027485	2.62438
MGA.A549.SRX3829962	0.000421707	-0.0129166	0.0103006	2.62348
HOXC9.BE(2)-C.SRX111320	0.00354834	0.00590442	0.0115504	2.6233
YAP1.H2052.SRX757326	0.00417856	0.0086136	0.00821489	2.62023
JUND.SK-N-SH.SRX186637	0.00175417	0.0101801	0.0138145	2.61776
CEBPB.Epididymis.SRX3584200	0.000603778	0.00269528	0.0346929	2.61632
POU5F1.BJ.SRX2431535	0.000891381	-0.00170445	-0.0233997	2.61533
KDM1A.hESC_derived_pancreatic_cells.SRX3271003	-0.00338735	-0.012644	-0.00977959	2.61493
TFAP2A.hESC_derived_trophoblast_cells.SRX3292075	-0.000999694	-0.0097374	0.00920413	2.61377
FOXA1.LNCAP.SRX1033285	0.0021406	-0.00735986	-0.0180451	2.61254
ZBTB7A.K-562.SRX3161003	-0.00217898	-0.00415341	-0.0266896	2.61195
FOXA1.LNCAP.SRX6878605	-0.00309777	-0.00596414	-0.015368	2.61172
RAD21.hESC_H9.SRX3288587	-0.000854417	0.00957472	0.0218931	2.61076
ETS1.hESC_derived_cardiac_cells.SRX5705804	-0.00176488	-0.00641977	-0.0197707	2.6099
ZFX.22Rv1.SRX7805364	-0.00115736	-0.0044248	-0.0245794	2.60937
MYC.293.SRX3422689	0.00246328	0.00809632	0.0109777	2.60927
AHR.HCASMC.SRX8358262	0.00245699	0.00692968	0.013202	2.60899
BRD4.Retina.SRX2166886	-0.00174695	-0.00273373	-0.0306406	2.60838
FOXL2.HGrC1.SRX6957466	0.00314426	0.00545115	0.0190174	2.60276
ESR1.Breast_cancer.SRX3229140	-0.00133958	-0.0108318	0.00678929	2.60101
TAF7.hESC_H1.SRX100546	0.000973724	-0.00759629	0.0202397	2.59903
BRD4.A-375.SRX2267439	0.00158388	0.00813981	0.0184389	2.59863
CTCF.T-47D.SRX3800711	0.00258148	0.00864139	0.0350702	2.59671
BRD4.COLO_741.SRX1272808	-0.00137646	-0.00657199	-0.0190906	2.59606
TCF7L2.PANC-1.SRX100942	3.88898e-05	-0.00830932	-0.0170567	2.59578
AR.LNCAP.ERX2049942	0.00350467	0.00355104	0.0163017	2.59266
JUN.Hep_G2.SRX150444	-0.00230649	-0.00824764	0.014446	2.59241
TCF3.RCH-ACV.SRX2043230	0.00171261	0.0107172	0.0190324	2.59236
SUZ12.Fibroblasts.SRX3468053	0.000741257	0.00868233	0.0141049	2.59206
ESR1.Tumour_tissues.SRX371446	-0.00131053	0.00612343	0.017731	2.59144
CEBPB.HCT_116.SRX190308	0.00108571	0.0116408	0.0182195	2.59098
HIF1A.PC-3.SRX4096729	0.0018619	-0.00249524	0.021712	2.59089
AR.DU_145.SRX306506	0.00180102	0.00585453	-0.0122538	2.59049
TAF1.Kasumi-1.SRX4143074	0.000762181	-0.00201747	-0.0231354	2.5878
BRD4.VCaP.SRX471861	2.09114e-05	-0.0118673	-0.0147526	2.58688
EP300.hESC_derived_neural_crests.SRX059360	-0.00178225	-0.0108992	0.00813933	2.58334
ARNT.MCF-7.SRX6853600	-0.00109972	-0.00623873	-0.0216157	2.58005
RELA.HAEC.SRX7055007	0.00100648	-0.0080365	-0.0211496	2.57945
ZEB1.MDA-MB-231.ERX3507564	-0.00189571	0.00864929	-0.00727209	2.57903
VDR.LX2.SRX148897	-0.00021571	-0.0135765	-0.00301398	2.57854
KDM1A.OCI-LY1.SRX3461646	-0.00042905	-0.00220503	0.0216156	2.57659
CTCF.A549.SRX199868	-0.00049858	0.0158649	0.0169516	2.57614
JUND.HT-29.SRX1538803	0.00120427	-0.00452249	0.0242045	2.57613
SPI1.Lymphoblastoid_cell_line.ERX3217000	-0.000754829	-0.0121191	-0.0134685	2.57421
MITF.Melanocytes.SRX346921	-0.00191765	-0.00709402	-0.0134787	2.57331
TP53.Fibroblasts.SRX396254	-0.00099413	-0.00685809	-0.016598	2.57141
SUMO2.WI-38.SRX204164	0.000166545	-0.00706827	-0.0162952	2.5702
TET2.PBMC.SRX2963103	0.000756782	0.00647542	0.0160525	2.56633
RELA.HUVEC.SRX2207671	-0.000579612	-0.00353893	-0.0234305	2.56594
AR.LNCAP.SRX5577156	0.000183894	0.00931623	0.014335	2.56267
CTNNB1.293.ERX2722354	0.00101522	-0.00554638	-0.0166577	2.56108
BRD4.LX2.SRX612505	-8.07919e-05	0.00146922	0.0254498	2.56015
ELK4.293.SRX065548	-0.00353015	-0.00735054	-0.00931382	2.55923
KDM5D.DU_145.SRX1819612	0.00157326	-0.00410111	-0.0165576	2.55799
MEF2B.293.SRX974291	0.00238746	0.00523006	0.0160878	2.55753
FLI1.HUVEC.SRX3601960	-0.00269913	-0.0060852	-0.0196255	2.55753
MYC.HCT_116.SRX5547219	0.000463662	0.00637449	0.0196776	2.55673
RAD21.293.SRX5718163	-0.00183908	-0.00537199	-0.023065	2.55497
STAT3.OCI-LY-19.SRX347422	0.00191734	0.00960447	0.0132238	2.55391
NRIP1.MCF-7.ERX470436	0.000536857	0.00420451	-0.0271518	2.55382
MLXIP.HeLa.SRX5250531	0.000865368	0.0070589	0.0147859	2.551
BRD4.HCC1395.SRX1131550	-0.00166166	0.00389362	0.0175652	2.55068
RUNX1.ME-1.SRX5567179	0.00160287	0.00181492	0.0100609	2.54933
PYGO2.HeLa.SRX3841273	-0.000486884	-0.00545186	-0.0190529	2.54828
ESR1.MCF-7.SRX7427506	-0.000855411	0.00925271	-0.0143761	2.54543
MYOD1.Unclassified.SRX6824678	-0.000193382	0.00524662	0.0238606	2.54403
KAT2A.Acute_myeloid_leukemia.SRX5930124	0.00101472	0.000678493	0.0308944	2.5402
POU2F3.NCI-H1048.SRX4143035	-0.00310435	-0.00285267	0.0130122	2.54009
FOXA1.Ishikawa.SRX2982415	0.000125744	-0.00536654	-0.0266611	2.53813
MYC.CA46.SRX095394	-0.000575755	0.0143808	0.0073756	2.53748
RELA.HUVEC.SRX294971	0.00162639	0.00545377	0.0171477	2.53621
ELL2.HeLa.SRX573037	0.000972439	0.00807366	0.0172298	2.53288
E2F6.hESC_H1.SRX190355	0.000207406	0.0047021	-0.0231292	2.53146
KDM2B.hESC_H1.SRX3256862	9.34499e-05	-0.0101176	-0.0458022	2.52929
BRD4.K-562.SRX2841992	-0.000237799	0.00648697	0.021678	2.52874
SIN3A.HCT_116.SRX190361	0.0014993	0.0102214	0.0292587	2.52579
ZNF92.HRPEpiC.SRX668219	-0.0005706	0.0065704	0.0112018	2.52505
HIF1A.LNCAP.SRX4108918	0.0025739	1.28028e-05	0.0244546	2.52471
CTCF.Jurkat.SRX6578937	0.0019045	0.0075967	0.0328003	2.52362
TAF7.K-562.SRX100452	-0.00181012	0.00900987	0.0106197	2.52106
FLI1.A-673.SRX2913028	0.00145019	0.00619808	0.0242156	2.51988
CTCF.HeLa.DRX013200	0.00072201	0.00231084	0.0408363	2.51927
NOTCH1.CUTLL1.SRX369131	-0.00222654	-0.00147519	-0.0266714	2.51865
MYCN.Neuroblastoma.SRX1842780	-0.000854207	-0.0073826	-0.0132436	2.51722
IRF1.K-562.SRX150583	-0.00209937	0.0181525	0.00408332	2.5171
RAG2.Thymus.SRX1046558	-0.00137506	-0.0121024	-0.0206773	2.51529
FOS.K-562.SRX029087	0.00177837	0.00704445	0.0125187	2.51309
TEAD1.HCT_116.SRX3566185	-0.00177644	-0.00442789	-0.014649	2.51103
SUMO2.VCaP.SRX1079389	0.000995124	0.00868908	0.0199376	2.51057
CTCF.SEM.SRX4484978	-0.00144134	-0.00981066	-0.0201182	2.5093
STAT3.SUM_159PT.SRX8520800	0.00214507	-0.00260499	0.0197384	2.50728
RBPJ.GSC8.SRX2242954	-0.000193718	-0.00761478	-0.0189158	2.50647
CTCF.hESC_derived_cardiac_cells.SRX4377132	0.000375073	0.0129405	0.022028	2.50568
RELA.HAEC.SRX7054671	0.00121301	0.0128728	0.0168753	2.50251
MED1.Adipose-Derived_Mesenchymal_Stem_Cells.SRX751300	-0.00122541	0.00624369	0.0170688	2.5003
GABPA.hESC_H1.SRX100469	-0.000785218	0.00707315	0.0177999	2.49779
HAP1.KBM-7.SRX8570945	0.00115185	-0.00864016	-0.0269736	2.49687
RUNX1.ME-1.SRX4393711	0.00149825	0.00176011	0.0100409	2.49641
FOXA1.MCF-7.SRX371482	-0.000344136	-0.00817046	-0.0206131	2.49531
CTCF.Lymphoblastoid_cell_line.SRX356546	-0.000740127	-0.00879413	-0.0205187	2.4929
SPI1.RS4-11.SRX1127535	0.000754362	0.00453115	0.0219821	2.49088
BRD4.hESC_derived_neural_cells.SRX4417541	-0.0017578	-0.00604386	-0.0141843	2.49025
RELA.786-O.SRX3346352	-0.000584752	-0.00707404	-0.0143635	2.49006
STAT3.HCC1187.SRX8520793	0.000743273	0.0135748	-0.00470189	2.4896
PGR.T-47D.SRX1012621	-0.00224302	-0.00916184	-0.024414	2.48796
CASZ1.Rhabdomyosarcoma.SRX5341942	-0.00110204	0.00446666	0.0211311	2.48729
CTCF.Lymphoblasts.SRX8841619	-0.00351595	-0.00582707	-0.0318614	2.48719
JUND.T-47D.SRX190174	0.000821162	-0.0070886	-0.0144789	2.48549
CTCF.HAc.SRX199889	0.00232323	0.0112409	0.0236965	2.48397
CEBPB.Macrophages.SRX093190	-0.00215908	8.25565e-05	0.0225141	2.48172
ZBTB33.GM12878.SRX475797	-0.00203278	-0.00321422	-0.0282207	2.48162
NCOR1.Kasumi-1.SRX747573	0.00214807	-0.00719822	0.0126703	2.48114
PAF1.SEM.SRX1873455	-0.000547264	-0.00636206	0.01612	2.4811
ESR1.MCF-7.SRX176861	-0.0013723	-0.0145091	-0.00863825	2.48054
NELFE.MCF-7.SRX1758482	-0.00173077	0.00112293	0.0212614	2.48016
BRD4.CD4-Positive_T-Lymphocytes.SRX6913102	0.00139271	0.00885859	0.0134333	2.47999
BRD4.MV-4-11.SRX3031988	0.00113525	0.00682832	0.0318845	2.4794
SPI1.K-562.SRX1431740	-0.00315572	-0.00991082	-0.0107385	2.47872
BRD4.OCI-AML-3.ERX195059	-0.00125413	-0.0109361	-0.0127596	2.47813
CTCF.LNCAP.SRX5290903	0.00188557	0.0084508	0.0259587	2.47697
PGR.T-47D.SRX3990988	-0.000750066	-0.0170835	0.00181788	2.47598
FOXA1.Prostatic_Neoplasms,_Castration-Resistant.SRX8406529	0.0045255	0.000231489	0.0157078	2.4712
CTCF.LoVo.SRX2654818	-0.000145447	0.00779521	0.0235944	2.46912
FOS.Uterin_leiomyoma.SRX5514015	-6.68077e-05	-0.0122018	-0.00957872	2.46907
ELL2.HeLa.SRX573039	-0.00376225	-0.00824409	-0.00763903	2.46826
RBM25.Hep_G2.SRX4708107	-0.00105669	-0.00898193	-0.0214368	2.46739
BRD4.RAJI.SRX1497383	0.00132165	0.00767907	0.0116314	2.46643
CTCF.MCF-7.SRX5203292	-0.00316311	-0.00846176	0.015901	2.46467
FOXA1.Breast_cancer_cells.SRX5493761	0.000642697	-0.00150318	0.024516	2.46369
MYOD1.Rhabdomyosarcoma.SRX6824683	0.000635035	0.00816574	0.01786	2.4621
TP63.Head_and_neck_squamous_cell_carcinoma_.SRX3205374	-0.00249036	-0.00440295	-0.013831	2.45849
NEUROD1.D341_Med.SRX2436031	0.000966394	-0.00876038	-0.01879	2.45669
FOXA2.PANC-1.SRX5504128	0.0034972	0.0095713	0.00976203	2.45627
SRSF1.Hep_G2.SRX4708013	1.44337e-05	0.007789	0.0169173	2.4547
TAF1.A549.SRX190268	0.000878315	-0.0092751	-0.0220191	2.45457
NR3C1.HASM2.SRX2609665	0.00224046	-0.00417674	-0.0169933	2.45267
IRF1.K-562.SRX5646089	0.00117368	0.0112313	0.00804328	2.45257
SMARCA4.MCF-7.SRX5089525	0.00249715	-0.00226083	-0.0161642	2.45217
FOXA1.VCaP.SRX667986	0.00104677	0.00775815	0.0189439	2.45175
MAPK14.K-562.SRX4643714	-0.00237928	0.0113466	-0.000593548	2.45035
SNAI2.Keratinocytes.SRX476914	-0.00250891	0.00175847	0.0265195	2.44902
POLR2C.293.SRX5803008	-0.00242341	-0.00332203	-0.0184726	2.44854
GATA1.K-562.SRX097108	-0.00132136	-0.00462022	-0.0226624	2.44683
RREB1.Hep_G2.SRX3230398	0.00237126	0.00763972	0.0134439	2.44607
KMT2A.OCI-AML3.SRX5668140	0.00207754	0.0086515	0.0102108	2.44428
AR.Prostate.SRX8406417	-0.00167236	-0.00311823	-0.0168961	2.44025
HDAC2.RH-4.SRX4313219	-0.00235236	0.00416514	-0.0149637	2.43917
PHF8.HeLa.SRX022433	0.000317206	0.00751975	-0.0148442	2.43781
AR.Prostate_cancer.SRX502063	-0.00149734	-0.00879561	-0.0104049	2.43333
HSF1.MCF-7.SRX6858250	-0.00149089	-0.00559623	-0.0151909	2.43311
NIPBL.GP5d.SRX360591	-0.00175928	0.00200312	-0.0229155	2.43306
CTCF.hESC_derived_mesendodermal_cells.SRX701956	-0.000268064	0.00959856	-0.0243033	2.43124
SMC1A.HAP1.SRX2570615	-0.00291023	-0.0119619	0.00536295	2.43015
SMARCA4.Neural_progenitor_cells.SRX5075175	-0.00134013	0.00522319	0.0150073	2.43007
KMT2A.293.SRX4931269	0.000559327	0.0087236	0.0157071	2.4291
NR3C1.A549.SRX100403	0.00255851	0.00465973	0.016523	2.42603
ZMYM3.Hep_G2.SRX3230411	-0.00186164	-0.00569954	-0.0121032	2.42374
TCF12.Kasumi-1.SRX026635	-0.000139253	-0.00802954	-0.019444	2.42372
SMC3.K-562.SRX150390	-0.000466793	-0.0090976	-0.0217602	2.42336
KDM5B.U-937.SRX055303	0.00108338	0.00590349	0.0179795	2.42326
MYCN.NGP.SRX2550933	0.00136867	0.00811361	0.0153672	2.42312
EP300.Hep_G2.SRX150624	-0.0010959	-0.00563073	-0.0178344	2.42208
RNF2.Hs_68.SRX396584	0.000220191	0.00950138	0.0149321	2.42064
EP300.293.SRX359405	-0.00124813	-0.00789685	-0.0164648	2.41991
FOXA1.Prostatic_Neoplasms,_Castration-Resistant.SRX8406519	0.000146252	-0.00683056	-0.0164648	2.41969
ZMYND8.293.SRX2178948	9.69835e-05	0.00419524	0.0164983	2.41821
BRD4.HCC1806.SRX2194257	0.000343739	0.00976136	0.0140756	2.41517
BRD4.HCT_116.SRX1569429	0.000772562	0.00214069	0.0201717	2.41246
FOXA1.MCF-7.SRX3931093	-0.00136905	0.0105265	0.0266796	2.4123
SSRP1.HT-1080.SRX3436564	0.0038403	0.00432675	-0.00831327	2.40993
CTCF.PrEC.SRX154498	-0.000829847	0.016189	0.017084	2.40932
REST.PFSK-1.SRX100414	0.00147576	0.0030527	0.0240043	2.40844
FOXA2.Ker-CT.SRX2368888	0.00305509	0.00883419	0.0128022	2.40827
BRD4.HCT_116.SRX1272782	-0.0017973	-0.00956117	-0.00555869	2.40753
E2F6.A549.SRX190222	-8.83562e-05	-0.00890464	-0.0155705	2.40706
GATA4.A549.SRX1989717	-0.000891439	-0.00573168	-0.0149887	2.40653
HSF1.U2OS.SRX690824	-0.000986869	-0.00317727	-0.0226033	2.40615
CTCF.Lymphoma,_B-Cell.SRX092414	-0.00318711	-0.0035523	-0.0247155	2.4053
BCL11A.LK-2.ERX2696552	0.000965759	0.00394141	-0.0207702	2.40462
CDK8.SW_480.SRX398302	-0.000428081	-0.00787635	-0.0116375	2.40443
FOXA1.Prostate.SRX8406512	-0.000162914	-0.0122631	-0.00918361	2.40432
FOXP1.VCaP.SRX595673	0.00388986	0.00635344	-0.00505697	2.40381
ESR1.Breast_cancer.SRX3229128	0.000905665	-0.00891814	-0.00883024	2.40224
FOXA1.ZR-75-1.SRX1161190	-0.00327064	0.00237357	0.0211313	2.40075
TEAD4.ECC-1.SRX190341	0.00113001	0.00315281	0.0216068	2.39939
TFAP2A.MCF-7.SRX233463	0.000711824	0.000677984	0.0216426	2.39724
BRD4.NCI-N87.SRX2267453	4.64301e-05	0.00920082	0.0142166	2.39705
ESRRA.BT-474.SRX1473609	-0.000299947	0.00180238	-0.0328331	2.39531
FOXA1.LNCAP.SRX5604680	0.0010289	0.0059849	0.02083	2.39467
SMAD2.hESC_H9.SRX064480	-0.00463296	-0.00486422	-0.00724704	2.3937
POU5F1.NCCIT.SRX123445	-0.00128213	0.00219122	0.0167387	2.39241
BRD3.THP-1.SRX6913061	0.000685021	0.00220794	0.0242717	2.39198
NR2C2.WI-38.SRX268883	0.00304499	0.013281	0.0112941	2.39197
CREBBP.Keratinocytes.SRX7214024	0.000578311	0.0059021	0.0168581	2.39148
CTCF.HCM.SRX199885	-0.000537968	-0.0137144	-0.0277538	2.38874
SPI1.Macrophages.SRX5574375	-0.00286675	-0.00218473	-0.0244662	2.38512
BRPF3.RKO.SRX796084	-0.00074593	0.00789881	0.0244494	2.38483
MYOD1.Myoblasts.SRX341010	-0.00208656	-0.00714195	-0.0138101	2.38306
ELL2.HeLa.SRX573035	-0.000655245	0.00803936	0.0156049	2.38271
SRSF3.Hep_G2.SRX4708014	-0.00016734	-0.0109442	-0.00489886	2.38261
MYC.NB69.SRX6935378	0.00307041	0.00762441	0.0113674	2.38147
BRD4.HUVEC.SRX425254	0.00260477	0.00238128	0.0192765	2.38088
ESR1.FULR.SRX3285601	-0.000798288	-0.00644362	0.0179132	2.38051
RAD21.Lymphoblasts.SRX8841627	-0.000691093	-0.0105975	-0.0135386	2.38043
CTCF.Mammary_gland_ductal_carcinoma.SRX8080572	0.00159008	0.00776818	0.0170756	2.38041
CTCF.iPS_cells.SRX4174617	-0.000327249	-0.00511712	-0.023217	2.37902
CTCF.MCF-7.SRX5709754	-0.000294429	-0.00991142	-0.0181351	2.37713
CTCF.Lymphoblasts.SRX8841621	-0.00174116	-0.0120441	-0.0205959	2.37451
GATA2.K-562.SRX092303	-0.00113741	-0.0136309	0.00144577	2.37327
BCLAF1.K-562.SRX100560	-0.000520223	-0.00635133	0.0189309	2.37313
RAD21.T-47D.SRX3800732	7.82416e-05	0.0069074	0.0148639	2.37155
ESR1.MCF-7.SRX5089458	0.00162313	0.0117114	0.0153192	2.36853
CEBPA.SKH1.SRX3098189	-0.0029569	-0.00258868	-0.0158572	2.36736
JUN.Uterin_leiomyoma.SRX5514022	-0.000512123	0.00481176	0.0186406	2.3652
MYC.P493-6.SRX672284	0.000833076	0.00845678	0.017358	2.36187
CTCF.Macrophages.SRX4521398	-0.000993039	-0.0119093	-0.0277175	2.361
RUNX2.KARPAS-45.SRX8472389	0.000440763	-0.00682717	-0.0174623	2.36052
RAD21.GM12878.SRX150412	-0.0012164	0.00661748	0.0225185	2.36001
YY1.Hep_G2.SRX4708118	-0.00309701	-0.013843	0.00910873	2.35933
SUPT5H.293.SRX6435402	-0.00140638	0.00746349	-0.0104899	2.35839
EP300.hESC_derived_neural_cells.SRX027490	-0.00286572	0.00591089	0.0120518	2.35651
GATA6.YCC-3.SRX367638	0.000970403	0.00748247	0.0100016	2.35597
ESR1.Breast_cancer_cells.SRX2897208	-0.000366717	0.00863716	0.0237295	2.35593
NR2F2.MCF-7.SRX6027752	0.000162333	0.00379428	0.0203446	2.35431
BRD4.VCaP.SRX8089624	-0.00302395	-0.00822529	0.00647037	2.3543
TBP.iPS_cells.SRX8432585	-0.000968675	-0.00868783	-0.0202731	2.35223
JUN.BJ-5ta.SRX6582163	0.00082269	0.00487039	0.0205418	2.35077
ETS1.SCC-25.SRX3631511	0.000944771	-0.0044441	-0.0227779	2.34546
BRD2.SUM_149PT.SRX5824560	-0.00101023	-0.0142644	-0.0280093	2.34491
BRD4.HCC1395.SRX1131549	0.000727839	0.0115461	0.0100534	2.34419
FOS.K-562.SRX029088	0.00215915	0.00492447	0.0135519	2.34328
EBF1.B-Lymphocytes.SRX1456193	-0.000718998	-0.000769814	-0.0198633	2.34257
WDR5.K-562.SRX4170709	-0.000494424	-0.00663228	-0.0210063	2.33672
BRD4.COLO_205.SRX1272790	0.000689456	-0.000942471	0.0226865	2.33639
SIN3A.K-562.SRX100570	0.00103287	-0.0096231	-0.0135726	2.33584
BRCA1.EWS502.SRX2188678	0.000945204	0.00177697	-0.0347108	2.33497
CTCF.LoVo.SRX2654819	-0.00224763	-0.0135887	-0.00510491	2.33451
ESR1.MCF_10A.SRX643281	0.000742476	-0.0086484	-0.0139475	2.33194
KDM5B.HCC2157.SRX265432	-0.000705119	-0.00645997	-0.0176875	2.33193
EZH2.iPS_cells.SRX317590	0.00320564	0.00458848	0.014057	2.33153
FOXL2.SVOG-3e.SRX5342367	0.0006281	0.00684005	0.0233033	2.33094
GATA1.K-562.SRX186613	-0.00344445	-0.0102367	0.00211669	2.33043
NELFA.K-562.SRX3852898	-0.00100249	-0.00898855	-0.0413042	2.32923
DCP1A.HeLa.SRX128194	-0.000913757	-0.00797338	-0.012898	2.32906
JUN.CAR-T_cells.SRX6800708	0.00195965	0.00399682	0.0164487	2.32866
LARP7.HeLa.SRX2198835	-0.00364553	-0.0124756	-0.00458522	2.3281
ETS1.HEYA8.SRX3033231	-0.00099884	0.0042499	-0.0192485	2.32807
KDM1A.NCI-H526.SRX890396	-0.000462298	0.00648603	-0.0137216	2.32685
ESR1.MCF-7.SRX194575	-0.00132311	-0.00743351	-0.0135241	2.32571
CEBPA.Kasumi-1.SRX3098197	5.23682e-05	0.00639902	0.0161734	2.32485
GATA2.Endometrial_stromal_cells.SRX7767645	-0.00255274	-0.00505707	-0.00829211	2.32478
TEAD1.MCF-7.SRX3401272	-0.000957723	-0.00720305	-0.0147962	2.32383
BRCA2.hTERT-HME1.SRX6371943	-7.85526e-05	0.0137728	0.00637348	2.3238
FOXA1.LNCAP.SRX6878606	-0.00116877	-0.00175926	0.0261981	2.32375
BCL6.OCI-LY1.SRX084599	0.000146547	0.0103457	0.00836504	2.32359
YAP1.293.SRX5718140	-0.000739852	-0.00125413	-0.0195094	2.32243
ESR1.MCF-7.SRX4451217	0.000441692	0.00592646	-0.0188636	2.321
PDX1.hESC_derived_mesendodermal_cells.SRX451077	-0.00219821	-0.00633664	-0.01005	2.32074
TBP.hESC_H1.SRX5957524	0.00435168	0.00734409	0.00914412	2.3206
CTCF.293.SRX4958395	0.00191661	0.0124862	0.0240517	2.32054
EP300.NB-4.SRX080047	-0.00199966	0.00489209	0.0135311	2.31924
CTCF.T-47D.SRX4792901	0.00276622	0.00693226	0.0227968	2.31853
YY1.HuH-7.SRX2708829	0.000303107	0.00431883	0.0198491	2.31812
FOXA1.MCF-7.SRX3931056	0.00110493	-0.00513092	-0.0313736	2.31763
SPI1.Dendritic_Cells.SRX5574369	-0.000123537	0.0038024	-0.0221178	2.31663
KDM2B.hESC_H1.SRX3256875	-0.000432843	-0.0166011	-0.0381268	2.31098
RUNX1.hESC_H9.SRX6867663	-0.000385662	-0.00280651	-0.0219534	2.30905
NCAPH2.293.SRX2731518	-0.00253649	-0.0102251	-0.0256741	2.30706
BRD4.P493-6.SRX204410	0.000103778	0.0139128	0.0126488	2.30616
BRD4.VCaP.SRX8089630	-0.00131108	-0.0082916	-0.00948322	2.30598
ESR1.Ishikawa.SRX7944499	0.000545856	0.0121479	0.00835185	2.30516
CTCF.MCF-7.SRX188952	0.000956104	-0.00582494	-0.0195678	2.30316
HOXC9.BE(2)-C.SRX111321	0.00334004	-0.00759759	-0.00494448	2.30206
FOXA1.MCF-7.SRX1787653	-0.00195934	0.00345967	0.0228003	2.30074
CTCF.OVCAR-8.SRX1091821	0.000263346	0.00937796	0.0180664	2.30016
SMARCA4.MCF-7.SRX5089425	-0.000322873	0.00131055	-0.0215642	2.29995
SMAD3.SUM_159PT.SRX5757564	0.001594	0.00750121	0.0328964	2.2985
BRD3.K-562.SRX6913077	-0.000281266	-0.00832588	-0.0145035	2.29793
FOSL2.A549.SRX190204	0.00111783	-0.00646634	-0.0171831	2.29686
RELA.MCF-7.SRX968976	-0.0015703	-0.00828247	0.0083352	2.29677
NELFA.HeLa.SRX1013969	0.000631352	-0.00837794	-0.0118586	2.29108
REST.MCF-7.SRX190347	0.000241626	-0.000902502	-0.0253529	2.28923
KMT2C.MCF-7.SRX4786563	-0.000586013	-0.00804081	-0.0150306	2.28805
NCAPH2.293.SRX2731517	-0.00258669	-0.00980025	-0.0270544	2.28782
DAXX.PC-3.SRX1021631	-0.000734034	-0.0109309	0.00720279	2.28778
XBP1.LNCAP.SRX4941321	-0.00223917	0.00710877	-0.0180296	2.28754
TAF2.hESC_H1.SRX011575	-0.001412	0.00640678	0.0109029	2.28538
TFAP4.Kasumi-1.SRX259617	0.00186224	0.00638559	-0.0142763	2.28491
KLF11.Adipose-Derived_Mesenchymal_Stem_Cells.SRX660090	-0.00189616	-0.00721966	-0.0201924	2.2836
KDM5B.FULR.SRX3285608	-0.00166326	-0.00665656	0.0105739	2.28103
ERG.HAEC.SRX7054931	0.00102133	0.00520777	0.0164258	2.28077
RELA.HAEC.SRX2355085	0.000605356	0.00903876	0.0163286	2.28076
SMAD2.HUVEC.SRX6476492	0.000727258	0.00588448	-0.0125821	2.28023
PHF8.HeLa.SRX023659	0.00120774	0.00832331	0.0112835	2.27946
SMARCA4.Hep_G2.SRX3426554	-0.00133026	-0.00281586	-0.0163349	2.27798
GTF2F1.hESC_H1.SRX150660	-0.000369907	-0.00692725	-0.0154348	2.27688
FOXA1.MCF-7.SRX3923515	0.000195269	0.00579944	0.0313666	2.2752
LEO1.SEM.SRX1873456	0.000778641	-0.0112293	-0.00641695	2.27408
NCBP1.DLD-1.SRX7677739	0.0017551	-0.00413742	0.0135828	2.27384
MEN1.Erythroblasts.SRX4046307	0.00205551	0.00805036	0.0180492	2.27311
DPF2.Small_cell_ovary_carcinoma.SRX4473694	-9.04147e-05	0.00793233	0.0101706	2.2722
TET2.Jurkat.SRX2513052	0.00211677	0.00740797	0.0127056	2.27096
RUNX1.Kasumi-1.SRX858324	-0.00208575	0.00532421	0.0157833	2.27005
CTCF.293.DRX013190	-0.000932691	-0.0103943	-0.0242654	2.26864
MYC.GP5d.SRX360576	0.00103012	0.00994075	0.0101025	2.26732
OTX2.D283_Med.SRX2436059	0.00106507	0.00235637	-0.0236052	2.26672
SMC3.Neutrophils.SRX5391681	0.00249995	0.003218	-0.0145711	2.26656
CEBPB.SUM_159PT.SRX2194250	-0.000932578	0.00423196	0.023481	2.26633
FOXL2.KGN.SRX6957430	-0.00130486	0.0089433	-0.0100133	2.26622
YY1.K-562.SRX100491	-0.00134389	-0.00697355	-0.0231197	2.26484
SUMO2.VCaP.SRX1079393	-0.000978739	-0.010461	-0.0092996	2.26468
RBFOX2.K-562.SRX4708082	0.000959068	-0.00407716	0.027201	2.26386
PBX1.MCF-7-LTED.SRX180167	-0.00235707	-0.00316399	-0.0214181	2.26355
SMARCA4.TTC-1240.SRX4525854	-0.00036728	0.0018957	0.0211445	2.26296
FLI1.HUVEC.SRX3599301	0.000209771	0.00180921	-0.0245881	2.26202
TCF7L2.CD34_Hematopoietic_stem_cells.SRX097075	0.00415587	-0.00548224	-0.0147939	2.26102
KMT2D.SW_480.SRX4235878	0.00105217	0.00588635	0.0176569	2.26028
ESR1.MCF-7.SRX5323875	0.000795343	0.00891674	0.0150958	2.25944
MXI1.IMR-90.SRX186619	0.000804876	0.00520649	0.0190317	2.25878
PCGF1.hESC_H1.SRX3256864	-0.00095909	-0.00716511	-0.0213739	2.25801
FOXA1.LNCAP.SRX1280792	-0.000799953	0.00904487	0.016403	2.25367
YY1.SK-N-SH.SRX100543	-0.00131581	0.00858011	0.0173803	2.25302
STAT5B.T-Lymphocytes.SRX041293	0.0013552	0.0116091	0.00202055	2.2528
TEAD4.PC-9.SRX5887610	0.000425743	0.0096467	0.0116254	2.25262
JUND.HCASMC.SRX699738	0.000673746	0.00803046	0.0153423	2.25209
OLIG2.Prefrontal_Cortex.SRX5600893	-0.00177584	-0.0122678	-0.00862959	2.25169
EP300.HAEC.SRX5527607	-5.69841e-05	0.0147756	0.014106	2.25161
DCP1A.SH-EP.SRX5025680	-0.000506583	-0.00509736	-0.01228	2.25127
SPI1.THP-1.SRX3824042	-0.000861298	0.00352645	0.0250331	2.25072
RUNX2.PER-117.SRX8472392	0.000318712	0.00164551	0.0231604	2.24966
CTCF.A2780.SRX7565921	-0.000895148	-0.000452762	0.0326031	2.24923
NRF1.HeLa.SRX3437463	-0.00166285	-0.00912962	-0.0222216	2.24851
EP300.HeLa.SRX717860	0.000126641	0.00488161	0.0204725	2.24796
GATA2.TF-1.SRX1261519	0.00232373	0.0102192	0.0111307	2.24792
YY1.RH-4.SRX4313227	0.00130626	0.00697996	0.0212663	2.24748
VDR.Lymphoblastoid_cell_line.SRX022395	-0.00100712	-0.0099974	-0.0104911	2.24694
HMGB1.Lung_fibroblasts.SRX3585704	-0.00043929	-0.00561421	0.0126799	2.24669
CEBPA.T-47D.SRX6058757	-0.00136748	-0.0100377	-0.0153826	2.24606
ERG.K-562.SRX063919	-0.00151694	-0.00459728	-0.0204716	2.24062
ESR1.MCF-7.SRX5089459	0.000964204	-0.00508684	-0.0249767	2.24052
TP53BP1.hESC_H9.SRX3472374	0.00140463	0.00675995	0.0125795	2.24043
SUMO2.VCaP.SRX769728	0.00278305	0.0111727	0.000867223	2.23937
STAG1.Erythroid_Cells.SRX1738532	0.000299956	0.00659549	0.0200547	2.2351
CREBBP.IMR-90.SRX3324958	-0.00263661	-0.00168032	0.0210214	2.23432
AR.VCaP.SRX099182	-0.000718599	-0.0126078	-0.00109093	2.23411
FOXA1.CFPAC-1.SRX825395	0.00258223	0.00565758	0.0192864	2.23362
IRF1.CFPAC-1.SRX825397	0.000486242	0.0108795	-0.0092347	2.23261
EP300.HUVEC.SRX5527615	0.00025776	0.0138261	0.021661	2.23259
PGR.T-47D.SRX5401864	0.00115919	0.00189404	-0.0228473	2.23163
ELF1.K-562.SRX100539	-0.00211229	-0.00795766	-0.0171771	2.23162
BRD4.SK-MEL-147.SRX2537517	0.00210007	0.00516477	0.0112463	2.23103
SMARCA4.MCF-7.SRX7121994	0.00160522	-0.0025265	-0.0146667	2.22973
SIRT6.L-C-B.SRX3103112	-0.000939273	-0.00665938	0.00718458	2.22926
MYC.SW_1271.SRX3873726	0.00169835	0.0134636	0.00811693	2.22784
BRD4.HCC1806.SRX2194256	0.00200895	0.0104561	0.00619045	2.22703
SRF.hESC_HUES64.SRX702115	0.000332516	-0.00782482	-0.023768	2.22667
EHF.NHBE.SRX2010837	0.00033577	-0.00115863	-0.0211299	2.22641
BRD4.VCaP.SRX8089625	0.00111231	0.00921693	0.00892652	2.22616
CTCF.RAJI.ERX2868752	-0.0019206	-0.00764748	-0.0233493	2.22573
NIPBL.hESC_H1.SRX833422	-0.00105445	-0.00774492	0.0131194	2.22488
BRD3.U2OS.ERX1981983	-0.00175515	-0.00414965	-0.0134356	2.22473
TCF12.RPMI_8402.SRX158110	-0.00038647	0.0072819	0.0124511	2.2246
RUNX1.Kasumi-1.SRX112545	0.00154999	0.000217446	-0.0242597	2.22416
EZH2.Peripheral_blood_mononuclear_cells.SRX4212572	0.00164327	0.00398157	0.0176662	2.22206
SPI1.Dendritic_Cells.SRX5574365	-0.000513581	0.0104511	0.0108339	2.22049
TEAD4.SK-MEL-147.SRX3367142	-0.000227159	-0.00885506	0.00972198	2.219
RBP1.HeLa.SRX2431532	0.00134895	0.0121346	0.022587	2.21892
MITF.COLO_829.SRX346924	-0.000663143	-0.00268447	-0.0207997	2.21625
HDAC1.MCF-7.SRX5089511	-0.000364216	-0.00533976	-0.0168854	2.2143
NOTCH1.MB_157.SRX4374897	0.00143013	0.00241869	0.0305274	2.21366
ETS1.CUTLL1.SRX373733	0.000416785	0.0157491	0.00881673	2.21274
SMARCA4.A549.SRX5982364	0.00200243	0.00229101	-0.0152466	2.21154
CEBPB.THP-1.SRX4001957	0.00474062	0.00794937	-0.00545126	2.21153
STAT3.SU-DHL-10.SRX347425	-0.00301808	0.00844282	0.00707288	2.21151
SIN3A.hESC_H1.SRX150369	0.000531405	0.00348406	0.0228925	2.21145
HIC1.iTreg.SRX2900608	0.00506111	0.00294076	0.00853872	2.21036
ESR1.ZR-75-1.SRX1161183	-0.00299904	-0.00804565	0.00826321	2.20997
TP63.MCF10DCIS_com.SRX1143681	-0.000668254	0.00781361	-0.012647	2.20939
MYC.K-562.SRX150678	-0.000272739	-0.00185174	-0.0308239	2.20939
NELFE.HeLa.SRX684291	0.000150717	-0.00662945	-0.0248958	2.20903
GTF2B.HeLa.SRX1136629	0.000159524	0.00988507	-0.00968509	2.2086
KDM6A.CAL-51.SRX2900157	-0.00115334	-0.00592549	-0.0183439	2.20647
ZNF219.Hep_G2.SRX3230413	0.000821917	0.0083908	0.0210721	2.20495
TBX2.BE(2)-C.SRX2555295	-0.00172758	-0.00268046	-0.0170232	2.20492
KLF4.HAP1.SRX5763015	0.000487116	0.00638941	0.00931289	2.20478
BRD4.OCI-AML3.SRX3263399	0.0003376	0.000521258	0.0233313	2.20382
JUN.HUVEC.SRX150358	-0.000150775	0.00548994	0.0189708	2.20008
ETS1.hESC_derived_cardiac_cells.SRX5705802	-0.00191994	-0.00701343	-0.0123035	2.19895
BRD4.PC-9.SRX2267457	-0.00192544	-0.00656086	-0.0117637	2.19872
CTNNB1.SUM_149PT.SRX4815189	0.00136677	-0.0100699	-0.00972094	2.19833
KMT2D.OCI-LY-7.SRX971780	0.00337563	0.00497168	0.0222864	2.19594
ZIC5.HCT_116.SRX5486412	0.000612356	0.00290214	-0.0221603	2.1954
JUN.Uterin_leiomyoma.SRX5514021	-0.00157521	-0.00131165	0.0189275	2.1954
PAX5.GM12891.SRX100382	-4.25217e-06	-0.00759132	-0.0118065	2.19506
HNF4A.Caco-2.SRX026268	-0.000690373	0.00933778	0.0101771	2.19493
MYOD1.Unclassified.SRX6824679	-0.000696675	-0.00171064	-0.023336	2.19483
SPI1.Dendritic_Cells.SRX5574364	-0.00120416	-0.00770707	-0.0190086	2.19304
TBP.iPS_cells.SRX8432576	0.00425145	2.24557e-06	0.0248671	2.19254
KDM5B.SUM_159PT.SRX265425	-0.00229319	0.00622889	-0.0108055	2.19236
E2F1.LNCAP.SRX2565135	-0.000629752	-0.012812	-0.021769	2.19175
ETV1.Gastrointestinal_Stromal_Tumors.SRX1721486	0.00121471	-0.0027866	-0.0171719	2.1895
BRD2.K-562.SRX7135365	-0.00139023	-0.00964866	-0.0108717	2.18769
KLF5.KATO_III.SRX367644	-0.000391247	0.00400965	0.0190656	2.18738
CEBPB.Osteoblasts.SRX1823810	-0.000672618	-0.00575449	-0.0203188	2.18729
SMARCA4.MCF-7.SRX5089410	-0.000646346	0.00436636	-0.0151817	2.18579
RELA.HUVEC.SRX4947721	0.000637225	0.0031505	0.018588	2.18281
MAX.MDA-MB-468.SRX1757996	0.00207548	-0.000824884	0.0190071	2.18263
FOXA1.CFPAC-1.SRX1389379	-0.00162233	-0.0074079	-0.0152394	2.18232
ONECUT2.MKN-74.SRX3927334	-0.000899406	0.0108676	0.000975546	2.18138
CTCF.HEC-1-B.SRX7202533	-0.00182149	-0.0104107	-0.0211284	2.18048
EED.DU_145.SRX206838	0.00447984	0.00169472	-0.00828872	2.17961
KMT2A.293.SRX4931244	-0.000533599	0.00587478	0.015532	2.17913
PBX4.PC-3.SRX2731658	0.00158307	0.0064702	0.00876098	2.17881
NANOG.hESC_HUES64.SRX702040	0.00083224	-0.00353741	-0.0150275	2.1785
CTCF.HUVEC.SRX038603	0.000779322	0.0143693	0.018586	2.17849
ERG.RWPE-1.SRX022575	0.00094621	0.00279013	0.017177	2.17534
HAP1.KBM-7.SRX6840505	-0.000674227	0.000754589	0.0234562	2.17469
EGR1.MCF-7.SRX190300	-0.000116835	0.00651006	-0.016807	2.17409
FOS.MCF_10A.SRX150478	0.000470094	0.0108465	0.0116153	2.17385
JUN.Myometrium.SRX5514019	-0.00213888	-0.000995761	-0.0186457	2.17294
TEAD1.Keratinocytes.SRX6976723	0.000953885	0.00527426	0.0172716	2.17179
FOSL2.Neural_progenitor_cells.SRX5054309	-0.00127845	-0.0100021	-0.00546793	2.17086
ESR1.MCF-7.SRX4451194	0.000854235	-0.0131839	0.00664147	2.16907
GATA2.ME-1.SRX265226	0.000620481	-0.00188909	-0.0231232	2.16606
SUPT5H.U2OS.SRX5062475	-0.000265038	0.0110332	0.010655	2.16574
SUMO1.WI-38.SRX204172	-0.000585082	0.00790395	0.0128738	2.16572
STAT1.SET-2.SRX2961557	0.000847267	0.00467252	-0.0171924	2.1625
RAD21.HUVEC.SRX2559013	0.00164601	-0.00252235	-0.0175689	2.16235
IRF3.GM12878.SRX150730	-0.000319562	0.00102518	0.0356962	2.16147
WRNIP1.GM12878.SRX150571	-0.000609134	0.00302638	-0.0190762	2.16101
RELA.HAEC.SRX7054620	0.000818104	0.00982491	0.00577592	2.1585
ZBTB7A.ECC-1.SRX190208	-0.0011005	-0.00110788	-0.0198447	2.15762
JUND.hESC_H1.SRX150513	-0.00191555	0.00774295	0.0109732	2.15694
BRD4.A549.SRX2267444	-0.000833696	0.00511014	0.0138201	2.1567
ESR1.MCF-7.SRX4417022	0.000914717	0.00801685	-0.0184864	2.15525
AFF4.HeLa.SRX573027	0.000288281	0.00524186	0.0152057	2.15508
GFI1.Kasumi-1.SRX3144981	0.000456299	-0.00887326	-0.00461754	2.15495
FOXA1.22Rv1.SRX5124856	0.00161574	0.00531627	-0.0221395	2.15492
GRHL2.MCF-7.SRX3931059	-0.00287884	-0.00887748	-0.0118059	2.15329
SUMO2.K-562.SRX895429	-0.00114049	-0.00339496	-0.0223914	2.152
GATA3.T-47D.SRX2871344	-0.00159324	0.0102011	0.00718064	2.15004
KMT2C.MCF-7.SRX1787680	-0.000207258	0.0068681	-0.0135537	2.14994
NCBP1.DLD-1.SRX7677737	0.00105344	-0.0120535	-0.000389654	2.14985
ERG.HUVEC.SRX3599298	0.00221	0.00765854	0.00895196	2.14954
NIPBL.GM12878.SRX2458133	0.00205205	-0.000457864	0.0194184	2.14758
KDM5B.FULR.SRX3285605	-0.00044561	0.00887435	0.0122852	2.14598
STAT3.NCI-H358.SRX3124566	0.00251504	-0.00153268	-0.0174347	2.14578
GRHL2.MCF-7.SRX3931096	0.000719312	0.00435207	0.0221143	2.14542
SMARCA4.Mel270.SRX5212366	0.00149262	0.00538758	0.00887429	2.14433
TAL1.T-ALL.SRX725589	0.00234299	0.000578958	0.0158716	2.14394
SMC1A.Macrophages.SRX2770858	-0.00203179	-0.00350268	-0.0141616	2.1408
EGR1.Fibroblasts.SRX6596845	-0.00148565	-0.00455672	-0.0201744	2.139
SUMO1.WI-38.SRX204162	0.000286938	0.00151267	0.0239295	2.13898
FOXA1.HEC-1-A.SRX2982420	0.00144075	-0.00473906	0.0133324	2.13888
CTCF.U2OS.ERX1831867	0.00207861	0.00498646	0.0211998	2.13685
NR3C1.BEAS-2B.SRX5289974	0.00247262	0.00816531	0.00572958	2.13658
STAG1.GM19239.SRX356688	8.42753e-05	0.00858301	0.0208776	2.13404
BRD2.K-562.SRX6913075	-0.000333433	0.00884117	0.0188097	2.13025
BRD2.NCI-H1299.SRX3236727	-0.000896608	0.00894159	-0.00791032	2.12834
CTCF.Hep_G2.SRX4655783	0.00206178	0.00237394	0.0223437	2.1278
PPARG.Adipocytes.SRX4174973	-0.00362013	-0.00120005	-0.0162905	2.12758
KDM1A.hESC_derived_pancreatic_cells.SRX3271016	0.000343413	0.00312463	-0.0207873	2.1275
HMGB2.HUVEC.SRX2765965	0.00019586	-0.00795958	-0.0126768	2.12463
AFF1.SEM.SRX2281250	0.000171572	-0.0135511	-0.00517063	2.1244
CREB1.A549.SRX5576989	-0.000791466	-0.0140761	-0.0234839	2.1228
MYC.MDA-MB-453.SRX250091	0.00107814	0.00769861	0.0244595	2.12263
ESR1.MCF-7.SRX4786549	0.00226626	0.00529223	0.0149627	2.12217
PGR.Myometrium.SRX6857970	-0.000758132	-0.0089517	-0.0169562	2.12184
ESR1.MCF-7.SRX1531791	-0.000770789	0.00739385	0.0170413	2.12161
INTS3.HeLa.SRX3640570	-0.000594071	-0.00598643	-0.0140394	2.12134
CEBPB.Mesenchymal_stem_cells.SRX1027439	0.00141345	0.00587096	0.0191013	2.12097
SPI1.Lymphoblastoid_cell_line.ERX3216870	0.00108049	-0.0133728	-0.00885318	2.12095
RELA.Carcinoma,_Renal_Cell.SRX2055843	-0.000244828	-0.00293051	0.0202129	2.1209
SMARCA4.A549.SRX5982340	0.00152214	0.00246174	-0.0187451	2.12038
SMARCA4.iPS_cells.SRX5234472	-0.00202523	0.00621812	0.00477964	2.11993
CTCF.Hep_G2.SRX3733796	-0.000640878	0.0111493	0.0142537	2.11972
NCOA1.LY2.SRX095407	0.00522954	0.0056356	-0.00163553	2.11951
CREB1.A549.SRX190182	0.000162556	-0.0059708	-0.0217347	2.1194
RBPJ.CUTLL1.SRX369129	-0.00191722	0.000515169	-0.0236085	2.11906
ZIC5.HCT_116.SRX5486433	-0.00319361	0.0117724	0.00660058	2.11596
BCL11A.GM12878.SRX100433	-0.000630583	-0.00765149	0.00966778	2.11401
E2F1.MDA-MB-231.SRX2585781	0.00317623	0.0105935	0.00759576	2.11389
STAT3.MDA-MB-157.SRX2020838	0.00403923	0.00316017	0.0105502	2.11389
ESR1.Endometrial_Stromal_Tumors.SRX1745738	0.000107391	-0.00842323	-0.0100696	2.11372
E2F4.GM06990.SRX019963	0.00347534	0.00103152	0.0178684	2.11365
TFDP1.MM_1S.SRX1726514	-0.000644127	-0.00656464	-0.0191385	2.1133
ZHX3.Hep_G2.SRX3230410	-0.000302451	-0.00765439	-0.0129708	2.11309
NR3C1.HASM2.SRX2609662	-0.00238673	-0.0037308	-0.0129358	2.11269
RAD21.THP-1.SRX4001943	-0.000181703	-0.00444858	-0.0256426	2.11137
JUNB.LoVo.SRX359942	-0.00265821	0.00655249	0.00796276	2.11033
CTCF.Hep_G2.SRX3733787	0.00216776	0.0137215	0.00571778	2.1102
SMARCC1.Small_cell_ovary_carcinoma.SRX5068571	-0.00236378	-0.00369534	-0.0141406	2.10971
ARNT.MCF-7.SRX6853576	-0.000780202	-0.00510471	-0.0164374	2.10964
BRD4.SUM_159PT.SRX2194272	0.000412661	0.00952271	0.0272234	2.10877
MIF.HeLa.SRX848605	0.0013146	-0.00794686	0.00664686	2.10814
RAD21.THP-1.SRX4001826	-0.00117725	-0.0119145	-0.0054579	2.10693
SREBF2.HCC70.SRX5359048	0.00027326	0.00569545	0.0191368	2.10657
GATA1.HCT_116.SRX4172745	0.00158832	0.0100114	0.0210261	2.10642
ESR1.Ishikawa.SRX2901942	0.00169739	0.00568713	0.0144988	2.10308
BCOR.VCaP.SRX5010967	0.000786895	-0.0104495	0.00326797	2.10246
ESR1.T-47D.SRX371473	0.00262319	-0.00713315	-0.0170005	2.10068
NFATC1.GM12878.SRX190235	0.00243486	0.00770833	0.00807747	2.09994
MYC.LNCAP.SRX1334497	0.00176799	-0.00602476	-0.0137919	2.09929
AR.LHSAR.SRX1067071	0.00169304	0.00418998	-0.0142729	2.09924
MED1.HuCCT1.SRX1013332	0.00243927	-0.00227019	0.0132052	2.09671
KDM4C.SW_1783.SRX2430640	-0.00181734	-0.00400815	-0.0103609	2.0958
EGR1.HL-60.SRX3345943	0.00362404	0.0055655	0.00917342	2.09573
KDM6A.Erythroblasts.SRX4046310	-0.000723183	0.00692048	0.0138893	2.09519
JMJD1C.Kasumi-1.SRX763970	-0.00265517	-0.00692863	-0.00819064	2.09501
CTCFL.KELLY.SRX3124416	0.00148853	0.0071566	0.0226625	2.09407
FOXA1.LNCAP.SRX1885188	0.0023661	-0.00771556	-0.0157844	2.09341
SAFB.K-562.SRX4708087	-8.40789e-05	-0.00519086	-0.0137265	2.09312
ESR1.MCF-7.SRX1012628	-0.00311551	-0.00628071	-0.0131819	2.09266
ESR1.MDA-MB-231.SRX2578881	0.00112366	0.00843489	0.00739811	2.09201
KAT2A.HCT_116.SRX4937334	-0.0027144	-0.00842829	-0.0061074	2.09067
ESR1.MCF-7.SRX968964	-0.00107763	-0.00396298	-0.0167097	2.08883
FOXA1.LNCAP.SRX5604679	0.000826109	0.00234158	0.0225104	2.08824
LMO3.Kasumi-1.SRX698187	-0.00181649	0.00348461	-0.0150224	2.08727
GTF2B.HeLa.SRX1136633	-0.00215665	-0.00718132	-0.00338651	2.08706
ESR1.MCF-7.SRX4611710	-0.000119101	-0.0102006	-0.0205985	2.08581
ELF1.ME-1.SRX265229	-0.00175062	-0.0118159	-0.00704727	2.08568
SMAD1.K-562.SRX097089	-0.00164873	-0.00701843	-0.00703841	2.08449
EP300.ZR-75-30.SRX1521303	-0.000692993	0.00432673	-0.0126646	2.08445
LARP7.HeLa.SRX2198833	-0.00171084	-0.00466718	0.0108578	2.08435
MYC.HCT_116.SRX5547217	0.00205854	0.00936203	0.00586419	2.08427
MAX.SK-N-SH.SRX190291	0.00132546	0.0131218	0.00891208	2.08422
KAT5.CD4-Positive_T-Lymphocytes.SRX017709	-0.000941001	0.00412969	0.0156279	2.08394
DPF2.MOLM-13.SRX3927297	0.000525942	0.00364777	0.0169358	2.08391
MEF2B.DLBCL.SRX3703147	9.03447e-05	-0.00459241	-0.0141538	2.08343
BRD4.SK-N-BE(2).SRX4326271	-0.00286643	0.00183318	0.0131975	2.081
CTCF.Anterior_temporal_cortex.SRX5532364	0.000210116	-0.00565826	-0.0135679	2.08059
STAT3.MCF_10A.SRX4192888	0.00350801	0.00571287	0.0122379	2.07778
CTCF.Hep_G2.SRX038544	0.00238973	0.00958255	0.0126932	2.07762
BRD4.Keratinocytes.SRX8082232	-0.0011501	0.0020085	0.0215105	2.07639
KDM1A.SH-SY5Y.SRX757046	0.00168833	-0.0115998	0.00111964	2.07638
ESR1.MCF-7.SRX4451213	-0.000731563	-0.00231035	-0.0251721	2.0752
NELFA.HeLa.SRX1013967	0.0037803	0.00320782	0.0142492	2.07514
CTCF.HuT_78.ERX2868733	-0.000574814	-0.00999039	-0.0163735	2.07431
EZH2.Peripheral_blood_mononuclear_cells.SRX4212570	-0.00038789	-0.00710049	-0.0129105	2.07339
USF2.K-562.SRX150436	-0.00165378	-0.00268658	-0.0250568	2.07193
EP300.LNCAP.SRX5199669	-0.00204275	-0.0065824	-0.00884055	2.07046
GATA1.CD34+.SRX386202	0.00389595	0.020376	0.0521971	2.06982
FOXA1.MCF-7.SRX3931032	0.00125669	-0.000174858	0.0337212	2.0679
EP300.HeLa.SRX717857	-0.00119566	0.00104302	-0.0233827	2.06764
BRD4.HT-29.SRX1272786	0.00176971	0.00578588	0.0108899	2.06517
FOXA1.Prostatic_Neoplasms,_Castration-Resistant.SRX8406522	0.000273033	-0.00487095	0.0147135	2.06515
JUN.LoVo.SRX359899	0.000668197	0.0049941	0.0205599	2.06397
TCF7.Breast_organoids.SRX5794312	-2.29835e-05	0.000187169	0.0199548	2.06392
MED12.Uterin_leiomyoma.SRX5514044	-0.000173777	0.00663217	0.0176077	2.06391
DPF2.Small_cell_ovary_carcinoma.SRX4473684	-0.000527716	-0.00504514	-0.0141749	2.06357
ZBTB7A.K-562.SRX100518	-0.000106048	0.00660076	0.01943	2.06276
TCF7L2.MCF-7.SRX100943	0.00179287	0.00691919	0.00945432	2.0625
PAF1.HCT_116.SRX2731314	0.00186752	0.00909774	0.00529851	2.06198
FOS.Uterin_leiomyoma.SRX5514013	-0.00142161	0.00189855	-0.0151605	2.06195
STAT1.Monocytes-CD14+.SRX212650	0.000772714	0.0129852	0.0143684	2.06159
FOS.CFPAC-1.SRX4677295	0.00494694	-0.00347615	0.00666275	2.06138
GATA3.Breast_cancer.SRX3229195	0.000688387	0.00898829	0.00529403	2.05975
ARID1A.MCF-7.SRX5089382	0.000329598	-0.00126383	-0.0225206	2.05895
SS18.Small_cell_ovary_carcinoma.SRX4473695	-0.00247342	-0.00129283	-0.0158337	2.05771
HDAC1.RH-4.SRX4313223	0.000334613	-0.00972932	-0.013307	2.05708
CBX3.K-562.SRX190188	-0.000193225	-0.00812974	-0.0143875	2.05639
MED1.VCaP.SRX8089675	-0.00142598	-0.00360447	-0.0185542	2.05631
SPI1.Macrophages.SRX2770856	-0.001267	0.00509581	-0.0160283	2.05523
FOXM1.MDA-MB-231.SRX185913	0.00472987	-0.00156676	0.0135252	2.05496
SMARCC1.iPS_cells.SRX5234467	-0.00160789	0.0049204	-0.00859817	2.05364
BRD4.ST1.SRX2548296	0.000341488	-0.0121675	0.00176813	2.05269
HSF1.M0-91.SRX262143	-0.00175035	0.00218521	0.0151425	2.05103
CEBPB.Hep_G2.SRX190234	0.000833208	-0.00225432	-0.0216639	2.05021
IRF4.CAR-T_cells.SRX6800702	-0.000953599	0.00824978	0.0107628	2.05013
HAP1.KBM-7.SRX8570943	0.000562301	0.0101844	0.0172161	2.04982
FOS.HUVEC.SRX070879	0.00333463	-0.00178249	-0.0153569	2.04981
FOXA1.T-47D.SRX6860646	0.000657967	0.0126817	0.0113893	2.04933
ESR1.T-47D.SRX1161200	-0.000884656	-0.0121048	0.00246759	2.04897
ESR1.MCF-7.SRX2881002	0.00271902	0.0109223	0.00873702	2.04641
MED1.HUVEC.SRX5236336	0.000649295	0.00623282	0.0115816	2.04568
TRIM25.Breast_cancer_cells.SRX1660873	0.00258879	0.00566176	0.0246634	2.04555
CDK12.143B.SRX5975300	-0.0010441	-0.00331558	-0.0207357	2.0432
TAF1.hESC_H1.SRX100495	0.00294116	0.00537544	0.0176782	2.04251
NFE2.GM12878.SRX150731	-0.00216414	0.000787308	-0.0237052	2.04043
STAT3.SU-DHL-1.SRX4394543	0.00142406	0.00417645	0.0158513	2.04043
ESR1.Breast_cancer.SRX3229150	0.000496574	0.0081259	0.00811452	2.03944
CREBBP.Keratinocytes.SRX7214027	-0.000298438	-0.00280609	0.0182757	2.03864
SUPT5H.293.SRX6435391	-0.000216364	0.00273328	0.017098	2.03857
TFDP1.U-266.SRX1726517	0.000512349	0.00541547	0.0173663	2.03831
ESR1.Breast_cancer.SRX3229132	-0.00132734	-0.00260153	0.0156972	2.03783
TP63.Mammary_glands.SRX3734314	-0.0013186	-0.00871496	-0.00977788	2.03776
BRD4.CD4-Positive_T-Lymphocytes.SRX103444	-0.000705735	-0.00653692	-0.0161865	2.03752
FOXM1.MCF-7.SRX185918	7.80879e-05	-0.00541711	-0.0207987	2.03736
FOS.MCF_10A.SRX150477	0.00196496	-0.00289575	-0.0193939	2.037
BCL6.OCI-LY-7.SRX244191	-0.000135212	-0.00478706	-0.0124077	2.03534
DCP2.DLD-1.SRX7677763	-0.00103957	-0.0090658	-0.00659072	2.03529
GATA2.LNCAP.SRX150912	-0.0016888	0.00435594	0.0185335	2.03519
ESR1.Ishikawa.SRX7944502	-0.000498924	-0.0105654	-0.0143528	2.03413
ISL1.BE(2)-C.SRX2555293	-0.00215781	-0.00915716	0.00187416	2.03338
CREB1.A549.SRX5576992	-0.00173903	-0.00985291	-0.0246722	2.03281
BRD4.NCI-N87.SRX2267452	-0.00112731	0.0080873	0.0124937	2.03101
CTCF.BEAS-2B.SRX497255	0.00140357	0.00533179	-0.0231677	2.03084
CTCF.LoVo.SRX360020	0.00302359	0.00946417	0.00693698	2.02885
SIN3A.PFSK-1.SRX190237	2.93419e-05	-0.00818064	0.0121635	2.02776
JUN.BJ-5ta.SRX6582164	0.00131681	0.00563454	0.0138108	2.0274
SUPT5H.U2OS.SRX4169276	-0.000511335	0.00372494	0.0150164	2.02719
HOXB13.Prostate.SRX8406305	0.00135207	0.00356938	0.0142247	2.02678
FOXA2.CFPAC-1.SRX6441750	0.0025082	0.00224666	0.0227908	2.02447
ELK3.HUVEC.SRX670629	-0.00144523	-0.00810609	-0.0113625	2.02384
AR.VCaP.SRX471855	0.00188618	0.000369177	-0.0181848	2.02371
CTCF.Neutrophils.SRX5391688	-0.000203633	0.00975975	0.0143173	2.02351
MYC.MCF_10A.SRX2944450	0.000548081	0.00506791	0.0201596	2.02349
ESR1.T-47D.SRX100564	-0.00192536	0.00548069	-0.0194464	2.02349
MYOD1.Rhabdomyosarcoma.SRX1998422	-0.00128001	-0.00950067	-0.00894994	2.02021
YAP1.IMR-90.SRX1038945	0.00130146	0.00618253	-0.0109011	2.01913
FOXA1.MCF-7.SRX1161174	-0.00110761	-0.00908383	-0.0096421	2.01743
HDAC1.MCF-7.SRX5089504	0.0014299	-0.00726718	0.00888498	2.01695
GATA1.K-562.SRX5974577	-0.00102734	-0.00833007	0.0130528	2.01466
SMARCA4.Endometrial_epithelial_cells.SRX5195671	-0.00152158	0.0014984	-0.0160268	2.01441
KMT2D.Small_cell_ovary_carcinoma.SRX5068576	-0.00136222	-0.00575016	-0.0118063	2.0142
MGA.A549.SRX3829961	-0.0013058	-0.000435107	-0.0214904	2.01335
MGEA5.BJAB.SRX2059877	-0.00130512	-0.00847606	-0.00819743	2.01326
ARNT.MCF-7.SRX6853582	-1.15448e-05	0.00509423	0.0177032	2.01262
PGR.T-47D.SRX3990986	0.000580211	0.0078429	0.0129929	2.01223
KDM5B.MCF-7.SRX265413	0.00052169	0.00829368	0.0167236	2.00853
SMARCA4.A549.SRX5982342	0.000929606	-0.00351418	-0.0193047	2.0073
BRD4.KELLY.SRX3124406	-0.00056502	0.00238456	0.0171991	2.00597
EZH2.Peripheral_blood_mononuclear_cells.SRX4212593	-9.41954e-05	-0.00679529	0.010565	2.00592
FOS.MCF_10A.SRX4192880	0.00304166	0.00927246	0.00285239	2.00237
SETDB1.U2OS.SRX150537	0.00246767	0.00646534	0.00571729	2.00173
MITF.A-375.SRX8257422	-0.000414919	-0.00697985	-0.0116006	2.00129
ATF2.GM12878.SRX190236	0.00161469	0.0073831	0.0136869	2.00087
PROX1.SW_480.SRX679419	0.000152288	-0.00742106	-0.0106271	2.00054
E2F8.LoVo.SRX359930	-0.00112971	-0.00560584	-0.0150152	1.99999
FOXA1.MCF-7.SRX3931082	-0.00189159	-0.00508886	-0.02512	1.99924
AFF1.SEM.SRX4931279	0.00116747	0.00499713	0.0151565	1.99883
ATXN7L3.HCT_116.SRX4937327	0.00190762	0.00283957	0.0134269	1.99838
RELA.HAEC.SRX7055005	-0.000304992	-0.00478832	-0.0149499	1.99831
TFAP2C.HCC1954.SRX5405697	0.00234653	0.00337594	-0.0119087	1.99817
MGA.A549.SRX5725259	-0.000805255	-0.00232288	-0.0210645	1.99721
PBX3.SK-N-SH.SRX190343	-0.000470336	-0.00567873	-0.016224	1.99702
CTCF.Pancreatic_islets.SRX026720	-0.000365283	-0.0114859	-0.0093305	1.99594
SMARCC1.Small_cell_ovary_carcinoma.SRX4473682	-0.00144909	-0.00535485	-0.014921	1.99506
KDM5B.MCF-7.SRX265414	-0.00082225	-0.00548516	0.0223611	1.99443
BCL11B.Thymus.SRX1968074	-0.000137825	0.00737871	0.0108201	1.99408
EZH2.LNCAP.SRX160731	0.00328489	-0.00164196	-0.00976458	1.99343
ZFX.Daoy.SRX253212	-0.000449718	-0.000320336	0.0205764	1.99332
CTCF.HeLa.SRX3437414	0.000251712	-0.00869927	-0.0268913	1.99307
BRCA2.hTERT-HME1.SRX6371944	0.000863943	0.00799014	0.00991845	1.99303
RUNX1T1.hESC_H9.SRX6867661	-0.00124822	-0.00731618	-0.0112355	1.99254
FOXA1.LNCAP.SRX1212236	0.00207325	0.00580118	0.0128924	1.99185
XRCC5.K-562.SRX4708094	0.000446876	-0.00611766	-0.0165482	1.99013
NFE2.Hematopoietic_Stem_Cells.SRX1089830	-0.000581518	0.00596569	0.0166123	1.98789
ZNF334.Hep_G2.SRX3230416	0.000662501	0.0041487	0.0156435	1.98754
SP1.Hep_G2.SRX100552	-0.00107879	5.66762e-05	-0.0253348	1.9873
STAT3.MDA-MB-468.SRX2020846	0.000146847	0.0034675	0.015521	1.98684
RXRA.TSU-1621MT.SRX682381	0.000664458	0.00237279	-0.0138545	1.98469
FGFR1.iPS_derived_neural_cells.SRX2442438	-0.00139195	-0.00612588	-0.011185	1.9843
ESR1.Breast_cancer_cells.SRX2897197	-0.000714612	-0.00865216	-0.012977	1.984
CTCF.NHLF.SRX038664	-9.02104e-05	-0.0115825	-0.0165206	1.98354
BRD4.SUM_229PE.SRX2194290	-0.00113748	0.010355	0.00781336	1.98148
FOXA1.VCaP.SRX2642368	-0.00163511	-0.00896849	-0.0122584	1.98016
ARID1A.MCF-7.SRX5089379	0.000599825	0.00636284	-0.0127217	1.98006
FOSL1.K-562.SRX100484	0.00352112	-0.000364973	-0.0139014	1.97986
MYC.U2OS.SRX1552472	0.00164229	0.00332225	0.0187935	1.97923
STAT5B.CD8-Positive_T-Lymphocytes.SRX831874	-0.00386733	-0.00322716	-0.00819263	1.97874
TAF1.PFSK-1.SRX190226	0.00121104	-0.00890367	-0.0123755	1.97867
E2F1.Unclassified.SRX334266	0.000561831	0.00495036	0.0166383	1.97819
HNRNPL.K-562.SRX4708071	-0.000968327	-0.00442516	-0.0117687	1.97758
MYOD1.Rhabdomyosarcoma.SRX341012	-0.00198901	-0.00101448	-0.0173558	1.97738
RBBP5.Erythroblasts.SRX4046308	0.000294549	0.0123694	0.0141254	1.97624
CTCF.K-562.SRX080353	0.00153346	0.00630859	0.0240863	1.97595
SPI1.Neutrophils.SRX5574346	0.00157491	-0.000193938	-0.0218393	1.97581
SMC1A.HAP1.SRX2570613	0.000223752	0.00911811	0.00951604	1.97391
CDX2.Caco-2.SRX026264	0.000232839	-0.00168719	0.018056	1.97255
TEAD4.MCF_10A.SRX6831824	0.00172159	-0.00392642	-0.0108983	1.96903
CTCF.HEEpiC.SRX080375	0.00054985	0.00930039	0.0200287	1.9687
MITF.Hermes_3C.SRX7368255	0.00294269	0.00320071	0.0129202	1.96839
KLF4.PDAC.SRX1389376	0.00266826	0.00373574	0.0111598	1.96832
JUN.hESC_HUES8.SRX3592686	-0.00262285	-0.00483656	-0.00817428	1.96747
GATA1.Erythroid_Precursor_Cells.SRX2481499	-0.000846514	-0.00405087	-0.0153389	1.96306
SRSF3.K-562.SRX4708062	0.000663664	-0.00648303	0.00948975	1.96285
JUN.BJ-5ta.SRX6582165	0.000421151	0.0034054	0.0193072	1.96225
AR.22Rv1.SRX4824365	-0.00261654	-0.00319555	-0.0135672	1.96213
RELA.GM12891.SRX150605	0.00158975	0.00950622	0.0107612	1.96153
RBP1.HAP1.SRX3436851	-0.000229988	-0.0125585	-0.0118067	1.96073
AR.22Rv1.SRX4824363	-0.000623097	0.00785983	0.00942232	1.9599
MYB.Adenoid_cystic_carcinoma.SRX2748845	0.0009099	-1.47475e-06	0.020539	1.95929
ESR1.MDA-MB-231.SRX2578868	0.00159538	0.00130155	0.0147959	1.95874
USF2.hESC_H1.SRX150460	-0.000177109	-0.00297269	0.0232323	1.95865
GRHL2.MCF-7.SRX3931057	-0.00219172	0.00344855	0.0190808	1.95852
SUMO2.VCaP.SRX1079383	0.00163436	0.00677863	0.0110111	1.95797
TP63.Keratinocytes.SRX105187	-0.0024029	-0.00379387	0.00958962	1.95783
TET2.293.SRX1427029	-0.000641492	-0.0106042	-0.00185612	1.95669
TET2.MCF-7.SRX4786553	0.00190956	0.00977166	-0.00215221	1.95659
FOXO1.Endometrial_stromal_cells.SRX1048948	0.0018918	0.00121119	0.0153996	1.95538
EP300.ICN12.SRX656350	0.00122044	-0.00826182	-0.0052455	1.95507
BRD2.VCaP.SRX471867	0.00141861	0.0102179	0.00646609	1.955
KDM1A.K-562.SRX4493021	0.000533307	-0.00236806	-0.0181356	1.95477
FOXA1.T-47D.SRX6860623	0.00100212	0.00705923	0.019574	1.95459
TEAD1.HuCCT1.SRX1011298	0.00200938	0.00751989	-0.00432982	1.95287
SUZ12.Erythroblasts.SRX646126	0.000380546	0.00174804	0.020603	1.95174
HNRNPUL1.Hep_G2.SRX4708025	0.00102302	0.00588706	0.0111041	1.95173
ZBTB10.LoVo.SRX359976	-0.0020321	-0.00336665	-0.0113205	1.95048
ATF3.hESC_H1.SRX100557	-9.56627e-06	0.00714694	0.0181274	1.94979
ESR1.Ishikawa.SRX6027684	-0.00159833	-0.00660654	-0.0209626	1.94918
YAP1.MDA-MB-231.SRX883576	-0.0016925	-0.00692227	0.00866523	1.94873
ZBTB33.HCT_116.SRX100503	-0.000152228	0.00498834	0.017202	1.9483
YY1.GM12892.SRX100561	-0.000227197	0.0125372	0.0125357	1.94522
AGO1.PC-3.SRX181770	0.00154179	-0.000670187	-0.0151904	1.94491
BRD4.THP-1.SRX6913066	-0.000707785	0.005978	0.01808	1.94407
EGR1.Fibroblasts.SRX6596847	0.000213558	-0.0052651	-0.0194093	1.94394
AFF4.MCF-7.SRX7615734	-0.00180097	-0.0086897	-0.00225061	1.94375
N6AMT1.PC-3M.SRX4420233	0.00330491	-0.00309624	0.00861054	1.9413
CTCF.Anterior_temporal_cortex.SRX4370436	0.000238407	0.00882675	0.00743104	1.94113
BRD4.SUM_159PT.SRX2194282	-0.00124295	-0.00848305	-0.0191815	1.94017
MEF2A.K-562.SRX100424	-0.00174692	-0.00800223	0.00437412	1.93969
EP300.hESC_derived_neural_crests.SRX1091541	0.000619661	-0.00362051	-0.0159352	1.93865
RELA.HuH-7.SRX2270128	-0.000466562	0.00505	0.0118718	1.93859
JUN.BT-549.SRX268299	0.00104166	-0.00526991	-0.0115901	1.93774
ESR1.Ishikawa.SRX6027688	-0.000868623	-0.00575735	-0.0220978	1.93737
FOXA2.hESC_derived_mesendodermal_cells.SRX764812	0.00158839	0.00526124	0.0114769	1.9367
RAD21.Hep_G2.SRX1165089	-0.00107968	-0.00951574	-0.00861772	1.9362
STAT5A.GM12878.SRX190177	-0.000941331	-0.00494213	-0.0154038	1.93615
STAT2.LoVo.SRX359972	0.000302717	0.00288755	-0.0203437	1.93599
CEBPB.K-562.SRX190334	-2.48567e-05	0.00597421	0.0170491	1.93583
MYB.SEM.SRX4484990	0.00212458	0.00367149	0.0104287	1.93505
RELA.MCF-7.SRX747790	0.00142542	0.0026612	-0.0170631	1.93313
EHMT2.293.SRX973429	0.00036222	0.00373391	0.0148871	1.93311
FOXA1.MCF-7.SRX4815197	0.000588816	0.00727864	0.0146329	1.93079
MYCN.SH-EP.SRX3798682	0.000125044	-0.00013253	-0.0208427	1.9278
HDAC2.MM_1S.SRX2140211	0.000673026	0.00204263	-0.0155883	1.92774
BRD4.THP-1.SRX6913050	-0.000854773	-0.0123531	-0.00772112	1.92685
SETD1A.Erythroblasts.SRX4046309	0.0013425	-0.000413702	0.0191845	1.92635
OTX2.D341_Med.SRX2436052	-0.000701211	-0.00670351	-0.0150221	1.92633
BRD2.VCaP.SRX471869	-6.72465e-05	0.00697297	0.0123187	1.92623
ESR1.Ishikawa.SRX6027685	-0.00184597	-0.00585243	-0.0170816	1.92605
STAT3.SW_480.ERX3579649	0.00073417	0.0133284	-0.00277259	1.92605
STAT1.AGS.SRX3124571	0.000927317	0.00702629	0.0177751	1.92588
FOXA2.hESC_derived_mesendodermal_cells.SRX764811	-0.0012982	0.00127062	-0.0192147	1.92542
ESR1.Tumour_tissues.SRX371439	0.000586752	0.00664104	0.00910013	1.92441
PIAS1.VCaP.SRX895440	-0.0025883	-0.00401868	-0.0136521	1.92387
PRAME.K-562.SRX037417	-0.000884652	-0.00396431	-0.0165252	1.92376
YAP1.SF268.SRX716556	-0.00189766	-0.00681529	-0.00770017	1.92227
CTCF.NHLF.SRX199854	0.000320448	-0.0104089	-0.0227509	1.92163
CTCFL.K-562.SRX100446	0.000237159	0.00213479	-0.0226488	1.92123
JUND.MCF-7.SRX190348	-0.0014475	-0.00666902	-0.00900329	1.91957
GATA2.HUVEC.SRX070877	0.00046003	0.00175153	-0.0270719	1.9192
AR.Breast_cancer.SRX3229168	0.0014052	-0.00166213	0.015518	1.91791
LIN28B.BE(2)-C.SRX6977270	-0.000532362	0.00325285	0.0173761	1.9178
TCF7L2.HCT_116.SRX5486439	0.00159396	-0.00601705	-0.0151762	1.91761
CTCF.delta-47.SRX1091817	0.000377806	0.0130939	0.00839444	1.91745
CHD4.SCC-9.SRX2741424	-0.00231206	-0.00293582	0.0114327	1.91707
BRD4.HCC1937.SRX5213646	0.00209445	-0.00493453	0.0100659	1.91678
KLF3.Keratinocytes.SRX7214021	-0.000857644	-0.00795859	-0.0167729	1.91605
CDK8.SET-2.SRX849396	-0.000795405	0.00498276	0.0173485	1.9159
FOS.Uterin_leiomyoma.SRX5514014	-0.000164855	-0.00369222	-0.0164328	1.91536
CTCF.KELLY.SRX4155663	-5.01973e-05	0.00972785	0.0291756	1.91413
SMC1A.DKO.SRX5880870	0.00248248	0.00931534	0.00324475	1.91254
SUPT5H.HeLa.SRX6102131	0.00195329	0.00412535	-0.0132353	1.91237
YY1.T-ALL.SRX7750230	-0.00175886	-0.00404339	-0.0129293	1.91193
CTCF.MCF-7.SRX1594205	-0.000912342	-0.00938511	-0.0132211	1.91066
TFAP2C.hESC_UCLA1.SRX3509024	0.000201652	-0.00543272	-0.00990041	1.91016
RAD21.THP-1.SRX4001905	0.000480687	-0.00760985	-0.0197884	1.90977
CTCF.Neutrophils.SRX5391689	0.000413877	0.0113766	0.0128277	1.90874
MED1.MCF-7.SRX673747	0.000409406	0.0057903	0.0113274	1.90791
NFYA.GM12878.SRX150585	-0.00165099	-0.00234754	-0.0239938	1.90783
FOXA1.22Rv1.SRX5124858	0.000773118	-0.00888856	-0.0154316	1.90713
NEUROD1.D283_Med.SRX2436062	-0.000227594	-0.00912295	-0.0129436	1.9066
BRD4.OCI-LY1.SRX275404	-0.000577351	-0.00630271	-0.0103417	1.90645
NKX2-1.NCI-H2087.SRX174817	-0.00020407	-0.00459015	-0.0111403	1.90519
TOP2B.BT142.SRX6365882	-0.00133211	0.0053679	0.0112752	1.90418
NR3C1.HASM2.SRX2609668	-0.00223317	-0.00992163	-0.00188119	1.90397
CDK9.293.SRX367328	0.00169871	0.00404012	0.0121183	1.90382
SMC3.HeLa.SRX3110776	0.00330126	0.00550328	-0.0109159	1.9018
RBPJ.MB_157.SRX4374901	0.000103243	-0.00606511	-0.0148408	1.90174
HDAC1.MCF-7.SRX5089499	0.0006439	0.00615646	0.0115408	1.9015
GATA1.K-562.SRX5974513	0.00187229	0.00720586	0.0130344	1.90088
ELF1.SNU-1750.SRX1892836	-0.0015098	-0.00760342	-0.0127491	1.90076
SMC1A.HMEC.SRX3040149	-0.000490968	-0.00238012	-0.0201266	1.90054
GATA1.PBMC.SRX099231	-0.00216828	-0.0055371	0.00816025	1.90054
POU2F1.Mammary_gland_ductal_carcinoma.SRX8080570	-0.00202376	-0.00845375	-0.0137976	1.90053
KDM5B.K-562.SRX186782	0.0027426	0.0140331	0.0136805	1.89994
MYC.NCI-H2171.SRX189240	0.00258709	0.0071146	0.00556631	1.89974
SPI1.K-562.SRX1431738	-0.00109835	-0.00778824	-0.0136511	1.89681
ESR1.MCF-7.SRX4611697	-0.000293698	0.0102139	0.0180343	1.89644
EP300.HUVEC.SRX5527617	-5.68036e-05	0.0111608	0.0191703	1.89575
ESR1.FULR.SRX3285603	0.000515406	-0.00137353	0.0191989	1.89486
SMARCA4.Mel270.SRX5212362	-0.0017967	0.000320621	0.0153116	1.89342
BRD4.Th1_Cells.SRX1460851	0.000408651	0.0105927	0.0056931	1.89321
MAX.MDA-MB-231.SRX5432861	0.000448366	-0.000796739	0.0187077	1.89236
NANOG.hESC_H1.SRX017277	-0.00116054	0.00715454	0.00622553	1.89208
CTCF.EOL-1.SRX3927292	-0.000339677	-0.00722321	-0.014772	1.89173
FOXA1.VCaP.SRX667987	-0.000773275	-0.0141023	-0.00146219	1.89068
ESR1.T-47D.SRX8861821	0.00108719	-0.00837777	-0.00814295	1.88979
HDAC2.iPS_derived_cardiac_cells.SRX2023764	-0.00133914	-0.00753541	-0.00409731	1.88912
IRF4.NCI-H929.SRX518679	0.000450813	0.00656505	0.00949247	1.88911
CTCF.GM12878.SRX080367	0.00141653	0.00841845	0.0185903	1.88881
RUNX1.ME-1.SRX265222	-0.000259504	-0.00882283	-0.0152776	1.88693
MYC.MIA_Paca-2.SRX7572098	0.000379745	-0.00508476	-0.0167047	1.88663
KDM4A.BCSC1.SRX2582039	0.00252286	0.00179451	0.0107486	1.88597
YAP1.PC-9.SRX5887611	-0.000791773	5.41972e-06	0.0190726	1.88593
MYC.SK-N-AS.SRX6935381	0.000788927	0.00780976	0.0119231	1.8857
KDM5B.MCF-7.SRX3285584	-0.000936463	0.000752936	-0.0187188	1.8857
TBP.Bronchial_tracheal_epithelial_cells.SRX4367422	0.00323741	0.00208482	-0.0124193	1.88522
RELA.HuH-7.SRX2270129	-0.00122336	0.000403408	0.017412	1.88514
EP300.786-O.SRX2749139	-0.000449351	0.00419557	0.0139586	1.88407
SPI1.Mast_Cells.SRX5574352	0.00295694	0.00247355	-0.0132486	1.88367
CRTC2.A549.SRX5576990	-0.00041031	-0.0136061	-0.0157787	1.8836
SKI.HL-60.SRX3434291	-0.000420735	-0.00860489	-0.00535958	1.88287
BRD4.U-87_MG.SRX204914	0.0019878	0.0106252	0.00599474	1.88266
FOXA1.T-47D.SRX039146	0.0036205	0.00608085	-0.00654005	1.88233
TEAD1.HCT_116.SRX3566191	-0.000257079	-0.00443459	-0.0102383	1.87961
BRD4.SUM_159PT.SRX2194233	-0.000679657	-0.00517687	-0.013972	1.87919
AR.LNCAP.SRX5577153	0.00294402	-0.00412028	0.00629911	1.87913
TAL1.ME-1.SRX265227	-0.00165198	-0.00675508	-0.0152766	1.8787
AR.VCaP.SRX471850	0.000397525	-0.00565497	-0.0106155	1.87827
EP300.GM12878.SRX475750	-0.000827372	-0.00619124	-0.0120529	1.87782
MYC.U2OS.SRX1550251	-0.000682507	-0.00395922	-0.0168985	1.87639
BATF3.ST1.SRX2548282	0.00527254	-0.00373586	0.000796519	1.87546
BRD4.BxPC-3.ERX2722654	-0.00313231	-0.00523572	-0.00479053	1.87539
ERG.VCaP.SRX2796998	-0.000790825	-0.00309695	-0.0176836	1.87489
MYC.K-562.SRX080156	0.00102207	0.00695895	0.0111353	1.87479
RELA.SGBS.SRX813772	-0.000907608	0.00305523	0.0125568	1.87429
ARID3A.K-562.SRX150416	-0.00280197	-0.00621967	0.00442707	1.87403
BACH1.hESC_H1.SRX150659	0.00040366	-0.00123144	-0.0167325	1.87395
PGR.T-47D.SRX1012619	-0.00118868	-0.00371747	0.0190728	1.87333
ARNTL.Neural_Stem_Cells.SRX6602370	0.00133947	0.00391386	0.0089884	1.87317
SMC3.Neutrophils.SRX5391679	0.00031574	0.00865349	0.0101613	1.87303
ESR1.MCF-7.SRX2881000	0.00163757	0.00391329	0.0192592	1.87256
BRD4.22Rv1.SRX4824368	-0.000480154	0.00519606	0.0212287	1.87226
CTCF.MCF-7.SRX199886	-0.00210348	-0.0119807	-0.0127057	1.87139
PHF2.HMLE.SRX1426074	0.000916055	0.00843877	0.00361803	1.87106
STAT3.JB6.SRX4394538	-0.000334891	0.00634585	0.0123026	1.87089
ERG.HUVEC.SRX3601958	-0.00192267	-0.00761552	-0.00882778	1.86885
PTBP1.Hep_G2.SRX4708026	0.000512875	-0.00312772	-0.013911	1.86725
NFE2L2.HAEC.SRX2734393	-0.000954859	0.00500105	0.0120732	1.86718
BRD4.MV-4-11.SRX3031984	0.00124846	0.00804485	0.0219739	1.86705
BCOR.hESC_H1.SRX3256861	0.00245132	0.000377125	-0.0146186	1.86657
BRCA1.hESC_H1.SRX150596	0.000555109	0.00521314	-0.0181127	1.86597
RBM22.K-562.SRX4708083	-0.00122158	-0.00488287	-0.0132888	1.86557
ESR1.MCF-7.SRX4451196	-0.00130697	-0.00776043	0.0107708	1.86329
KDM2B.hESC_H1.SRX3256876	0.000996906	-0.0126683	-0.0317036	1.86324
CCDC101.HeLa.SRX023650	-0.000924646	-0.0042689	-0.014555	1.86211
HOXB13.Prostate.SRX8406532	0.00208323	-0.00690217	0.00468585	1.86098
FOXA1.MCF-7.SRX3931081	-0.00232163	-0.00607253	-0.0210994	1.86089
RELA.U2OS.SRX3638911	0.000551298	-0.00983335	-0.00440416	1.86072
RAD21.HUVEC.SRX2559014	-0.00135943	0.00275569	0.0158796	1.85924
TRIM25.Breast_cancer_cells.SRX1660871	-0.00054296	-0.00531968	-0.0141653	1.85827
ETV1.Gastrointestinal_Stromal_Tumors.SRX2628187	0.000811039	0.00759636	0.00701501	1.8582
CTCF.DLD-1.DRX013180	-0.00138678	-0.00761153	-0.0188832	1.85744
RBM22.Hep_G2.SRX4708035	-0.00106695	-0.00351663	0.0133741	1.85691
SPI1.SEM.SRX4484984	-0.000349912	0.00226503	0.0189473	1.85687
GATA1.PBMC.SRX099230	0.000772331	0.0051511	0.0127003	1.85683
CREBBP.293.SRX359409	0.00012109	0.00435912	0.0219547	1.85615
ZMYND8.ZR-75-30.SRX1521297	0.000271287	0.00773849	0.00832681	1.85581
NFATC1.HUVEC.SRX335070	-0.000492988	-0.00652728	-0.0154138	1.85555
SMAD1.U-937.SRX097097	0.00229	0.007364	-0.00204743	1.85479
MYC.NB-4.SRX150722	-0.000170527	0.00965431	0.0151105	1.85399
SP1.hESC_derived_mesendodermal_cells.SRX702111	-0.00049821	0.00052943	0.0188684	1.85308
NR3C1.BEAS-2B.SRX5289967	-2.48404e-05	0.00136217	0.018393	1.85269
MED1.VCaP.SRX8089679	-0.00307825	-0.00786906	-0.00579017	1.85204
ZNF143.HPB-ALL.SRX159131	-0.00083928	-0.0109377	-0.0170757	1.85172
HDAC3.MM_1S.SRX2140209	0.00034787	0.00988277	0.00289771	1.85057
AR.LNCAP.SRX5286307	-0.000565345	-0.0113048	-0.0111174	1.84926
ARID2.Small_cell_ovary_carcinoma.SRX4473673	-6.71682e-05	-0.00728055	-0.0141069	1.84917
NELFA.HeLa.SRX1013970	0.00143661	0.0030664	0.0186949	1.84909
ESR1.Breast_cancer_cells.SRX2897198	-0.000720212	0.00747526	-0.00480224	1.84879
NANOG.hESC_H1.SRX100482	0.000361471	0.00815032	-0.00455831	1.84839
ESR1.Ishikawa.SRX6027693	-0.00145474	-0.0120954	-0.00871178	1.84791
NR3C1.BEAS-2B.SRX5289963	0.00252521	0.0102494	0.00641039	1.84786
BRD4.K-562.SRX6913090	0.000376016	0.00331776	0.0156144	1.84786
RAD21.Macrophages.SRX4001765	-0.0023208	0.00470032	0.0182932	1.84773
CTCF.Embryonic_Stem_Cells.SRX1053365	-0.000964931	0.000179816	-0.0366657	1.84773
FOSL2.SK-N-SH.SRX190296	0.0022454	0.00406104	0.0113632	1.84747
GATA1.CD34+.SRX160844	0.00378728	0.0154027	0.0503427	1.84746
EP300.K-562.SRX150481	-0.00239837	-0.00853921	0.00524609	1.84697
MYCN.CD34_Hematopoietic_stem_cells.SRX2013090	-0.000342417	-0.00727102	0.0107208	1.84678
SMARCA4.Small_cell_ovary_carcinoma.SRX4473685	-0.000182232	0.00745787	0.0144865	1.84548
GATA1.K-562.SRX3445666	0.00248121	0.00995898	0.00246994	1.84403
ZBTB7A.VCaP.SRX5076291	-0.0021102	-0.0064168	0.00755916	1.84369
ARNTL.Glioma_stem_cells.SRX6602360	-0.000791923	-0.00875757	-0.0106376	1.84347
TCF21.HCASMC.SRX699733	-0.00188653	-0.00557675	0.00952828	1.84335
EP300.GM12878.SRX392819	0.00290936	0.00691217	0.00483138	1.84333
GATA3.T-47D.SRX2871345	-0.00249897	0.00486894	-0.00971126	1.84305
CREB1.A549.SRX190175	0.00013681	-0.0131347	-0.00763926	1.84145
PAF1.HCT_116.SRX2731315	-0.00248119	-0.00544312	0.00787248	1.84072
PGR.T-47D.SRX3990992	-0.000368581	0.00447898	-0.0175332	1.84035
SMC3.Unclassified.ERX1268189	0.00118491	-0.00444698	0.0177685	1.83756
MAX.U-87_MG.SRX129085	0.00157557	0.00666151	0.0163104	1.83736
SUMO2.VCaP.SRX1079390	0.000215672	-0.000481227	-0.0210665	1.8371
CEBPB.MV-4-11.SRX2245500	0.000540579	0.00708811	-0.0108314	1.83668
SREBF2.HCC70.SRX5359049	0.00220859	0.00422187	0.0109622	1.83654
RELA.GM19193.SRX017859	-0.000832757	-0.00389022	0.0160603	1.83652
ESR1.MCF_10A.SRX647367	-0.00128619	-0.00331212	-0.0119419	1.83632
ORC2.K-562.SRX1070427	-0.00386485	-9.91371e-05	0.0116858	1.83559
VDR.Lymphoblastoid_cell_line.SRX022396	0.00234298	0.0114301	0.000225825	1.83464
KDM2B.SEM.SRX1873447	-0.000248388	-0.00896117	-0.0232514	1.83396
FOXL2.HGrC1.SRX6957484	-0.000697303	-0.00940435	0.00608578	1.83329
KMT2A.293.SRX4931241	-0.00116449	0.00741894	0.0100736	1.83251
CDK9.T-47D.SRX4023329	0.00132937	0.00184896	0.0157062	1.83226
JUN.GM07492.SRX7277180	0.00310644	0.00312897	0.00875118	1.83222
PML.UPR9.SRX014780	-0.000628731	-0.00849563	0.00413354	1.83147
SMC1A.MCF-7.SRX1531790	0.00158039	0.0118504	0.00297964	1.83088
PGR.Breast_cancer.SRX3229190	0.00285158	0.00384231	0.00696649	1.83033
HDAC1.MCF-7.SRX5089503	-5.96338e-05	0.00347149	0.0194793	1.82973
CRTC2.A549.SRX5576993	-0.00213663	-0.00938414	-0.0179392	1.82971
RAD21.hESC_H1.SRX100511	0.002514	0.0087542	0.00254113	1.82886
AR.Prostate.SRX8406425	-0.00364899	-0.00339804	-0.00694612	1.82754
NIPBL.GM12878.SRX2458134	0.00149371	-0.00298399	0.0126797	1.82749
TP53BP1.hESC_H9.SRX3472373	-0.000145494	-0.00330147	-0.0182269	1.82608
BRD4.THP-1.SRX6913068	-0.000440433	0.00228325	0.0168112	1.82547
JUNB.CD4-Positive_T-Lymphocytes.SRX4345363	0.00113376	-0.0017796	-0.0152873	1.82441
CEBPD.Hep_G2.SRX190233	-0.000160323	-0.00499564	-0.0135409	1.82262
ESR1.MCF-7.SRX4611736	-0.00170139	-0.0071825	-0.0232324	1.8205
TEAD1.Keratinocytes.SRX6976722	-0.000141858	-0.00345867	-0.0180086	1.8198
ERG.K-562.SRX063920	-0.00104293	-0.00522697	-0.0159459	1.81958
ERG.VCaP.SRX1629253	0.000336018	-0.00838941	0.00836221	1.81809
FOXA1.Prostate_cancer_cells.SRX4116074	0.00140901	-0.00113743	-0.0162017	1.8158
MYCN.22Rv1.SRX4404415	-0.00109373	-0.00506632	-0.0111834	1.81528
SUPT5H.293.SRX6435405	-0.00117222	-0.00867269	-0.00934131	1.81503
SMARCB1.MCF-7.SRX5089444	8.8208e-05	0.00166912	-0.0162456	1.8146
IRF1.K-562.SRX150628	-0.000328942	-0.00139427	-0.0243729	1.81399
GRHL2.PEO1.SRX1099628	0.00263195	-0.00693097	-0.00506541	1.8133
CDYL2.MCF-7.SRX8321653	0.00244998	0.00247684	0.0206661	1.81315
FOXA2.A549.SRX2368897	-0.00105458	0.00713981	0.0110929	1.81298
MYC.MCF-7.SRX188954	2.97339e-05	0.00208827	0.0249838	1.81278
ARID2.Small_cell_ovary_carcinoma.SRX4473686	3.70521e-05	0.0117768	0.00176192	1.81239
NANOG.hESC_H9.SRX3288567	-0.000970829	-0.00544654	-0.00804988	1.81057
ZBTB48.HeLa.SRX2652436	-0.00122205	-0.00574384	0.00801677	1.81055
MED1.HCT_116.SRX4937335	0.00012493	0.0046655	0.0147737	1.81018
YY1.GM12878.SRX150561	-0.00135944	0.00728114	0.00570478	1.80974
SS18.Small_cell_ovary_carcinoma.SRX4473674	0.00110448	1.59402e-05	0.0174072	1.80906
STAT1.SET-2.SRX2961558	0.00230295	-0.00148514	-0.0151871	1.80892
RAD21.hESC_H9.SRX3288588	-0.00063075	-0.00424291	-0.0181393	1.80861
SPI1.Macrophages.SRX1023791	0.00188839	0.00902552	0.00873392	1.8076
FOXA1.MCF-7.SRX3931043	-0.000444106	-0.00331294	-0.0238639	1.80711
SUMO2.K-562.SRX895419	0.000364215	-0.00771712	-0.0164708	1.80709
HOXB13.Prostate.SRX8406546	-0.000201934	-0.00402893	-0.0152763	1.80662
MYCN.Neuroblastoma.SRX1690222	-0.00122808	-0.00800495	-0.00840856	1.80634
RYBP.hESC_H1.SRX3256865	0.000446482	0.00811683	0.00706426	1.80557
KMT2A.MOLM-13.SRX5444519	-0.00108603	0.00876607	0.00297745	1.80471
FOXA1.Prostatic_Neoplasms,_Castration-Resistant.SRX8406517	0.0014243	0.00572805	0.00773028	1.80415
RAD21.IMR-90.SRX150703	-0.000807274	-0.00285179	-0.0167098	1.80405
SMARCA4.Hematopoietic_Stem_Cells.SRX170346	0.00163544	0.00298139	-0.0187489	1.80241
MED1.MDA-MB-231.SRX2578889	-0.00195951	0.00594243	-0.00624294	1.80231
SPI1.Lymphoblastoid_cell_line.ERX3216965	-0.000794991	-0.00636867	-0.00910811	1.8023
SMARCA4.Small_cell_ovary_carcinoma.SRX4473691	0.000985522	0.00721437	0.00973473	1.80191
BRD4.THP-1.SRX6913049	0.00036482	-0.00840303	-0.00784953	1.80169
AR.LNCAP.SRX4411675	-7.77714e-05	0.00281537	0.0139011	1.80165
EPAS1.Hep_G2.SRX4802363	0.00188205	0.00973187	-0.00759829	1.80152
MYC.LNCAP.SRX3881551	0.00157334	0.0065179	-0.00990625	1.80118
CTCFL.delta-47.SRX1091818	-0.000573125	-0.00354639	-0.0149083	1.80003
MED1.iPS_derived_cardiac_cells.SRX2023712	0.000305086	-0.00735272	-0.00970365	1.79981
TRIM28.CD34_Hematopoietic_stem_cells.SRX391683	0.0012531	0.0102356	0.00540568	1.79899
TRIM24.MOLM-13.SRX2961792	0.000356067	-0.00573404	-0.0149234	1.7989
BRD2.SUM_159PT.SRX5824595	-0.00128199	-0.0112094	-0.012027	1.79876
ING2.RKO.SRX286201	-0.000352729	-0.00774447	-0.0161083	1.79818
FOXA1.Breast_cancer_cells.SRX5493758	0.0011105	-0.00672743	-0.00591036	1.79793
BRD3.LX2.SRX612502	-0.000198465	-0.00231969	0.0176694	1.79759
MED1.HUVEC.SRX5236337	-0.00146222	0.000816222	0.0165266	1.79757
PHIP.HCT_116.SRX3020563	0.000922904	-0.0038315	0.0178132	1.79582
ETS1.DU_145.SRX644405	0.00121543	-0.00613098	-0.0123394	1.79562
EGR1.A2780.SRX5673034	-0.000869179	-0.00451667	0.0124131	1.7956
SPI1.Dendritic_Cells.SRX5574367	0.00124857	0.00972524	0.00221641	1.79553
RAD21.SK-N-SH.SRX186633	-0.00119924	-0.00579888	-0.0112283	1.79549
EGR1.GM12878.SRX190186	0.000238987	0.00122505	0.0189443	1.79515
TBP.Bronchial_tracheal_epithelial_cells.SRX4367442	0.00258531	-0.00972671	-0.00114423	1.79408
EP300.293.SRX359407	0.000443331	0.0030004	-0.0154768	1.79315
LIN9.MCF_10A.SRX4213897	-0.000766758	-0.00485549	-0.0144269	1.79281
CTCF.K-562.SRX2442513	-0.00163928	-0.00957384	-0.0209951	1.7927
CTCF.Erythroid_Cells.SRX5299873	-0.00147345	-0.00550473	-0.0141133	1.79237
TBX2.KELLY.SRX3542260	0.000894222	-0.000834121	0.0152466	1.79226
FLI1.ME-1.SRX265228	9.45617e-05	-0.0040825	-0.014427	1.79175
GATA1.HCT_116.SRX4172744	-0.00181664	-0.00644111	-0.0155156	1.79113
CHD1.Mesenchymal_stem_cells.SRX2268290	0.0012144	0.00726187	0.00555124	1.79095
OTX2.D341_Med.SRX2436046	0.00149934	0.00157409	0.0201974	1.79035
FOXA1.MCF-7.ERX008598	-0.00109238	-0.00657261	-0.0141916	1.78986
ESR1.MDA-MB-231.SRX2578876	0.00177281	0.00332243	0.0105517	1.78954
JUNB.K-562.SRX092300	0.000919623	-0.00263786	-0.0158619	1.78917
CTCF.K-562.SRX6828389	0.00163363	0.0117162	0.00938728	1.78821
BRD2.NCI-H23.SRX4001483	-0.000342273	-0.00548099	-0.0141957	1.78787
RAD21.Neutrophils.SRX5391684	-0.000981335	-0.00712613	-0.00930421	1.78698
EGR1.Fibroblasts.SRX6596844	-0.00523779	-0.00404455	0.00297947	1.78682
BRD4.Melanoma.SRX264465	-0.00165654	-0.0127917	-0.019826	1.78622
MCRS1.Hep_G2.SRX2708819	-0.00118906	0.0042389	-0.0107318	1.78608
SPI1.OCI-LY-7.SRX1048483	-0.000557118	0.00934376	0.00771717	1.78519
PAF1.HCT_116.SRX3151495	0.00315375	-0.00207627	0.00610321	1.78487
EP300.T-47D.SRX1012614	-0.00401485	-0.00190529	0.00952323	1.78427
ZBTB7A.K-562.SRX3161002	-0.000711789	0.00587426	0.0162169	1.78378
ESR1.T-47D.SRX2871339	0.00279266	0.00285667	0.0203375	1.78313
AR.LNCAP.SRX5729948	-0.000117986	-0.00246352	-0.0141386	1.78312
RELA.GM12891.SRX017912	-4.6788e-05	-0.00765771	-0.0121035	1.78302
MYBL2.Hep_G2.SRX190332	5.07283e-05	0.00996933	0.0110508	1.78214
USF1.SK-N-SH.SRX100517	-0.00155927	-0.00639743	-0.00911053	1.78184
TOP2B.BT142.SRX6365883	0.000433893	0.00351059	0.0106924	1.78145
AR.LNCAP.SRX383815	-0.000316475	-0.00213734	0.0160075	1.78142
MYC.RAJI.SRX095393	-0.00123976	0.00448839	0.0112028	1.78021
FOXP1.hESC_H9.SRX097580	0.000880294	0.00564064	0.00898795	1.77996
BCOR.B-Lymphocytes.SRX130609	0.00122255	-0.0133138	0.00235234	1.77822
FOXA1.LNCAP.SRX6878604	-0.000751519	0.00704048	0.00932649	1.77739
KDM2A.Hep_G2.SRX3230389	-0.00154264	-0.0124847	-0.00920813	1.77709
ARNTL.Neural_Stem_Cells.SRX6602366	5.02456e-05	0.00716939	0.00546396	1.77703
ESR1.MCF-7.SRX5089461	-0.000403354	0.00135804	-0.0219472	1.77586
CHD1.Mesenchymal_stem_cells.SRX2268291	0.000358482	0.00370474	-0.0138987	1.77473
HOXB13.Prostate.SRX8406535	-0.000770504	-0.00756031	-0.00623207	1.77416
JUN.MDA-MB-231.SRX883584	-0.000275151	-0.00917332	-0.00779363	1.77398
BRD4.K-562.SRX6913087	-0.00245466	-0.00839351	-0.0140316	1.77242
NOTCH1.MB_157.SRX4374898	0.00145023	0.00371392	0.0209621	1.77241
AR.VCaP.SRX2796997	-0.000143776	0.00570849	-0.0108862	1.7722
RORC.HCC70.SRX5359053	0.000271033	0.0076854	0.00935966	1.77197
MED1.SEM.SRX1873451	0.000205906	-0.00796064	-0.0183603	1.77174
CEBPB.MCF-7.SRX190345	-0.00256637	-0.00476662	-0.0107128	1.77096
PDX1.iPS_derived_pancreatic_cells.SRX5300516	-0.00112944	-0.0101525	0.0102174	1.77063
ESR1.Ishikawa.SRX7544088	-0.00104525	-0.00208568	-0.0166808	1.76861
ZBTB17.MDA-MB-231.SRX318858	0.000888583	0.00132234	-0.0137008	1.76767
ERG.iPS_derived_cardiac_cells.SRX4003760	-7.77071e-05	0.00611975	0.00982915	1.7676
CEBPB.A549.SRX190327	0.00067394	-0.00612118	-0.0143176	1.76592
ESR1.MCF-7.SRX4193150	0.000329309	0.00377887	0.020479	1.76565
BRD2.NCI-H1299.SRX3236738	-0.00151821	-0.00535276	-0.0109946	1.76517
ESR1.SK-OV-3.SRX4240290	0.00224546	0.00216179	0.0219374	1.76513
ELF1.COLO_320.SRX1892837	-0.000698052	-0.0106699	-0.0081857	1.76447
CTCF.93-VU147T.SRX7498494	-0.000897266	-0.00637522	-0.0185358	1.76306
ELK4.HeLa.SRX028644	-0.00213896	-0.00505536	-0.0123884	1.76075
ETS1.CD4-Positive_T-Lymphocytes.SRX212441	0.00137764	-0.00277453	0.0174677	1.76038
ZNF384.GM12878.SRX186607	-0.0020038	0.00217322	-0.0100539	1.76033
SMC1A.Keratinocytes.SRX2014554	0.00205007	0.00986694	-0.00100125	1.75874
LMNA.BJ-5ta.SRX3962738	0.000515855	0.00202476	0.0129736	1.75792
GTF2B.HeLa.SRX1136653	0.00201341	-0.00051774	-0.0157464	1.75788
BRD4.PC-9.SRX2267455	-0.0010201	-0.00910775	0.000318835	1.75745
VDR.Kidney_Cortex.SRX5661980	-0.00202776	-0.00506267	0.0072787	1.75696
STAG1.Coronary_artery_endothelial_cells.SRX3040156	-0.000647731	-0.00745485	-0.0135469	1.75601
TFAP2C.hESC_UCLA2.SRX7549663	0.000480778	-0.00662503	-0.00873126	1.75537
STAT5B.CD8-Positive_T-Lymphocytes.SRX831873	-0.000754196	0.00493413	0.00980265	1.75447
BRD4.SW_480.SRX1272798	0.00141196	-0.00378663	-0.0105348	1.75445
HDAC2.K-562.SRX186643	-0.00234738	0.00460552	-0.00421887	1.75423
RAD21.Hep_G2.SRX100562	-0.000512763	-0.00657488	-0.0153381	1.75193
NR2C2.Hep_G2.SRX150675	-0.00300675	-0.00670439	-0.0161047	1.75187
SNAI2.PC-9.SRX5887623	0.000301697	-0.00613247	-0.00990313	1.75062
E2F1.OCI-LY1.SRX275409	-0.00102855	-0.00446482	-0.0144079	1.75061
RELA.BJAB.SRX4401063	0.000167376	-0.0063564	0.0096095	1.75059
TARDBP.K-562.SRX4708093	-0.00137009	-0.00494691	-0.0112555	1.75048
CDK8.HCT_116.SRX149659	0.000217485	0.00731376	0.0146704	1.74823
FOXA1.VCaP.SRX8089637	-0.000140632	0.000249631	0.0262371	1.74748
GATA2.LNCAP.SRX864826	-0.00126922	-0.00917	-0.00845714	1.74689
SMARCA4.MCF-7.SRX5089415	-0.0002026	-0.00948332	0.003461	1.74606
KDM5B.SUM_185PE.SRX265422	0.00108052	0.00782393	0.00341638	1.74585
SPI1.Hematopoietic_Stem_Cells.SRX1089832	0.0010361	-0.000897779	0.0195733	1.74492
ZMYND8.ZR-75-30.SRX1521305	0.000384156	0.00390447	0.0124535	1.74437
ERG.Hematopoietic_cells.SRX026659	-0.000801837	-0.00117066	-0.0147792	1.74425
EP300.SUM_159PT.SRX2194266	-0.000333574	-0.00243828	-0.0176998	1.74367
MED26.293.SRX4819826	-0.00209242	0.00672648	0.00457608	1.74277
MED26.293.SRX4819827	-0.00246979	0.000129816	-0.0145969	1.74222
RAD21.THP-1.SRX4001909	-0.00112478	-0.0040473	-0.0204497	1.742
PPARG.Adipose_Tissue,_White.SRX821814	-0.00275902	0.00541767	0.00432107	1.74162
STAG1.Hematopoietic_Stem_Cells.SRX995497	0.000208401	0.00781913	0.00809698	1.74136
RBPJ.HCC1599.SRX4374941	0.00106155	0.00860067	0.0157797	1.74052
PRKDC.Fibroblasts.SRX481483	-0.00155684	-0.000557058	-0.0262915	1.73939
RUNX1.Epididymis.SRX3584196	-4.25334e-05	-0.00458214	-0.012757	1.73922
RBBP4.RH-4.SRX7115500	-0.00035691	-0.00145502	-0.0213968	1.73916
FOXA1.T-47D.SRX1961158	0.00101973	0.00369209	0.0175742	1.7387
SPI1.Monocytes.SRX5574354	-0.00120648	-0.00535183	0.0136388	1.7378
ETS1.Carcinoma,_Renal_Cell.SRX2055842	0.000650556	0.0084547	0.00943002	1.73746
SPI1.Macrophages.SRX2770855	-0.00134925	-0.00302075	-0.0173388	1.73744
RUNX1.Acute_myeloid_leukemia.SRX3789540	-0.00133373	-0.00707245	0.00674456	1.73688
YY1.RH-4.SRX4313226	0.000114348	0.00709818	0.0159177	1.73686
SMAD4.hESC_H9.SRX064483	-0.00111044	-0.00689814	0.00478244	1.7367
ARID2.Small_cell_ovary_carcinoma.SRX4473683	-0.00200524	-0.00610232	-0.00630578	1.73463
STAT3.HeLa.SRX150356	-0.00230015	-0.00459199	-0.00754449	1.73423
FOXA1.MCF-7.SRX176862	-0.000299384	0.00878882	0.0127099	1.73329
ATF3.GM12878.SRX100553	-0.00211593	-0.00461498	-0.0156876	1.7325
REST.hESC_derived_neural_cells.SRX190260	-0.000522289	-0.00697278	-0.0124925	1.73163
KDM5A.hESC_H1.SRX116459	0.00119385	0.00203658	-0.0276313	1.73091
SPI1.CTV-1.SRX5574451	-0.00159989	-0.00405769	-0.0164849	1.73047
ESR1.MCF-7.SRX4451195	-0.000585179	-0.00805647	-0.0110533	1.72991
FOXL2.HGrC1.SRX6957396	0.00450677	0.00499702	-0.0029706	1.7299
RUNX1T1.Kasumi-1.SRX3098193	-0.0014257	-0.00438658	-0.0126757	1.72972
NRF1.HMEC.SRX1280448	-9.75597e-05	-0.00780353	-0.0159196	1.72888
ESR1.MCF-7.SRX5465792	0.000327773	0.0079022	0.00956281	1.7286
EBF3.SK-N-SH.SRX2382329	-0.00119559	-0.000402361	0.0141143	1.72774
CTCF.Pancreas.SRX188958	-0.00065365	-0.00811936	-0.0134726	1.72747
TFAP2C.hESC_UCLA1.SRX3509030	-0.000434176	-0.00555067	-0.0129018	1.72726
BRD4.SUM_229PE.SRX2194286	9.60223e-05	0.00594202	0.0134484	1.72719
XRN2.DLD-1.SRX7677759	-0.00205127	0.00738207	0.00364624	1.72636
PGR.T-47D.SRX3990984	-0.000699153	0.00650063	0.0112525	1.72624
FOXA1.MCF-7.SRX1161172	0.000947619	-0.006223	-0.010815	1.72603
FOXA1.Breast_cancer_cells.SRX5493760	-0.00314198	0.00428002	0.00545321	1.72597
JUND.hESC_H1.SRX100574	0.00162232	0.0018979	0.0130753	1.72545
ZFX.293.SRX7805360	-0.00020377	0.00095159	0.0112392	1.72509
ZNF341.PBMC.SRX3942991	-0.00083162	-0.010982	0.00143187	1.72468
ERG.HAEC.SRX2734391	0.00177561	-0.00396052	0.0128066	1.72344
MAX.hESC_H1.SRX190354	0.00187756	0.0106541	-0.00384542	1.72331
MLXIP.Skeletal_myotubes.SRX5391034	0.000840014	0.00220813	0.0180311	1.72329
AR.Breast_cancer.SRX3229172	0.000919767	0.00378201	0.0113751	1.72234
MYCN.LNCAP.SRX4404391	0.00140227	0.00925665	0.0117986	1.72201
ETS1.hESC_derived_cardiac_cells.SRX5705796	-0.000284553	-0.00422798	-0.0147891	1.72104
BRD4.SUM_229PE.SRX2194289	-0.000984423	0.0112567	0.00238839	1.72091
ESR1.Breast_cancer.SRX3229138	-0.000523101	0.00435088	-0.0145804	1.71957
FOXA1.LNCAP.SRX752908	-0.00055692	-0.00704738	-0.0123855	1.71755
BRD4.RT-112.SRX2267461	0.000453649	-0.00880456	-0.00902518	1.71722
ATF3.K-562.SRX150471	0.00134306	0.00733681	0.00955553	1.71694
KDM5B.FULR.SRX3285606	-0.000710672	0.00405435	0.013445	1.71685
CREB1.MDA-MB-134-VI.SRX3554411	0.00116433	-0.000583011	-0.0203607	1.71604
CTCF.GM12892.SRX102998	-0.00159781	-0.00670566	-0.0106337	1.71566
BRD2.SUM_159PT.SRX5824589	-0.00116221	-0.00629682	-0.0148609	1.71541
FOXA1.LNCAP.SRX1885182	0.00192987	0.00921336	0.0082477	1.71458
CTCF.Hep_G2.SRX080143	0.00139841	0.00522561	0.0258826	1.71442
BRD3.K-562.SRX6913078	-0.000778552	0.0019303	0.0182973	1.71437
CTCF.MCF-7.SRX5806609	0.000466215	0.00619712	0.0245192	1.71405
BRD4.K-562.SRX7135368	-0.000171303	-0.00430451	-0.0162051	1.71235
SP140.Macrophages.SRX2367969	-0.000234885	0.00525198	-0.00607703	1.71066
GATA3.MDA-MB-231.SRX1156478	0.000584628	-0.0018766	-0.0190924	1.70971
ESR1.Breast_cancer.SRX3229142	-0.000676964	-0.00353651	-0.012885	1.70962
ZBTB7A.K-562.SRX3161001	-0.00107632	-0.0002671	0.0180959	1.70909
GATA2.TF-1.SRX1261517	0.000871081	0.00073874	0.020704	1.70883
TCF12.ME-1.SRX265225	-0.00140351	-0.00738164	-0.0120179	1.70882
ZIC5.HCT_116.SRX5486424	0.00103532	-0.00702788	0.00695116	1.70855
FLI1.U-937.SRX117010	-0.00178909	-0.0133874	-0.00926181	1.7069
RAD21.HCT_116.SRX2064717	0.000916144	0.00442066	0.0150312	1.70644
SALL4.SNU-398.SRX3888135	-0.000178899	0.00425854	0.0111302	1.70634
HSF1.U2OS.SRX690823	-0.000905058	-0.000257327	0.0182777	1.70591
BRD4.Lymphoblastoid_cell_line.SRX2867628	0.00139266	0.00833425	0.0141496	1.7058
FOXA1.VCaP.SRX667985	-0.00466618	-0.00519194	0.00501196	1.7046
ESR1.MCF-7.SRX2912051	-0.00148927	0.0075654	0.0031895	1.70392
ESR1.Breast_cancer_cells.SRX2897217	-0.00130377	-0.00380652	-0.0136515	1.70385
CDK8.Myometrium.SRX5514027	0.000849035	0.00920967	0.00985417	1.70375
RAD21.THP-1.SRX4001910	0.00163101	0.0113403	-0.00523717	1.70368
SUZ12.CAL-51.SRX2900154	-0.00086442	-0.00666279	-0.0131092	1.70365
ESR1.MCF-7.SRX5534831	0.000673927	0.00086556	0.0173536	1.70241
RAD21.GP5d.SRX360578	0.00102271	-0.00417882	-0.0114242	1.70186
SOX2.Head_and_neck_squamous_cell_carcinoma_.SRX3205373	0.00155248	-0.00125477	0.012849	1.7006
PCGF2.T-47D.SRX3410402	0.00287393	0.00573204	-0.00200665	1.70049
PGR.Endometrium.SRX6068072	-0.000527196	-0.00542821	-0.0107076	1.69981
FOXA1.LNCAP.SRX1033276	-0.000776366	-0.00652362	-0.0102548	1.69843
FOXA1.22Rv1.SRX5124036	-0.0010954	0.000384306	-0.021945	1.69717
BRD4.IMR-90.SRX1658068	-0.000758209	-0.0024913	0.0151984	1.69713
MAX.Hep_G2.SRX150486	-0.000472461	-0.00609834	-0.012159	1.69669
HNF4A.Hep_G2.SRX150698	-0.000188251	0.00742197	0.00747972	1.69443
GABPA.CUTLL1.SRX369125	-0.000586043	0.00632906	0.0105512	1.69298
NRF1.Hep_G2.SRX150727	0.00300656	0.0061551	0.00761277	1.69045
CTCF.GM19240.SRX102977	0.00110464	0.00315813	0.019405	1.69036
RAD21.THP-1.SRX4001873	-0.000356001	-0.00472034	-0.0160454	1.68984
[truncated: 3,934 more rows]

## Sheet: ReMap2020 COBL-a
Additional file 7: Table S4. Estimated activities of ReMap2020 molecular signatures during rinderpest infection in COBL-a cell line.
name	time_point06hr	time_point12hr	time_point24hr	time_point48hr	z_score
FOXF1.GIST48.GSE106624	0.00301799	0.00982488	0.0139969	0.12396	14.0298
FOXP1.LNCaP.GSE62492	-0.0130057	0.000964687	0.00353701	-0.13619	13.623
RELA.SW480_0h_TNFa.GSE102796	-0.0104597	-0.0109193	-0.0121568	-0.10675	13.4918
RELA.HDF_DMSO.GSE77225	-0.0141562	-0.00170502	-0.00432784	-0.127526	10.2822
MYC.breast_primary.GSE66252	-0.00161762	-0.00463854	-0.00912219	-0.0427076	10.1906
MYC.IMEC.GSE70001	-0.00160234	-0.00461775	-0.00909467	-0.0424966	10.1435
PAX8.K-562.ENCSR274CGK	-0.00855858	-0.0124275	-0.00140688	-0.0739236	9.84721
BRD4.MPNST_DMSO.GSE62499	-0.00715288	-0.00266593	-0.00350625	-0.118285	9.6332
NFRKB.Hep-G2.ENCSR145BHD	-0.00706869	-0.0121006	-0.0159703	-0.0684771	9.6206
CDC5L.K-562.ENCSR121PFY	-0.0156512	-0.00947008	-0.0131567	-0.0369365	8.88186
ARHGAP35.K-562.ENCSR571BUF	-0.00840736	-0.0115674	-0.0127037	-0.0650892	8.79869
AR.PC-3_R1881.GSE54110	0.00605914	0.00779251	0.0120193	0.0516326	8.5572
SP1.MCF-7.ENCSR729LGA	-0.00758748	-0.0133268	-0.0136577	-0.0458754	8.55525
RCOR1.A-549.ENCSR618ICR	-0.00745519	-0.00854887	-0.0116663	-0.048559	8.16234
RNF2.WA01.GSE104690	0.0074673	0.00778356	0.00753454	0.0677096	7.98735
NKX2-5.hESC_sc-14033.GSE89457	0.000798834	-0.00984711	-0.0122721	-0.0519055	7.9512
ARID2.K-562.ENCSR491EBY	-0.0105187	-0.0153375	-0.0111027	-0.0103821	7.79542
ESR1.MCF-7_IKK7.GSE67295	0.00506927	0.0068657	0.0103665	0.0546366	7.7672
RELA.HDF_NUTLIN.GSE77225	-0.00657329	0.00421991	0.00362905	-0.0925021	7.74001
BACH1.A-549.ENCSR043EHG	-0.00528629	-0.0108383	-0.0152438	-0.0444935	7.67171
E2F7.IMR-90_SENES_E2F7.GSE40343	-0.000983623	-0.0145585	-0.0179289	-0.033506	7.51454
MED1.RH4.GSE83726	-0.00847019	-0.00757919	-0.00963829	-0.0375974	7.40818
DDX5.NTERA2.GSE58641	-0.0107199	-0.0144857	-0.0147585	-0.00766228	7.26467
LCORL.Hep-G2.ENCSR950NAZ	-0.00536319	-0.00778742	-0.00785248	-0.0430123	7.23161
SREBF1.Hep-G2.ENCSR000EEO	-0.0120992	-0.00971914	0.0102655	0.0167526	7.11208
SSRP1.hiF-T.GSE98758	-0.00738331	-0.00103777	-0.00669767	-0.0617999	7.07474
ZNF740.K-562.ENCSR737UST	0.00637013	0.00810056	0.00899322	0.0336087	7.0079
ESR1.HCC1428_TLED.GSE27300	0.00647218	0.00292501	0.00311342	0.0582273	6.82284
PCBP2.K-562.ENCSR603REQ	0.000838413	-0.0175269	-0.0123367	-0.025327	6.77008
TP53.IMR-90_NUT3A.GSE58740	-0.00239748	0.0150316	0.00989039	0.0272639	6.68779
EZH2phosphoT487.PC-9.ENCSR702GMW	0.00798313	0.00977392	0.00890024	0.0262691	6.67921
SMC1A.HCT-116.GSE112000	-0.00219018	-0.00608519	-0.00888625	-0.0474202	6.67841
FOS.MG-63-3.GSE74230	-0.000306723	-0.00794284	-0.00349966	-0.0551919	6.63754
PHOX2B.Kelly.GSE94822	-0.00483805	-0.00325758	-0.00602495	-0.0527848	6.61771
ZKSCAN1.MCF-7.ENCSR449UFF	-0.0080097	-0.00651708	-0.00845645	-0.0334478	6.48703
RELA.Huh-7_IL1.GSE89212	-0.000276784	0.0171843	0.0165579	0.00550214	6.39793
GATA3.T-47D.GSE51274	-0.00625348	-0.00905331	-0.00787259	-0.0488525	6.38061
PGR.T-47D-A_R5020.GSE80358	-0.000486299	0.00447957	0.00139603	-0.0724582	6.26572
CDX2.CACO2_PROLIF.GSE23436	0.00798034	0.0107014	0.00721453	0.0134347	6.24963
ZNF90.HEK293T.GSE78099	-0.0073865	-0.00104693	-0.00605991	-0.0362072	6.24702
CDK9.A-375_A771726.GSE68052	0.000173116	0.00682377	0.00958151	0.050373	6.24498
SUZ12.GM12878.ENCSR091BOQ	0.00673063	0.0111303	0.00467453	0.058934	6.22913
NR3C1.IMR-90.ERP007093	0.00409762	-0.00810501	-0.00677859	0.0408798	6.20515
TAL1.ProEs.GSE59087	0.00563658	0.0097569	0.00612303	0.0403248	6.19687
NFATC1.GM12878.ENCSR000BQL	-0.00804156	-0.0120648	-0.0147188	-0.0140456	6.18569
XBP1.HS578T_HYPO_GLUDEP.GSE49952	-0.00570432	-0.0140261	-0.00712729	-0.023077	6.14417
BRD4.MOLT-4_DMSO.GSE79288	-0.00242779	0.00180358	-0.0112736	-0.0553096	6.12091
SUPT5H.K-562.ENCSR894CGX	-0.00930779	-0.00806785	-0.00973021	-0.0686918	6.0059
ZZZ3.K-562.ENCSR780BBJ	-0.00240363	0.00785453	-0.000340218	-0.0552017	5.98819
IRF1.CD14_LPS.GSE43036	0.00407596	0.00144136	0.00309145	0.0711687	5.97005
FOXA1.MCF-7.ENCSR126YEB	-0.00652178	-0.00688922	-0.0109655	-0.0418053	5.93319
NKX2-1.NCI-H1819.GSE39998	0.00600679	0.00738986	0.00555524	0.0325131	5.93057
POU2F1.IMR-90_TERT.GSE38303	-0.00360385	-0.00963565	-0.00490547	-0.0356825	5.92732
SMARCA4.SYO-1.GSE108025	0.000948269	0.00483279	0.00788078	0.0524135	5.92485
E2F4.GM12878.ENCSR000DYY	-0.00650985	0.0117409	0.016821	-0.0319294	5.88507
E4F1.MCF-7.ENCSR841YWU	-0.00581696	-0.00469955	-0.00421526	-0.045845	5.86204
MEF2B.DLBCL.GSE110682	0.00158046	0.00412925	0.0110154	0.0344035	5.71821
ZMYND8.HEK293.GSE81696	0.00101571	-0.0115857	-0.008373	-0.0209913	5.6252
RELA.U2OS_10Gy_2h_recovery.GSE109996	0.00608281	-0.00539047	-0.0112117	0.0292483	5.61567
AR.LNCaP-C4-2B_ETOH_SHCTR.GSE61268	-0.00582013	-0.00776539	-0.0126829	0.0105759	5.57914
MEF2D.K-562.ENCSR647ZXA	0.00279291	-0.000530703	0.000587665	0.064851	5.55421
MYBL2.K-562.ENCSR162IEM	0.0006203	0.0108827	0.00930485	0.0366688	5.55024
FOXA1.DU145.GSE47987	0.00424419	0.00700182	0.00904478	0.0411234	5.53272
E2F7.K-562.ENCSR171CAY	-0.00516783	-0.00188649	-0.00819244	-0.0478032	5.52165
CTBP2.MCF-7.GSE107013	0.00436417	0.00492807	0.00646687	0.03243	5.51889
EZH2.neural.ENCSR511CUH	0.0063372	0.00466519	0.00748971	0.0488709	5.51634
RARA.U-937_ATRA-treated_RAR.GSE98006	0.00168589	0.0077852	0.0083014	0.0277227	5.47464
NOTCH3.TALL-1_GSI.GSE104261	0.00455741	0.0068795	0.00315812	0.0290947	5.47341
PAF1.HCT-116_37c.GSE97527	-0.00272273	-0.00589662	-0.00932788	-0.0518192	5.46266
ERG.VCaP.GSE49091	-0.00348914	0.00636623	0.00924355	0.028618	5.41058
ZNF384.HEK293.GSE76494	0.00566226	0.00436953	-0.00119481	0.0427012	5.40421
TOP2A.K-562_Mitoxantrone.GSE79593	-0.00965587	-0.00499675	0.00795819	0.00916316	5.38768
SMARCA2.SK-N-MC_shEWSFLI1.GSE94275	-0.00538139	-0.00676194	-0.00403483	-0.0343925	5.3672
GABPA.MCF-7.GSE72082	0.00692353	0.00283802	-0.00627776	0.0240007	5.3341
HDAC2.K-562.ENCSR000BMG	0.00463634	0.00558126	0.00667313	0.0353345	5.32055
RUNX2.LNCaP-C4-2B.GSE33889	-0.00141737	-0.00697813	-0.0075107	0.0277458	5.31017
TP53.MCF-7_7-5h_IR_10Gy.GSE100099	0.0037464	0.0119786	0.00730323	0.0212755	5.30355
JUN.K-562.ENCSR000EGH	8.46036e-05	0.0127325	0.00730058	-0.0247919	5.30101
SMAD2.hESC_YAP-_activinA_15h.GSE99202	0.00451976	0.00560134	0.00656632	0.0249568	5.29299
ATF3.primary-dermal-fibroblasts_overexpressed.GSE81403	0.00126622	-0.0105119	-0.0020581	0.0471832	5.29226
NFIA.Hep-G2.GSE97661	0.0034054	0.00660627	0.00701939	0.0399211	5.22088
STAT5A.GM12878.ENCSR000BQZ	-0.00544249	0.00152592	0.00170795	-0.0650565	5.21203
HSF1.U2OS_HEAT.GSE60984	-0.0030457	0.00567877	-0.00392552	0.0384532	5.19491
BRD4.COLO-320.GSE73319	-0.00285043	-0.00621498	-0.00724599	-0.0364016	5.18556
PHF21A.K-562.ENCSR119VCX	-0.00200104	0.00827985	0.0103092	-0.0178156	5.18209
MED1.MDA-MB-231_LQ_45min.GSE95121	-0.00267862	-0.00743951	-0.0059755	0.0364626	5.1685
RBM22.Hep-G2.ENCSR356ECR	-0.00684832	-0.00658608	-0.00641661	-0.0341848	5.1446
NCOA6.K-562.ENCSR168CEE	-0.00528595	-0.011302	-0.00610862	-0.0174926	5.12849
TP53.SaOS-2.GSE15780	0.00218041	0.00725985	0.00513418	0.0366473	5.08917
CLOCK.U2OS.GSE44236	-0.00599957	-0.00790481	-0.00885657	-0.0106321	5.0568
RELA.GM19193.ENCSR000EBM	0.0107984	0.00847315	0.0058887	0.0190549	5.04588
PPARG.ASC.GSE21366	0.00371246	-0.00920183	-0.00451014	-0.0222079	5.0214
ARID1A.LNCaP_r1881.GSE94682	0.00515087	0.00104543	0.00641832	0.0397221	5.00313
GTF3C5.IMR-5_CD532.GSE78957	-0.0046048	-0.00262617	-0.00200836	-0.0411049	4.99315
JUNB.HAEC.GSE89970	-0.00734818	-0.00857652	-0.0111133	0.00745615	4.97142
SMARCC2.HeLa-S3.ENCSR000EDL	0.00651958	0.00451375	0.00795149	0.0213981	4.96526
EP300.SK-N-SH.ENCSR000EHV	0.000127649	0.00185739	0.00488538	0.04975	4.95681
GATA1.K-562.ENCSR000EFT	-0.000801607	-0.00681679	-0.00561143	0.0384842	4.94361
BRD2.NCI-H23.GSE104481	-0.00458422	-0.00725887	-0.007938	-0.0444496	4.91891
RBPJ.GSC8-11.GSE74557	0.00552904	0.00582003	0.00671027	-0.0182926	4.9138
MAFB.keratinocyte_epidermal_PROLIF.GSE52953	0.00442821	0.0018188	0.000345304	0.0594457	4.9077
HSF1.SW620.GSE38901	-0.00393289	-0.00271232	-0.00505869	-0.0428549	4.89275
TFAP4.Kasumi-1.GSE45738	-0.00215797	-0.00975368	-0.0115856	-0.015087	4.89255
ZNF341.LBCL_EBV-transformed.GSE107719	0.00337816	-0.00102639	-0.00618542	0.0367334	4.88179
NR3C1.breast_tumor_Male_1.GSE104399	0.00429398	0.00332811	0.00745777	0.0324277	4.84754
REST.MCF-7.ENCSR000BSP	0.00464038	0.00351938	0.0043155	0.0437417	4.84103
BRD4.RH4.GSE83726	-0.00259461	0.0108775	0.00628387	-0.0232623	4.82528
EZH2.HeLa-S3.ENCSR000ATC	0.00604522	0.00184665	0.0117685	-0.00925985	4.78546
ZNF645.HEK293.ENCSR776LDJ	0.00012899	0.00510185	0.00841382	0.0404242	4.77926
BRD4.OCI-AML3_JQ1_500nM_24h.GSE104745	-0.0014946	0.00369997	-0.00311281	-0.0482514	4.76988
EZH2.ProEs_SHCTR.GSE59087	-0.00286513	-0.00375247	-0.00358416	-0.0428278	4.76804
TAL1.PRIMA5.GSE33850	0.00578398	0.00476689	0.009831	0.00484905	4.75719
NIPBL.hESC_WNT3A.GSE64758	0.000431752	-0.00468185	-0.00369329	-0.0607975	4.75281
FOXK1.HEK293T.GSE51673	0.00374398	0.00374264	0.00323453	0.0419341	4.75241
ESR1.MCF-7_E2.GSE86538	-0.00217589	-0.00634892	-0.00507428	0.0346722	4.74815
STAT3.TMD8_AZD1480.GSE106844	0.000239421	0.0126088	0.0139617	-0.0140032	4.73164
ZFP36.Hep-G2.ENCSR382XLA	0.00266975	0.00331438	0.00261114	0.0410621	4.72059
HSF1.BT-20.GSE38901	-0.00367742	0.00794184	-0.0031057	0.0300436	4.71388
HOXB13.G-401.GSE65381	0.00355412	0.00110353	0.00338014	0.0405741	4.70864
VDR.THP-1_2h_1-25-OH-2D3.GSE89431	-0.0013326	-0.0108878	-0.00822396	0.0188475	4.68926
ESR1.T-47D_R5020.GSE68355	-0.0104448	-0.00612162	-0.00351092	-0.0245767	4.67418
FOXA1.MCF-7_SIGATA.GSE40129	0.00754264	0.0063523	0.00649586	0.0391449	4.67249
ZFX.HEK293T.GSE102616	0.0043086	0.011134	0.013817	0.0190143	4.66731
EZH2.DND41.ENCSR000ASW	0.00615632	0.00639519	0.0019152	0.02467	4.66172
HNF4A.CACO2_PROLIF.GSE23436	0.00282928	-0.00759284	-0.00731461	-0.0250995	4.65505
HINFP.K-562.ENCSR619GFP	-0.00147228	0.00603645	0.0144157	-0.00384178	4.63568
GATA3.breast_tumor_Male_16.GSE104399	0.00456935	0.00407096	0.00559893	0.0291187	4.62848
FOXP1.SU-DHL-6.ERP010999	0.000839843	0.00824817	0.00737746	-0.0194619	4.61377
ZNF507.MCF-7.ENCSR419ODQ	0.00967892	-0.000651945	-0.00251717	0.0481543	4.59495
CHD4.GM12878.ENCSR751CJG	0.00193192	0.00552317	0.00479083	0.0258744	4.592
ZNF8.HEK293.GSE76494	-0.00324047	-0.0080102	-0.00728103	-0.0204643	4.58831
TBX3.Hep-G2.ENCSR605YWG	-0.00117865	0.0027404	0.00249778	0.0468066	4.58626
FOSL1.WA01.ENCSR000BNS	-0.0057442	0.00105884	-0.0036925	-0.0318597	4.57246
NCOR2.OCI-Ly1.GSE29282	0.00809255	9.7076e-05	0.0061214	0.0351172	4.56129
IRF9.K-562.ENCSR926KTP	-0.00178192	-0.0056199	0.00141632	0.0395825	4.56079
ZNF512B.MCF-7.ENCSR761LRR	0.00370642	0.00375411	0.00721409	0.0309996	4.55179
ZBTB33.K-562.ENCSR000BKF	-0.00804225	-0.00191802	7.81657e-05	-0.0673298	4.54973
TCF4.LS180.GSE31939	-0.00341156	-0.00808602	-0.00346045	-0.0211011	4.54614
ZNF592.GM12878.ENCSR173ZVL	0.000641376	-0.00485146	-0.0053467	0.0369441	4.53535
ESR1.MCF-7_E2.ERP000901	-0.00702979	-0.00747122	-0.00931663	-0.0248883	4.53166
AR.LNCaP_DHT.GSE92347	-0.000198544	-0.00836301	-0.00498008	0.0212059	4.50266
DUX4.22Rv1.GSE95515	0.00715156	-0.00338737	0.000107121	0.0254101	4.49918
ZSCAN31.HEK293.GSE76494	0.00348945	0.00789184	0.00998824	-0.0103159	4.47925
GTF2A2.K-562.ENCSR801RPW	-0.00334815	-0.00375956	0.003023	0.0412913	4.47447
FLI1.SK-N-MC_SHGFP_48H.GSE61944	-0.0052647	-0.00551635	-0.00190051	-0.0380242	4.46207
TCF12.K-562.ENCSR189TRZ	0.00115985	-0.00324961	-0.0022897	-0.0476856	4.4541
ARNTL.U2OS_DMOG.GSE85096	0.00301885	0.00220008	0.00589351	0.0299198	4.43267
RFX5.K-562.ENCSR000EGO	-0.00453016	-0.0101706	-0.00454244	-0.0184871	4.41256
CRY1.U2OS.GSE44236	-0.00511081	-0.00861181	-0.00813177	-0.00190186	4.40215
TAL1.PRIMA2.GSE33850	0.0013879	-0.00731497	0.00386787	0.0180071	4.38976
NFE2L2.IMR-90.ENCSR197WGI	-0.00348107	-0.00628819	-0.00421161	0.0291531	4.36984
ESR1.MCF-7.GSE71276	0.00576093	0.00325652	0.00543367	0.0344383	4.36892
STAT2.GM12878.GSE97661	-0.00630571	-0.00543398	-0.00508256	-0.0207058	4.36728
HNF4G.liver.ENCSR297GII	-0.002139	-0.00205924	-0.00517415	-0.0365012	4.3594
LYL1.Kasumi-1.GSE63484	-0.00597759	-0.0062151	-0.0095888	0.00854924	4.34306
SMARCA4.501MEL_SHSOX10.GSE61965	0.00242009	0.00534173	0.00975517	-0.0151313	4.33623
BACH2.OCI-Ly7.GSE44420	-0.00145869	0.00716081	0.0032098	-0.0290157	4.32722
CEBPG.K-562.ENCSR620VIC	-0.00286186	-0.00849571	-0.00478345	-0.0387876	4.32202
HOXB13.LNCaP_r1881.GSE94682	-0.00434055	-0.00718303	-0.00737676	-0.0191311	4.31549
ONECUT1.liver.ERP002306	-0.00422781	-0.00128749	-0.00443903	-0.0380723	4.3123
TP53.U2OS_NUT.GSE46641	0.00151775	0.00511429	0.00769219	0.0246668	4.30789
EZH2.A-1847.GSE95643	0.00948413	0.00730301	0.0112188	0.00124874	4.27903
ZNF513.HEK293.ENCSR503DPC	-0.00467782	-0.00320704	-0.00376189	-0.0295951	4.2701
TOP1.LNCaP.GSE63202	-0.00781378	-0.00477134	-0.00638178	-0.0172941	4.27004
ZNF547.HEK293T.GSE78099	0.00496134	-0.000194278	-0.00838451	-0.0183844	4.25952
ZNF134.HEK293.GSE76494	-0.000629846	-0.0100438	-0.00369048	0.0204828	4.25118
ZNF410.K-562.GSE97661	-0.00537038	-0.00397906	-0.00783777	-0.0234093	4.2452
TFAP4.LNCaP.GSE28857	0.00314485	-0.00633564	-0.00694738	-0.0192961	4.24121
CREBBP_M768.NCI-H3396_E2.GSE32349	0.000441503	0.00688293	0.00728098	0.0154635	4.23454
SIRT6.K-562.ENCSR000AUB	-0.00200705	0.00224615	0.00434206	-0.037587	4.20397
NR3C1.IMR-90_GLUCC.ERP007081	-0.00071746	-0.00318096	-0.00269455	-0.0417057	4.20095
FOXO1.B-cell_GERMINAL_CENTER.GSE68349	0.00205762	0.0064059	0.00642829	0.0225104	4.19457
ZNF329.HEK293.GSE76494	8.3284e-05	-0.00584188	-0.00303857	-0.0400764	4.194
GATA1.erythroid_R3R4.GSE43625	-0.00124544	-0.00543156	-0.00659925	-0.025529	4.1769
E2F4.MCF-7_ICI.GSE41561	0.00157091	0.00973436	0.00944746	0.0284446	4.16408
HDAC2.Hep-G2.ENCSR337NWW	-0.00174652	-0.00504102	-0.00591892	0.0245162	4.16323
CDK7.MM1-S.GSE45984	-0.00454399	0.00575729	0.00567288	-0.017439	4.1535
NCOR2.LS180.GSE39277	0.00453674	0.00659664	0.0088149	0.00258935	4.14905
KMT2A.L826.GSE83671	0.00397611	0.000998806	0.00301478	0.0475618	4.13659
ZNF644.K-562.ENCSR729HVR	-0.00130375	-0.00298302	-0.00511456	0.0460719	4.13151
GATAD2B.K-562.ENCSR547LKC	-0.00396486	-0.00646515	-0.00735267	-0.0197374	4.12778
TOP2A.K-562_Genistein.GSE79593	-0.004227	-0.00887584	-0.00629335	0.00190332	4.07937
RELA.SGBS.GSE64233	-0.00259778	0.00208961	0.00851689	0.0231068	4.0644
HNF4A.HCT-116.GSE62890	0.00225351	-0.00785343	-0.00552915	0.0177875	4.05661
ZKSCAN5.HEK293T.GSE78099	0.000151533	0.00313307	0.00341161	0.0315676	4.05536
KDM1A.K-562.ENCSR000ATX	0.00392193	0.00778102	0.00454315	0.0219026	4.04988
ZNF786.HEK293T.GSE78099	0.00283652	0.00653799	0.00779038	0.00718552	4.03915
BRD2.NCI-H23.GSE113714	-0.00334526	-0.00604175	-0.00422797	-0.056802	4.02576
SATB1.Hep-G2.GSE108514	-0.000391185	-0.00510752	-0.0100526	-0.0156615	3.99689
T.H9_MESODERM.GSE60606	-0.00319209	-0.00701458	-0.00702152	-0.011427	3.98292
PROX1.SW480.GSE60390	-0.00584529	-0.00376747	-0.000808556	-0.0275015	3.98017
ZNF184.K-562.ENCSR546IHU	-0.00730895	-0.00413647	-0.00636759	-0.0105897	3.9692
ZBTB48.U2OS_ZBTB48-KO.GSE96776	0.00114319	-0.00717544	-0.0099726	-0.00625209	3.96789
TCF4.LS180_125.GSE31939	0.00463403	0.00123221	0.00494497	0.0227466	3.94457
EP300.MCF-7.ENCSR000BTR	-0.00299449	-0.00327296	-0.0121163	-0.0205829	3.92875
CTCF.skin_lower-leg.ENCSR582MTM	0.00480616	0.000641128	-0.00149369	0.0457889	3.9028
TP63.HaCaT_caRAS_TGFB.GSE60814	0.00134471	0.0120203	0.00810594	0.00956526	3.89379
JUND.SK-N-SH.ENCSR000BSK	-0.00767336	-0.00648389	-0.0050602	-0.0168449	3.89111
RFX5.SK-N-SH.ENCSR000EHY	-0.00456668	-0.0128879	-0.00161075	-0.0150996	3.88975
SREBF1.MCF-7.ENCSR197DJH	-0.00159939	-0.00730138	0.00244418	0.0338348	3.88199
RELA.THP-1_eGFP-Pam3csk-0h.GSE103477	-0.0018989	0.00226081	0.00281771	0.0326984	3.86725
ZNF34.HEK293.ENCSR727PIC	-0.00460844	-0.00326803	-0.000840288	-0.0350544	3.85695
VDR.LS180_125.GSE31939	-0.00417985	-0.00674708	-0.00833201	-0.0032348	3.85348
BCL11A.MCF-10A.ERP003925	0.00359023	0.00577631	0.005091	0.00961555	3.85049
ZNF610.HEK293T.GSE78099	0.00196578	0.00532482	0.00432427	-0.0185526	3.82503
STAT3.HepaRG.GSE89157	-0.00212508	0.00512372	0.00504264	0.0159424	3.8227
MED1.hMSC-TERT4_D0.GSE104537	-0.00312448	-0.00642854	0.00211708	-0.0221181	3.80948
BRD3.A-549.GSE119863	0.00734235	0.00479591	0.00685932	-0.000546815	3.80774
MYNN.HEK293.ENCSR707BNG	0.00221816	0.00483941	0.0068843	0.0217415	3.79791
NFIC.Hep-G2.ENCSR000BQX	-0.00568183	-0.00392591	0.00168099	-0.0322236	3.79679
PRPF4.Hep-G2.ENCSR243LNQ	-0.00118958	-0.00927635	-0.00476273	-0.0147789	3.78849
ESR1.MCF-7_SHCTR_E2.GSE60270	-0.00417134	-0.00478401	0.0011536	-0.0432982	3.78116
EZH2phosphoT487.GM23248.ENCSR096KPA	-0.00286137	-0.00362308	-0.00418354	0.0372587	3.77576
KLF5.YCC-3.GSE51705	0.00132327	-0.00021036	0.00181676	0.0409742	3.77086
TRIM28.HEK293.ENCSR000EUZ	-0.000904464	0.00868078	0.00513449	0.0158271	3.76349
CHD1.A-549.ENCSR398YBM	0.00405594	0.000949673	0.0036267	0.0443273	3.76258
NR3C1.breast_tumor_Male_9.GSE104399	0.000371301	-0.00433273	-0.00578975	0.0300671	3.76023
CTCF.T-47D.ENCSR000BNO	-0.00257781	0.00128086	0.0026066	-0.0593934	3.75385
CHD7.K-562.ENCSR000AVD	-0.000845548	-0.00593161	-0.0114905	-0.00700708	3.75317
ASCL1.SCLC_ASCLP_NE.GSE61197	-0.00205261	-0.00679342	-0.00315126	-0.0278881	3.74194
SMARCC2.K-562.ENCSR519WMW	0.00367459	0.00494437	0.00713062	0.0107454	3.73923
HIF1A.RCC10.GSE101063	0.000107177	0.00422844	0.00116618	0.0405673	3.73234
BRD4.P493-6_MYC_0H.GSE42262	0.000134847	-0.000908028	-0.00445352	0.0404994	3.73015
SUZ12.Aska-SS.GSE108025	0.000448455	0.00271068	0.00580327	0.0362935	3.72752
RELA.HEK293_TNF-1h.GSE75562	0.000684133	-0.00105694	-0.0043812	-0.0302895	3.72068
ZNF395.K-562.ENCSR462QZZ	-0.00118522	1.93185e-05	-0.00297977	-0.043073	3.71987
SUZ12.LNCaP-abl.GSE39459	0.00136398	0.00904043	0.00579738	-0.006491	3.71978
TEAD1.HUCCT1.GSE68296	-0.000602313	0.00275867	0.0050698	0.0329711	3.7114
BRD4.MPNST_PDJQ.GSE62499	-0.00273332	0.00184575	0.00116161	-0.0485892	3.70833
GATA3.SK-N-BE2-C.GSE94822	0.00441422	0.00800723	-0.000609451	0.0277859	3.708
EZH2.keratinocyte.ENCSR000ARK	0.00165213	0.0109231	-0.000936204	0.0328596	3.69844
MYC.NCI-H2171.GSE41105	-0.00467046	0.00512621	0.00781624	-0.0041085	3.69333
ETS1.ALL-SIL.GSE102209	-0.00577269	-0.00438384	-0.00453815	-0.0184106	3.69083
TCF7L2.HeLa-S3.ENCSR000EVF	-0.00127043	0.00439194	-0.00128391	0.0416453	3.68941
NR3C1.breast_tumor_Male_21.GSE104399	-0.00011601	0.0041564	-0.000580962	0.040918	3.67993
ESR1.MCF-7.ERP000209	-0.0047621	-0.00248357	-0.0075843	-0.0192013	3.67886
ZKSCAN2.HEK293T.GSE78099	-0.00214181	-0.00132082	0.00214126	0.032568	3.67161
DACH1.K-562.ENCSR030TJP	0.00176746	-0.00325209	-0.00192113	-0.0329203	3.67134
EZH2.SF8628.GSE94834	0.00507965	0.00277467	0.00750561	0.0253401	3.67101
NFE2L2.A-549.ENCSR584GHV	-0.0029613	-0.00610019	-0.00631529	0.0136753	3.64428
ELK1.WA01.ERP002417	0.00828253	0.000935843	0.00169963	0.0250023	3.6306
STAT1.AGS.GSE79707	0.00290277	-0.000225096	0.00205106	0.0490171	3.62767
FOXA2.BJ1-hTERT_FOXA2_GATA4_Coexp.GSE92491	0.00397536	-0.00533673	-0.000781227	0.0244036	3.62166
FOS.K-562.ENCSR000DKB	-0.0029734	-0.00557578	-0.00640056	0.0197058	3.61543
HNF4G.22Rv1_Dox.GSE85558	-0.0013314	-0.000244867	-0.00822155	-0.0253305	3.61421
TRP47.THP-1.GSE118453	0.00441476	0.00597693	0.00195501	0.0226557	3.608
CEBPB.A-549.ENCSR000DYI	0.00291293	0.00615676	0.00334124	0.0378725	3.60668
ZSCAN5D.BeWo.GSE85009	0.00472445	0.00655625	0.00199446	0.0172072	3.60029
FOXA2.BJ1-hTERT_CDT1.GSE92491	0.000668617	-0.00516085	-0.00868334	-0.0193088	3.59539
JUN.HAEC_oxpapc_4h.GSE89970	-0.00176689	-0.0086534	-0.00658515	-0.00536706	3.59344
GATA2.LNCaP_FBS.GSE69043	-0.00291673	-0.00764582	-0.00587272	0.019399	3.58903
EZH2.Hep-G2.ENCSR000ARI	0.00182636	0.000374448	-0.00103761	-0.0489524	3.5788
GATA2.endothelial_umbilical-vein.ENCSR000EVW	-0.00143134	-0.0100227	-0.0024875	-0.0176861	3.57875
HAND2.CLB-Ga.GSE90683	-0.00200774	0.0050953	0.00857604	0.0124474	3.57428
JUNB.GM12878.ENCSR897MMC	0.00357241	0.000505153	-0.00349447	0.0375508	3.56852
IKZF1.HSPC.GSE26014	-0.00124094	0.00117179	0.000969987	0.0388996	3.55958
RBBP5.GM12878.ENCSR330EXS	-0.00353867	-0.00396413	-0.00765923	-0.0128039	3.55016
SIX2.kidney_fetal_17w.GSE75948	-0.00279326	-0.00563943	-0.00186129	-0.0302436	3.54934
AGO2.Hep-G2.ENCSR151NQL	-0.0041292	-0.00259447	-0.00645882	-0.0444926	3.54631
E2F6.HeLa-S3.ENCSR000EVK	-0.00342281	-0.00705799	-0.0061504	-0.0147375	3.54505
ZEB1.Hep-G2.ENCSR000BVN	-0.00218143	-0.00762391	-0.00493211	-0.01523	3.53733
DDX20.MCF-7.ENCSR330ADN	-0.0049406	-0.00560087	-0.00560084	-0.0304321	3.53297
BHLHE40.GM12878.ENCSR000DZJ	0.00284298	0.0020076	0.00671629	0.0292504	3.53278
ZNF264.HEK293.GSE76494	-0.00483461	-0.00231448	-0.000973862	-0.0243643	3.52701
ZNF549.HEK293.ENCSR185QFX	-0.00273433	-0.0043891	-0.00512752	-0.0196542	3.50819
MORC2.HeLa_V5-MORC2-KO-W505A-MORC2-mut.GSE95451	-0.00335039	-0.00880704	-0.0101039	-0.00428282	3.50252
MED1.MCF-7_E2.GSE60270	-0.00360468	-0.00112518	0.00372093	-0.0283768	3.49982
EZH2.GM23248.ENCSR131FFJ	0.00325645	0.00135644	0.00576043	0.0514386	3.49006
AR.LNCaP_SHFOXP1_DHT.GSE62492	-0.00409316	-0.00951283	-0.00374827	-0.00664814	3.48681
BCL11A.MDA-MB-157.ERP003925	0.00438542	-0.00330258	-0.00564198	0.0119716	3.47839
BHLHE40.A-549.ENCSR000DYJ	-0.00139773	0.00396967	0.00343886	-0.0368295	3.47607
CDK9.A-375_DMSO.GSE68052	-0.00249905	-0.00790259	0.00016302	0.0248292	3.47486
ESRRA.GM12878.ENCSR000DYQ	-0.00212986	0.00816516	0.00676496	0.00587987	3.46858
GATA1.CD34_Day9_30min.GSE104676	-0.000948403	-0.00168417	-0.00047399	0.0417108	3.46257
ZNF121.HEK293.GSE76494	0.000395872	0.00537703	0.00661078	0.0177791	3.46061
IRF2.CD34_ADULT.GSE70660	0.00581724	0.00423002	0.00340464	0.0161296	3.45361
NOTCH1.CD34.GSE63010	-0.00477041	-0.0101646	-0.00680171	-0.00954202	3.44588
CUX1.MCF-7.ENCSR017CEO	0.0037223	0.00407591	0.00601832	-0.0126424	3.44001
EZH2.A-673.ENCSR179SAO	0.00224702	0.00533455	0.0033506	0.0280757	3.43722
SNIP1.K-562.ENCSR654CQU	-0.00225886	-0.00470948	-0.00606976	-0.0263229	3.43412
ESR1.Ishikawa.ENCSR000BIZ	-0.00306417	0.00550788	-0.00074502	-0.038491	3.4298
FOXA1.breast_tumor_Male_14.GSE104399	0.00402104	0.00394501	0.00453065	0.0191797	3.427
STAT3.TMD8.GSE106844	0.000935434	0.0122859	0.00559172	0.00800635	3.42585
ESR1.MCF-7_ICI_Dex.GSE81510	0.00542535	0.00487226	0.00326867	-0.0253001	3.41971
CBFB.SaOS-2.GSE76937	-0.0052076	-0.00420388	-0.00748533	-0.00897203	3.41891
E2F7.IMR-90_QUIES.GSE40343	0.00111229	-0.00814949	-0.00307516	0.0217551	3.41273
GATA2.LNCaP_CSFCS.GSE69043	0.00199713	-0.00510608	-0.00754609	-0.017176	3.41197
RELA.MCF-7_E2.GSE59530	0.00250942	0.00427764	0.00845231	0.027405	3.41191
ZEB1.NCI-H1975_resistant.GSE106896	-0.00560399	-0.00645273	-0.00653704	-0.00194132	3.41092
CLOCK.BA40-neocortex_3.GSE96659	0.000969365	0.00269533	0.0059617	0.020786	3.4
KDM1A.keratinocyte_diff.GSE57702	-0.000521641	-0.00827054	-0.0058113	-0.00980252	3.39092
EBF1.GM12878.ENCSR000DZQ	-0.00428297	-0.000870912	-0.00324447	0.027683	3.38721
ERF.VCaP_DOX.GSE98809	0.000768098	-0.00339133	-0.00280963	-0.0334043	3.38717
FOXA1.breast_tumor_Male_13.GSE104399	0.00355369	0.00313122	0.00334679	0.0222198	3.38355
BCL6.B-cell_GERMINAL_CENTER.GSE43350	-0.00062396	0.00399798	0.00513287	0.0374771	3.38006
ESR1.MCF-7_E2_90min.GSE109820	0.00113467	0.0072027	0.00457224	-0.0292099	3.37678
SMARCA4.HeLa-S3.ENCSR000EZC	0.0019146	0.000853255	0.00337587	0.0259465	3.37628
AR.LNCaP_DHT.GSE43720	0.00150659	0.00217729	0.00234618	0.0326394	3.36775
TP53.HCT-116_IR.GSE60267	-0.00548021	0.00457406	-0.00135649	0.0125734	3.36701
ZMYND11.HeLa.GSE51672	-0.000599631	5.40751e-05	-0.00464803	-0.0312306	3.36692
PAF1.HCT-116_ab-sc-74797.GSE97527	-0.00539774	-0.00113275	-0.00232333	-0.0351015	3.36687
BATF.OCI-Ly10.GSE56857	0.00433512	-0.00785517	0.00526788	0.00442984	3.36326
ESR1.endometrioid-adenocarcinoma_tumor_2.GSE94031	0.00250498	0.00256026	0.00113385	0.0303927	3.35985
BRD4.HUVEC-C.GSE60171	-0.00178927	0.00555084	0.00756645	0.0129696	3.35627
ZMYND8.HEK293_Flag-ZMYND8.GSE81696	0.00232043	-5.05755e-05	0.00505099	0.0236539	3.35134
BACH2.B-cell_IL2.GSE102460	0.00778684	0.00611635	0.00474291	-0.00049872	3.35066
RNF2.A-549.ENCSR798EGJ	-0.00143366	-0.00639573	-0.00727692	-0.0148286	3.34603
AR.breast_tumor_Male_28.GSE104399	0.00432043	0.00477734	0.00470974	-0.0119089	3.33801
STAT5A.K-562.ENCSR000BRR	-0.000735185	-0.00679772	-0.00618422	-0.02164	3.3361
ERF.HAEC_TNFa_4h.GSE89970	-0.00138494	-0.00561479	-0.00795583	0.0200234	3.33252
RAD21.LoVo_PHASES.GSE51290	-0.000419497	-0.000299525	0.00609937	0.0351783	3.32114
AR.LNCaP.GSE80256	-0.00462323	-0.00777983	0.00196786	0.00624166	3.32098
CHD1.LNCaP.GSE64528	-0.00331137	0.0024774	0.00327034	-0.0271327	3.31887
RBPJ.GSC8-11_dasatinib.GSE74557	0.003359	0.00606429	0.00548415	0.0196926	3.31149
ZNF425.HEK293T.GSE78099	1.51393e-05	-0.00928469	-0.00287072	-0.00717167	3.30303
ZFX.DAOY.GSE45394	0.00320846	0.00321931	0.00344096	0.0311673	3.29597
FOXA1.breast_tumor_Female_2.GSE104399	0.00063655	0.00781992	0.00424874	0.014678	3.29529
CREBBP.LS180_125.GSE39277	0.00356787	0.00289669	0.00336131	0.0172251	3.28917
HDGF.GM12878.ENCSR145XQO	-0.00110529	-0.00482281	-0.00452781	-0.0401453	3.28873
SPIN1.T778.GSE57499	0.00288847	0.00468996	0.00534068	0.0138931	3.28263
NKX2-1.H9_derived-cIN.GSE99937	-0.000625228	-0.00388569	-0.00614875	0.0152821	3.27881
RXR.macrophage.ERP008801	-0.00465773	-0.00319826	0.000299002	-0.0276415	3.27375
ATF3.liver.ENCSR205FOW	-0.00132143	0.0040484	0.00581651	0.025135	3.26057
RBPJ.LCL.GSE75503	-0.00282478	0.00320663	0.00571043	-0.0172026	3.26042
CDK9.P493-6.GSE36354	0.00478364	0.00403747	0.000976307	0.0246429	3.2523
E2F4.retina_pigment.GSE60024	-0.00483212	0.00992487	0.0109333	-0.00324087	3.2499
EBF1.ASC.GSE54889	-0.00427328	-0.000737002	0.00177973	0.0276594	3.24694
FOXA1.MCF-7_E2.GSE59530	-0.00201116	-0.00525803	-0.00702148	-0.024017	3.24544
ATF7.Hep-G2.ENCSR545FXC	-0.0074916	-0.00429727	-0.00478933	-0.02723	3.23373
RELA.HeLa-B2_GRKD_DMSO.GSE24518	0.000313685	-0.00763052	-0.00728473	-0.0122206	3.23151
AR.prostate.GSE65478	-0.00419312	0.00123536	-0.000457093	0.0287951	3.23028
EZH2.B-cell.ENCSR000AUZ	0.000962652	0.00705536	0.00288031	0.027116	3.22947
EZH2.ProEs.GSE59087	-0.00442662	-0.00314051	-0.00601137	-0.0126724	3.2283
WT1_plusKTS.K-562_streptavidin.GSE81009	0.0057412	0.00467508	0.00470706	0.00694707	3.22653
MED1.MDA-MB-231_LQ.GSE95121	-0.00152009	-0.00620405	-0.00388566	0.0186673	3.22314
MNT.Hep-G2.ENCSR261EDU	-0.00289052	-0.00469718	-0.00355479	-0.0316483	3.22165
SUZ12.CRL-7250_shSS18-SSX.GSE108025	-0.00377498	-0.0023627	-0.0105927	0.0199037	3.20833
POU5F1.hiPSC_3s2.GSE81899	0.00578555	0.00437921	0.00469587	-0.00625703	3.20516
JARID2.UTEIPS7.GSE48516	0.00028327	0.00498435	0.0123054	0.0239635	3.19936
NFE2.erythroid_R3R4.GSE43625	-0.00146102	-0.00552307	-0.00463341	-0.0282907	3.18889
MYBL2.Hep-G2.ENCSR000BRO	-0.0037672	0.000883399	0.00452116	0.0298793	3.18744
ZFX.RPMI8402.GSE43147	0.00250759	-0.0014196	-0.00613169	0.0187341	3.18623
ZNF280D.HEK293.ENCSR451CYX	0.00404826	0.00519093	0.00334564	0.0153426	3.17805
RUNX1.Jurkat.GSE29180	-0.00243882	-0.00605348	-0.00564584	-0.00925839	3.17779
ZC3H8.HCT-116.GSE47938	0.0001018	0.00268871	0.00599829	0.0252711	3.17538
STAT3.HeLa-S3.ENCSR000EDC	-0.00608876	-0.00167376	0.00291009	-0.0156621	3.17274
MYC.CD34.GSE85488	-0.00477572	-0.00630621	-0.00354824	-0.0262849	3.16743
TFDP1.K-562.ENCSR224IKA	-0.00279403	-0.00191134	-0.00351082	-0.0294745	3.15543
SNAI2.keratinocyte_SNAI2_diff.GSE55421	-6.13782e-05	-0.00485466	-0.0058554	-0.0217764	3.14627
CTCF.breast_epithelium.ENCSR304XUZ	0.00325033	0.0027948	0.00370273	0.0280247	3.14109
KDM1A_8A.SH-SY5Y_B3_SHCTR.GSE58258	-0.00239645	0.00638879	0.00734978	-0.00322092	3.13977
ESR1.MCF-7.GSE94023	0.000196462	-0.00262021	-0.0085922	-0.0245971	3.13453
BHLHE22.CAL-1.GSE43876	0.00308243	-0.000935897	-0.00138169	0.0293485	3.13319
WDHD1.MCF-7_Ab_R1251-1-1B10.GSE97661	-0.000171302	0.0034959	0.00200288	0.0332248	3.12432
USF2.K-562.GSE111469	0.00101116	-0.00417488	-0.00452549	-0.0239026	3.12182
ETV6.K-562.ENCSR000FCE	-0.000155274	-0.00508669	-0.00144905	-0.0316619	3.11393
ZEB1.HEK293.ENCSR909HMT	0.000425398	0.00637954	0.00344212	0.0265275	3.1139
MYCN.RH4.GSE83726	-0.00373744	-0.00526645	-0.00474891	-0.0140362	3.11063
STAT3.OCI-Ly3.GSE50723	0.00198752	0.00592063	0.00625426	-0.0116713	3.1029
SOX13.Hep-G2.ENCSR445ACU	0.0019813	0.000381913	0.00231153	0.0327001	3.10288
ESR1.MCF-7_IL1b-ICI.GSE67295	0.00238242	0.00134538	0.000481847	0.0341778	3.10097
TBX2.SK-N-BE2-C.GSE94822	-0.00466141	-0.00573182	-0.00370088	-0.00896605	3.09809
CEBPB.HFOB_DIFF.GSE82295	-0.00194072	-0.00509989	-0.0113455	-0.0143328	3.09442
BRD4.SUM159_RES.GSE63581	-0.00460634	0.00350171	0.00679173	-0.00876186	3.09419
MORC2.H9.GSE95374	-0.000323291	-0.00454072	-0.00372031	-0.0236437	3.0907
ZBTB11.HEK293.ENCSR882ZTS	0.00036197	0.00460312	0.00409538	0.0365577	3.08965
ESR1_D538G.MCF-7_dox_E2.GSE94493	-0.000636988	-0.00625642	-0.0100382	-0.0162532	3.08834
SRF.GM12878.ENCSR041XML	-0.00247338	-0.00771893	-0.00785547	0.00148375	3.08721
MYCN.MYCN-3_low.GSE83317	-0.000220693	-0.00390142	-0.00195434	0.0256111	3.08259
ZNF22.HEK293.GSE76494	-0.00299918	-0.000678928	-0.0065561	-0.01924	3.08112
ZMYM3.Hep-G2_Ab_JH39-2-2F10.GSE97661	-0.00275004	-0.00229943	-0.00246029	-0.0291166	3.07732
ERG.VCaP_ETOH.GSE49091	-0.00114552	-0.00419618	-0.00632998	-0.0190131	3.06858
CREB3.K-562.ENCSR093FKD	-0.00311448	-0.000915533	-0.00198761	-0.0277296	3.05888
ESR1.MCF-7_E2-ICI.GSE67295	-1.56411e-05	0.00640705	0.0062853	0.012676	3.04852
CD74.CLL_p1.GSE88955	0.00138306	-0.000255838	-0.000367268	0.0372735	3.04589
CBFA2T2.K-562.ENCSR699PVC	0.00145306	0.00836332	0.00717973	-0.0184444	3.04423
RELA.HeLa-B2_TNFA.GSE24518	-0.000191034	-0.0068932	-0.00788361	-0.014042	3.0393
MAFB.islet.ERP004003	0.00144596	-0.000231904	0.0047436	0.0282565	3.03428
USP7.HEK293T.GSE61048	-7.7425e-05	0.00382718	0.00643815	0.0157841	3.03074
SMAD1.GM12878.ENCSR813DCK	-0.0018042	0.00490636	0.00679354	0.0154311	3.02625
SUZ12.NT2-D1.GSE101538	-0.00121904	-0.00215441	0.00279713	-0.0239682	3.02613
ELK1.IMR-90.ENCSR664OKA	-0.000227592	-0.00709432	-0.00277393	0.0208045	3.02421
PCGF2.NT2-D1.GSE101538	-0.00850842	-0.00534171	0.000610011	0.000775593	3.02135
MBD3.MCF-7.GSE44737	-0.000843596	0.00384705	0.0070579	0.0119807	3.01724
FOXA2.KerCT.GSE90454	-0.000565033	-0.000595921	0.00481986	0.0354051	3.01491
SMC1.HCT-116_RAD21-mAC.GSE104888	-0.00114952	-0.00507445	-0.00154968	-0.030575	3.01283
MYC.GM12878.ENCSR000DKU	-0.000683719	-0.00496262	-0.00295156	-0.0297285	3.01121
RNF2.GM12878.ENCSR679FAB	-0.00364349	-0.00543978	-0.00537837	-0.0131546	3.00968
NR3C1.HeLa-B2_P65KD_DMSO.GSE24518	-0.00377935	-0.00534483	-0.00626736	0.00515013	3.00561
GATA4.KATOIII.GSE51705	0.000324148	-0.00507824	-0.00113327	0.02332	3.00277
STAT3.SU-DHL-10.GSE50723	-0.00221643	-0.00245331	-0.000950662	-0.03068	2.99743
GLIS1.HEK293.GSE76494	-0.00289733	-0.00657846	-0.00559153	-0.0210948	2.99692
PRDM10.HEK293.ENCSR223TAV	0.00330217	0.00391321	0.00334535	0.0391895	2.99673
AHRR.MCF-7_DMSO_1d.GSE90550	-0.000846461	-0.00388745	-0.0066522	-0.0145958	2.99629
NR3C1_mut.MCF-7_ICI_Dex.GSE81510	0.000966038	0.00260799	0.00248796	0.0291724	2.99598
ESR1.T-47D.ENCSR000BQD	0.00156303	0.00295051	0.00641765	0.0211925	2.99572
JUND.SK-N-SH.ENCSR000EIB	0.00223294	-0.00324051	-0.00417741	-0.0297166	2.99389
SFPQ.LTAD_siCTBP1-AS-EtOH.GSE94577	0.000256083	-0.000582406	-0.00210523	0.0337881	2.99261
TBP.HBTEC_MOI20_12hpi.GSE116772	0.0022195	0.0005548	-0.00101859	0.0445839	2.99133
ZBTB7A.HEK293.ENCSR773REP	0.0019929	0.00546567	0.00179628	0.0265111	2.99118
SS18.SYO-1.GSE108025	-0.000626497	0.00255962	0.00397602	0.024365	2.98867
MITF.melanocyte_BRAFV600E.GSE50681	-0.00195571	-0.00483038	-0.00499473	-0.0121011	2.97974
SMC1A.GM12878.GSE93080	0.00307524	0.00181545	0.00613399	0.0226251	2.9745
YAP1.OVCAR-5.GSE57236	-0.00328042	-0.00328199	-0.00158998	-0.0267174	2.97196
ZSCAN29.GM12878.ENCSR412YGM	-0.00430958	0.000363151	-0.00394859	-0.022989	2.97101
CREBBP.NCI-H3396.GSE32349	0.00140878	0.00837064	-0.000905571	0.00797089	2.96433
SMAD3.BGO3_DIFF_2H.GSE36578	0.00189902	0.00581601	0.00607564	0.00600433	2.9634
NR3C1.Ishikawa.GSE109891	-0.000614419	-0.00656796	-0.00787947	-0.00534078	2.95957
SMARCC1.TTC-549_NoDox.GSE71504	-0.00269272	0.000462946	0.00124021	-0.0272235	2.95708
OGG1.HEK293_60_min.GSE89017	-0.000950532	-0.00508629	-0.00439664	-0.0218579	2.95323
CDK9.HEK293T_SIJMJD6.GSE51633	-0.00432615	-0.00686212	-0.00279772	0.00524234	2.95257
SMAD5.GM12878.ENCSR251OVJ	6.11699e-06	-0.00152571	-0.000642689	-0.0514558	2.95144
ASXL1.HEK293T.GSE51673	0.00130314	0.00409124	0.00501505	0.0238795	2.95022
SOX2.RENVM.GSE49404	-0.000285499	0.00343308	0.00405464	0.0193297	2.93822
RELA.786-O.GSE109953	-0.00142372	-0.00381294	-0.00327223	-0.0283357	2.93083
TEAD1.MSTO.GSE68170	-0.00105885	-0.00136357	-0.00361356	-0.0283555	2.92846
NCOR1.K-562.ENCSR298JCG	0.00361393	0.00333624	0.00612605	0.012269	2.92459
IKZF1.GM12878.ENCSR441VHN	0.00790803	0.00282073	0.0020568	0.0397473	2.92131
ARNT.K-562.ENCSR155KHM	0.000100776	0.00579257	-8.37599e-06	0.0286006	2.92063
AR.prostate_DHT.GSE61838	0.00359229	0.00499461	0.00408847	0.0080505	2.9181
GATA1.K-562.ENCSR000EWM	-0.0046549	0.00486884	0.00573542	-0.00603917	2.91446
ZEB1.neuron_bipolar_doxy_4d.ENCSR418KUS	-0.0041442	-0.0043864	-0.00461312	-0.00949178	2.90995
ZNF350.HEK293.GSE76494	0.00389174	0.0001596	0.00387098	0.0224137	2.90789
TP53.SW480_16h_TNFa.GSE102796	0.0030478	0.00439927	0.00206349	0.03797	2.90618
ESR2.MDA-MB-231_LY500307.GSE108979	-0.000511504	0.00102256	0.00306866	-0.0286786	2.88476
PALB2.MCF-10A.GSE40591	-0.00104735	0.00727882	0.00548761	0.00723375	2.88214
SUZ12.NT2-D1.ENCSR000EXH	0.00133244	0.00121505	0.00666869	0.024911	2.88022
TARDBP.K-562.ENCSR429XTR	-0.00415765	-0.00599648	-0.00397679	-0.0274665	2.87959
MED1.hESC_PRIMED.GSE69646	0.00246536	0.000771834	0.00256311	0.03562	2.87698
RELA.GM10847.ENCSR000DYM	0.00505456	0.004298	0.00344988	-0.0137822	2.87408
RELB.GM12878.ENCSR387QUV	0.00495349	0.00757253	0.00619892	0.0158466	2.87148
DRAP1.GM12878.GSE97661	0.0075017	0.00487621	-0.00241726	-0.00284188	2.87026
IKZF1.BCR-ABL1.GSE58825	0.00327073	0.00720407	0.00451293	0.00480167	2.86991
CEBPZ.K-562.ENCSR618GDK	-0.00228855	-0.0027221	-0.00365688	-0.0303039	2.86156
NCOA3.NCI-H3396_E2.GSE32349	0.00408662	0.00609469	0.00402167	0.00395694	2.86015
ZNF133.HEK293.ENCSR283MWQ	0.00162941	0.00295098	0.00837523	0.00980774	2.8574
CTCF.islet.GSE23784	-0.00225532	-0.00439015	-0.00286203	0.0310759	2.8567
TCF7L2.MDA-MB-453.GSE45201	-0.00131064	-0.00315255	-0.0027776	-0.0307109	2.85592
GRHL3.NHEKSV3.GSE95199	0.00462982	0.00461835	0.00129982	0.0210689	2.85393
FOXM1.HEK293.GSE60032	-0.00415554	0.00343752	0.0056267	-0.0115584	2.85264
JARID2.EDOMIPS2.GSE48516	0.00670894	0.00756748	0.00448408	0.0097898	2.84782
PTBP1.Hep-G2.ENCSR156APP	0.00404716	0.0044847	0.00412832	0.0186138	2.84697
WT1_minusKTS.K-562_streptavidin.GSE81009	0.00118474	0.00195311	0.00306242	-0.0208132	2.84576
GRHL2.PEO1.GSE71018	0.00411962	0.00225565	0.00303891	0.0207678	2.8405
CDK9.MV4-11_DMSO.GSE82116	-0.00277975	0.000152731	0.00184465	-0.0331224	2.83697
AR.VCaP_DHT24H_SHFOXA1.GSE58428	0.00202307	-0.00339958	-0.00401218	-0.0179132	2.83608
MAFF.K-562.ENCSR000EGI	0.00227503	0.000977967	-0.00253504	-0.0331999	2.83604
ZNF44.HEK293T.GSE78099	-0.00168524	0.000227712	-0.00229264	0.022765	2.83568
STAT1.GM12878.ENCSR332EYT	-0.000680604	0.00424794	0.00466402	-0.0160449	2.83549
ESR1.VCaP_E2_ERA.GSE43985	-0.00385731	-0.00417916	-0.00094792	0.0177152	2.83363
NAB2.HL-60_PMA.GSE106359	0.00192219	0.00605007	0.0048106	0.00757557	2.83313
GLI4.HEK293.GSE76494	-0.0025958	-0.00727487	-0.00564575	-0.0096252	2.83241
SUZ12.CRL-7250_shSS18.GSE108025	0.000755384	-0.00297333	-0.00685366	-0.0247774	2.83221
GTF3C2.K-562.ENCSR000DOD	-0.00233841	0.00416457	0.00587449	-0.00867919	2.83108
MED1.Hep-G2.GSE76893	0.00259787	0.00475811	0.00413752	0.0168754	2.82961
SIN3A.GM12878.ENCSR000DYX	-0.0011556	-0.00444322	-0.00463078	0.0207186	2.82905
GATA3.MCF-7_E2.GSE81510	0.00649401	-0.00239075	-0.000519231	-0.0170194	2.82861
CDX2.CACO2_DIFF.GSE23436	0.00304031	0.00204434	0.00301901	0.0258607	2.82853
HSF1.BPLER.GSE38901	-0.002966	0.0102289	0.00152824	0.00303754	2.82738
E2F7.IMR-90_SENES_SHRB.GSE40343	-0.000555863	0.000576278	-0.00901589	-0.0214256	2.82508
RAD21.neural.ENCSR198ZYJ	-0.000801484	-0.00342938	-0.00407316	-0.028888	2.82097
MYC.P493-6_SHTERT.GSE60223	-0.00136445	-0.00158158	-0.00310929	-0.0320054	2.81671
TEAD4.SK-N-SH.ENCSR000BUQ	-0.000374406	-0.0030581	-0.0109218	0.00920336	2.81648
BRD4.KK-1_JQ1.GSE94732	-0.00161693	0.00377624	0.00839584	0.00732349	2.81296
ONECUT1.H9.ERP004206	-0.00179683	-0.0043314	-0.00593131	0.0109696	2.8126
REST.Ishikawa.ENCSR000BUU	-0.00212679	0.00133428	0.000296463	-0.0304977	2.8114
NR2F2.uterus_STROMA_ENDOMETRIUM.GSE52008	-0.000769855	-0.00138501	-0.00630461	-0.0194452	2.81119
SP1.liver.ENCSR085IXF	0.00360824	0.00482477	0.00252917	0.0384892	2.80973
DAXX.PC-3_DAXX.GSE68647	-0.00122951	0.00148163	0.00596309	0.0220547	2.80853
TAF15.K-562.ENCSR047LSJ	0.00526814	0.00452702	0.00489842	-0.000577458	2.8061
RAD21.SK-N-SH.GSE76815	0.00219514	0.00357131	-0.00055126	0.0267388	2.80441
ZNF143.FLP143HA_T0.GSE39263	-0.00177817	-0.00277506	-0.00859205	-0.0156323	2.80128
MAF.keratinocyte_epidermal_PROLIF.GSE52953	0.00345681	-0.00107887	0.0102402	0.00548678	2.80049
ZNF24.Hep-G2.ENCSR362NWP	-0.00179178	-0.00435156	-0.00242191	-0.0202132	2.79866
CBX2.HEK293T.GSE34774	-0.00129202	-0.00180652	0.00756229	0.00735234	2.79559
ZBTB17.HEK293.ENCSR631WAA	0.000955813	-0.00583064	-0.00887002	-0.0254528	2.79011
CHD1.WA01.ENCSR000AQK	-0.00113738	0.00568548	0.010526	0.00571725	2.79002
MYC.BLUE1.GSE30726	-0.00392277	-0.00254613	-0.00246775	-0.0215479	2.78948
TRIM28.K-562.ENCSR000BRW	-0.00108424	-0.00501469	-0.00615204	-0.0181769	2.78913
JUNB.K-562.ENCSR795IYP	-0.0026646	0.00137368	0.00314784	-0.0243494	2.7885
IRF4.OCI-Ly3.GSE56857	-0.00315822	-0.00105953	-0.000372853	-0.0252771	2.78633
ZNF92.retina_pigment.GSE60024	-0.00445679	-0.00153185	-0.00453109	0.0176983	2.78616
TBP.HBTEC_MOI20_18hpi.GSE116772	0.000486524	0.00288295	0.00267836	0.0438935	2.78296
AR.MCF-7.ERP001226	-0.00113936	-0.00355972	-0.0056685	-0.00293507	2.78249
RELA.HUVEC-C_TNF_JQ1.GSE53998	-0.00092832	0.00225928	0.0023712	0.030313	2.78118
PRDM9.HEK293T.GSE78099	-0.00012334	0.00142681	-0.00330647	-0.0199767	2.77705
NELFA.BT-474_INHHDAC.ERP010664	0.00108416	0.00449416	0.00175197	0.0379559	2.77631
CHD1.hMSC-TERT_adipocyte.GSE89179	0.0034596	0.00136371	0.000957351	0.0287422	2.77154
ETV6.GM12878.GSE97661	0.00300423	0.00392967	0.00351195	0.0227633	2.77059
NCOR1.K-562.ENCSR910JAI	0.00558683	0.00657473	0.0045771	0.00163669	2.77007
ESR1.MCF-7.GSE41561	-0.00113537	-0.00353499	-0.00561827	-0.00297761	2.76806
TP63.keratinocyte_D0.GSE59824	-0.00180324	0.00762743	0.00741861	-0.00707074	2.76405
NANOG.WA09.GSE105028	-0.00347274	-0.00415648	0.00150232	0.0195637	2.76257
EZH2.SU-DHL-5.GSE45982	-0.00222912	-0.00405187	-0.00215721	0.015297	2.76104
SMAD4.Hep-G2_Ab_13-2-1A5.GSE97661	-0.00296179	0.00371811	0.000424579	0.018067	2.76072
ESR1.MCF-7_vehicle_45min_H2.GSE99626	0.00442056	0.00269763	0.00201168	0.0110013	2.75708
SOX4.HCC1954_TGFb.GSE104760	0.000486385	0.000624617	-0.00363431	-0.0286187	2.7538
AR.VCaP_R1881_30M.GSE84432	0.00104884	0.000107402	0.0052678	0.0307145	2.74536
CEBPZ.GM12878.ENCSR347NOB	-0.000290297	-0.00212359	-0.00738348	-0.024476	2.73864
ESR1.MCF-7_ESR1_wildtype.GSE100074	-0.00105645	0.00483146	0.00201907	0.0240814	2.73246
SPI1.macrophage_IFNG.GSE47188	-0.00122806	-0.00274155	-0.00548952	-0.0182574	2.72971
SOX11.GRANT-A519.GSE52146	-0.00181168	-0.000651994	0.008389	0.00925994	2.72856
BRD4.SUM159PT_DMSO_72h.GSE87418	-0.00348006	-0.00439617	-0.00573078	-0.0319465	2.72701
BCL3.A-549.ENCSR000BQH	-0.00225599	-0.00487971	-0.00575677	-0.0234025	2.72631
SMAD3.NCI-H441.GSE51509	0.00317779	0.00226713	0.00261343	0.0253238	2.72008
ZNF318.K-562.ENCSR352BJL	-0.000225156	-0.00380685	0.00244862	0.0242668	2.7151
MLLT1.K-562.ENCSR675LRO	-0.0019588	0.00374044	0.00366885	0.0210866	2.7116
TP53.GM00011.GSE55727	0.00368893	0.00411177	0.00613309	-0.00201517	2.70919
TBP.GM12878.ENCSR000DZZ	0.000551818	-0.00236962	0.00108114	0.0369103	2.70749
MEIS1.CHRF28811.ERR063469	-0.000698064	-0.00186589	-0.000517983	0.0298377	2.70441
RUNX1.ME-1_Human-leukemia_AI-10-49.GSE101789	-0.00101133	0.00345102	0.00279693	0.025436	2.70341
ZSCAN5A.BeWo.GSE85009	-0.00136009	0.00162882	0.00741857	0.0110451	2.70142
CTCF.colon_sigmoid.ENCSR222SQE	0.00199515	0.00730365	0.00866023	0.0175182	2.69836
BCL6.OCI-Ly7.GSE44420	-0.00171428	0.00123987	0.00326544	0.024747	2.69349
ESR1.MCF-7_E2-160min-ERalpha.GSE94023	-0.00399493	-0.00279723	-0.00771124	-0.0142207	2.69222
SMARCC1.SYO-1.GSE108025	0.00346395	0.00371836	0.00197277	0.0156519	2.68949
MTA3.GM12878.ENCSR000BRH	-0.00377734	0.000442172	0.00435244	0.0201831	2.68751
NANOG.LNCaP_pNanog8_Dox.GSE74799	-0.00251619	-0.00535771	-0.00457971	-0.00851883	2.68272
CREBBP_M768.NCI-H3396_ETOH.GSE32349	-0.00218121	0.0011074	-0.00158182	-0.0187843	2.68104
TAL1.CHRF28811.ERP008568	0.000864425	-0.00362041	-0.0024564	0.0222712	2.68045
FOXM1.HEK293T.ENCSR831EIW	-0.00693791	-0.000849703	0.00577961	0.00282941	2.67982
ZC3H11A.K-562.ENCSR000EFR	-0.00011241	-0.00354118	-0.00408192	-0.0210428	2.67844
GTF2B.K-562.ENCSR000DOE	-0.00158966	0.00401477	0.00732332	0.00995344	2.6779
CREBBP.tonsil_GCBC_p5.GSE89688	0.00147259	0.00401815	0.00428963	0.0227847	2.67531
REST.HeLa-S3.ENCSR000BMN	-0.00153824	0.00455699	0.00477163	-0.0134306	2.67164
SALL4.SNU-398.GSE112729	0.00266766	-0.00338277	-0.00169907	-0.0167716	2.66951
MYC.U2OS.GSE44672	-0.00277351	-0.00423181	-0.00407439	-0.0197838	2.66882
RAD21.HeLa-Tet-On.GSE112028	0.00307358	0.00373104	0.000982726	0.0243264	2.66694
SMAD3.BGO3_DIFF_48H.GSE36578	0.00115384	-0.00144596	0.00544682	0.0166743	2.6646
NFKB2.L1236.GSE63736	-2.83361e-05	0.00149322	0.000714706	0.0368728	2.6634
SOX2.HNSC.GSE69479	0.00139513	0.00486225	0.00318305	0.0183852	2.66158
PPARG.HT29_ROSIG_2H.GSE77039	0.000588186	-0.00310934	-0.0010275	0.0255534	2.65835
FOXA1.MCF-7.ERP001226	0.0052364	-0.00559829	-0.000104906	-0.0141023	2.65833
RNF2.K-562.ENCSR608XTF	0.00235515	0.00298768	0.00529202	0.019757	2.65813
TAL1.K-562.ENCSR000EHB	0.00397027	0.000584604	0.00204203	0.0229095	2.656
MEF2C.GM12878.ENCSR000BNG	0.0010563	0.0022438	-0.000666318	0.0284218	2.65462
EZH2.WSU-DLCL2.GSE45982	-0.000504626	-0.00631911	-0.00803213	0.000224703	2.65282
MAFK.Hep-G2.ENCSR000EDZ	-0.00322169	-0.00323029	-0.00569621	-0.0117978	2.65215
SMARCA5.K-562.ENCSR895HSJ	-0.000155348	-0.00319159	-0.0034616	-0.0213544	2.64881
NR3C1.MCF-7_ICI_Dex.GSE81510	-0.00398086	-0.00541221	-0.0032963	-0.00904217	2.64741
ZNF223.HEK293.ENCSR906PCS	0.00495648	0.00179851	0.000169145	0.0165713	2.64642
ZNF260.HEK293.GSE76494	0.0040742	-0.00597737	-0.00472124	0.00502741	2.64562
SAFB.K-562.ENCSR072VUO	-0.00287138	-0.00527763	-0.00225943	-0.0149738	2.64485
ZNF316.K-562.ENCSR167KBO	-0.00227013	-0.00333666	-0.00306225	-0.0182697	2.64188
ARNT.GM12878.ENCSR590KEQ	-0.00402389	-0.00340901	-0.00592227	-0.00761223	2.63414
KDM1A.K-562.ENCSR360HRA	-0.00528902	-0.000123819	0.00860124	-0.00563607	2.62712
MYC.MCF-7.ENCSR000DMP	0.00150644	-0.00281559	-0.00349372	-0.0293198	2.62557
ZBTB16.KG-1_shEZH2.GSE109619	0.000391872	-0.000400107	-0.00535703	-0.0222237	2.62507
CHD7.hiPSC_derived_lt-NES.GSE108506	0.000463299	0.00454866	0.00554398	0.0103091	2.62329
SKIL.GM12878.ENCSR212YKD	0.00147804	0.00236087	0.00583709	0.0205817	2.61696
E2F8.GM12878.ENCSR793HVL	-0.000676205	0.0038432	0.00389117	0.0221523	2.61669
ZNF189.HEK293T.GSE78099	-0.0018878	-0.00723032	-0.00369179	-8.48695e-05	2.61584
JDP2.Loucy.GSE115465	0.00313474	0.00365507	0.00495703	0.00658385	2.61418
ZNF671.HEK293T.GSE78099	0.00345629	0.00654101	0.00153363	-0.000597631	2.61162
VDR.LX2_CALCIPOTRIOL_TGFB1.GSE38103	0.00162179	-0.00155942	-0.00243382	-0.0222533	2.60621
BRD1.RKO.GSE47190	-0.00353455	-0.00203788	-0.00113021	-0.0419853	2.60589
CBFA2T3.K-562.ENCSR697YLJ	8.10524e-05	-0.002333	-3.72226e-05	-0.0335922	2.60458
GATA3.MCF-7.GSE51274	0.00129005	-0.00359961	-0.00443038	-0.0178481	2.60307
PRPF4.K-562.ENCSR220YXI	0.00244415	-0.000557428	0.00539344	0.0265974	2.60295
TP63.JHU-029.GSE88859	0.00372401	-0.00313536	0.00022078	0.0186142	2.6028
MYC.U2OS_SHMYC.GSE77356	0.00209608	-0.00175374	-0.0033308	-0.020949	2.5998
ZNF257.HEK293T.GSE78099	0.00286343	0.00398031	-0.00059417	0.0130372	2.59533
BRD4.HCT-116_JQ1.GSE57628	-0.000172721	0.000310951	-0.00259157	-0.0260881	2.58884
SREBF1.K-562.ENCSR815ZDS	-0.00376828	-0.00103435	0.000555542	0.0288851	2.58833
NR2F6.Hep-G2.ENCSR518WPL	0.00142655	0.00367714	0.00330336	0.0223859	2.58821
RAD21.Hep-G2.ENCSR054FKH	0.00153086	0.00416178	0.00681482	0.0184678	2.58745
HOXB13.LNCaP.GSE56288	0.00203234	-0.00288557	-0.00620393	0.0101911	2.58727
FOXA1.MCF-7.ERP000380	-0.00156767	-0.00838881	-0.00606498	-0.0106872	2.58718
NEUROD1.D283-Med.GSE92582	0.00115478	-0.00145537	-0.00162065	0.0449885	2.58653
NR2C2.Hep-G2.ENCSR000EVS	-0.00265676	-0.00108215	-0.00324325	-0.0295664	2.58249
ESR1.breast_tumor_Male_28.GSE104399	0.00187569	0.00468742	0.00169619	-0.0193164	2.58243
NR3C1.U2OS_GLUCC.ERP007081	-0.00547928	0.00198701	0.00120626	-0.0140582	2.58018
ZFP36.HeLa-S3.ENCSR184MFH	-2.20912e-05	0.00255581	0.00446412	0.0202228	2.57895
HNF1B.PDAC.GSE64557	-0.00385646	-0.00101457	-0.0026451	0.0150209	2.5774
FOS.MCF-10A.ENCSR000DOO	0.00669751	-0.000604202	-0.00309092	0.0181025	2.57573
CEBPB.HL-60_CEBPB_overexpressed.GSE100486	-0.00129481	-0.000767243	-0.00163406	-0.0282418	2.57545
GATA6.YCC-3.GSE51705	0.00210755	0.00621443	0.0069648	0.000381138	2.57487
AR.LNCaP_ERG.GSE110655	0.00305731	0.000508401	-8.9481e-05	0.0280407	2.57431
BMI1.MCF-7.ENCSR966YYJ	-0.00130469	-0.00816365	-0.0041235	-0.0110361	2.57365
MYNN.HEK293.GSE76494	0.00331092	0.00417151	-0.000982631	0.0178426	2.57177
CDX2.LS180.GSE31939	0.00444848	0.00134811	0.00174185	-0.0162177	2.56876
FOXM1.GM12878.ENCSR000BRU	-0.00339709	0.00680077	0.00360466	-0.0092491	2.56817
ZNF597.GM12878.GSE97661	-0.00778773	-0.000639082	-0.00431555	-0.00624021	2.56784
SMC1.HAP1_WaplKO-33.GSE94992	-0.00186948	-0.000197428	0.000391469	-0.0340976	2.56683
TP53.lymphocyte_116_Nutlin.GSE110368	0.00231732	0.00371763	0.00128778	0.0176839	2.56512
ZNF639.K-562.ENCSR845BCL	-0.0023182	0.00687356	0.00527409	0.00408275	2.55944
RELB.L1236.GSE63736	-0.00293846	-0.00409472	-0.00415198	0.0124314	2.55898
HNF1A.Hep-G2.ENCSR800QIT	0.00293547	0.0042834	0.00393744	0.0117466	2.55567
FOXA1.PDAC.GSE64557	0.00199397	0.00294096	0.00409612	0.0249226	2.55555
GATA2.LNCaP_R1881.GSE69043	-0.00227744	-0.00378222	-0.00456946	-0.0205342	2.55532
TCF12.GM12878.ENCSR000BGZ	0.00199194	0.00189324	0.00250019	0.0411924	2.55202
ZBTB40.Hep-G2.ENCSR525YFS	-0.00186549	-0.0046282	-0.00571113	-0.0217748	2.55013
FOSL1.MDA-MB-231.GSE95303	0.00400033	0.00644132	0.00405299	0.000273568	2.54951
AR.LNCaP-abl_DMSO.GSE80238	0.000712298	-0.00250986	-0.00277037	-0.0232673	2.54944
YY1.GM12891.ENCSR000BKJ	-0.00275712	-0.00332102	-0.00350235	-0.0329232	2.54532
TEAD4.MDA-MB-231.GSE66081	-0.0039443	-0.00372528	-0.00314885	-0.0116704	2.54527
JUND.HT29_DSMO.GSE77039	-0.000986474	-0.0038933	0.000754258	0.024774	2.54451
FOXM1.OE33.ERP013564	-0.00743783	0.000725858	0.00519096	0.00593876	2.54217
PRDM6.HEK293.ENCSR892QHR	-0.000380349	-0.00707682	-0.00316791	-0.0107057	2.53968
MTA3.MCF-7.ENCSR391KQC	-0.00130727	0.00311742	0.00530734	0.0162069	2.53631
ZNF317.HEK293.GSE76494	-0.00164529	-0.00213906	-0.00179718	-0.0187516	2.53404
TP53.IMR-90_APO.GSE53491	0.00111391	-0.00161495	-0.0048222	-0.0326097	2.53362
SMAD3.BGO3.GSE21614	-0.000656193	-0.00621093	-0.00543271	-0.00957221	2.53003
CEBPB.GM12878.ENCSR681NOM	-0.00172481	-0.00401287	0.00166343	-0.0189884	2.52851
MYC.LS174T_BI8622.GSE59223	-0.000407146	-0.00249034	-0.00284576	-0.0278709	2.52248
MAF.lymphocyte_Th17_IL10+_Day5.GSE101389	0.00248273	-0.00425849	-0.00227575	0.0122302	2.52232
MYC.endothelial_umbilical-vein.ENCSR000DLU	-0.000303742	-0.00360067	-0.00398869	-0.0291667	2.5211
IRF4.NCI-H929.GSE56857	-0.00311492	-0.00685338	-0.00326117	0.00256376	2.52027
RB1.MCF-7_siH1.2.GSE98728	0.000974392	-0.00430784	-0.00537679	-0.0132154	2.51878
PHIP.HCT-116_ab833.GSE101646	0.000944636	0.00241264	0.00240458	0.0430406	2.51797
AR.LNCaP_SHCTR_DHT.GSE62492	0.00221237	0.000874899	0.00210741	0.0240618	2.51375
EHF.primary-bronchial-epithelial.GSE85401	-0.00111688	-0.00186378	0.000120136	-0.0290377	2.511
REST.PANC-1.ENCSR000BPK	-0.00221755	-0.00137536	-0.00406009	-0.0211326	2.5085
FOXA1.breast_tumor_Female_1.GSE104399	0.00113836	0.00429875	0.00781806	0.00331729	2.50661
ZNF423.HEK293.ENCSR477OJI	-0.00182882	-0.00279952	0.0011306	-0.0210078	2.50512
SUPT5H.MOLT-4.GSE89384	-0.00376079	-0.00210366	-0.00376876	-0.0287141	2.50265
TP63.keratinocyte_D4.GSE59824	-0.00127527	-0.00314533	-0.00135071	-0.0310169	2.49864
KDM1A.SKNO1_GSK690.GSE71739	0.000391578	0.00390203	0.00533103	0.0130489	2.49694
TEAD4.WA01.ENCSR000BRY	-0.00224737	-0.00454989	-0.00247962	-0.0145038	2.49563
ATF3.K-562.ENCSR000DOG	0.00119011	0.00351809	0.00194978	-0.0263572	2.49307
CDK9.A-375_DMSO.GSE57431	-0.00195417	0.0034183	0.0101742	0.000227648	2.49289
NELFA.HeLa_Flavo-PJ34-10min-H2O2.GSE100742	-0.00162818	0.00207285	0.00217853	0.0131508	2.49127
RXRA.liver.ENCSR352QSB	1.5795e-05	0.00180661	0.00550766	0.0344771	2.49062
CTCF.THP-1_2D3.GSE69962	-0.00074767	-0.0066417	-0.0057364	-0.0115112	2.48919
MYC.BJ_INDUCED.GSE36570	-0.000480335	-0.0027901	-0.00176551	0.0304705	2.4878
PAX8.OVSAHO.GSE79893	-0.00145948	0.00197658	0.00342948	0.0109349	2.48752
STAT3.NCI-H358.GSE79707	-0.000664154	-0.00388524	-0.00288666	-0.0197709	2.48747
ZNF334.HEK293T.GSE78099	0.00441224	-0.000640477	-0.00214166	0.00966327	2.48715
ZNF28.HEK293T.GSE78099	0.00651955	0.000263719	0.000125897	-0.01031	2.48476
NCOR1.LS180.GSE39277	0.000965792	0.00267558	0.00490874	0.0119234	2.48399
CHD1.LNCaP_DHT.GSE64528	-0.00245688	-0.0027224	-0.000766478	-0.0209989	2.48218
NELFA.HeLa_40min-Flavo-PJ34-10min-H2O2.GSE93931	-0.00161301	0.00208675	0.00218344	0.013016	2.47974
AATF.NALM-6.GSE93626	-0.000505249	-0.00521723	-0.00118133	-0.0120948	2.47925
SMARCC1.SK-N-MC.GSE94275	-0.00363273	-0.000124955	-0.00239061	-0.0171259	2.47916
L3MBTL2.K-562.GSE28162	-0.00028968	0.00295665	0.0021754	0.0230384	2.47814
E2F6.A-549.ENCSR000BTC	-0.000750053	-0.00345317	-0.00358117	-0.0262888	2.47332
NFATC3.GM12878.ENCSR437GBJ	0.00114456	0.00026073	0.00407768	0.0308184	2.46995
PAF1.HCT-116_ab20662.GSE97527	-0.00310331	-0.00263761	-0.00515765	-0.0182434	2.46716
ERG.AMLPZ12.GSE23730	0.00226194	0.00336328	0.00254609	-0.0220063	2.4658
CTNNB1.LS180_125.GSE31939	-0.000436561	-0.00198495	0.00183186	0.0219397	2.46433
STAT3.A139.GSE85579	0.000325663	0.00266161	0.00208607	0.0254869	2.46407
ESR1.breast_tumor_Male_30.GSE104399	0.00193594	0.00679619	0.00401471	0.00680949	2.46337
NIPBL.WA09.GSE105028	0.00417993	0.00486659	0.00209758	0.00476471	2.46239
MYC.IMEC.GSE86412	0.00259402	-0.00189474	-0.00136524	-0.0224477	2.46124
ELK1.GM12878.ENCSR000DZB	0.00251677	0.0052558	0.000431915	0.0165461	2.45861
VDR.LCLGM10861_CALCITRIOL.GSE22484	-0.000566208	0.00365211	0.00505161	-0.0167047	2.45583
EBF3_P177L.SK-N-SH.GSE90682	-0.00130904	-0.00196642	-0.00147989	-0.0271199	2.45577
RFX5.IMR-90.ENCSR000EFD	-0.00295955	-0.00280408	0.00421339	0.0109107	2.45492
FOSL2.hESC.GSE69539	0.00257959	0.00281699	-0.00350027	0.0156308	2.45475
ETS1.PANC-1.GSE59021	-0.00012354	-0.000180702	-0.00425114	-0.0300673	2.45392
HMBOX1.K-562.ENCSR757IIU	9.50024e-05	0.00397744	0.00788176	0.00608037	2.45275
FOXM1.MDA-MB-231.GSE40762	-0.00106523	0.00266297	0.00512383	0.0201374	2.44896
CDK6.KB.GSE52469	-0.00225995	-0.00116902	-0.00173874	0.0229428	2.44769
CREBBP.LS180.GSE39277	-0.00328136	-0.00312187	-0.00488968	-0.00356505	2.4466
GATA1.CD34_Day7_30min.GSE104676	0.000336915	-0.00860361	-0.00395094	-0.00410381	2.44552
NOTCH3.TALL-1_DMSO.GSE104261	0.00185702	-0.00206085	-0.000922446	-0.0188461	2.44471
CEBPA.U-937.ERP008568	-0.00181916	-0.0084496	-0.00611778	0.00242711	2.44279
ARNT.MCF-7.GSE41820	-0.000555388	-0.00609444	-0.00467813	-0.00268358	2.44251
SCRT1.HEK293.ENCSR605MGM	-0.0037995	-0.0024638	-0.00315947	-0.0126706	2.43633
SMARCE1.MCF-7.ENCSR431TLD	0.00262171	0.00235916	-0.000203523	0.0240755	2.43309
HLF.Hep-G2.ENCSR528PSI	-0.00336797	0.0019558	0.000616798	0.0176345	2.43179
HSF1.SKBR3.GSE38901	-0.00343106	0.00509689	-0.00208366	0.00984296	2.43041
TRIM24.LNCaP_ETOH.GSE69331	-0.000469392	0.00277815	0.00336308	0.0262751	2.42978
MZF1.HEK293.ENCSR298QUH	0.00256238	0.00329208	0.00115642	0.0181344	2.42953
RAD21.THP-1_siCtrl-NS1-Pam3csk-7h-Flavo-3h.GSE103477	0.00254644	-0.00187771	0.000380803	0.0330639	2.42753
TRIM24.K-562.ENCSR957LDM	-0.00234418	-0.00571946	-0.00385984	0.00704677	2.42462
STAT1_pS727.SET-2.GSE100566	-0.00512432	0.000999491	-0.00189631	-0.0302396	2.42427
PBX2.K-562.ENCSR979UVS	0.00257464	-0.00208722	0.00381682	0.0291513	2.42418
BCL11A.CD34_Day7_30min.GSE104676	-0.00142479	0.00152913	0.00328709	0.0254542	2.42215
BRD4.HCC1806_300nMJQ1_24h.GSE87418	0.00191009	0.00467845	0.00640915	-0.00641746	2.42107
ZNF692.HEK293.ENCSR418MKG	0.00505294	0.00555804	0.00467064	0.0232467	2.41977
ESR1.T-47D_CR3flp.GSE99479	-0.00238792	0.00149267	0.00349861	0.021762	2.41902
BRD4.T-47D.ERP003925	0.00148993	-0.00239128	-0.00302171	0.0213393	2.41742
SMC3.GP5D_SIRAD21.GSE51234	-0.0018059	-0.000278475	-0.00522435	-0.0164938	2.41663
LDB1.HEP.GSE52637	0.0041748	0.00322632	-0.00108486	0.0120829	2.41125
AR.LNCaP_R1881.GSE69043	0.00210475	0.00133428	-0.00219425	0.0274135	2.40885
SP4.HEK293.GSE76494	-0.00128915	-0.00449049	-0.00573157	-0.0257701	2.4079
DEAF1.K-562.ENCSR387SYS	0.00431453	0.00430456	0.00250855	0.00973068	2.40683
BRD4.OCI-Ly1_JQ1.GSE53601	0.000143728	0.00654249	0.00738279	-0.00810014	2.40468
RLF.K-562.ENCSR718SDE	-0.000820248	0.00366677	0.00266254	0.0164369	2.40296
BRD4.CLL_patient1_4h_CpG_BET.GSE109411	0.00225045	0.00422213	0.000663927	0.0258997	2.40213
TSHZ1.HEK293.ENCSR217WRC	-0.00328477	-0.00119181	-0.0032507	-0.01874	2.40144
E2F4.HeLa-S3.ENCSR000EVL	-0.00320725	0.00449105	0.00289693	-0.0167049	2.4003
RELA.BJAB_4h-activation.GSE117250	0.00273633	0.00168598	0.00472409	0.0133836	2.39747
HSF1.ZR751.GSE38901	-0.000989686	0.00819006	0.00572679	5.91215e-05	2.39739
ESR1.breast_tumor_Male_23.GSE104399	0.00274598	-4.47043e-05	-0.0024692	0.0227414	2.39738
ZNF592.MCF-7.ENCSR701AQS	-0.000304463	-0.00469834	-0.00604487	0.00927929	2.39434
KLF16.K-562.ENCSR760UVO	0.00237316	0.00362696	0.000799547	-0.0191159	2.39305
ZNF660.HEK293.ENCSR283DOU	0.00199672	0.00319012	0.00592693	0.0251874	2.39212
FOXA1.LNCaP_SHCTR_R1881.GSE37345	0.00290142	0.00129876	0.00390317	0.0198172	2.3875
CEBPB.monocyte.GSE98367	0.00110826	0.00562734	0.00240837	0.0179855	2.38306
NFATC3.K-562.ENCSR670FDA	-0.00494805	-0.000677289	-0.000923158	0.0172529	2.38255
GATA6.AGS.GSE51936	0.00146168	0.00153363	0.00443349	0.0125111	2.38203
SETDB1.WN8532.GSE36579	0.00239554	-0.00316734	-0.0018247	0.0133393	2.38022
FOXM1.SK-N-SH.ENCSR000BTB	-0.0118075	-5.06136e-05	0.00433038	0.000158965	2.38012
OGG1.HEK293_30_min.GSE89017	-0.0011113	-0.00262928	-0.005151	-0.0111921	2.3798
SUZ12.LNCaP.GSE39459	0.00276479	0.00317644	0.0020926	0.0121343	2.37592
CHD1.WA01.ENCSR000EBU	-0.0026587	0.000862698	-0.00170046	-0.0234943	2.3748
SCRT2.HEK293.ENCSR338DGO	0.00145527	-0.00206338	-0.00274973	-0.0192077	2.36973
SRSF4.Hep-G2.ENCSR696MBC	-0.00106937	-0.0063932	-0.00208771	0.0112605	2.36636
HNF4A.Hep-G2.ENCSR000EEU	-0.000716659	-0.00123918	-0.00256411	-0.0243353	2.36339
ATF2.GM12878.ENCSR961PPA	-0.0015924	0.00810725	5.67512e-05	0.0167267	2.36281
ESR1.breast_tumor_Male_16.GSE104399	0.00319619	0.00256699	0.00412006	0.0101777	2.362
SP2.HEK293.ENCSR807LQP	0.002205	0.00301721	0.00289639	0.0415703	2.35688
TCF7L2.MCF-7.ENCSR000EWT	-0.000725603	0.00517739	0.00633215	0.00899454	2.356
ZNF600.HEK293.ENCSR017QBI	0.0027957	0.000771193	-0.00419467	0.0280153	2.35201
PHF20.K-562.ENCSR594SMP	-7.14784e-05	-0.0029115	-0.00462018	-0.0231828	2.35146
ATF3.K-562.ENCSR028UIU	0.0015055	-0.00366206	-0.000790995	0.027067	2.35016
POU5F1.BJ_INDUCED.GSE36570	0.000327605	-0.00426835	-0.000376122	-0.0163415	2.34994
MAFG.K-562.ENCSR818DQV	-0.00434106	-0.00230135	-0.00644185	0.00275665	2.34751
ZNF282.K-562.ENCSR742TMU	0.00299139	0.00475087	0.00233239	0.0101073	2.34677
ZNF148.K-562.ENCSR018MSO	0.00146076	0.00188623	0.00148093	0.0243318	2.34428
CEBPB.hMSC.GSE68864	-0.00188466	-0.00462845	-0.00573294	-0.0162012	2.34226
SUZ12.MCF-7.ENCSR757EMK	-0.000307724	-0.0041768	-0.00340005	-0.022894	2.33916
SMAD3.hESC.GSE29422	0.000623733	0.000667762	0.000146412	0.0277648	2.33639
IRF1.K-562.ENCSR854MCV	0.0021798	-0.00162278	-2.3784e-05	0.0216585	2.33433
RELA.BJAB.GSE117250	-0.000485805	0.00527521	0.00586826	0.00888823	2.33162
EED.GM12878.ENCSR199WXF	0.00651726	0.00321581	0.00193548	0.0125371	2.32694
BRD4.KK-1_DMSO.GSE94732	0.00313359	-0.00114048	0.00630354	0.00886042	2.32612
FOXA1.MCF-7.GSE81714	0.000928679	-0.00205277	-0.00225241	-0.0279865	2.32343
ZNF736.HEK293T.GSE78099	0.00146696	-0.00379454	-0.00502025	0.00219491	2.32318
SFPQ.LTAD_EtOH.GSE94577	-0.00543656	-0.00229206	-0.00388297	-0.00285608	2.31772
AR.LTAD_EtOH.GSE94577	-0.00652581	-4.98503e-05	0.0006353	-0.011117	2.31702
DDX20.K-562.ENCSR446LAV	-0.00277298	0.00160566	0.00352601	0.0220487	2.31694
NCOR1.LS180_125.GSE39277	0.00434636	0.0016931	0.00285413	0.00781016	2.31693
JUND.GM12878.ENCSR000DYS	0.00101392	-0.00173897	-0.00244635	0.0239217	2.3156
AR.LNCaP_ETOH.GSE69043	0.0034296	0.00101461	0.00620018	0.00892795	2.31555
ESR1.MCF-7_E2+4OHT_SRC-3.GSE119702	0.00456859	0.00356096	0.00250649	0.00281147	2.31488
ZNF778.HEK293T.GSE78099	0.00296044	0.000978867	0.00493726	-0.00635695	2.31245
MYC.IMEC_MYC.GSE86412	-0.00107964	-0.00470519	-0.00544369	-0.0115605	2.31227
ZNF770.HEK293.GSE76494	-0.000614201	-0.002816	-0.00330844	-0.0175814	2.31209
IRF5.GM12878.ENCSR976TBC	-0.00161049	-0.00320573	-0.00369084	-0.0174096	2.31187
GATA1.HUDEP-2_30min.GSE104676	-2.03473e-05	-0.00473605	-0.00229938	-0.023909	2.31108
IRF1.K-562.ENCSR000EGL	0.00224959	-0.00171593	0.00172117	-0.0218667	2.30253
TP63.keratinocyte_D2.GSE59824	-0.00219951	-0.00117969	-0.00300297	-0.0232292	2.3008
MAFK.A-549.ENCSR541WQI	-0.0018751	-0.00189185	-0.00219321	-0.0198911	2.30057
BRD4.CD4_TH1_BAY.GSE62482	0.000693108	0.00344235	0.00541397	0.0326354	2.29943
SND1.NHEK.GSE29498	0.00196751	0.00172744	0.00281793	0.0177803	2.29786
HDAC2.K-562.ENCSR075HTM	-0.00227034	-0.00273573	-0.00417164	-0.025451	2.29685
NCOA2.MCF-7.ERP000901	0.0013636	0.00461349	0.00173364	0.0128645	2.29567
ATF2.GM12878.ENCSR000BQK	0.00412032	0.00103681	0.00148288	0.0233313	2.29385
TEAD4.SNU-216.GSE44416	-0.00143851	-0.00410494	-0.00112823	0.0155424	2.29212
ZBTB18.HEK293.GSE76494	-0.00554207	-0.00185642	0.00262459	0.0070659	2.29209
CDK9.HEK293T_SIBRD4.GSE51633	-0.00132469	-0.00417504	-0.0039826	-0.00918515	2.29156
CEBPB.MV4-11.GSE88746	0.00147844	0.003051	0.00516035	0.019062	2.28916
ELF4.HEK293T.ENCSR778QLY	0.000955541	-0.005914	-0.00901929	0.00226341	2.2875
IRF3.HeLa-S3.ENCSR000EDF	-0.00301498	0.00190128	-0.000864228	-0.0361155	2.28627
ERG.K-562_DOX.GSE23730	-0.00161384	-0.00174819	-0.00403191	-0.0329972	2.28339
TFDP1.U266B1.GSE80661	-0.00535721	0.00283416	0.00171392	0.0168051	2.28217
CHD2.GM12878.ENCSR000DZR	0.00073503	0.00328124	0.0042852	0.0210602	2.28132
RAD21.THP-1_NS1-IFNb.GSE103477	-0.00333508	-0.00296689	-0.00317778	-0.0153104	2.28005
BRD4.hESC.GSE33281	-0.00198442	-0.00360014	-0.00487771	-0.0262604	2.2794
CTCF.Jurkat.GSE68976	-0.00473054	-0.00635501	-0.00839804	0.00108956	2.27536
FOXA1.T-47D_DMSO.GSE84593	-0.00288118	-0.00531843	-0.00524428	-0.00713818	2.27528
ESR1.MDA-MB-134-VI_ESTROGEN.GSE51022	-0.00265592	-0.00201685	0.00475078	-0.00677758	2.27284
ZNF175.K-562.ENCSR011PEI	-0.00185991	-0.00424174	-0.00697201	-0.00165306	2.27272
CHD1.IMR-90.ENCSR000EFC	0.00161541	-0.00329281	-0.00132511	0.0212744	2.27253
ESR1.MCF-7_shKMT2C_R.GSE100328	0.00395282	0.00430995	0.00287789	-0.0104999	2.26974
REST.WA01.ENCSR000BHM	-0.00181725	0.000575354	-0.000231544	-0.0272433	2.26538
ELF1.K-562.ENCSR000BMD	0.00195309	0.00372681	0.00479949	0.0215653	2.26452
ZIC2.BCBL-1_latent.GSE102462	-0.00305223	-0.00249045	-0.00221883	0.014802	2.26092
STAT1.SET-2_DMSO.GSE100566	-0.00168004	0.00247143	0.000966133	-0.0237404	2.26023
ASH2L.GM12878.ENCSR849WCQ	0.00353499	0.00553902	0.00657581	0.0133455	2.25985
RELA.GM18951.ENCSR000EBD	0.00186875	0.00254318	0.00139859	0.0202858	2.25315
TCF7L2.K-562.ENCSR888XZK	0.000735081	-0.00427828	-0.00468065	0.0105603	2.25146
ATRX.erythroid.GSE22162	0.00217867	0.00281626	0.00274624	0.00823562	2.25097
CBX3.HCT-116.ENCSR000BUH	0.00327487	0.00190961	0.00583575	0.00832764	2.2484
AR.LNCaP_1F5.GSE30623	0.000518525	0.00689311	-2.10912e-05	0.0155464	2.24641
ELF1.HCT-116.ENCSR000BVH	0.00205442	-0.0037827	-0.00529198	-0.0180435	2.24621
NCOR2.LS180_125.GSE39277	0.00262713	0.00125377	0.00370762	-0.00917074	2.24579
NR3C1.HeLa-B2_GRKD_TA_TNFA.GSE24518	-0.00247685	-0.00345223	-0.00162085	-0.0114763	2.24443
FOXK2.GM12878.ENCSR861JUQ	-0.00107974	-0.000522588	0.00396882	0.0230289	2.24399
NFATC3.K-562.ENCSR051OUX	0.000331602	0.00172308	0.000769749	0.0305252	2.24297
ZNF169.HEK293.ENCSR661AXW	-0.00326441	-0.00092828	-0.000164225	0.0218415	2.24257
RAD51.MCF-7.ENCSR442VBJ	0.00437242	0.00351385	0.00426104	0.0108634	2.24055
BRD4.CLL_patient4_4h_CpG_BET.GSE109411	0.00124476	-0.0029015	-0.00255807	0.0252364	2.2405
BRD4.HUVEC-C_TNF.GSE53998	0.00359312	0.0062313	0.000214975	0.0131063	2.24024
MLLT1.MCF-7.ENCSR427BBI	-2.13808e-05	-0.00566891	-0.00722048	-0.00179934	2.23895
ZNF316.K-562.ENCSR200JYP	0.00336636	0.00420678	0.0031349	0.00109445	2.23612
ATF3.liver.ENCSR480LIS	0.00347746	0.00400087	0.00402194	0.009094	2.23429
ESR1.MCF-7_E2.GSE102410	0.00429237	-0.00248662	0.000856716	0.0145264	2.23281
ZSCAN30.HEK293.ENCSR768VNZ	0.00130563	0.00567272	0.00611386	0.00984339	2.23161
HNF4A.Hep-G2.ERP000209	0.00297013	0.00449028	0.00618432	-0.00161042	2.22985
BHLHE40.IMR-90.ENCSR957KYB	0.00219102	-0.00387767	0.00219621	0.0186384	2.22904
NELFA.HeLa_Flavo-PJ34-0-H2O2.GSE100742	0.000452572	0.00418123	0.00324014	-0.00748324	2.22609
BRD2.MM1-S.GSE43743	-0.00222778	-0.00310103	-0.00376699	-0.0125049	2.2248
BRD1.HUES-64.GSE104059	-0.00107099	0.00487937	0.00280352	-0.0149523	2.22435
EP300.Hep-G2.ENCSR000BLW	0.0017256	0.00432157	0.00554639	0.0119206	2.22368
EBF1.LCL.GSE75503	-0.00346723	-0.00427092	-0.00246416	-0.0082733	2.22117
BRD4.MM1-S_DMSO.GSE42161	-0.00426567	-0.00213861	0.00106567	-0.0335029	2.22111
KMT2A.bone-marrow_fetal.GSE83671	0.00260479	0.00199088	0.00336552	0.0350088	2.22025
MYC.IMEC_M2.GSE86412	-0.000439877	-0.00362081	-0.00538434	-0.0140876	2.21934
AR.LHSAR_LACZ.GSE56288	-0.00157866	-0.00167312	-0.00299648	-0.0184975	2.21756
ZNF549.HEK293.GSE76494	-0.00258739	-0.00385884	0.00135486	0.010856	2.21639
NR2C2.K-562.ENCSR750LYM	0.000627213	-0.00544345	-0.00289969	0.0177364	2.21528
USF1.WA01.ENCSR000BIU	-0.00252882	-0.00206661	-0.00244456	-0.0221118	2.21483
EGR1.MCF-7.ENCSR000BUX	-0.000684489	-0.0035223	-0.0058619	-0.0160706	2.2141
PBX3.A-549.ENCSR000BTN	0.00280022	-0.00439923	-0.0036163	0.00928255	2.21244
JUND.K-562.ENCSR000DJX	0.00187361	0.00439995	0.00414013	0.011778	2.21091
MYC.LCL.ERP004110	-0.000604507	-0.00753435	-0.00862512	-0.0059823	2.20513
ZNF680.HEK293.GSE76494	-0.00228621	0.00382598	0.000735435	-0.0122978	2.20337
MYC.PAVE.GSE47152	0.00691147	-0.00257133	0.00257077	-0.00106119	2.20304
FOSL2.MCF-7.ENCSR000BUI	-0.000289685	-0.00243215	-0.00651682	0.0164631	2.20146
YY1.K-562.ENCSR000EWF	-0.00188375	-0.00446531	-0.00354745	-0.0169936	2.19936
ZEB2.K-562.ENCSR322CFO	-0.0016223	-0.00258334	-0.00498248	-0.0129644	2.19879
AR.VCaP_DHT.GSE79128	0.00188895	0.00274647	0.00519743	0.00567913	2.19824
TBX21.CD4_TH1.GSE62482	9.79529e-05	0.00240867	0.00339499	-0.02121	2.19752
ZBTB48.HeLa_ZBTB48-KO.GSE96776	0.00321055	0.00811182	0.00643926	-0.00890533	2.19699
SMAD4.hESC.GSE29422	0.000510358	0.00253057	0.00481583	0.0098617	2.196
BRCA1.A-549.ENCSR857KDI	0.0022717	0.00361134	0.00198333	0.0215803	2.19587
FOXK2.K-562.ENCSR508DQA	0.003023	0.00227052	0.00201627	0.0244719	2.19585
NELFA.HeLa_40min-Flavo-PJ34-0-H2O2.GSE93931	0.000456276	0.00416356	0.00322377	-0.0071871	2.19538
ZNF547.HEK293.ENCSR909TSW	0.00073178	-0.0014068	-0.000468045	-0.024724	2.19532
CTCF.nerve_tibial.ENCSR469POZ	0.0013836	0.00272825	0.00134243	0.0260743	2.19437
SMAD4.Hep-G2_Ab_R516.2.1D12.GSE97661	-0.00443991	-0.00708193	-0.000368256	-0.00141938	2.1915
MYC.CA46.GSE30726	0.00225627	-0.00248342	-0.00384732	-0.0111168	2.19139
CTCF.THP-1_macrophage_PMA.GSE96800	0.00220724	0.00498037	0.00325343	0.0183954	2.19138
U2AF2.Hep-G2.ENCSR991ADX	0.000227976	0.00209224	-0.00049777	0.0235734	2.19084
ASH1L.K-562.ENCSR115BBC	-0.00130391	-0.00103406	-0.00241364	-0.0277801	2.18974
PHF8.HeLa.GSE20303	0.00459055	0.00317841	0.000519705	0.00912301	2.18838
NFIC.Hep-G2.GSE108514	0.0013066	0.0054694	0.00674675	-0.00159464	2.18815
ELF1.SK-N-MC_SHGFP_96H.GSE61944	-0.00147244	-0.00685795	-0.00452506	-0.00662134	2.18777
NR2C2.HeLa-S3.ENCSR000EVN	0.00276753	0.00631028	0.00467976	-0.00934306	2.18752
ZBTB48.HeLa.GSE96776	0.00493551	0.00653214	0.00559207	0.0107292	2.18589
RAD21.THP-1_siNIPBL-NS1-Pam3csk-4h.GSE103477	0.00494552	-0.00216484	-0.000913313	0.0177076	2.18523
THAP1.K-562.ENCSR000BNN	-0.00213066	-0.00210687	-0.00311678	-0.0179649	2.18506
NFYC.Hep-G2.ENCSR569ARC	0.0030007	0.00440933	0.00570133	0.0254198	2.18481
PIAS1.LNCaP_DMSO.GSE83860	0.000782137	-0.0020111	-0.00422465	-0.0230672	2.18453
FOXA1.MCF-7_E2.GSE60270	0.0015252	0.00431088	0.00442645	-0.0150329	2.18423
STAT1.SET-2_cortistatin-A.GSE100566	-0.00083467	0.00419428	0.00289427	-0.0142961	2.18308
ZNF202.HEK293T.GSE78099	-0.00242699	0.00203373	0.00132426	0.024051	2.18002
ID3.K-562.ENCSR005NMT	-0.000911915	-0.00380926	-0.003869	-0.0147736	2.1773
NCOA3.MCF-7_E2.ERP000901	-0.00248567	0.000681349	0.000981397	-0.0222684	2.17703
HSF1.MO91_27A_100UM.GSE45852	0.000210623	-0.000395477	0.000829376	0.0246854	2.17582
MED1.cardiomyocyte_5.GSE85628	0.00281198	-0.000816054	0.00226797	0.0256347	2.17532
CLOCK.BA40-neocortex_4.GSE96659	-0.00438891	-0.00194562	0.00101245	0.00948507	2.1753
RXRA.SK-N-SH.ENCSR000BVG	-0.00117897	-0.00121112	0.00845394	0.0103858	2.1743
USF2.K-562.ENCSR359NFW	-0.00100672	0.00497649	0.00460403	0.0234654	2.17401
RELA.HeLa-B2_TA_TNFA.GSE24518	0.00133092	0.00511475	0.00683061	0.00364544	2.17309
ZNF207.MCF-7.ENCSR096KWU	-0.00313163	-0.0019561	-0.00558622	0.00818913	2.17075
PRDM4.HEK293.ENCSR443MVV	0.000610985	0.00130909	0.00509747	0.0172064	2.16873
BACH1.GM12878.ENCSR585CVE	-0.00374853	-0.00428364	-0.00199107	0.00532571	2.16775
FOXA1.A-549.ENCSR000BPX	-0.0008266	0.00395444	0.00517317	0.0138719	2.16531
FOXA2.A-549.ENCSR000BRE	0.00152647	0.00405884	0.0058252	0.0164294	2.16432
KDM5B.HCC2157.GSE46055	0.00138621	0.000919077	0.00252071	0.0237371	2.16134
ESR1.breast_tumor_Male_25.GSE104399	0.00141918	0.00349858	0.00350989	0.00947615	2.16004
CHD8.HNSC.GSE57369	0.00247333	0.00184395	0.00717762	0.0183116	2.15982
ASCL1.NCI-H82.GSE69394	-0.00159593	-0.00502433	-0.00431848	-0.00338657	2.15742
CHD1.hMSC-TERT.GSE89179	-0.00132191	0.00600979	0.000515032	-0.0207082	2.15627
STAT3.HCC70_EtOH.GSE85579	0.0025803	0.00488318	0.00416796	-0.00875806	2.15614
CREB1.KG-1_XX65023.GSE74928	-0.00177842	-0.00364834	-0.0038951	-0.0195219	2.15489
AR.A-375_SLNCR.GSE116189	0.00496244	0.00129568	0.00164168	0.0122769	2.15276
VDR.THP-1_EtOH_1d.GSE89431	-0.002092	-0.00451686	-0.00163492	-0.00974127	2.15057
ZNF574.MCF-7.ENCSR402JAC	0.00282892	0.00224113	0.00434875	-0.0110388	2.15047
SPIB.OCI-Ly10.GSE56857	0.00195533	-0.0036774	-0.00258684	-0.0126514	2.14957
SIX2.HEK.GSE73865	-0.00161335	0.000477958	0.00131689	-0.0282482	2.14869
ATF4.K-562.ENCSR145TSJ	0.00223046	-0.00509846	-0.00111681	0.0107076	2.14576
ZEB1.RKO.GSE88734	-0.00286304	-0.000610898	0.000860602	-0.0200325	2.14505
NFKB1.MCF10A-Er-Src_TAM.GSE115597	-0.00220702	0.00360927	0.00348613	0.0113682	2.14131
TAF1.GM12892.ENCSR000BIB	0.000929153	0.000136509	-0.00222097	-0.0369531	2.14117
MECOM.SKH1_E2.GSE102697	-0.000467224	-0.00125787	-0.00100249	-0.0279474	2.14068
ESR1.breast_tumor_Male_18.GSE104399	0.00173416	0.00412617	0.00230246	-0.0110832	2.13741
NR3C1.Ishikawa_Dex.GSE109891	0.00012322	0.00351872	0.00753718	0.00358887	2.13607
NR3C1.HASM2_Dex-GFP.GSE95632	0.00264392	-0.00325427	-0.00425025	0.0100299	2.13432
BRD2.HUVEC-C.GSE60171	0.00172583	0.00461713	0.00316115	-0.00597471	2.13425
HDAC2.VCaP_ETOH.GSE28950	0.00147853	0.00226944	0.0049067	0.0115817	2.1298
NANOG.WA01.ENCSR000BMT	-0.000684713	-0.0016698	0.00241964	-0.0188088	2.12886
CEBPB.Hep-G2.ENCSR000BQI	-0.00203474	-0.00418645	-0.00155533	0.0135243	2.12539
CEBPD.HAEC_IL1b_4h.GSE89970	0.0014735	0.00674324	0.0037404	-0.00940723	2.12272
BRD4.COLO-205.GSE73319	0.00117065	-0.000622638	0.000457443	0.0310902	2.1214
ERG.HUVEC-C_VEGF_12h.GSE109625	0.00276134	-0.00379382	4.92576e-05	-0.0139309	2.12028
LMO2.Kasumi-1_SIRUNX1ETO.GSE60130	0.000971339	0.00026291	0.00367809	0.0223801	2.11994
PGR.T-47D_CR3flp_P4.GSE99479	0.000428877	0.00198635	0.00349107	-0.0195484	2.11964
RAD21.HUVEC-C_normoxia.GSE94872	0.00389858	0.00334983	0.00440475	-0.00439788	2.11856
CTCF.nerve_tibial.ENCSR822PJT	0.00134871	0.00315869	0.00249089	0.0274412	2.11837
ZBTB26.Hep-G2.ENCSR184SVO	0.0038393	0.00662183	0.000784855	0.0282562	2.11766
CTCF.HEK293T.GSE103651	0.00378018	0.00232535	-0.000583358	0.0265885	2.11738
HIF1A.macrophage_HYPO.GSE43109	-0.00172529	0.00398268	0.00259834	-0.0101444	2.11332
MYC.K-562.ENCSR000EZU	-0.00267962	-0.00549956	-0.00226412	-0.0183139	2.11302
GATA2.CD34_DMSO.GSE60792	-0.00269697	0.00400135	0.00200328	0.0101839	2.11225
MYC.U2OS.GSE77356	0.00234004	0.00575753	0.00355823	-0.00915008	2.11199
BCL11A.HEK293.ENCSR021DJC	0.00141794	0.000801677	-0.00287986	0.0210548	2.11035
ESR1_Y537N.MCF-7_dox_E2.GSE94493	-0.0030452	-0.00439911	-0.00341903	-0.0106812	2.10892
MAF.CD4_TH1.GSE72266	0.000864303	-0.00445128	0.00128444	0.0338955	2.10608
NCOA1.MCF-7.ERP000901	-0.00114797	-0.00322507	-0.00184116	-0.0131805	2.10602
NOTCH1.HPBALL.GSE39263	0.00212428	-0.00200208	-0.00440962	0.0298467	2.10581
RELA.HAEC_TNFa_4h.GSE89970	0.00405228	0.00380787	0.00384421	0.0173807	2.10439
SUZ12.WA01.ENCSR000ATS	0.000809532	0.00578872	0.00404941	0.00731306	2.1037
TAF1.liver.ENCSR016BMM	0.00355714	0.00225446	0.000908885	0.0210151	2.10354
ATF7.GM12878.ENCSR014YCR	0.0020549	0.0021139	0.000943581	0.0271871	2.10319
ESR1.endometrioid-adenocarcinoma_tumor_3.GSE94031	0.00311804	-3.05646e-05	-0.00180573	-0.0263121	2.1013
PRDM1.HEK293.GSE76494	-0.000249135	0.000767333	0.00415782	0.0153993	2.09979
CTCF.WA01_MESEN.GSE52457	-0.00226582	-0.00514904	-0.00297099	-0.0150581	2.09967
PPARG.HUVEC-C_PPARG_HYPO.GSE50144	6.29775e-06	-0.00181572	-0.00611109	-0.0117249	2.09935
SMC1.MCF-10A.GSE101921	0.00383021	0.00346351	0.00251352	-0.0104079	2.09834
AR.VCaP.GSE56086	0.00290818	0.0037698	0.00343931	0.00748301	2.09774
SMARCC1.Hep-G2.GSE108514	0.00194997	0.00378231	0.00397226	-0.0132111	2.09684
BRD4.retina_AB1-FW23.GSE86981	0.00160926	0.00304396	0.00467608	0.0198412	2.0952
ZFX.HEK293T.ENCSR218GSN	0.00242267	0.00163188	0.00552097	-0.0155026	2.09514
REST.PFSK1.ENCSR000BOX	-0.0017078	0.00104658	0.00200989	-0.0212499	2.09504
NIPBL.Hep-G2.GSE76893	-0.000314611	0.00549477	0.00244468	-0.00765568	2.09299
ERG.Jurkat.GSE49091	-0.00316382	-0.00338552	-0.00443212	-0.0155296	2.09052
TOP1.LNCaP_DHT.GSE63202	-0.00314331	-0.00341166	-0.00475575	-0.00451384	2.08896
RBP2.U-937.GSE28323	-0.00095876	-0.000959861	-0.0066716	-0.0167902	2.08786
SPI1.LCL.ERP004110	-0.00149421	-0.00285103	-0.00189689	-0.0209798	2.08774
RUNX1.HL-60.GSE107553	0.00561484	0.00080753	-0.00120133	0.00893923	2.08597
DPF2.GM12878.ENCSR509FWH	0.00549303	0.00232312	0.00214699	0.0156663	2.08487
ZHX1.K-562.ENCSR557RVF	-0.000918003	-0.00386252	-0.00335091	-0.0154786	2.08346
CTCF.SH-SY5Y.GSE101295	-0.00166722	-0.00306641	-0.00515388	-0.0200187	2.08343
ESRRA.SKBR3_EGF.GSE81651	-0.00304415	0.0024914	0.00425436	-0.0175838	2.08262
MYOD1.RH4.GSE83726	-0.00411327	-0.00142744	-0.00404645	0.00520318	2.08239
MAX.liver.ENCSR521IID	-3.68965e-05	-0.00184485	-0.00340061	-0.0262703	2.08236
MED1.P493-6.GSE36354	-0.000133558	-0.00452479	-0.00176242	0.0188683	2.08182
ETV1.A-375.GSE80443	0.000646274	0.00161445	0.0040068	0.0142836	2.08051
REST.K-562.ENCSR000ATM	8.90517e-05	0.000272282	0.00145159	0.0347852	2.07713
GATA4.A-549.GSE85002	0.00420121	-0.000291831	0.00144504	0.0126565	2.07711
NFYB.K-562.ENCSR000EGQ	0.000261246	0.00283404	0.0042829	0.0374695	2.07659
ZNF695.HEK293T.GSE78099	0.00375859	0.00485986	0.00118051	0.00128718	2.07644
EZH2.hepatocyte.ENCSR384LYW	0.00442254	0.00480193	0.00121937	0.0186022	2.07374
CTCF.stomach.ENCSR549WAU	0.00407695	0.000424737	-0.00262692	-0.027704	2.07319
SMC1.HAP1.GSE94992	-0.00331903	7.57381e-05	-0.00316489	-0.0169297	2.07252
FOXO3.Hep-G2.GSE97661	0.00111857	0.00436935	0.00419148	0.0116277	2.07107
OTX2.D341-Med.GSE92582	-0.000326719	-0.00468812	-0.00294146	-0.0165113	2.07009
RELA.SW480_16h_TNFa.GSE102796	0.000295687	0.00391753	-0.000271432	0.0179855	2.06743
BCL6.B-cell_GERMINAL_CENTER.GSE68349	-0.00298028	-0.00267707	-0.00300465	-0.0146698	2.06738
CHD4.A-549.ENCSR550SCU	0.00064872	-0.00174107	-0.00246396	-0.0172952	2.0642
KAT2B.A-549.ENCSR356WVQ	-0.000217149	-0.00305218	-0.00584745	-0.00365978	2.06136
TP53.MCF-7_nutlin.GSE86164	-0.000661832	0.00287426	0.00146199	-0.0188861	2.05925
CTCF.gastroesophageal-sphincter.ENCSR186NVR	-4.81137e-05	-0.00334703	-0.00395909	-0.0211225	2.05898
FOXA1.LNCaP_1F5.GSE30623	0.000310769	-0.00246096	-0.0021886	0.0211593	2.05794
BRD4.HUVEC-C_TNF_JQ1.GSE53998	-0.000415294	0.000649797	-0.0037625	-0.0192233	2.05755
ZMIZ1.K-562.ENCSR907JPB	0.00255392	-0.00431067	-0.00366468	0.00503379	2.0554
RFX5.A-549.ENCSR064LJN	-0.00126667	-0.00212554	0.00135921	0.019233	2.05508
JARID2.MRC-5_IPS25_MEG3.GSE48515	-0.00188683	-0.00286739	-0.00452914	-0.0120449	2.05299
USF2.Hep-G2.ENCSR000EEF	0.00240505	0.00242828	0.00474348	0.0218368	2.05288
SPI1.monocyte_MACROPHAGE.GSE31621	-0.0004402	-0.00542308	0.000705058	0.0123111	2.05269
AR.LNCaP.ERP001226	-0.000225478	-0.00385536	0.00179285	0.0162643	2.05053
KMT2A.MV4-11.GSE83671	-0.000932044	0.00297054	0.00483939	-0.0158468	2.04953
VEZF1.K-562.ENCSR189YMA	-0.000879239	-0.00374174	-0.00462437	0.0156638	2.04719
EVI1.SKH1_RUNX1-EVI1_KD.GSE87283	-0.000140123	-0.00496439	0.00412202	0.00623752	2.04689
ZNF366.HEK293.ENCSR106EBH	-0.00178262	-0.00339767	-0.00404479	0.00809487	2.04659
RELA.monocyte_notreatment.GSE100381	0.00272834	0.000896937	0.00552776	0.00962263	2.04087
AR.DU145_FOXA1.GSE47987	0.00237547	-0.00123279	-0.00124224	0.012751	2.04045
GATAD1.HeLa.GSE20303	9.74966e-05	0.000544595	-0.00116879	0.0295338	2.03915
E4F1.GM12878.ENCSR439WAF	0.000368517	-0.00588995	-0.00338804	-0.011014	2.03811
ZNF263.HEK293.ENCSR000EVD	-0.0014064	0.00727054	0.00384853	-0.00326992	2.03716
SOX4.HCC1954.GSE104760	-0.00102861	0.0028816	0.00121788	-0.0182185	2.03694
SRF.K-562.ENCSR000BLK	-0.00215931	-0.00482135	-0.0054827	-0.00363229	2.03659
SP1.WA01.ENCSR000BIR	-0.00319435	0.00183963	0.00335615	-0.0162915	2.03569
FOXA1.MCF-7_SICTR.GSE40129	0.00487964	0.00334435	0.00349481	0.011397	2.03548
SKI.HL-60_CRISPRCas9_ctrl.GSE107553	0.00168127	0.00271795	0.00478207	0.010365	2.0324
ZBTB33.K-562.ENCSR876GXA	0.0011732	-0.000444549	0.00323467	-0.01497	2.03172
GLIS1.HEK293.ENCSR482BBZ	-0.000640091	-0.00673343	-0.00742535	-0.00900618	2.03069
ZFP42.HEK293.GSE76494	-0.000384372	-0.00500071	-0.00373819	-0.0077839	2.02734
MYC.HCT-116.GSE86556	-0.00189616	0.000138985	0.000570849	-0.0279597	2.02508
RXRA.JMSU-1_RXRA-S427F.GSE107734	-0.00032428	0.00456516	0.00222063	0.0141619	2.02411
AR.LNCaP.GSE110655	0.0028415	0.00369014	0.00172375	0.00890896	2.02241
PLAG1.K-562.GSE111469	0.00319764	0.00420017	-0.000671467	0.0195915	2.02208
CDK7.SK-MEL-147.GSE45984	0.00114518	-0.000391342	-0.00600561	-0.0102591	2.02148
USF2.IMR-90.ENCSR513UQG	-0.0002157	-0.00381579	-0.00136201	0.0223162	2.02072
SMARCE1.K-562.ENCSR157TCS	0.000748718	0.004907	0.00436143	0.0118414	2.02066
ESR1.breast_mrnahist.ERP002305	-0.000231078	-0.00250027	-0.00233342	0.0137651	2.02041
BRD4.DND41_E.GSE54379	-0.000163088	0.00535808	0.00775992	-0.0146653	2.01933
FOS.HeLa-S3.ENCSR000EZE	0.00359181	0.00392716	0.00616964	-0.00487085	2.01658
JUNB.MCF10A-Er-Src_TAM.GSE115597	0.00180253	-0.000305427	-0.00464269	0.017299	2.01306
KDM5A.WA01.ENCSR000AQL	0.00278322	-0.00191544	0.0017006	-0.0224175	2.01245
TCF7L2.CD34_PROG_BIO.GSE29194	-0.00089725	-0.00530786	0.000161653	0.0172382	2.01134
KLF12.HEK293.GSE76494	0.00216408	-0.00123171	-0.00238066	-0.0184497	2.01043
NELFA.HeLa_Flavo-10min-H2O2.GSE100742	0.000133115	0.00181937	0.00308356	0.0065932	2.0104
MITF.K-562.ENCSR797SWM	0.000161399	0.00272725	0.00518742	0.0165336	2.0085
RELA.BJAB_1h-activation.GSE117250	0.00210577	0.00128384	0.00177149	0.0204235	2.00562
JUN.Hep-G2.ENCSR000EEK	0.00533199	0.00362894	0.00494325	-0.00204796	2.00474
MED1.CD4_TH1_DMSO.GSE62482	0.000827669	0.00452089	0.00477488	0.00929586	2.00456
RUNX1.Jurkat.GSE68976	0.00271423	-0.00129875	0.00304543	-0.0111901	2.00374
GATAD2B.GM12878.ENCSR828NCB	-0.00205383	-0.00448856	-0.00334956	-0.017424	2.00347
ESR1.MCF-7_estradiol-aldosterone_45min.GSE99626	-0.000225925	0.00163115	0.0013264	0.0226874	2.00244
NELFA.HeLa_40min-Flavo-10min-H2O2.GSE93931	0.000131304	0.00181362	0.00306639	0.00657492	2.00213
FOXA1.ZR751_E2.GSE72249	0.00214189	0.0033977	0.00761387	0.00731306	1.99966
FOXM1.MCF-7.ENCSR000BUJ	-0.00261966	0.00076703	0.00741332	0.007201	1.99735
RAD21.THP-1_siWAPL-NS1-Pam3csk-7h-Flavo-3h.GSE103477	0.00278096	-0.000211467	-0.00495547	-0.0201043	1.99695
IRF1.monocyte_nopretreatment.GSE100381	-0.00418957	-9.90621e-05	0.000717812	-0.0159667	1.99683
MRTFB.A-673-clone-Asp114_dox.GSE94480	-0.00175356	0.00250959	0.00509565	0.0313034	1.99622
USF2.GM12878.ENCSR000DZU	-0.000530255	0.00315872	0.00337371	0.0295723	1.99521
HNRNPUL1.Hep-G2.ENCSR183AXJ	0.000185374	0.000520425	0.00280982	0.0225641	1.99445
TBX5.cardiomyocyte_7.GSE85628	0.00136945	-0.0031391	0.00186918	0.0126813	1.99386
TAL1.erythroid.GSE42390	-0.00538145	0.00294256	-0.000605853	0.00558539	1.99297
MYC.LoVo_PHASES.GSE51290	-0.00135681	-0.000512536	-0.00298333	-0.0211807	1.9918
CTCF.lung.ENCSR000DMH	-0.00293779	-0.0053929	-0.00381527	-0.00602417	1.98915
BRD4.HUVEC-C.GSE53998	6.98562e-05	0.00270641	-0.00137899	-0.0233121	1.98842
ESR1.T-47D-B_E2.GSE80358	0.00151493	0.00359921	0.00370952	0.00669264	1.98456
ARID2.Aska-SS.GSE108025	-0.000952178	-0.00100461	-0.00486747	0.0183524	1.98372
KLF4.hiPSC.GSE56567	0.00202634	-0.00230909	-0.00161497	0.0121714	1.98303
ETS1.HEY-A8.GSE101832	-0.00101329	0.00158849	0.00194579	-0.0253682	1.98078
EP300.Ishikawa.ENCSR000BUE	-0.00191151	0.000769901	0.000685529	0.0255286	1.98034
JUN.MCF10A-Er-Src_EtOH.GSE115597	-0.000878983	0.000428767	-0.00241944	-0.0235516	1.97995
PGR.T-47D_CR3flp_veh.GSE99479	0.00116894	-0.00285648	-0.00422718	0.0098827	1.97979
RELA.786-O.GSE86092	0.00255325	0.00356215	0.00603159	0.0120382	1.97949
KMT2A.KOPN-8.GSE83671	-0.00290073	0.00156647	0.00547281	0.007833	1.97932
AHR.MCF-7_DMSO_1d.GSE90550	0.0024017	-0.00133156	0.00373565	0.0105902	1.97876
MYC.U2OS_HA-OmoMYCwt_EtOH.GSE77328	-0.00183235	-0.00116905	-0.00304976	-0.0223499	1.97779
STAT3.OCI-Ly7.GSE50723	0.000590718	0.00430718	0.00427849	-0.00735018	1.97777
ZBED1.GM12878.ENCSR207PFI	-0.000950152	-0.00315977	0.00117612	-0.0176409	1.97595
E2F1.HeLa.GSE22478	-0.000265984	0.00451673	0.00385358	0.015162	1.97452
RELA.AC16.GSE51169	-0.00080391	0.00184054	-0.00577611	-0.00775793	1.97385
SUZ12.K-562.ENCSR412CTM	-0.00244576	-0.00339724	-0.00286915	-0.01263	1.97365
ERG3.HEK293.GSE76494	0.000911414	-0.00293251	-0.00765366	-0.0169567	1.97112
RING1B.WA09_heat-shock.GSE105028	0.00362148	0.00556543	0.00372804	0.00217588	1.97037
SRF.WA01.ENCSR000BIV	-0.000353685	-0.00205889	-0.00675245	-0.0133952	1.97037
CTCF.GM23338.ENCSR932ZMX	-0.00166263	-0.00122887	-0.00189988	-0.0301607	1.96839
RELA.K-562.ENCSR772EEN	0.0042854	0.000359603	0.00329066	0.00729309	1.96774
KDM1A.SKNO1_RN1.GSE71739	-0.000465392	0.00367369	0.00235544	-0.0123588	1.96774
KLF5.GM12878.ENCSR974OFJ	0.000515454	0.00164388	0.00163092	0.0221017	1.96749
BRD4.Mutu-1_vehicle.GSE84213	-0.00319783	0.000477582	0.00247424	-0.0285853	1.96662
POU5F1.K-562.ENCSR364SNE	0.00368428	0.00186441	-0.000794897	0.0162555	1.96288
FOXA1.22Rv1.GSE85558	0.00209809	0.00302261	0.00272862	0.0186319	1.96238
E2F1.mesenchymal.GSE77260	-0.000730788	0.00319994	0.00219508	-0.0260643	1.96237
RELA.GM18526.ENCSR000EBA	0.00159381	-0.000186839	-0.00142789	-0.019765	1.96202
MYC.P493-6_scramble-shRNA.GSE101853	-0.00212541	-0.004641	-0.00269232	-0.00857312	1.96149
PKNOX1.GM12878.ENCSR711XNY	0.00249443	-0.00175499	-0.000927829	0.0226621	1.96106
GATA3.thymocyte.GSE71751	-0.00254025	0.00155115	-0.00540321	0.00574283	1.96069
AR.22Rv1.GSE85558	-0.00275039	-0.00225641	-0.00318549	0.0118419	1.95925
NIPBL.GM12878.GSE93080	0.00202541	0.00158119	0.00656734	-0.00603952	1.95914
BRD4.MOLM-14_CA25.GSE65138	-0.00330109	-0.00510418	-0.00192669	-0.0189999	1.95842
KLF4.MCF-7.GSE41561	-0.000914653	-0.000781023	-0.00499419	0.011898	1.957
FOS.MV4-11_SHFLT3.GSE64862	0.00214718	-0.000787568	0.00306859	0.0105442	1.95495
CHD1.MCF-7.ENCSR360JOC	0.00123947	0.00202359	0.00209906	0.0235633	1.95416
GATAD2A.K-562.ENCSR160QYK	-0.0019662	-0.00164497	-0.0015021	-0.013473	1.95097
EZH2.GM23338.ENCSR045YHA	0.000964977	-0.00344872	-0.00171553	-0.0206321	1.95085
KLF5.LoVo_PHASES.GSE51290	0.00115737	0.00497211	-0.00301213	-0.0042576	1.94565
ZNF30.HEK293.GSE76494	0.00231439	-0.000972746	-0.00151339	-0.0173633	1.94488
FOXA1.22Rv1.GSE96652	-0.00124454	-0.00248417	-0.00132227	-0.0202711	1.94184
TET2.Jurkat_RUNX1KD.GSE85524	0.00183123	0.00430983	0.00255379	0.00775203	1.94183
MYCN.SH-EP_6h.GSE80151	-0.00132659	-0.00108354	0.00234831	-0.0181707	1.94148
YY1.HEK293.ENCSR859RAO	-0.000913924	-0.00188958	0.00111237	-0.027369	1.94124
PBX2.Hep-G2.ENCSR849DFF	0.00161164	0.00181392	0.000256835	0.0282376	1.94077
NR3C1.U2OS_SHHIC5.GSE65847	-0.00155586	0.00323434	0.0049779	0.00474037	1.94053
TP53.hESC_DIFF.GSE39912	-0.00132091	4.88092e-05	0.000694858	-0.0229922	1.93902
BCL11B.HEK293.ENCSR770PQN	-0.000112156	0.00343735	0.00136579	-0.0187515	1.93763
PAX6.retina_pigment.GSE60024	0.00117132	-0.00281634	0.0054494	0.0058483	1.93751
AFF4.HeLa_DOX_EGF.GSE40632	0.00248598	0.00072329	0.001903	0.0402522	1.93698
CTCF.cardiac_right-atrium-auricular-region.ENCSR066GBX	0.00185429	0.00191806	0.000295835	0.0262359	1.93681
STAG2.MCF-10A_siSTAG2.GSE101921	-0.00582611	-0.00413227	-0.00138283	-0.00452696	1.93555
EZH2phosphoT487.OCI-Ly7.ENCSR565XSL	-0.00291212	-0.0025682	-0.00269796	-0.00928343	1.9352
BRD4.SUM159PT_100nMtrametinib300nMJQ1_24h.GSE87418	0.000880442	0.00140095	0.00277358	0.0270917	1.93406
SPIB.OCI-Ly3.GSE56857	0.00370964	-0.000518816	0.000602853	-0.0174668	1.93396
ZNF677.HEK293.ENCSR279KDC	0.000962265	0.00351907	0.00157444	0.0117308	1.93249
TCF12.MCF-7.ENCSR000BUN	-0.00188559	-0.00297931	-0.00119889	-0.0144253	1.93229
PAX5.OCI-Ly7.GSE69558	0.00333985	-4.77255e-05	-0.00273253	-0.00789783	1.93128
RAD21.GM12878.ENCSR000EAC	-0.000793162	0.00248946	0.00196197	0.0250142	1.93106
ESR1.MCF-7_TAMR_E2.GSE86538	0.000339739	-0.00144169	-0.00312066	-0.0141107	1.9305
AHR.MCF-7_DMSO_45min.GSE90550	0.00178594	0.0047679	0.00273221	0.00748086	1.92987
PBX2.K-562.ENCSR633EIC	0.00159427	0.00441644	-0.00379045	0.0142161	1.92881
REST.PANC-1.ENCSR000BJO	0.00483319	0.00209839	0.00291115	-0.0013091	1.92572
FOXA1.MCF-7_E2.GSE23852	-0.00278944	-0.00217588	-0.00583529	-0.00890028	1.9226
EP300.GM12878.ENCSR000BHB	-0.00145846	-0.00425805	-0.00388637	-0.00661244	1.92216
ESR1.breast_tumor_Male_10.GSE104399	0.00180182	0.00281409	0.00453213	0.0192357	1.9215
SPDEF.A-549.GSE86957	-0.00277508	-0.00439591	-0.000139088	-0.00719649	1.92147
CTCF.Hep-G2.ENCSR000AMA	-0.00243626	0.00304973	0.003399	0.0237955	1.92085
ARID3A.K-562.ENCSR000EFY	-0.00157995	-0.00229444	-0.00200541	0.0145456	1.9207
RXRA.GM12878.ENCSR000BJD	-0.000583866	0.00240759	0.0022082	-0.0164693	1.92065
POU2F3.NCI-H1048.GSE115123	0.00276488	0.00279155	0.00148173	0.0087321	1.91897
RBFOX2.K-562.ENCSR822LBD	-0.00324484	-0.00383644	-0.00534652	-0.0165481	1.91849
PATZ1.HEK293.GSE76494	0.00134972	0.00297481	0.00361574	0.00772181	1.91742
TRIM28.WIBR3_NAIVE.GSE84382	-0.000653461	-0.00201408	-0.00075055	0.0143486	1.91696
TRPS1.T-47D.GSE107013	-0.000635774	0.00565888	-4.02397e-05	0.0117137	1.91676
ESR1.MCF-7_LTED_E2.GSE86538	0.000150161	0.000729912	0.00038053	0.0247758	1.91544
CTCF.primary-epidermal-keratinocyte_diff_d0.GSE84657	0.00326835	0.000133893	0.003218	0.0217184	1.91316
USF1.Hep-G2.ENCSR000BGM	0.00356463	0.00162314	0.000631413	0.0219827	1.91109
CTCF.WA09.GSE105028	0.000130485	-0.00154854	-0.00327121	-0.0243826	1.91091
SIRT6.SK-MEL-239_SIRT6-2-7.GSE102813	0.00186901	0.00429934	0.000486099	0.00727054	1.91075
ZNF623.HEK293.ENCSR022IZK	0.000951478	0.0033628	0.00663436	0.00405993	1.9107
RAD21.K-562.ENCSR000BKV	0.00221508	-0.000332843	-0.00160758	0.0270268	1.90962
UBN1.HeLa.GSE45024	-7.66073e-05	0.00376813	0.00234072	0.0144143	1.90911
SP1.K-562.ENCSR000BKO	-0.00279172	-0.000528394	-0.00252545	-0.0180455	1.90851
BRD4.GM15850_DMSO.GSE99402	0.00182744	0.00347771	0.0073254	0.000491106	1.90594
POU2F2.HNPC_UNDIF.GSE74814	0.00320378	-0.00224352	0.00150891	0.00821678	1.90518
NIPBL.hESC_WNT3A_ACTIVIN.GSE64758	-0.0022214	-0.00429874	-0.000271413	-0.013561	1.90495
HCFC1.HeLa.GSE31417	0.00145015	0.00173243	0.00157791	0.0271846	1.90463
ESR1.MCF-7_estradiol_45min_H4.GSE99626	-0.00224233	-0.00209198	-0.00431301	-0.00364322	1.90428
BRD4.IMR-90_SENES.GSE74238	0.00146474	-0.00350628	0.000263347	0.0155036	1.90346
BCL11A.HUDEP-2_60min.GSE104676	-0.0015579	-0.00499216	-0.00291984	-0.0230788	1.90143
KDM5B.SUM159.GSE46055	-0.00263909	-0.00365805	-0.00086044	-0.0139028	1.90124
MYC.U2OS_EtOH.GSE77328	-0.000789562	-0.00109468	-0.00219944	-0.0251472	1.90087
CEBPB.SUM159PT_100nMtrametinib300nMJQ1_24h.GSE87418	0.00346644	0.00137013	0.00183149	0.0177306	1.9006
CTNNB1.LS180.GSE31939	0.00255546	0.00127472	0.00132095	0.0122181	1.89985
U2AF1.Hep-G2.ENCSR868JLS	0.00248065	0.00038114	0.000425994	0.0258871	1.89865
SREBF1.GM12878.ENCSR000DYU	-0.0023085	0.0021186	0.00600747	0.00866374	1.89591
TBP.WA01.ENCSR000ECB	0.00279208	0.00359266	0.00329512	0.0217509	1.89574
ZNF639.HEK293.ENCSR080CST	0.00138417	0.00141133	0.000458387	0.0262909	1.89362
MAX.MKL-1.GSE69877	-0.000323	0.0069345	0.00302392	0.0210075	1.89336
EZH2phosphoT487.DOHH2.ENCSR562NOP	-0.00136542	1.24832e-05	-0.00346055	0.017633	1.8891
ZNF407.K-562.ENCSR439OCL	0.00128648	-0.000539608	-0.00273043	-0.0278288	1.88488
ESR1.MCF-7_shKMT2C.GSE100328	-0.000348515	0.0049322	-0.00187755	-0.0185424	1.88452
TCF3.GM12878.ENCSR000BQT	-0.00328119	-0.00416239	-0.00669073	0.00497159	1.88444
RUNX1.VCaP_DHT24H.GSE58428	-0.00167107	0.000976245	0.00344493	0.0133315	1.88169
REST.HL-60.ENCSR000BTF	-0.000798306	-0.00482077	-0.0040277	-0.00729101	1.88118
NKX2-2.islet.ERP004003	0.00131708	0.00165773	0.00248286	0.0233547	1.88027
CDK9.A-375_A771726.GSE57431	-0.000264404	-5.40736e-05	-0.000844714	0.0245467	1.8799
CTCF.MCF-7_estrogen_45min.GSE107749	-0.00145845	-0.00412925	-0.00502673	-0.0156503	1.879
CTCF.NB4.ENCSR000DWN	-0.00388807	-0.0048744	-0.00494246	-0.00633019	1.87812
CTCF.keratinocyte.ENCSR000DWX	0.00220101	-0.00142307	-0.000877869	0.0256166	1.87812
FOXA1.T-47D_flp-ctrl.GSE99479	-0.00349871	0.00106717	-0.00130412	-0.0196376	1.87583
BATF.GM12878.GSE97661	-0.00128773	0.00123067	0.00323922	-0.0167399	1.87511
RAD21.THP-1_siNIPBL-NS1-Pam3csk-7h-Flavo-3h.GSE103477	-0.00249826	-0.00653901	-0.00342422	0.00264542	1.87397
FOXA1.VCaP_R1881.GSE56086	-0.00214728	0.00186465	0.00170996	-0.0213286	1.87217
ZNF639.K-562_Ab_R270-2-1E7.GSE97661	-0.00258015	-0.00029263	-0.00232802	-0.0145937	1.86803
CLOCK.BA10-neocortex_2.GSE96659	0.000122418	-0.00119372	0.000213746	0.0191543	1.86785
NEUROD1.MCF-7.ENCSR006WUS	-0.00242022	0.000228014	-0.00469047	0.0112739	1.86718
YY1.HCT-116.ENCSR000BNX	-0.00356345	0.000446079	-0.00347609	-0.0311638	1.86688
TAL1.ECFC_TSA.GSE53423	0.000338441	-0.00340171	-0.0042508	0.0113741	1.86603
PGR.AB32.GSE31129	0.000717406	-0.00143461	0.00441745	0.0103906	1.86583
FOXA1.LNCaP_ETOH.GSE28264	-0.00264342	-0.0002768	-0.00169882	-0.0198863	1.86523
TRIM28.TB40E.GSE53271	0.00280002	0.00270681	0.000363867	0.0162015	1.86505
ESR1.MCF-7_SHCTR_E2_TNF.GSE59530	0.00267314	0.00194401	0.000524823	0.0126642	1.86432
KDM5A.WA01.ENCSR160ZLP	-0.00102209	-0.00448521	-0.00239249	-0.0179711	1.86345
MED1.hMSC-TERT4_D14.GSE104537	0.00122925	-0.000943372	-0.000608932	0.0208818	1.86202
ZIC2.HEK293.ENCSR728MWW	-0.00128779	-0.00445365	-0.0041628	0.00769025	1.86098
ATF3.GM00739_CSBwt_8h.GSE87562	-0.00221793	0.00336162	-0.00177044	0.0125616	1.85967
ZHX2.MCF-7.ENCSR876UYH	-0.00169668	-0.00432256	-0.00394674	-0.00746682	1.85894
KDM6B.CUTLL1.GSE56694	-0.000224024	0.00126555	0.00260391	0.0275729	1.85841
SOX2.hiPSC.GSE56567	-0.000180807	0.00391481	0.00287694	0.0127549	1.85835
ESR1.breast_tumor_Male_7.GSE104399	-7.80118e-05	-0.00200543	-0.00352477	-0.0172876	1.85764
SP1.Hep-G2.ENCSR000BJX	-0.00240821	-0.00270214	-0.000897675	-0.0206503	1.85739
RAD21.THP-1_Pam3csk-360m-Flavo-240m.GSE103477	0.00214946	0.00371007	0.000875847	0.0140295	1.85672
KLF5.HEK293_D418N.GSE88976	0.00249557	0.00194839	0.00433219	0.00630471	1.85597
FOXA1.MCF-7-TAMR-1_E2.GSE113092	0.000666826	0.00316468	0.00414797	0.0177213	1.85592
SS18.Aska-SS_BAF47KO1.GSE108025	0.00247981	0.000793825	0.000143434	0.0190183	1.85587
CHD8.T-47D_R5020_45.GSE62428	0.00324818	-0.00128007	0.000967989	-0.0129923	1.85531
TP53.GM06170.GSE55727	0.00226548	0.00251399	0.0034435	0.0044362	1.85499
MXI1.WA01.ENCSR000EBR	-0.00237964	-0.0058789	-0.00309718	-0.00142817	1.85314
RELA.LNCaP_SIFOXA1_TNFA.GSE83860	0.0035442	0.00322917	0.00352329	-0.000990069	1.85199
STAT5B.CD8_H9RETR.GSE64713	0.00299652	0.00198015	0.00369403	-0.00503146	1.85141
ZSCAN29.K-562.ENCSR635EXI	-0.00436514	-0.00036242	-0.00305629	-0.00567813	1.85079
NR3C1.K-562_GLUCC.ERP007081	-0.000498127	-0.00180087	-0.00508472	-0.0132681	1.85035
STAT3.OCI-Ly10.GSE106844	-0.000492472	0.00540451	0.00434805	-0.00348151	1.8501
MED.SEM.GSE83671	-0.0016777	0.00264697	0.00308451	0.0192216	1.84972
YY1.GM12878.ENCSR000BNP	0.00514754	0.000642662	-0.00343996	0.0221281	1.84949
ZKSCAN1.HeLa-S3.ENCSR000ECJ	-0.00115051	0.00058121	0.0014951	-0.0190667	1.84795
STAT1.CD14_LPS.GSE43036	0.00196788	0.000101093	-0.000984224	0.0253288	1.8426
ZSCAN18.HEK293.ENCSR721QZV	0.00097853	0.00439469	0.00401165	0.0077631	1.84237
NR3C1.Ishikawa.ENCSR000BLB	-3.76923e-05	-0.0043181	-0.00211878	-0.0115998	1.84222
NEUROG2.MRC-5_N_1DPT.GSE75910	0.000886805	0.0012719	0.0058776	0.0121366	1.84138
STAT3.SU-DHL-4.GSE50723	-0.000375779	-0.0023676	-0.0053923	0.0084441	1.84078
ESR1.T-47D_PROG.GSE68355	-0.00676663	-0.00293183	0.00163255	-0.00107157	1.84058
AR.LNCaP_FOXA1.ERP003503	-0.000644134	-0.00334197	-0.00337441	-0.0153219	1.83963
RB1.MCF-7_siGFP.GSE98728	-0.000569899	-0.00313129	-0.00442686	-0.0111465	1.83783
HEXIM1.A-375_A771726.GSE68052	-0.0016607	-0.00456748	-0.000842014	-0.00884951	1.83749
RCOR1.HeLa.GSE45441	0.000920403	0.00419829	0.00131999	0.00880576	1.83748
ESR1.MCF-7.GSE76893	0.00270616	0.00646713	0.00489162	-0.00165192	1.83532
ZNF792.HEK293.ENCSR679STZ	0.000998291	-0.00170065	-0.00198933	-0.0153671	1.83441
JUND.HCT-116.ENCSR000BSA	0.00662773	-0.00228574	0.000998567	0.00539599	1.83441
EZH1.ProEs_SHEZH2.GSE59087	-0.00304936	-0.000374699	0.00211639	0.0121698	1.83395
ESR1.MCF-7_estradiol-DHT_45min.GSE99626	0.00166934	-0.00128109	0.000363745	0.0178714	1.83321
ESR1.MCF-7_E2-320min-ERalpha.GSE94023	0.000422988	0.00251139	0.000671874	0.0263799	1.83292
SUPT5H.MOLT-4_NVP2.GSE89384	0.000886221	0.00510784	0.00452966	0.0261554	1.8329
LMO2.CCRF-CEM.GSE33850	0.000513449	0.00188364	-0.00219767	0.0130062	1.83024
BRD4.CD4_TH1_DMSO.GSE62482	0.00327911	-0.000478852	0.00321705	0.0181343	1.8288
EP300.T-47D.ENCSR000BLM	-0.00105917	0.000736832	-0.00121258	-0.0222445	1.82768
NANOG.WA09_heat-shock.GSE105028	0.000504892	0.000409407	0.00730307	0.00509598	1.82717
KLF9.MCF-7.ENCSR125ZYC	0.00212268	0.00427599	-0.000327952	0.0113039	1.82616
PBX4.PC-3_Pbx4overexp.GSE97570	-0.000168539	-0.00181951	0.00354227	0.0136652	1.82374
BMI1.GM12878.ENCSR469WII	-0.000829468	-0.00712692	-0.00176369	0.00498762	1.82127
USF2.A-549.ENCSR563FBT	0.000975477	-0.00507433	-0.00464603	0.0100404	1.821
HNF4A.CACO2_DIFF.GSE23436	0.00320266	-0.00162845	0.00074781	-0.0163513	1.8203
MGA.K-562.ENCSR710WLO	-0.000393122	-0.00430178	-0.00248381	-0.0143312	1.82023
EZH2.fibroblast_DERMAL.ENCSR000ASE	-0.00237277	0.00230813	0.00378121	-0.0173732	1.82014
RELA.U2OS.GSE109996	0.000365118	0.00229031	0.00215664	0.016182	1.81945
RAD21.HCT-116.ENCSR000BSB	0.0032968	0.00139843	0.00382915	0.0175447	1.81853
MYC.BJ.GSE36570	0.00150573	-0.00271057	-0.0028401	-0.0113803	1.81848
TFAP2A.WA09.GSE105081	-0.00114145	0.000324956	-0.000506513	0.0197562	1.81838
ZHX1.HeLa-S3.ENCSR887MXT	-5.91131e-05	0.00203482	0.000263147	0.0278113	1.81788
ESR1.MCF-7_Tamoxifen.GSE102410	0.00376678	0.000819118	0.00189377	0.0105955	1.81731
ELK1.K-562.ENCSR000EFU	-0.00102593	-0.000351956	-0.00221331	-0.0257268	1.81664
SMC1A.BCBL-1.GSE38411	0.00354221	0.00284777	0.00342972	0.0132563	1.81536
ELF1.GM12878.ENCSR000BMB	-0.000488231	0.00562784	-0.000464295	-0.0268994	1.81371
RUNX1.HEK293T.GSE85524	0.00295754	-0.00207407	-0.00324061	0.0020031	1.81147
FOXM1.MDA-MB-231_THIOS.GSE40762	-0.000181756	0.00212372	0.0030278	0.0200777	1.81116
MAZ.HEK293.GSE76494	-0.000725963	-0.00210692	-0.00439095	-0.0210826	1.80915
MAZ.GM12878.ENCSR000DZA	-0.00160829	-0.00390748	-0.00259194	-0.00958406	1.80725
CTCF.GM12801.ENCSR000DQY	-0.000660067	0.00234334	0.00177141	0.0246969	1.8064
ELF3.PDAC.GSE64557	0.000974689	0.00331564	0.00290275	0.0205742	1.80458
TET2.Jurkat_NCKD.GSE85524	0.00203324	0.000930929	0.000855828	-0.0194533	1.80351
JUN.MDA-MB-231.GSE66081	-0.00144005	-0.00117911	0.00235351	0.0258296	1.80314
KDM1A.Kasumi-1_DMSO.GSE71739	-0.000395967	0.00135388	0.00385097	-0.0134159	1.80256
GTF2F1.K-562.ENCSR377BLZ	-0.000985748	-0.00626212	-0.0081839	0.00668988	1.80151
CHD7.WA01.ENCSR000AVA	0.00162138	0.00234121	0.0034292	0.00552233	1.8008
RUNX1.Jurkat.GSE85524	0.00111552	0.00389963	0.00406198	-0.00102139	1.80067
FOSL1.K-562.ENCSR239ZLZ	0.00208213	0.00238356	0.00175889	0.0123071	1.79977
RBPJ.GSC8-11_12d-das.GSE74557	0.00129145	0.00359508	0.00188849	0.0145692	1.79748
MORC2.HeLa_V5-HUSH-KO.GSE95451	0.00136996	0.000500837	4.64494e-06	0.02632	1.79734
IKZF1.K-562.ENCSR948VFL	-0.00307719	-0.00125326	-0.00140229	-0.0159704	1.79712
GATA2.SH-SY5Y.ENCSR000EYB	0.0016514	0.00460287	0.00478572	-8.80258e-05	1.79618
BRD4.retina_AB1-FW13.GSE86981	0.000399274	0.00150745	0.00477332	0.0111672	1.79298
CEBPA.Kasumi-1_CEBPA-ER_E2.GSE102697	-0.000390326	-0.00493858	-0.00264102	-0.0141999	1.79227
NCOR1.K-562.ENCSR798ILC	0.00228728	0.00281514	0.00224188	0.0138291	1.79194
NFE2L2.Hep-G2.ENCSR488EES	-0.00198778	-0.000574037	-0.00241641	-0.0124005	1.79173
CTCF.GM13976.ENCSR000DKZ	-0.000505688	-0.00123419	0.00440395	-0.0309545	1.79137
GFI1B.K-562.ENCSR509GDT	-0.000665044	-0.00447117	-0.00190971	-0.0256559	1.78966
BRD4.MCF-7.GSE55921	0.000244987	0.00373889	0.00622812	0.0086739	1.78821
JUN.HAEC.GSE89970	0.00199201	0.00547705	0.000867073	0.012188	1.78368
SPI1.macrophage_IL4.GSE66594	0.00344342	0.00292298	0.0015933	0.0197306	1.78222
MYC.Ramos.GSE30726	-0.000497836	-0.00121643	0.000315019	0.0244623	1.78202
KMT2A.CCRF-CEM.GSE83671	0.00246513	0.00389558	0.00645976	0.0012184	1.78124
ZNF24.K-562.ENCSR385AHH	-0.00334902	-8.8291e-06	-7.87931e-05	-0.0162439	1.77967
ZNF217.GM12878.ENCSR764CZW	0.000533724	-0.00108204	-0.00275595	-0.0180099	1.77895
TP63.keratinocyte_diff.GSE33571	-4.48719e-05	-0.0032544	-0.00403139	0.0150124	1.7787
ZEB2.K-562.ENCSR004GKA	0.00238128	0.000558251	0.00410325	0.0111775	1.77869
ATF2.HEK293.ENCSR217HTK	0.00161528	0.00188547	0.00323363	0.0171736	1.77858
NCOR1.OCI-Ly1.GSE29282	0.00204733	-0.00405396	0.000681087	0.00915508	1.77754
RAD51.K-562.ENCSR524BUE	0.000505175	0.00199974	0.00558377	0.0141959	1.77753
CTCF.GM12878.ERP002246	-0.00419237	-0.00725149	-0.00523116	-0.00590636	1.77724
RELA.SGBS_TNF.GSE64233	-0.000492164	-0.00169268	-0.000558152	0.020216	1.77648
SIN3A.HUVEC-C.GSE103245	0.000704351	-0.00106108	0.000453737	-0.0245538	1.77596
ZXDC.MCF-7.GSE97661	0.00232733	0.000551849	0.00212281	-0.0158518	1.77553
TAF1.A-549.ENCSR000BPF	0.00170933	-0.000191304	-0.0037486	-0.0331604	1.77537
MAX.A-549.ENCSR000DYG	-0.00165092	0.0032479	0.00111941	0.0182303	1.77472
HIF1A.U2OS_DMOG.GSE85096	-0.000398888	0.00392825	0.00125116	0.0114143	1.77378
RAD21.THP-1_siCtrl-eGFP-Pam3csk-0h.GSE103477	0.000896646	-0.00324609	-0.00258154	-0.0169338	1.77202
BCL11A.CD34_Day3_90min.GSE104676	-0.000378194	-0.00303797	-0.00544301	-0.0180652	1.77193
MTA2.K-562.ENCSR113LAS	-0.00184114	-0.00534623	-0.00173238	-0.00342945	1.7714
RAD21.MDM_-dNS1.GSE103477	0.0022239	0.000108967	-0.000617501	0.0218753	1.77078
MYCN.NGP.GSE80151	-0.000463782	-0.00248397	-0.00234869	-0.0194515	1.77065
SMARCA5.MCF-7.ENCSR487ASM	-0.00423337	-7.41281e-05	-0.000404178	-0.0139341	1.76705
RFX1.MCF-7.ENCSR066TET	-0.000366806	-0.00316723	-0.00329067	-0.0119262	1.76653
CSNK2A1.LNCaP_DHT.GSE58607	-0.000389631	3.97607e-05	0.00381319	0.0191126	1.76651
SRF.HCT-116.ENCSR000BSC	0.00247325	-0.00315283	-0.00220948	-0.0124175	1.76533
EZH2.Pfeiffer.GSE45982	0.0011787	-0.00277087	-0.00192152	0.00837962	1.76513
TRIM28.AF22.GSE84259	0.000213759	-0.00166177	-0.00118605	0.0196067	1.76475
RCOR1.AML.GSE112074	-0.00428661	-0.000328739	-0.000848123	-0.00940286	1.76361
POU2F2.GM12891.ENCSR000BII	-0.00207262	-0.00263897	0.0019417	-0.0126305	1.76272
FOXA1.22Rv1_Dox.GSE85558	0.00306301	0.00402678	0.00470365	0.000539685	1.76196
FOSL1.143B.GSE74230	0.000463507	-0.00242864	-0.00299995	0.0112958	1.76114
RELA.MCF-7_Veh.GSE67295	0.00116927	-0.00180753	-0.00309959	-0.00946869	1.7611
TRIM24.LNCaP_DHT.GSE69331	-0.00120581	-0.00302279	-0.00153265	0.0145449	1.76052
TCF12.Kasumi-1.GSE43834	8.35226e-05	-0.00267579	-0.00297358	-0.0151019	1.75784
ZNF18.HEK293.ENCSR977HTH	-0.00387396	-0.00177692	-0.00367677	-0.00391854	1.75663
ARID1B.Hep-G2.GSE69566	0.00206645	0.00407915	0.00298918	0.00392777	1.75477
TBX21.GM12878.ENCSR739IHN	0.000722	0.00327692	0.00475288	0.00953446	1.75455
BRD4.P493-6_MYC_1H.GSE42262	-0.00143769	-0.00512244	-0.00410767	-0.00117556	1.75386
CTCF.pancreas_body.ENCSR484DDO	-0.00302714	-0.0028192	-0.00416864	-0.0151895	1.75338
ESR1.Ishikawa_E2.GSE109891	-0.00250219	-0.00363313	-0.00239192	-0.00975089	1.75045
SMARCA4.K-562.ENCSR643VTW	0.00172708	-0.000426763	0.0035532	0.0189973	1.74914
GATA1.erythroblast.ENCSR000EXP	0.000662289	0.00227159	0.0012322	0.0188158	1.74824
CTCF.THP-1_siWAPL-eGFP-Pam3csk-4h.GSE103477	-0.000814949	-0.000414432	0.0018643	0.0287163	1.74635
CEBPA.Hep-G2.ERP000209	-0.00181929	-0.003456	-0.00450696	-0.00885128	1.74547
SNAI2.keratinocyte_LacZ.GSE55421	-0.000681268	0.00321811	0.00430667	0.0103016	1.74476
KDM5B.SUM185.GSE46055	0.000894296	-0.000337358	-0.00244118	0.0164159	1.74216
ESR1_Y537C.MCF-7_ESR1_mutant_LTED.GSE100074	0.00134312	-0.00299769	-0.000530559	0.0153785	1.74136
CTCF.LUHMES.GSE109706	-0.00179592	-0.00426919	-0.00290558	-0.00915768	1.74127
MXI1.K-562.ENCSR000EGZ	-0.000397415	-0.00400005	-0.00321274	-0.0138345	1.74054
REST.CD4.GSE49570	-0.00063011	-0.00499468	-0.00480448	0.000505142	1.74032
REST.SK-N-SH.ENCSR000BJJ	-0.00141511	0.000189311	-0.00238584	-0.0145154	1.73978
MYC.P493-6_SHTERC.GSE60223	5.33776e-05	-0.00259489	-0.00285134	-0.0181081	1.73926
KLF15.HEK293.GSE76494	-0.000333986	0.00187627	-2.98656e-05	0.0210372	1.73906
SETDB1.K-562.ENCSR000EWI	0.00111014	-0.00477715	-0.00228176	-0.00585559	1.73873
ZNF384.Hep-G2.ENCSR101FJU	0.00195503	0.00278786	0.00173604	0.0130316	1.73716
RAD21.MDM.GSE103477	0.00156518	-0.0013437	-0.00222304	0.0161544	1.73643
ZMYM3.GM12878.GSE97661	0.00209283	-0.00157286	0.00146986	0.015274	1.73585
ZEB1.MIA-PaCa-2.GSE88734	-0.00182148	-0.00598198	-0.00108499	-0.00139218	1.73474
PDX1.islet.ERP001456	-0.00140689	-4.8414e-05	0.00130668	0.0185075	1.73465
ETV1.LNCaP.GSE47120	0.000250932	-0.00321505	-0.00455942	-0.012655	1.73302
BRD4.SW480.GSE110473	-0.00153282	-0.000296716	-0.00167822	-0.0236943	1.73301
BRD4.CLL_patient1_4h_CpG.GSE109411	0.00364311	-0.000917614	-1.00034e-05	0.0264222	1.73287
SOX2.TT.GSE46837	0.000762987	-0.00111491	0.00258277	0.013343	1.7325
ZMIZ1.K-562.ENCSR000EFQ	0.000492752	0.00152311	0.00118921	0.0259142	1.73104
BATF.GM12878.ENCSR000BGT	0.00333527	-0.0036325	-0.000157209	0.00837489	1.73077
ZNF24.K-562.ENCSR099NCH	0.000542861	0.00240205	0.00321701	0.0152806	1.73059
TARDBP.Hep-G2.ENCSR145CXH	-0.0025245	-0.00507087	-0.0053824	-0.00319051	1.73021
FOXA1.LNCaP.GSE52725	-0.0027808	0.00329637	-0.00215458	-0.00533891	1.72818
BRD4.HCC1806_100nMtrametinib_24h.GSE87418	0.000460074	0.00377316	0.00292969	0.0143674	1.72765
ESR1.breast_tumor_Male_5.GSE104399	8.77264e-05	0.00220682	0.00406838	-0.00999214	1.72704
SUZ12.ProEs.GSE59087	0.00138145	0.00152619	0.00494719	0.0158175	1.72679
EZH2.K-562.GSE97661	-0.000712659	-0.00244381	-0.00130245	-0.0271596	1.72593
SMARCA4.501MEL_SHCTR.GSE61965	0.00211813	-0.00228708	0.00020565	-0.0100594	1.72507
BRD4.SUM229PE_pos_30nMtrametinib_24h.GSE87418	0.00290856	0.00236997	-0.00099493	-0.010395	1.7244
TFAP2A.MCF-7.GSE60270	-0.00134946	-0.002779	-0.00186657	0.0109312	1.72399
MAX.K-562.ENCSR000BLP	0.00552569	0.00378406	0.00242371	0.0159091	1.72389
HNRNPL.K-562.ENCSR594BNR	-0.00260297	-0.00182719	-0.00310448	-0.0108632	1.72357
FOS.MCF-7.ENCSR569XNP	-0.000828697	0.000602307	-0.00310366	0.0171083	1.72347
ESR1.breast_tumor_Male_29.GSE104399	-0.00147161	0.00182748	0.00232661	-0.0124736	1.72291
TCF12.Hep-G2.ENCSR000BJG	-7.23018e-06	-0.00371901	-0.00342662	0.0069494	1.72268
CTCF.skin_suprapubic.ENCSR756KRS	-0.00164654	-0.004134	-0.00161848	0.0144057	1.72172
SMARCA4.K-562.ENCSR587OQL	0.00391568	0.00369917	0.00462573	0.00144354	1.71811
CTCF.THP-1_siWAPL-NS1-Pam3csk-7h-Flavo-3h.GSE103477	-0.000714862	-0.00503113	-0.00268464	-0.0154426	1.71756
VDR.LNCaP.GSE64656	0.000795425	-0.00526424	-0.00421776	-2.81182e-05	1.7173
NCOA1.K-562.ENCSR931HNY	0.00203323	-0.0021947	-0.00260476	-0.0116725	1.71612
RELA.GM12892.ENCSR000EAN	0.0014602	-0.00395646	-0.00341684	0.00377476	1.71545
PGR.Leiomyoma_RU486.GSE40724	0.00201589	0.00326053	0.00403423	0.00129696	1.71517
CEBPB.HL-60.GSE107553	0.000155583	0.00102423	0.00974502	0.00668324	1.71261
MYC.DLD-1_MYC-activated.GSE117240	0.000678349	-0.00256229	-0.000931546	-0.0177919	1.70859
ZNF343.HEK293T.GSE78099	0.00151789	0.000343015	0.000803653	0.0141279	1.70805
SOX4.MDA-MB-231_TGFb.GSE104760	0.0013931	0.00430017	0.00501341	0.00440418	1.70634
AFF4.CD4_TH1_BAY.GSE62482	-0.000147484	0.00165944	0.00483704	0.0186465	1.70516
ESR1_Y537S.T-47D_dox.GSE94493	-0.00191285	-0.00197455	-0.000828613	-0.0202095	1.70445
MYC.P493-6_SHCTR.GSE60223	-0.00172008	-0.00237771	-0.00148454	-0.0170759	1.70439
CTCF.prostate_gland.ENCSR720USO	0.000485854	0.00300483	0.00218404	0.0218307	1.7035
GRHL2.HBE.GSE46194	-0.00204717	-0.00278071	-0.000915679	0.0107089	1.70289
KLF5.GP5D.GSE51234	-0.00120338	0.000901607	-0.002514	-0.016994	1.70005
FOXA2.BJ1-hTERT_Mimo.GSE92491	-0.00258097	0.00250112	0.00112905	-0.0096419	1.69745
CEBPB.THP-1_eGFP-Pam3csk-0h.GSE103477	0.00381695	0.00394156	0.00162982	0.00312175	1.69724
AR.VCaP_shERG.GSE110655	0.00139676	0.00178068	-0.00217719	-0.0112418	1.69673
E2F4.MCF-7_TAM.GSE41561	-0.00240004	-9.78134e-05	-0.000822895	-0.0199299	1.69638
RAD21.GP5D.GSE51234	0.00180467	-0.0011421	-0.002077	-0.0185186	1.69599
NEUROD1.D341-Med.GSE92582	-0.00296222	0.000424565	-0.000946416	-0.0293181	1.6957
MITF.K-562.ENCSR000FCB	-0.00130555	0.00175709	0.00408927	-0.0108375	1.695
EP300.WA01.ENCSR000BKK	0.00047809	0.00286195	-0.000134644	0.0188024	1.69468
ZNF18.GM12878.GSE97661	0.000594362	0.000196163	0.00153024	-0.0222672	1.69354
SMAD3.BGO3_DIFF_0H.GSE36578	0.00322967	-0.000861682	0.00219416	0.00684519	1.69305
ZSCAN5A.HEK293.ENCSR357QJR	-0.00268166	-0.000786513	-0.00350782	-0.0106972	1.69233
CTCF.vagina.ENCSR606TNN	0.00266793	0.000109464	0.000728674	0.0231359	1.68947
ESR1.MCF-7_E2_talen.GSE94493	-0.00105134	0.00130288	-0.00313301	-0.0167206	1.68834
ESR1.breast_tumor_Male_13.GSE104399	0.00363166	2.14838e-06	0.00197674	0.0103266	1.68755
SOX4.MRC-5_1DPT.GSE75910	0.00352209	0.000777016	0.00258637	0.00918923	1.68708
AR.LNCaP_r1881.GSE94682	0.0028557	0.000294933	-0.00282812	0.00864076	1.68593
ESR1.MCF-7_estradiol_45min_ChIP-and-reChIP.GSE99626	-0.000983305	-0.000543963	-0.00283969	-0.0169759	1.68556
GATA2.K-562.ENCSR000EWG	-0.00171665	-0.000249946	0.001874	-0.0159728	1.68531
MAZ.IMR-90.ENCSR000EFF	0.0022129	-0.00525449	-0.00198936	0.0183883	1.68454
ZNF444.MCF-7.ENCSR038XIA	-0.00171942	-0.000855865	-0.00217049	-0.0185479	1.68444
GATA2.K-562.ENCSR000DKA	0.00225055	-0.00174856	-0.00102443	-0.0114513	1.68394
TP53.IMR-90_SENE.GSE53491	0.00169241	0.00522104	0.00217782	0.00446033	1.68317
STAT3.OCI-Ly19.GSE50723	0.000332622	-0.00206218	-0.00150328	-0.0136211	1.68214
ERG.TSU-1621MT_ATRA.GSE60477	0.000869234	-0.000851774	-0.00304407	-0.0236773	1.68135
AR.LNCaP_SHCTR.GSE52725	-0.00287418	-0.00285311	-0.00243803	-0.00487976	1.67978
SPI1.HL-60.ENCSR000BUW	-0.000747082	-8.4369e-05	-0.00149324	-0.0262814	1.67943
RAD21.LoVo_PHASEM.GSE51290	-0.000500177	-0.00296088	0.000168063	-0.0170781	1.67841
REST.liver.ENCSR893QWP	0.00129717	-0.00100819	-0.00195072	-0.0187832	1.6783
CEBPB.Ishikawa.ENCSR000BTT	0.000928933	0.00697635	0.0027322	-0.00153568	1.67666
CEBPA.Kasumi-1_SIRUNX1ETO.GSE60130	0.000655576	-0.00161052	-0.00154807	-0.0144102	1.67636
FOSL1.K-562.ENCSR000BMV	0.00103822	0.00306606	0.00028921	0.013093	1.67604
POU5F1.hESC_NAIVE.GSE69646	0.000987435	-0.000602879	-0.00211075	-0.0189085	1.67533
NKX2-5.hESC_ab3584.GSE89457	-0.000539595	0.00643313	-0.00248649	-0.000220984	1.67512
SUPT5H.HeLa_Flavo-PJ34-10min-H2O2.GSE100742	-0.00104442	0.00246029	0.00212239	0.01756	1.67455
FOXA1.A-549.ENCSR000BRD	7.08299e-05	-0.0025435	-0.00229068	-0.0164222	1.67453
PKNOX1.MCF-7.ENCSR986XYK	-0.00115114	-0.00401218	-0.00377417	0.00894736	1.67351
FOXA2.A-549.GSE90454	0.000539967	0.00179977	0.00498645	0.0208868	1.6727
CTCF.U-937.ERP008568	0.00217086	-0.000147504	-0.00282086	0.0089918	1.67184
EZH2.astrocyte.ENCSR000ARR	-0.00486746	-0.00338783	-0.00183587	-0.00440031	1.67088
MYC.LS174T_DMSO.GSE59223	0.00206392	0.0020553	0.000387164	0.01401	1.66881
AR.VCaP_DHT24H_SHRUNX1.GSE58428	-0.00108218	-0.00214404	0.00239188	0.0110671	1.6686
L3MBTL2.HEK293T.ENCSR862PNL	-0.000157282	-0.00480257	-0.00355037	-0.00841404	1.66834
RUNX1.ALL-SIL.GSE102209	0.000311992	0.00601481	0.00471874	0.00525621	1.66808
LEO1.SEM.GSE83671	-0.00169905	0.00165504	0.00225025	-0.012103	1.66737
RAD21.HUVEC-C_hypoxia.GSE94872	0.00270858	-0.00133419	-0.00067113	0.014331	1.66664
T.H9_ENDODERM.GSE60606	-0.00110609	-0.0027857	-0.0036325	0.00491397	1.66656
CTCF.esophagus_muscularis-mucosa.ENCSR353DFU	-0.00176362	-0.0014038	-0.00109	-0.0178493	1.66605
MYB.CD4_TH1.GSE72266	0.00155889	0.000873708	0.00375274	0.0165133	1.66495
NMYC.IMR-5_CD532.GSE78957	-0.000385297	-0.00397565	-0.00286426	0.00963587	1.66486
FOXA1.VCaP_DHT24H.GSE58428	-0.00130848	-0.00161355	-0.000774763	0.0144912	1.66479
CREBBP.MCF-7.ERP000901	0.00124484	0.00477633	0.000756024	0.0147064	1.66436
TCF7L2.HeLa-S3.ENCSR000EVE	0.00208033	-0.0014275	4.75677e-05	0.017333	1.65872
MYCN.NB-1643.GSE94782	-0.00247889	-0.00258685	-0.00262469	-0.00648927	1.65811
RAD51.GM12878.ENCSR482TWQ	-0.000720325	0.000941075	0.00267783	0.0195093	1.65768
ZSCAN21.HEK293.ENCSR253CKN	0.00180856	0.00228529	-4.87918e-06	0.0172167	1.65745
ZNF76.HEK293.ENCSR072LQF	-0.000319889	0.00341094	0.00393371	-0.0153421	1.6571
TBX5.G296S_4.GSE85628	0.00124157	-0.000309219	-0.00307192	-0.0130365	1.65593
ESRRA.BT-474_EGF.GSE81651	0.000392723	0.00216828	0.00159859	-0.0198178	1.65484
ESR1.breast_tumor_Male_14.GSE104399	-0.000268499	0.0018675	0.00296074	-0.0180595	1.65337
EP300.neural.ENCSR843ZUP	0.000946222	-0.00144544	-0.00231652	0.0151177	1.65275
OVOL3.HEK293.ENCSR768LIO	0.00315066	0.0020242	-0.00110112	-0.0101867	1.65244
MNT.Hep-G2.ENCSR730TBC	-0.00136022	-0.00177734	-0.000851112	-0.0211303	1.65228
TBX2.Kelly.GSE94822	-0.00225385	0.00210878	0.00253641	-0.00758074	1.65218
ZNF577.HEK293.ENCSR776MDR	-0.000970809	0.00337864	0.00276197	0.00722553	1.65208
FOS.GM12878.ENCSR000EYZ	-0.00298141	-0.000376488	0.00190561	-0.024674	1.65126
MYC.MCF-7.ENCSR000DMJ	0.00057126	-0.00496516	-0.00273552	0.00952955	1.64974
BCOR.WA01_KDM2B_KO.GSE104690	0.000846679	0.00549111	-0.00191384	0.00379767	1.64954
NIPBL.GP5D_SIRAD21.GSE51234	0.00120295	-0.00372204	-0.00494875	-0.00549413	1.64949
RNF2.K-562.ENCSR076YPO	0.000353316	0.00258757	0.00277566	0.0141022	1.64916
MAF1.THP-1_monocytes.GSE96800	-0.000155998	0.00340004	-0.0021299	0.00679834	1.64849
MYC.HFF_OHT_SHBPTF.GSE65544	0.00197267	0.00139101	-0.00441014	-0.00548728	1.64503
RFX1.MCF-7.ENCSR788XNX	-0.00313364	-0.00423617	-0.00327867	-0.00934671	1.64491
TERF1.LCL.GSE55053	0.00114934	0.00288553	0.0036713	0.0050335	1.6444
TEAD1.pancreas_12D.ERP008682	0.000329364	-0.00389209	-0.00531246	0.00185035	1.64345
ESR1.breast_tumor_Male_9.GSE104399	-0.00178755	-0.00119135	-0.00110151	-0.0154363	1.64338
FOXA1.LNCaP-abl.GSE63034	0.00274289	0.000122986	-0.000991987	-0.0167302	1.64307
MBD1_ISOF1.Hep-G2.ENCSR396QWK	0.00304735	-0.00352405	-0.0020084	0.00272732	1.64245
OTX2.D283-Med_shOTX2-1393.GSE92582	0.00137527	0.00422514	0.00292454	0.00659791	1.64144
BRD4.CLL_patient2_4h_CpG.GSE109411	0.00173574	-0.00164868	0.00166487	0.023039	1.64038
TAF1.GM12878.ENCSR000BGS	8.37185e-05	-0.00056974	0.00152499	-0.0371009	1.63968
TARDBP.K-562.ENCSR353HEP	-0.000913083	-0.00246288	-0.00173973	-0.0163269	1.63911
RELA.monocyte_nopretreatment.GSE100381	0.00310565	0.000675301	-0.000528319	0.0221764	1.63905
BRD4.GM15850_PA1_JQ1.GSE99402	0.00276236	0.00226842	0.00308753	-0.00594942	1.63898
ESR1.MCF-7_talen.GSE94493	-0.00067063	0.00312031	3.61707e-05	-0.0171866	1.63822
MYC.Hep-G2.ENCSR000DLR	-0.00176054	-0.000511522	0.00235542	-0.0178732	1.6382
LMO2.TSU-1621MT.GSE60477	-0.00162162	0.000559964	0.000736948	0.0171807	1.63783
ATF3.HCT-116_DMSO_KOATF3.GSE74355	0.00108281	-0.00353922	-0.00327423	0.00833968	1.63778
ESR1.Ishikawa_Dex_E2.GSE109891	-0.00734389	2.15221e-05	0.00283005	0.00263244	1.63748
RAD21.Hep-G2.ERP000209	0.000692592	0.00520353	0.00557951	0.0010894	1.63681
YY1.WA01.ENCSR000BKD	-0.00141619	0.00539665	0.0042004	-0.00430355	1.63563
STAT3.MDA-MB-468_EtOH.GSE85579	0.00149662	-0.000631496	-0.00311379	-0.0139896	1.63537
E2F1.HeLa-S3.ENCSR000EVJ	-0.00087509	0.00593933	3.51406e-05	-0.00703584	1.63437
ZNF654.HEK293.ENCSR504VDV	-0.00329662	0.000294626	0.00152653	0.0155202	1.63394
EGR1.A-375.GSE116190	0.000658846	0.000196274	-0.00020963	0.0187064	1.63323
FOXA2.Hep-G2.ENCSR066EBK	-0.00109214	-0.00182938	-0.00495486	0.00923164	1.63299
CDK7.Jurkat.GSE50622	-0.000871846	-0.0015641	-0.000571669	-0.0249433	1.63213
GABPA.VCaP.GSE49091	0.000236865	-0.00409146	-0.00461547	-0.0144057	1.63189
NONO.K-562.ENCSR415TXN	0.000897416	0.00100625	0.00210673	0.0210508	1.63178
SPI1.K-562_SAHA.GSE74999	0.00315113	0.000483503	0.00127097	0.0138267	1.63058
STAT3.MCF10A-Er-Src_EtOH.GSE115597	0.00245526	-0.000311977	0.00193469	0.0164975	1.62995
ZFHX2.HEK293.ENCSR632SIM	0.00109308	-0.00226254	-0.00515213	-0.0155571	1.62989
KMT2A.SHI-1.GSE95511	0.00181508	0.00213443	0.000498902	-0.0118265	1.62945
ZNF674.HEK293T.GSE78099	-0.0030436	-0.000330879	0.00331875	0.00266671	1.6293
ERG.VCaP_SH3_DHT.GSE79128	0.00057728	0.00279633	0.00345001	0.0199047	1.62865
FOXP2.PFSK1.ENCSR000BGA	-0.00171816	-0.00407911	-0.000819655	-0.0134177	1.62856
NFYA.GM12878.ENCSR000DNN	0.00125626	-0.00321698	0.00105359	-0.0192614	1.62806
SIN3A.PFSK1.ENCSR000BOY	0.00101926	0.00272937	0.000416907	0.014948	1.62804
HES1.K-562.ENCSR091JXL	-0.00127264	5.2107e-06	0.000452451	0.0190114	1.62591
YY1.NT2-D1.ENCSR000EXG	-0.00184229	0.00298304	0.00274633	-0.0108973	1.6249
ZNF519.HEK293T.GSE78099	-0.0017188	0.0032253	0.000488065	0.00845721	1.62463
XRCC5.K-562.ENCSR506KWJ	-4.90576e-05	-0.00105372	-0.000772808	-0.0221823	1.62373
EP300.HeLa-S3.ENCSR680OFU	-0.0030911	-0.00356685	-0.000922924	-0.0176642	1.62337
RAD21.MCF-7.ENCSR703TNG	0.00238323	0.000954626	0.000881218	0.0190899	1.62244
HOXC5.PC-3.GSE97570	0.00353166	0.00247825	-0.00307158	-0.00678548	1.6221
HNRNPK.Hep-G2.ENCSR519QAA	-0.00146621	-0.00438897	-0.00471031	0.00339944	1.62181
MYNN.K-562.ENCSR737LTZ	-0.00277066	-0.00398015	-0.00305435	-0.0011447	1.62093
JMJD1C.THP-1.GSE63484	-0.00131873	-0.00282334	-0.00423788	-0.00511511	1.62021
MAFK.OCI-Ly7.GSE47784	-0.000886698	0.00398413	0.000643532	0.0113648	1.61969
CTCF.HUDEP-2_30min.GSE104676	-0.00197323	-9.63348e-05	-0.000748416	-0.0217168	1.61746
AR.VCaP.GSE98809	-0.00356888	-0.00235822	-0.000525239	-0.0072435	1.61728
USF2.GM12878.GSE97661	0.00132917	-0.00493719	-0.00181826	0.0102608	1.61682
YY1.HeLa.GSE31417	-0.0012635	-0.00137332	-0.00425452	0.0136426	1.61673
STAT5B.CD8_IL2.GSE64713	0.00183309	0.000145116	0.00434724	0.0117285	1.61636
ZNF3.Hep-G2.ENCSR182QWU	-0.00141319	-0.00545392	-0.0055523	0.00036313	1.61584
FOXA1.ZR751.GSE72249	0.000807325	0.00413345	0.00443251	0.0083445	1.61518
CTCF.colon_transverse.ENCSR102CSD	-0.00162364	-0.00215675	0.000226847	-0.0201629	1.61365
GATA2.ESF.GSE108408	0.00180199	0.00327538	-0.00187529	0.00611288	1.61146
AFF1.K-562.ENCSR241LIH	-0.00163093	-0.000186089	-0.000148334	0.0229345	1.61096
ETV6.GM12878.ENCSR626VUC	0.0019206	-0.00233354	-0.00230149	0.0121079	1.61035
ARNTL.U2OS.GSE44236	-0.000772991	-0.00329517	-0.00515152	0.00113481	1.61024
RUVBL1.Hep-G2.GSE97661	-0.00114863	-0.00331958	-0.00213457	-0.00746959	1.6089
CTCF.MCF-7.ENCSR000DML	0.00115564	-0.00257865	-0.0019194	0.0161294	1.60863
ZBTB33.liver.ENCSR516HUP	-0.00106159	-0.00368014	-0.00287177	-0.0126761	1.6079
NEUROG2.MRC-5_NFD_1DPT.GSE75910	-0.000328354	-0.00582623	-0.00169466	0.00794993	1.60771
TP53.SW480_shLacZ_16h_TNF-a.GSE115985	0.000597495	0.00385749	0.00370621	0.0141132	1.607
ZNF324.HEK293.GSE76494	-0.00194484	0.000289928	-0.000707489	-0.0169702	1.60666
ESR1.MCF-7.GSE103023	0.000580434	0.00238484	-0.00345278	-0.0128772	1.60584
AR.prostate.GSE56288	0.00122529	0.00308839	0.00297836	0.0142145	1.60455
RCOR1.MCF-7.ENCSR391JII	-0.00311682	-0.00012881	0.0015468	-0.0104994	1.6037
TCF12.K-562.ENCSR744WOO	-0.00139082	0.00147244	-0.00262715	-0.0129604	1.60281
RBM14.K-562.ENCSR423FCW	0.00120269	0.00286138	0.00218276	0.00888119	1.60173
JUND.liver.ENCSR196HGZ	-0.00217002	-0.00250301	0.00103278	0.0127151	1.6011
ESR1.MSF-7.GSE116768	-0.00254455	0.000636639	-6.30661e-05	-0.0168967	1.60068
TAF1.Hep-G2.ENCSR000BJN	0.0014617	0.00384685	-0.000583072	-0.025942	1.59841
NKX3-1.LNCaP_DHT.GSE28264	0.00516927	-0.000292738	-0.00116976	-0.00548276	1.59838
GTF2B.HeLa_G2M.GSE71848	-0.00381312	-0.00199667	-0.000638355	-0.0124864	1.59818
INTS11.HL-60_PMA.GSE106359	0.00119273	-0.000447026	0.00130538	0.0301577	1.59809
ZBTB16.hESC.GSE75115	0.0058375	-0.000524278	0.00292041	0.00958919	1.59767
IRF1.monocyte_notreatment.GSE100381	-0.00205777	0.00111209	0.00101804	0.0123815	1.59734
ZBTB21.HEK293.ENCSR321MSF	0.00117876	-0.00246306	-0.00013359	0.0180028	1.59729
PBX3.GM12878.ENCSR000BGR	-0.00085457	-0.00427735	-0.00468464	-0.00226499	1.59546
ZNF468.HEK293T.GSE78099	-0.000510783	-0.00320848	-0.00372807	-0.00256251	1.59538
FOXA1.liver.ENCSR735KEY	-0.00271691	0.00131479	-0.00442107	-0.00325188	1.5948
CTCF.MCF-7.ENCSR000DWH	-0.00122967	-0.00263974	-0.00327709	-0.0199474	1.59462
TAL1.CD34.GSE52924	0.000482752	0.00236517	0.00292111	-0.0127168	1.59256
NR4A1.K-562.ENCSR130PDE	0.00200016	-0.00096142	0.00350798	0.00816136	1.5925
NR3C1.HASM2_Dex-KLF115.GSE95632	0.00452097	0.00331196	7.6773e-05	0.00564029	1.59188
BCL6.OCI-Ly1.GSE29282	0.000502017	0.00229953	0.00386961	0.021943	1.59083
FOXO1.CD34.GSE80773	-0.00133633	-0.00437011	-0.0028492	0.0102123	1.59021
TEAD1.MCF-7.GSE107013	-0.000290663	-0.00171627	-0.00297808	0.0123756	1.58821
STAG1.HL-60.ERP008568	-0.00362671	0.00161617	0.00172325	-0.0118079	1.58772
ARID3A.GM12878.ENCSR778UBR	0.00112125	0.002138	0.000179271	0.017018	1.58752
BRD4.HCT-116.GSE57628	-0.00137416	-0.00559959	-0.00117334	-0.00276047	1.58733
CEBPB.epididymis_HEE_R1881.GSE109061	-0.00138347	-0.00385945	-0.00181155	-0.00840706	1.58712
FLI1.A-673-clone-Asp114.GSE92738	-0.00226221	-0.0003767	-0.00108962	-0.0237402	1.58649
SMC1A.monocyte.GSE98367	0.00128057	0.00323709	0.000571657	0.0116409	1.58625
CTCF.thyroid-gland.ENCSR955BIB	-0.00165407	-0.00191927	-0.00176066	-0.0176145	1.58625
MAX.K-562.ENCSR000FAE	0.000833832	-0.00343951	-0.00271096	0.0122814	1.58616
ZNF75A.K-562.GSE97661	-0.000822475	-0.000845682	-0.00137546	-0.0312044	1.58601
FOXA1.VCaP_ETOH24H.GSE58428	-4.28365e-05	0.00275019	0.000874824	0.0146123	1.58596
NR3C1.HeLa-B2_P65KD_TA_TNFA.GSE24518	0.00298349	0.000804963	0.00131401	-0.0103169	1.58531
WT1.HEK293.ENCSR966PJJ	0.00233946	0.00454919	0.00223954	0.0037457	1.58423
ESR1_Y537S.MCF-7_dox_E2.GSE94493	0.000158002	-0.00246961	-0.00191605	0.0160461	1.58413
ZNF639.K-562.ENCSR497VFH	0.000346954	0.00203794	0.00262044	-0.0123146	1.58407
ARRB1.LNCaP-C4-2.GSE55615	0.000868098	0.00303476	-0.00133314	0.0116934	1.5833
BRD4.OCI-AML3.GSE104745	-0.00157691	-0.00263	0.00127196	-0.0119096	1.58309
CTCF.erythroid.GSE67783	-0.00178737	0.0006745	-0.00352121	-0.0175895	1.58283
RAD21.THP-1_siNIPBL-eGFP-Pam3csk-4h.GSE103477	-0.00156686	-0.000484876	0.000351712	-0.0224196	1.58233
CREB1.A-549.ENCSR000BRC	-0.00072141	0.00170127	0.0039365	0.016373	1.5822
CTCF.MCF-10A.ERP000783	0.000942158	0.00259663	0.003321	0.0259526	1.58203
E2F1.MCF-7.ENCSR000EWX	-0.00223418	0.00490605	0.00438251	-0.00694172	1.5803
RELA.GM18505.ENCSR000EAW	0.00312382	-0.00166683	-0.00140467	-0.00896983	1.57948
BRD4.MDA-MB-157.ERP003925	-0.000919676	-0.00255705	-0.00468433	-0.00162227	1.57876
PCBP2.Hep-G2.ENCSR945NSF	0.00284141	-0.000165883	-0.00287382	0.00683247	1.57815
MYB.PF-382.GSE94000	0.00105451	0.00519808	0.00312072	0.00187924	1.5773
STAT5B.CD8_H9RET.GSE64713	0.00121351	0.00160751	0.00542826	-0.00175327	1.57671
RAD21.THP-1_Pam3csk-150m-Flavo-030m.GSE103477	0.00116976	0.00274057	0.000858468	0.014237	1.57633
EGR1.HL-60.GSE106359	0.00121216	-0.00265561	-0.00223434	-0.0116565	1.57352
ZBTB7B.MCF-7.ENCSR277BXW	-0.00218269	-0.00276001	-0.002544	-0.00585373	1.57295
MYCN.SHEP-21N_24h.GSE80151	0.000674591	-0.00112145	-0.00010928	-0.0270079	1.57231
BRD4.MCF-7_E2.GSE55921	-0.000386937	-0.00243243	-0.00436967	-0.0137907	1.57127
CTCF.Hep-G2.GSE111000	0.001981	0.00402355	0.00450868	0.0120673	1.57098
MED1.G296S_4.GSE85628	0.00243024	0.003017	0.00279983	-0.00842153	1.5702
MLLT1.MV4-11.GSE82116	-0.00204897	0.00357437	0.00258649	-0.00675449	1.57001
ASCL1.SCLC_ASCLP.GSE61197	0.00205671	0.00168836	0.00308577	-0.0107985	1.56939
HEXIM1.HCT-116.GSE72622	0.00333959	0.00242655	0.00135512	0.0205973	1.56898
BRD4.U-87MG_DMSO.GSE49224	0.00171352	7.73264e-05	0.00373905	0.0406317	1.56898
PGR.breast_tumor_Male_26.GSE104399	0.00206121	-0.00171019	-0.000993487	-0.0165745	1.56875
FOXA1.MCF-7_ETOH.GSE23852	0.000771397	0.00025053	0.000108435	0.0256087	1.56782
ZNF579.MCF-7.ENCSR018MQH	-0.000832758	0.000225867	0.00282983	-0.0132101	1.56721
ZBTB33.A-549.ENCSR000BPZ	0.00204874	0.00413141	0.00234927	0.00958491	1.56655
E2F1.HeLa-S3.ENCSR000EVM	-0.00181422	0.00115381	0.00113603	-0.0176191	1.56584
GRHL2.MCF-7_E2_45min.GSE109820	-0.000914517	-0.00416137	-0.00042798	-0.0128108	1.56565
GATA3.MCF-7.ENCSR423RTK	0.00177275	-0.00155686	-0.00261598	-0.0118213	1.56531
FOXA1.MDA-MB-453.ERP001226	-0.000652656	-0.00136312	0.000243879	-0.0209445	1.56441
RAD21.THP-1_Pam3csk-000m-Flavo-240m.GSE103477	0.00190703	0.00253923	0.00365731	-0.00767139	1.56376
ATF3.K-562.ENCSR632DCH	-0.000464963	-0.00358281	-0.00331094	0.0113958	1.56358
ESRRA.SKBR3_HRG.GSE81651	0.00246583	-0.000889393	0.00154233	0.0134687	1.5631
REST.A-549.ENCSR892DRK	0.00313717	-0.00251418	0.00117552	0.00845268	1.56192
NMYC.IMR-5_DMSO.GSE78957	0.00116316	-0.00367328	-0.00550039	-0.000102908	1.56075
ESR1.MCF-7_SHCRT_E2.ERP000380	-0.00171146	-0.000748737	0.00331475	0.0159705	1.56023
GATA3.SK-N-SH.ENCSR000BTH	0.00374882	0.00267022	-0.00112411	0.00715605	1.5589
MTA1.K-562.ENCSR807BGP	0.00108672	-0.00141978	-0.000362328	0.0182549	1.55763
CDK8.MV4-11.GSE65138	-0.00199214	-0.00295474	-0.00336227	0.00522888	1.55743
REST.GM12878.ENCSR000BGF	0.00229523	0.00386495	0.00243689	0.00143529	1.5574
EP400.K-562.ENCSR817QKV	0.00124935	-0.00476555	-0.000645444	-0.0179517	1.55551
CTCF.retina_AB1-FW23.GSE86981	-0.00253171	-0.00162457	-0.000396638	-0.0248098	1.55438
STAG2.MCF-10A.GSE101921	0.00401415	-0.00225427	-0.00261991	0.00419939	1.55228
MAFK.IMR-90.ENCSR000EFH	-0.000803564	-0.00209815	-0.000686914	-0.0143085	1.55214
ZNF750.keratinocyte_diff.GSE57702	-0.000531798	-0.00134966	-0.00176146	-0.0144885	1.54967
RAD21.GM12878.ENCSR000BMY	0.00557129	0.000614423	0.00263143	0.0063313	1.54864
TCF7L2.PANC-1.ENCSR000EXL	-0.000370298	0.00200905	-2.40509e-05	0.0197275	1.54543
NFIC.SK-N-SH.ENCSR000BSV	0.00269983	0.00389074	-0.000667833	-0.00566046	1.54397
TFAP4.Hep-G2.ENCSR103SZL	0.00152422	-0.00260294	-0.00122029	-0.0148536	1.54393
MYCN.NGP.GSE94782	0.0046756	0.00489961	-0.00113567	0.011228	1.54268
JUN.K-562.ENCSR000FAH	-0.00191273	-0.00142902	-0.000440019	0.0158105	1.54185
NIPBL.hESC_activin.GSE64758	-0.000786513	-0.00306616	-0.0028824	-0.0106306	1.54075
RAD21.WA01.ENCSR000BLD	0.00338112	0.0049164	0.00174849	0.00184554	1.53961
SMARCC1.HS-SY-2.GSE108025	0.00137151	0.00424995	0.00141233	0.0114197	1.53906
JARID2.UTEIPS11.GSE48516	0.00552616	0.00243127	-0.0012743	-0.00628502	1.53897
RELA.MCF-7_E2_TNF.GSE59530	-0.00101889	-0.00383476	-0.000705996	-0.0145553	1.53755
NR2F2.MCF-7.ENCSR000BUY	0.000756681	-0.000595187	-0.00354427	-0.0139851	1.53718
CTCF.vagina.ENCSR655ECZ	-0.00127553	-0.00199797	-0.00502956	-0.00633899	1.5366
ETV1.GIST-T1.GSE106624	-0.00144998	-0.00300606	-0.00427519	0.0060772	1.53594
HAND2.SK-N-BE2-C.GSE94822	0.000253374	-0.00381199	0.00106483	0.0094084	1.53548
KDM5A.T-47D_MK2206.GSE80593	0.000379778	-0.00297396	-0.00373686	-0.017394	1.53492
CTCFL.OVCAR-8.GSE70764	0.000529571	0.000992972	-0.000900302	-0.0215593	1.53401
KLF16.HEK293.ENCSR397DQC	0.000470399	0.00398298	-0.000485043	0.0173529	1.53282
BRD4.CLL_patient4_4h_CpG.GSE109411	0.00372467	-0.00182239	-0.00140387	0.0235022	1.5327
BCL6.CD4.GSE59933	0.00162485	0.000258526	0.00236153	0.0195144	1.53249
TAF1.GM12891.ENCSR000BIM	0.00301189	-0.00111576	-0.0019379	-0.0177442	1.53172
RCOR1.HeLa-S3.ENCSR000ECM	0.000552605	0.00263751	0.00438049	-0.00855765	1.53129
SPI1.GM12878.ENCSR000BGQ	0.00105549	0.00216649	0.00255242	0.0131216	1.53121
PBX1.RCH-ACV.GSE85988	0.00051398	0.00302842	0.0037106	-0.00729791	1.52997
ELF1.MCF-7.ENCSR000BSS	-0.00135909	-0.000903421	-0.00352889	-0.019739	1.52935
KDM1A.Kasumi-1_RN1.GSE71739	-0.000678807	0.00102399	0.0032294	-0.0111385	1.52904
PBX2.K-562.ENCSR263DFP	-0.00308265	-0.00475015	-0.000659334	-0.0039594	1.52879
E2F1.K-562.ENCSR563LLO	-0.000271451	0.00346067	-0.000970795	-0.0146884	1.52731
SNAI2.keratinocyte_SHCTR.GSE55421	-0.000740885	0.00532305	0.000918546	-0.00848669	1.52706
GABPA.THP-1_calcitriol_100nM_1d.GSE98093	0.00111831	0.00479927	-1.29065e-07	0.0138298	1.52696
ATF1.K-562.ENCSR091GVJ	0.00130947	0.0044305	0.00535289	0.0130812	1.52517
BRD2.HEK293T.GSE39579	0.00314133	0.000632863	0.00249781	0.0188176	1.52431
YY1.K-562.ENCSR000BMH	-0.000235312	-0.0018765	-0.00213983	0.0232013	1.52313
NR1H2.HT29_GW3965_2H.GSE77039	-0.00191718	-0.00429517	-0.00081256	-0.00581773	1.52236
HSF1.NCI-H838.GSE38901	-0.00142168	-0.00200425	-0.00132865	-0.0166307	1.52198
MLLT3.THP-1.GSE79899	0.00161842	-0.00291765	-0.000532519	0.00828457	1.52188
BHLHE40.Hep-G2.ENCSR000BID	-0.00127815	0.000830541	0.00188031	0.0155932	1.52161
BACH1.GM12878.ENCSR636MKU	-0.000238897	0.00340806	0.0028107	0.0119817	1.52045
CHD7.hiPSC.GSE108506	0.00165242	0.00216212	0.000606068	0.0124342	1.51935
CTCF.A-549.ENCSR000BHV	-4.56232e-05	-0.00392357	-0.00232528	-0.0268172	1.51926
NIPBL.hESC.GSE64758	0.00316072	-0.0035514	-0.00252399	0.00475146	1.51925
STAT5B.CD8_H9.GSE64713	0.0016615	-0.00248841	-0.00225052	-0.00947972	1.51905
BRD4.MDA-MB-436_DMSO.GSE63581	-0.000178121	-0.000895049	-0.00374896	-0.0119974	1.51884
BRD4.MV4-11_IBET.GSE71776	0.000541208	0.00354979	0.00521081	0.0239547	1.51847
RAD21.A-549.ENCSR000DYE	0.000895095	0.00106222	0.00104937	0.0221523	1.51664
MYC.HeLa-S3.ENCSR000EZD	0.00116351	-0.000500612	0.00151632	-0.0207678	1.51653
CBFB.GM12878.ENCSR860UHK	-0.000467516	-0.00249438	-0.000254974	-0.0215605	1.51547
GATA4.cardiomyocyte_7.GSE85628	-0.00105463	0.00214387	0.00287395	0.00780504	1.51524
CTCF.BJAB.GSE31485	-0.00172298	-0.00350429	-0.0044765	0.0150925	1.51496
MYC.K-562.ENCSR000FAG	-0.00199335	-0.00608567	-0.00242239	-0.00492208	1.51496
FOXA1.MDA-MB-453_DHT.GSE45201	0.00124384	0.00208758	0.00394965	0.0164222	1.51482
FOXA1.Hep-G2.ENCSR000BMO	0.000901099	0.00113266	0.00208796	0.0165993	1.51394
ZBTB12.HEK293.ENCSR543KOA	-0.00101614	0.00312397	0.00163024	0.00648878	1.51327
CTCF.ID00016.GSE76922	-0.00123729	-0.0044225	-0.00277787	-0.0148507	1.51289
TCF4.CAL-1.GSE76147	-0.00221342	-0.00118185	0.000148902	-0.0143859	1.51221
GATA1.CD34.GSE52924	0.00198303	0.00214461	0.00204616	0.0105012	1.51168
BRD3.U-87MG_GBM.GSE99171	-0.00105007	0.000353995	-0.000455712	-0.0240543	1.51147
TFAP2C.UCLA1-hESCs_5iLAF-media.GSE101074	0.00289491	0.00232585	-0.00113215	0.0151734	1.51048
GR.T47D-A1-2_Dex.GSE112491	0.000702844	-0.00342618	-0.00366715	-0.00172291	1.50967
TBX21.TH1_CD3-CD28_donor2.GSE81881	0.00109697	0.00112099	0.000707172	-0.0235548	1.50943
MRTFA.A-673-clone-Asp114.GSE92738	0.00100302	-3.72051e-05	0.00212993	0.0151414	1.50875
NCOR2.B-cell_GERMINAL_CENTER.GSE43350	0.00014354	-0.00139328	-0.00572085	0.00600043	1.5086
CREB1.MCF-7.ENCSR897JAS	-0.00461091	-0.00540066	-0.00309147	-0.00125156	1.50859
RUNX1.THP-1.GSE79899	-0.00363655	-0.000897473	-0.00176606	-0.0101074	1.5079
TWIST1.SHEP-21N_DOX_0H.GSE80151	-0.000460332	0.000228396	0.00262033	0.0190344	1.50748
CTCF.BL41.GSE31485	-0.00165252	-0.00523755	-0.00222257	0.015556	1.50746
RXRA.WA01.ENCSR000BJW	-0.000693601	-2.73295e-05	0.00531126	0.00612579	1.5072
JUNB.K-562.ENCSR000DJY	0.000493182	0.000846482	-0.0019725	0.0169577	1.50719
SRF.GM12878.ENCSR000BGE	0.00315094	0.000289054	6.86515e-05	0.0135381	1.50676
ZBTB2.GM12878.GSE97661	0.00256752	-0.000870205	0.00106417	-0.0141703	1.50613
RCOR1.AML_OG86.GSE112074	-0.00162878	-0.000518178	0.00128334	-0.0119773	1.50608
CTCF.SK-N-SH.ENCSR000BLX	-0.0026391	-0.000684378	-0.00164008	0.0180627	1.5046
HDGF.K-562.ENCSR197ALX	-0.00195626	-0.00201829	-0.00153679	-0.00923568	1.50452
BRD4.CHL-1_OTX015.GSE95585	-0.00320683	0.00312672	0.00122073	-0.00477076	1.50298
MED1.CD4_TH1_BAY.GSE62482	-1.62406e-05	0.00199999	0.00303376	0.015799	1.50272
KDM1A.SH-SY5Y_B0_SHLSD18A.GSE58258	0.00241624	0.00103282	0.00203678	0.0163719	1.5021
RELA.GM19099.ENCSR000EBI	-5.81394e-05	2.81749e-05	0.00144359	0.0217973	1.50178
AR.LNCaP_SHGATA2_R1881.GSE69043	-9.83615e-05	0.00417589	0.00362641	0.002812	1.50147
RFX1.Hep-G2.ENCSR928API	0.000632468	-0.000346757	0.00055244	-0.027799	1.50099
GRHL2.MCF-7.GSE81714	-0.00204076	-0.0022553	-0.0019753	-0.0101857	1.50087
BRD4.MCF-10A.GSE72931	-0.00230942	0.000656789	0.00133925	-0.0239003	1.50061
RFX1.K-562.ENCSR968GIB	0.00393364	-0.0036829	-0.00726592	0.00297528	1.4992
BRD4.HCT-116.GSE73319	0.00065422	0.00275781	0.00283888	-0.00700065	1.49914
RXR.LS180_125.GSE31939	-0.000230479	0.00287297	0.00215451	0.00617283	1.49684
ESR1.MCF-7_LY2.ERP003844	0.000808738	0.00421437	0.002479	-0.00838944	1.49544
[truncated: 2,348 more rows]

## Sheet: ChIP-Atlas COBL-a
Additional file 7: Table S4. Estimated activities of ChIP-Atlas molecular signatures during rinderpest infection in COBL-a cell line.
[truncated: 5,958 more rows]

[truncated: 2 more sheets: ReMap2020 COBL-a rinderpest(-C), ChIP-Atlas COBL-a rinderpest(-C]
