# Supplementary material for: xcore: an R package for inference of gene expression regulators
Source: BMC Bioinformatics. 2023 Jan 11;24:14. doi: 10.1186/s12859-022-05084-0 (PMC9832628; doi:10.1186/s12859-022-05084-0)
Supplement: Supplementary file 8 — Additional file 8: Table S5. Table provides the activities of ReMap2020 and ChIP-Atlas molecular signatures estimated using Human H3 embryonic stem cells differentiated to cardiomyocytes time-course. [file 12859_2022_5084_MOESM8_ESM.xlsx]

## Sheet: ReMap2020
Additional file 8: Table S5. Estimated activities of ReMap2020 molecular signatures in Human H3 embryonic stem cells differentiated to cardiomyocytes time-course.
name	day01	day02	day03	day04	day05	day06	day07	day08	day09	day10	day11	day12	z_score
JARID2.UTEIPS11.GSE48516	0.080893	0.137666	0.217648	0.250131	0.244803	0.307686	0.310354	0.29514	0.26812	0.283217	0.24541	0.283294	126.05
JARID2.UTEIPS7.GSE48516	0.0528032	0.0990742	0.155746	0.164516	0.194235	0.187087	0.202689	0.198861	0.218373	0.22923	0.223826	0.21955	86.8663
EZH2.GM23338.ENCSR045YHA	0.0446013	0.0672003	0.0966147	0.114762	0.116062	0.129898	0.144053	0.150958	0.152872	0.152633	0.153273	0.149457	61.9056
PGR.T-47D-A_R5020.GSE80358	0.0223225	0.0501814	0.0629263	0.0711418	0.0832325	0.0822995	0.111575	0.116685	0.130433	0.118875	0.122993	0.104561	57.4074
CHD1.WA01.ENCSR000AQK	-0.0234112	-0.0445768	-0.0699314	-0.0855866	-0.101994	-0.104187	-0.121387	-0.141339	-0.148859	-0.149543	-0.158869	-0.165235	56.8724
EZH2.hepatocyte.ENCSR384LYW	-0.0196871	-0.0497641	-0.089497	-0.112226	-0.123356	-0.166621	-0.183345	-0.186491	-0.180249	-0.179377	-0.171163	-0.227972	56.8555
POU5F1.hESC.ENCSR264RJX	-0.01545	-0.027362	-0.0460115	-0.0712807	-0.0633066	-0.0968375	-0.110853	-0.0957897	-0.0924968	-0.0922103	-0.107595	-0.141788	54.9726
RNF2.WA01.GSE104690	0.0385165	0.0547654	0.0856776	0.0920584	0.095543	0.109002	0.108233	0.105991	0.107091	0.107574	0.108682	0.0985996	54.1933
CHD1.WA01.ENCSR000EBU	-0.0120398	-0.0322432	-0.0506882	-0.0666027	-0.0775172	-0.0847069	-0.0987164	-0.10531	-0.112701	-0.112321	-0.114263	-0.124659	47.0526
POU5F1.hiPSC_3s2.GSE81899	-0.0246165	-0.0384099	-0.0505373	-0.0661201	-0.0547235	-0.0771007	-0.0860316	-0.0846446	-0.0854787	-0.0941887	-0.0824069	-0.0768504	45.5247
EZH2.SF8628.GSE94834	0.0114059	0.0297304	0.0504484	0.0609517	0.0704556	0.0962415	0.0952549	0.114185	0.125212	0.117788	0.107191	0.138961	43.8271
TET2.Jurkat.GSE85524	0.0123126	0.0246006	0.0401975	0.0506138	0.0705343	0.0913431	0.0877149	0.0936428	0.0931955	0.0874519	0.0761666	0.070438	42.5894
SMAD3.BGO3_DIFF_0H.GSE36578	-0.0239946	-0.0411508	-0.0451228	-0.0568076	-0.0647273	-0.0659408	-0.0741155	-0.0690376	-0.0800812	-0.0787714	-0.0761697	-0.0558483	40.9284
BRD4.hESC.GSE33281	-0.030227	-0.047142	-0.0724147	-0.086835	-0.0887453	-0.112656	-0.127044	-0.129363	-0.134132	-0.139654	-0.127287	-0.146198	40.244
PCGF2.NT2-D1.GSE101538	0.0062886	0.0282604	0.0465159	0.0625499	0.0536852	0.0800072	0.0711733	0.0755682	0.062088	0.0674504	0.0563579	0.0663577	40.1787
TAF1.WA01.ENCSR000BHO	-0.0337088	-0.0604724	-0.102824	-0.116293	-0.126796	-0.141	-0.15984	-0.166954	-0.166742	-0.168011	-0.155169	-0.180336	40.0854
NKX2-5.hESC_sc-14033.GSE89457	0.00832282	0.0260863	0.0423321	0.0371772	0.0425616	0.0624067	0.0731204	0.0839691	0.0747178	0.0786715	0.0811746	0.133346	39.7796
TAF7.WA01.ENCSR000BLU	-0.0184471	-0.0380628	-0.0542833	-0.0739439	-0.0786078	-0.077377	-0.0963262	-0.0968852	-0.104474	-0.112827	-0.103975	-0.108757	39.5355
NANOG.WA09_heat-shock.GSE105028	-0.00102005	-0.00873039	-0.0342618	-0.0446124	-0.0472442	-0.0710301	-0.0715634	-0.0865407	-0.0845216	-0.0815329	-0.0992411	-0.100698	38.7244
EZH2.WA01.ENCSR000ASY	0.0157942	0.0333398	0.0467983	0.0580591	0.067282	0.0733718	0.0709863	0.087248	0.0845743	0.0861771	0.0902975	0.0943812	36.8225
EZH2.A-1847_CARM1-KO.GSE95643	-0.00100746	0.0167201	0.0374842	0.0541461	0.0700591	0.0893424	0.0820227	0.072115	0.0718403	0.0663073	0.05708	0.0586474	35.7782
ATF2.WA01.ENCSR000BQU	-0.0176903	-0.0379229	-0.0563845	-0.0632567	-0.0683436	-0.0664564	-0.0725489	-0.0733206	-0.0795403	-0.0795029	-0.0761923	-0.0808802	35.7466
MYC.breast_primary.GSE66252	-0.00549067	-0.00952794	-0.0202568	-0.0305321	-0.0261324	-0.027759	-0.0436163	-0.0344638	-0.0459457	-0.047173	-0.0435242	-0.0445615	35.4464
NIPBL.WA09.GSE105028	-0.00394588	-0.0212869	-0.0342997	-0.0500664	-0.0648327	-0.0569959	-0.0660671	-0.0679484	-0.0658021	-0.0792817	-0.0753341	-0.0729523	35.3613
MED1.hESC_PRIMED.GSE69646	-0.00589152	-0.0176165	-0.0381442	-0.0540344	-0.0740101	-0.0847133	-0.0842061	-0.0855552	-0.0943813	-0.11059	-0.0999607	-0.0975582	35.3562
MYC.IMEC.GSE70001	-0.00543642	-0.00942898	-0.0200761	-0.0302791	-0.0259659	-0.027482	-0.043252	-0.0340599	-0.0456091	-0.0468028	-0.0432475	-0.044071	35.1397
TBP.WA01.ENCSR000ECB	-0.0195803	-0.0474936	-0.0731046	-0.0852809	-0.0908556	-0.0961485	-0.112911	-0.115732	-0.125678	-0.126555	-0.12339	-0.130557	34.777
MYBL2.K-562.ENCSR162IEM	0.00317935	0.0229251	0.0496158	0.0631404	0.0657191	0.0691571	0.0801722	0.0748181	0.0835095	0.071752	0.0622991	0.061912	33.1951
SUZ12.WA01.ENCSR000ATS	0.010199	0.0260128	0.0438065	0.0521578	0.0607283	0.0673618	0.0700924	0.0747923	0.0727369	0.0748473	0.0677571	0.0587712	32.0681
SREBF1.Hep-G2.ENCSR000EEO	-0.0035166	0.00913104	0.0245363	0.0439997	0.050871	0.0547359	0.0765881	0.0568411	0.0641645	0.0791696	0.0735296	0.0611443	31.8455
NANOG.WA09.GSE105028	-0.00690203	-0.0198888	-0.0340126	-0.0521505	-0.0543956	-0.0540521	-0.0673958	-0.0751001	-0.0740795	-0.073653	-0.0803017	-0.0893617	31.7097
JARID2.UTEIPS6.GSE48516	0.0187981	0.0186101	0.0317921	0.0388235	0.0440026	0.057197	0.0684777	0.0806921	0.0808219	0.0973218	0.116029	0.101614	31.3683
PHF8.WA01.ENCSR000ATK	-0.022978	-0.0446148	-0.0786035	-0.0893557	-0.103656	-0.119813	-0.117451	-0.130973	-0.121533	-0.124501	-0.110285	-0.131351	31.2717
ESR1.MCF-7_SHCTR_E2.GSE60270	-0.00770893	-0.0201188	-0.0403606	-0.0629212	-0.0675371	-0.0786474	-0.0892558	-0.0860715	-0.092174	-0.0754467	-0.0706133	-0.0680882	31.2475
SUPT16H.hiF-T.GSE98758	0.0136296	0.0222055	0.0329145	0.0404594	0.0534968	0.0611376	0.0693942	0.0655628	0.0570337	0.062042	0.064987	0.0686597	30.9711
SUZ12.NT2-D1.GSE101538	0.0101626	0.0221329	0.0321196	0.0386419	0.04193	0.0514127	0.061468	0.0503193	0.0458025	0.0517613	0.0573902	0.05823	30.3429
RNF2.WA01.ENCSR784VUY	0.0149674	0.0324683	0.0389233	0.055692	0.057757	0.0605401	0.0632282	0.0717623	0.0716354	0.0696011	0.0710914	0.0917678	29.8221
SMAD3.BGO3_DIFF_2H.GSE36578	-0.00721837	-0.012861	-0.0316875	-0.0323716	-0.0383863	-0.0388318	-0.0489348	-0.0618534	-0.0689256	-0.0708403	-0.0719448	-0.0655041	29.4065
RUNX2.IMSC3.ERP003787	0.00457887	0.028811	0.0534777	0.0549711	0.0705865	0.0838246	0.0997411	0.105807	0.0834842	0.100086	0.0889812	0.0988093	29.3251
FOXP1.LNCaP.GSE62492	0.0041821	-0.00881316	-0.0242119	-0.0361279	-0.026583	-0.0157825	-0.0412831	-0.0757421	-0.0665037	-0.0768071	-0.0907619	-0.0739694	28.7547
ZMYND11.HeLa.GSE51672	-0.0214069	-0.0256168	-0.029369	-0.0398783	-0.0384005	-0.0322806	-0.0485413	-0.0469933	-0.0558011	-0.0410736	-0.0515144	-0.0525894	28.0829
TBX5.cardiomyocyte_7.GSE85628	0.00223617	0.0173974	0.0271207	0.033541	0.0326162	0.043068	0.0513038	0.0750018	0.0612924	0.0520868	0.0478751	0.108112	27.9379
MORC2.H9.GSE95374	-0.00986186	-0.020632	-0.0354317	-0.039523	-0.0439271	-0.0565312	-0.0567448	-0.059907	-0.0554541	-0.0537129	-0.0508209	-0.0640041	27.9002
CDC5L.K-562.ENCSR121PFY	0.014545	0.0251534	0.0353984	0.0509451	0.0376417	0.0477988	0.0470789	0.0538066	0.0661475	0.0577872	0.0502186	0.0704263	27.7871
BRD3.A-549.GSE119863	-0.0160121	-0.0260801	-0.0377675	-0.0360289	-0.0405633	-0.0321405	-0.0424083	-0.0504767	-0.0606322	-0.0447755	-0.0418932	-0.043551	27.6373
POU5F1.hESC_PRIMED.GSE69646	-0.00627676	-0.0193314	-0.0257178	-0.0380549	-0.0442981	-0.047029	-0.0534398	-0.0554102	-0.0731544	-0.0666472	-0.0692402	-0.0691462	27.2626
BACH2.B-cell_IL2.GSE102460	-0.0166129	-0.0188503	-0.0204289	-0.0389633	-0.0381148	-0.0380432	-0.0489474	-0.05227	-0.0622443	-0.0553332	-0.0653069	-0.0614246	27.2392
RBPJ.GSC8-11.GSE74557	-0.0169568	-0.0335321	-0.0393027	-0.0485685	-0.0378426	-0.0462224	-0.0476295	-0.0427112	-0.0398102	-0.0303749	-0.0303845	-0.0461258	26.9982
NEUROG2.MRC-5_N_02DPT.GSE75910	0.0211328	0.0323411	0.0458654	0.048517	0.0478419	0.0519233	0.0606881	0.0478929	0.0538809	0.0499824	0.0510871	0.0558047	26.905
ESRRA.A-549.ENCSR473SUA	-0.0164519	-0.0257721	-0.030103	-0.0389	-0.0423869	-0.0464884	-0.0458171	-0.0453632	-0.0604411	-0.0627441	-0.0598989	-0.0551887	26.7708
SOX13.Hep-G2.ENCSR445ACU	0.0147978	0.0225996	0.0284971	0.0425441	0.0388888	0.0483209	0.0469434	0.0482012	0.0597892	0.0622425	0.0563672	0.050254	26.4251
SIN3A.WA01.ENCSR000EBO	-0.0188593	-0.037839	-0.0638142	-0.0713872	-0.0836569	-0.0998171	-0.100919	-0.112817	-0.0966548	-0.0984236	-0.0876996	-0.113092	26.0763
ZNF207.WA09.GSE118632	-0.0103839	-0.0258614	-0.0320425	-0.037633	-0.0438543	-0.0429697	-0.0457604	-0.0492542	-0.0480505	-0.0508274	-0.0507079	-0.0563752	25.7519
MYNN.HEK293.GSE76494	-0.0047162	0.0122532	0.0251601	0.0335218	0.0414455	0.043314	0.0569757	0.0584369	0.0693863	0.0694032	0.0597997	0.0718233	25.6424
ERG.HUVEC-C_VEGF_12h.GSE109625	-0.00596732	-0.035659	-0.0287916	-0.0409065	-0.0368689	-0.0443635	-0.0478273	-0.0551964	-0.0522518	-0.0557401	-0.0542452	-0.0532066	25.3913
SNAI2.keratinocyte_LacZ.GSE55421	-0.00795974	-0.0226805	-0.0416089	-0.0505658	-0.0533196	-0.0589502	-0.0663371	-0.0663107	-0.0597112	-0.064673	-0.0547941	-0.051876	25.3661
HDAC2.K-562.ENCSR000BMG	-0.012038	-0.0240792	-0.0421103	-0.0329238	-0.0355118	-0.0436988	-0.0537363	-0.0490158	-0.0480592	-0.0581532	-0.0459059	-0.0487171	25.3506
POU5F1.NCCIT_SNF5.GSE36134	-0.00556339	-0.0136137	-0.0244848	-0.0361208	-0.0448803	-0.0382748	-0.0460365	-0.0577462	-0.0626027	-0.0556383	-0.0586189	-0.0669145	24.9054
PDX1.hiPSC_derived_PPs.GSE106949	0.0167937	0.0238763	0.0394622	0.0445038	0.032106	0.042229	0.042533	0.0498021	0.0394052	0.0444728	0.0430918	0.0419811	24.5458
SUZ12.Aska-SS.GSE108025	-0.00321765	-0.0119741	-0.0248196	-0.0409956	-0.0514554	-0.0518628	-0.0536309	-0.0529504	-0.0550737	-0.0560999	-0.0564218	-0.0553658	24.4784
MED1.G296S_4.GSE85628	0.00569009	0.0162334	0.0302475	0.0274629	0.0386473	0.0594719	0.0605259	0.0776786	0.0565164	0.0609822	0.0532061	0.133841	24.3004
BRD1.HUES-64.GSE104059	-0.00690617	-0.0172753	-0.0263329	-0.0310989	-0.0413272	-0.0406756	-0.0483173	-0.0637511	-0.0682394	-0.0677067	-0.0756407	-0.0748735	24.2386
LCORL.Hep-G2.ENCSR950NAZ	0.0172022	0.0154514	0.0399794	0.036084	0.035717	0.04829	0.0389708	0.033243	0.04987	0.0382985	0.0398177	0.0345707	24.0618
NKX2-1.H9_derived-cIN.GSE99937	-0.00419499	-0.0199116	-0.0252009	-0.0284842	-0.0154651	-0.0378031	-0.0357806	-0.0446863	-0.0402884	-0.0437159	-0.0512802	-0.0504434	23.9577
RBM22.Hep-G2.ENCSR356ECR	0.0224328	0.0375156	0.0581323	0.060326	0.032778	0.0573352	0.0426361	0.0280702	0.0483382	0.0244582	0.0380245	0.045788	23.5963
FOXA1.MCF-7_E2_TNF.GSE59530	-0.00929013	-0.0271429	-0.0404031	-0.0377869	-0.0444203	-0.0468342	-0.0548571	-0.0545087	-0.0618977	-0.0667193	-0.0477422	-0.0578899	23.5947
ESRRA.BT-474_EGF.GSE81651	-0.0134037	-0.0276607	-0.0288341	-0.0444167	-0.0542498	-0.0468599	-0.0484025	-0.0620827	-0.0622426	-0.0646635	-0.0650601	-0.0590865	23.5848
ARID2.K-562.ENCSR491EBY	0.0212515	0.0182827	0.020676	0.0313731	0.0069051	0.0334153	0.0376368	0.0423952	0.0544609	0.037246	0.0486436	0.067431	23.478
CHD7.hiPSC_derived_lt-NES.GSE108506	0.0275492	0.0384028	0.0323845	0.0425592	0.0352918	0.041291	0.0433791	0.0374892	0.0262715	0.0382443	0.0305543	0.0310542	23.4182
FOXA2.H9.ERP004206	0.0128187	0.0271305	0.03619	0.0413377	0.0509531	0.0528872	0.0549784	0.0495676	0.043716	0.0508929	0.0469204	0.0399142	23.183
ESR1.MCF-7_ICI_Dex.GSE81510	-0.00756488	-0.0113424	-0.0328867	-0.0406942	-0.0418212	-0.0563915	-0.0441069	-0.0661569	-0.0548774	-0.0534781	-0.0563213	-0.077103	23.1729
NCOR2.LS180_125.GSE39277	0.00368775	0.0116438	0.0171294	0.0281728	0.041973	0.03805	0.0385261	0.0424021	0.0508313	0.0429872	0.0464618	0.0312876	23.1176
SS18.Aska-SS_BAF47KO1.GSE108025	0.0115858	0.0189955	0.0262992	0.0289705	0.0316374	0.0400283	0.0442338	0.0494077	0.048809	0.0602237	0.058362	0.0487128	22.757
AR.LNCaP.GSE80256	0.011002	0.0194372	0.0288219	0.0313977	0.00961455	0.0228537	0.0270521	0.0478	0.0452689	0.0427326	0.0549832	0.0515153	22.5972
CHD7.WA01.ENCSR000AVA	-0.0188029	-0.0235642	-0.0277224	-0.030573	-0.0298925	-0.027386	-0.028161	-0.0367131	-0.0396729	-0.0386498	-0.0411027	-0.0497948	22.5843
SNAI2.keratinocyte_LacZ_DIFF.GSE55421	0.0188267	0.0249177	0.0331821	0.0290308	0.0323474	0.0427466	0.043517	0.0516227	0.0490365	0.0500815	0.0496146	0.067264	22.4486
NFIC.Hep-G2.ENCSR000BQX	0.00637654	0.0215067	0.0242168	0.0270815	0.0245519	0.045721	0.064007	0.0524561	0.0506014	0.0513537	0.049926	0.0846383	22.4103
SMARCC1.TTC-549_NoDox.GSE71504	-0.00479527	0.000502226	0.00570314	0.0132199	0.0239807	0.0407	0.0460464	0.0471814	0.0497244	0.0610616	0.0614292	0.0547098	22.3672
ZNF318.K-562.ENCSR352BJL	-0.0221866	-0.0367795	-0.0454617	-0.0418366	-0.0360537	-0.0585134	-0.0493048	-0.0398127	-0.0293054	-0.0353926	-0.00237257	-0.0216256	22.2252
BACH1.GM12878.ENCSR585CVE	0.0141507	0.0200288	0.0273714	0.0363939	0.0301811	0.0331673	0.036795	0.0384439	0.0454354	0.0512127	0.0621596	0.0367951	22.195
TAL1.PRIMA2.GSE33850	0.0203236	0.0205818	0.0190967	0.0268508	0.029019	0.0310143	0.0219118	0.0281912	0.035421	0.0332559	0.0256895	0.0349116	22.146
ZFX.RPMI8402.GSE43147	0.00921738	0.0201161	0.0290835	0.0365112	0.0306175	0.0375099	0.0287624	0.036562	0.0342008	0.0435946	0.0351811	0.0584969	22.131
STAT3.HepaRG.GSE89157	-0.0184047	-0.0140296	-0.0232403	-0.0254474	-0.0266286	-0.0500542	-0.0386221	-0.0363869	-0.0215411	-0.033966	-0.0210555	-0.0336112	21.9764
BRD4.HFOB_DIFF.GSE82295	-0.00307999	0.00853464	0.0165399	0.0180387	0.0304381	0.0385601	0.0505494	0.0545736	0.0619134	0.0590831	0.0678509	0.0503773	21.9682
FOXA1.LNCaP_r1881.GSE94682	0.0165479	0.0337319	0.0485559	0.051073	0.05224	0.0554893	0.0607611	0.0455076	0.0405643	0.0435791	0.0278509	0.0400588	21.7089
AR.VCaP_SHPIAS1_R1881.GSE56086	0.00669617	0.0187338	0.0316318	0.0298544	0.0295735	0.0489141	0.047699	0.0523524	0.048356	0.0613891	0.0383561	0.04652	21.5207
RING1B.WA09.GSE105028	0.00998801	0.0207879	0.0321595	0.0406868	0.0484783	0.0433856	0.0490687	0.0547357	0.0554906	0.0529815	0.0605312	0.0553979	21.3775
SRSF4.Hep-G2.ENCSR696MBC	0.00649383	0.0225124	0.0330862	0.0348635	0.0417172	0.0360287	0.0378813	0.0473632	0.0397474	0.041416	0.0406895	0.0396699	21.2521
MED1.NCI-H2171.GSE36354	-0.013977	-0.0222947	-0.0240688	-0.0281283	-0.0293982	-0.038364	-0.0410162	-0.0418878	-0.0430907	-0.0464629	-0.0363103	-0.0396577	21.232
ZNF22.HEK293.GSE76494	-0.036651	-0.0362592	-0.0240673	-0.0274044	-0.0686723	-0.0591708	-0.0252771	-0.0400212	-0.00747663	-0.0264721	0.0139618	-0.000759383	21.2274
EZH2.myotube.ENCSR000ASZ	0.00369396	-0.000642803	-0.0242286	-0.0284929	-0.0379266	-0.0455308	-0.0442415	-0.0596033	-0.0476718	-0.0561202	-0.0441557	-0.0983453	21.2091
SSRP1.hiF-T.GSE98758	0.0171929	0.0193801	0.0338279	0.0326897	0.0430063	0.0285813	0.0320851	0.0423927	0.0381404	0.0200794	0.033108	0.0491071	21.1249
TCF12.Hep-G2.ENCSR000BJG	0.00148476	0.00937506	0.0154617	0.0243038	0.0366307	0.0388	0.0483805	0.0504292	0.0539104	0.0513104	0.0406146	0.0436668	21.0527
EZH2phosphoT487.hepatocyte.ENCSR341VYI	0.0020923	-0.0240872	-0.0324353	-0.0378121	-0.0430378	-0.0576915	-0.0503809	-0.0602597	-0.051138	-0.0520196	-0.0409227	-0.0731829	20.786
EGR1.WA01.ENCSR000BJA	0.00934518	0.017981	0.0298747	0.0373145	0.0365625	0.043321	0.0463317	0.0481371	0.0489401	0.0453923	0.0407286	0.041899	20.7517
TCF12.K-562.ENCSR189TRZ	0.0107788	0.0152549	0.029875	0.032229	0.0281964	0.0378714	0.0316123	0.040612	0.0402062	0.0408309	0.041483	0.0563748	20.7192
GTF2F1.WA01.ENCSR000EBP	-0.00978694	-0.0241284	-0.0335323	-0.0366742	-0.0409335	-0.0348508	-0.0402127	-0.0425819	-0.0504936	-0.0541272	-0.0472697	-0.052694	20.7181
EZH2.A-1847.GSE95643	0.0214017	0.0314537	0.0565976	0.0526739	0.0371798	0.0697944	0.0547443	0.0399532	0.0226701	0.0198099	-0.00465312	0.029996	20.6689
EZH2.LNCaP-abl.GSE39459	0.011778	0.0226963	0.0261286	0.0317083	0.0383963	0.0381845	0.045929	0.0436587	0.0445274	0.0480478	0.0432512	0.0472058	20.5042
SUZ12.K-562.ENCSR000AUC	0.00176145	0.00575998	-0.00991463	-0.00614636	-0.0291105	-0.0273643	-0.0377663	-0.0536936	-0.0534371	-0.0540124	-0.0542468	-0.0463025	20.3276
SP4.WA01.ENCSR000BQV	-0.0169888	-0.0240633	-0.0260675	-0.0336877	-0.0416016	-0.0476491	-0.0519855	-0.0530605	-0.048961	-0.0528277	-0.0478961	-0.0532791	20.3273
PGR.AB32.GSE31129	-0.0258046	-0.0337695	-0.0395523	-0.0424377	-0.0301186	-0.0271706	-0.0357508	-0.0208826	-0.0195477	-0.0180928	-0.0240409	-0.0249174	20.2004
MYCN.RH4.GSE83726	0.0109572	0.0229476	0.0327809	0.0362847	0.0395129	0.036101	0.0405471	0.0467208	0.0467366	0.0404363	0.036381	0.034941	20.1743
NOTCH3.TALL-1_GSI.GSE104261	0.0104956	0.0248819	0.0345798	0.0272329	0.0222802	0.0328058	0.0243683	0.0371816	0.0316805	0.0363675	0.0195642	0.0177887	20.1244
ZNF677.HEK293.ENCSR279KDC	-0.0164017	-0.0236411	-0.0439379	-0.0352902	-0.0273021	-0.0313275	-0.025733	-0.0300144	-0.0241137	-0.0363493	-0.0327376	-0.0293341	19.916
JDP2.Loucy.GSE115465	0.0109911	0.02225	0.031734	0.0206969	0.0237277	0.0331155	0.0327715	0.041245	0.0303823	0.0429645	0.0419872	0.0276794	19.8804
SIX2.HEK.GSE73865	0.00925575	0.0160744	0.0188576	0.0299831	0.0359656	0.0384024	0.0435908	0.0588392	0.0538888	0.0513306	0.0466987	0.0810854	19.8538
FOXA2.CACO2.GSE66218	0.00558511	0.0174452	0.0334589	0.0359305	0.0303466	0.038578	0.0493848	0.0504233	0.0308468	0.049649	0.0438495	0.0394105	19.8222
RUNX1.Jurkat.GSE85524	0.000841152	0.00303781	0.0115222	0.017981	0.0210541	0.0414977	0.0418195	0.0404279	0.0401248	0.0466186	0.0423998	0.0533953	19.8214
SP1.WA01.ENCSR000BIR	-0.00746909	-0.01625	-0.0306362	-0.0346113	-0.0283646	-0.0396552	-0.0484309	-0.05001	-0.0495053	-0.0483054	-0.0533794	-0.0643504	19.7889
SSRP1.Hep-G2.ENCSR571PDN	0.00322224	0.0137321	0.0245167	0.0358352	0.0410765	0.0262846	0.036944	0.0385326	0.0526407	0.0566679	0.0539354	0.0467196	19.6659
SMAD3.BGO3_DIFF_48H.GSE36578	0.0130569	0.00901936	-0.00597744	-0.0184838	-0.0363182	-0.0252386	-0.0382845	-0.0398369	-0.0543911	-0.0440051	-0.0422744	-0.0360871	19.6503
CTCF.skin_lower-leg.ENCSR582MTM	0.0144641	0.0203805	0.0274542	0.035791	0.0387335	0.0312114	0.0366788	0.0448259	0.0543113	0.0510526	0.051219	0.0264747	19.5944
REST.GM23338.ENCSR871KYB	-0.00178338	-0.0107509	-0.0202257	-0.0313549	-0.0292978	-0.0246282	-0.0271275	-0.02457	-0.0433816	-0.0436843	-0.0605138	-0.039256	19.5485
EZH2.Hep-G2.ENCSR000ARI	0.00690942	0.0143034	0.0241829	0.0145595	0.0188447	0.0387212	0.0476769	0.0592419	0.0439717	0.0675852	0.0460935	0.0333981	19.5352
ESR1.pleural-effusion.GSE86538	-0.00979725	-0.0233108	-0.0365504	-0.0375564	-0.0360307	-0.0455926	-0.0400468	-0.0495553	-0.0500786	-0.0336029	-0.0390528	-0.0466738	19.5228
SMAD4.Hep-G2_Ab_R516.2.1D12.GSE97661	0.0231963	0.0355575	0.0430756	0.0430285	0.0294168	0.0214847	0.0311338	0.0203941	0.0319434	0.033356	0.0391883	0.0150977	19.4835
SMC1A.HCT-116.GSE112000	-0.00747264	-0.0167203	-0.0220975	-0.0338351	-0.0176689	-0.0385197	-0.0286522	-0.0409744	-0.0313789	-0.0328991	-0.0340824	-0.0504238	19.3854
JUND.SK-N-SH.ENCSR000EIB	-0.00722316	-0.0242642	-0.0416841	-0.0464856	-0.0374721	-0.0407557	-0.0447708	-0.0477524	-0.0409927	-0.0441361	-0.0447168	-0.0331844	19.3348
TEAD1.pancreas_12D.ERP008682	0.00617355	0.0149587	0.0267552	0.0334531	0.0351333	0.0422126	0.0347639	0.0361103	0.0425375	0.0438776	0.0388323	0.0371414	19.287
MEF2B.DLBCL.GSE110682	0.00266509	0.00586934	0.0166177	0.0194356	0.0259287	0.0382077	0.0363345	0.0427952	0.0260002	0.0364896	0.0299698	0.0652018	19.217
TCF7L2.HEK293.ENCSR000EUY	0.0217243	0.0327136	0.0373686	0.0346926	0.0318487	0.0155647	0.026647	0.0295932	0.0251335	0.034116	0.0336851	0.0300222	19.1469
CBX2.HEK293T.GSE34774	-0.0159958	-0.024857	-0.0316866	-0.0431316	-0.0347966	-0.0245764	-0.0191199	-0.0246525	-0.0225189	-0.0200482	-0.0103841	-0.00724253	19.0649
EZH2.HUVEC-C.GSE109625	-0.00403907	-0.00768695	-0.0189681	-0.0358667	-0.039694	-0.0612933	-0.064442	-0.0655169	-0.0549907	-0.0465003	-0.0452082	-0.0848012	19.0392
NFRKB.Hep-G2.ENCSR145BHD	0.00190051	0.0166616	0.0300756	0.0389683	0.0276695	0.0425201	0.0399756	0.0524659	0.0508592	0.0395144	0.0386964	0.0363044	19.0385
NANOG.WA01.ERP004238	-0.00681125	-0.014963	-0.0279779	-0.0354392	-0.0450577	-0.0467946	-0.050049	-0.0610385	-0.0549915	-0.05999	-0.0581669	-0.0620368	19.0335
SIN3A.WA01.ENCSR000BIS	-0.00632747	-0.0211765	-0.0311699	-0.0347266	-0.0455785	-0.0352943	-0.0420983	-0.0500174	-0.0592729	-0.0534293	-0.0516227	-0.0449781	18.9942
NKX2-5.hESC_ab3584.GSE89457	0.0067704	0.00558299	0.0218228	0.0239162	0.0243156	0.0353281	0.0360896	0.0454781	0.036252	0.034948	0.0323227	0.072636	18.9874
HNF4G.liver.ENCSR297GII	-0.0179831	-0.0374801	-0.0389023	-0.0433398	-0.0355844	-0.0397149	-0.0261263	-0.0215992	-0.0155774	-0.018171	-0.0176958	-0.0182731	18.9641
KDM5B.SUM185.GSE46055	0.0156638	0.0249943	0.0297431	0.0358319	0.0317439	0.035649	0.0333533	0.0297203	0.0343441	0.0302757	0.0269444	0.0350936	18.8937
EZH2.GM23248.ENCSR131FFJ	0.000619812	0.0210899	0.0367079	0.0431003	0.0540526	0.0675723	0.0719655	0.0618375	0.0521002	0.0669602	0.0527154	0.0313566	18.8499
MYCN.Kelly.GSE94822	-4.02842e-05	0.0090408	0.0283237	0.0381723	0.0480701	0.0704023	0.0770198	0.0814185	0.0619427	0.0858991	0.0600448	0.0966976	18.7306
NIPBL.Hep-G2.GSE76893	0.0316909	0.0329227	0.0317099	0.0227822	0.0147311	0.0211112	0.0314115	0.0254906	0.00867848	0.0387787	0.0270788	0.041731	18.6287
ZNF320.HEK293.GSE76494	0.0128199	0.0170004	0.0162883	0.0233589	0.0205851	0.0150162	0.0324784	0.0331549	0.0387385	0.0387661	0.0367053	0.0401309	18.573
ZKSCAN2.HEK293T.GSE78099	0.00739186	0.0022049	0.00437119	0.0204285	0.0205913	0.0184921	0.0172007	0.0244653	0.0480827	0.0433401	0.0598862	0.0747261	18.4779
SUZ12.LNCaP.GSE39459	0.00691181	0.0138079	0.0131152	0.0151807	0.0246952	0.0234032	0.0388519	0.0407505	0.0445283	0.0366671	0.0429195	0.0561366	18.4592
HDAC2.Hep-G2.ENCSR337NWW	0.00554742	0.0117696	0.0292909	0.029784	0.0229507	0.0304245	0.031709	0.0346559	0.0412709	0.0355371	0.0219301	0.0400497	18.3639
SIX2.kidney_fetal_17w.GSE75948	-0.00172043	0.00957628	0.026782	0.0305122	0.0431747	0.0484104	0.0499542	0.0460003	0.0327975	0.0477605	0.0443378	0.0334953	18.3463
FOS.MCF-10A.ENCSR000DOO	0.0194395	0.0246348	0.0341433	0.0274668	0.0292293	0.0323058	0.0388563	0.041714	0.0313811	0.0311702	0.0299666	0.0571527	18.314
TEAD4.SK-N-SH.ENCSR000BUQ	0.017294	0.0225391	0.0270782	0.0380978	0.0290574	0.0453942	0.0340315	0.0309861	0.0321329	0.0321346	0.0209618	0.0383467	18.3125
NR2F2.Hep-G2.ENCSR000BVM	0.00256346	0.0142887	0.0211196	0.0248639	0.0404069	0.0350029	0.0484817	0.0424846	0.0469948	0.0447813	0.0357469	0.0393828	18.2466
GATA3.MCF-7_E2.GSE81510	0.0241482	0.0285863	0.0385303	0.0379224	0.0240353	0.0267326	0.0115075	0.0288066	0.0331247	0.0275607	0.0283731	0.0295522	18.2288
POU4F2.HNPC_DIF.GSE74814	0.00928991	0.0124825	0.0228395	0.0351103	0.0368321	0.0349868	0.0393524	0.0417235	0.0503477	0.0585616	0.0533758	0.0439931	18.1661
RAD21.IMR-5.GSE78957	0.0103326	0.0151006	0.0218748	0.0328853	0.0335919	0.0472916	0.0518512	0.0568672	0.0430987	0.0512597	0.0381066	0.0528748	18.1586
REST.PFSK1.ENCSR000BJP	0.000185903	0.00204976	-0.00980353	-0.0281011	-0.0447021	-0.0463407	-0.045374	-0.0494123	-0.039567	-0.0530103	-0.0415978	-0.0335666	18.0555
BRD4.GM15850_DMSO.GSE99402	-0.00580132	0.0068047	0.0201159	0.041221	0.0299479	0.0311803	0.0439111	0.0396917	0.0490185	0.0453958	0.0423973	0.0397463	17.9504
ESR1.MCF-7_vehicle_45min_H2.GSE99626	0.0170865	0.0170022	0.0332932	0.0241557	0.0243485	0.0203238	0.0264589	0.019293	0.0196301	0.0264769	0.0309678	0.0292556	17.7941
MYBL2.Hep-G2.ENCSR000BRO	0.00321751	0.0123722	0.0228894	0.0264951	0.0310679	0.0279853	0.0335732	0.0400432	0.0556834	0.0507316	0.0492073	0.0497372	17.7174
PPARG.HT29_ROSIG_2H.GSE77039	-0.00606716	-0.0170201	-0.0312726	-0.0397697	-0.0281291	-0.0253187	-0.028107	-0.0247108	-0.0297495	-0.031464	-0.0289807	-0.038364	17.6798
EZH2.fibroblast_DERMAL.ENCSR000ASE	-0.0145681	-0.0203934	-0.0279458	-0.0405119	-0.0379654	-0.0621842	-0.0609573	-0.0463825	-0.0587103	-0.0742754	-0.0489733	-0.027297	17.6771
T.H9_ENDODERM.GSE60606	0.0253889	0.0306578	0.0300378	0.0265915	0.00989579	0.00153382	-0.0153196	-0.0176199	-0.033039	-0.0327456	-0.0441088	-0.0542195	17.6712
EZH2phosphoT487.GM23248.ENCSR096KPA	0.0133187	0.028725	0.0307071	0.0251653	0.0353559	0.0201179	0.0308	0.0256836	0.0511716	0.0266668	0.0580747	0.0686417	17.6589
ESR1.T-47D_R5020.GSE68355	-0.0143229	-0.0227326	-0.0212785	-0.024961	-0.0238565	-0.0326367	-0.032553	-0.0486312	-0.0384924	-0.0413903	-0.0407158	-0.0384504	17.6505
RBFOX2.K-562.ENCSR822LBD	-0.00756683	-0.0195708	-0.0350987	-0.0413286	-0.0495014	-0.050305	-0.0678146	-0.0672115	-0.0685892	-0.0627388	-0.0617671	-0.0822309	17.6201
EBF1.ASC.GSE54889	0.011091	0.010481	0.0183183	0.019357	0.0123883	0.0284904	0.0433359	0.0471383	0.0306616	0.0364981	0.0349418	0.0396973	17.5855
ASCL1.NCI-H82.GSE69394	-0.00899411	-0.00783671	-0.0169581	-0.0172126	-0.0260061	-0.0321842	-0.0388666	-0.0349765	-0.0373392	-0.0322802	-0.0340686	-0.0513682	17.486
AATF.NALM-6.GSE93626	0.00153981	0.0117993	0.0151374	0.0184144	0.0277771	0.0297172	0.0351224	0.0294554	0.0232229	0.0291873	0.0303037	0.0299147	17.4796
TBX3.Hep-G2.ENCSR605YWG	0.00296592	0.00453287	-0.00612037	-0.0236923	-0.0274606	-0.0344983	-0.0397074	-0.0436963	-0.0396611	-0.0366139	-0.0271387	-0.0493521	17.4796
ZFP36.Hep-G2.ENCSR382XLA	-0.00249486	-0.00857959	-0.0166111	-0.0159649	-0.030648	-0.036441	-0.0458434	-0.0397242	-0.0340661	-0.0322853	-0.0157694	-0.0371697	17.4735
PHOX2B.Kelly.GSE94822	0.0109724	0.010426	0.0113959	0.0179124	0.0250547	0.0295282	0.0366606	0.0287004	0.0287344	0.028244	0.0376937	0.0431059	17.3416
NOTCH1.CD34.GSE63010	0.0124551	0.0200546	0.0277831	0.0317776	0.0238282	0.0426137	0.0391179	0.0336074	0.0517583	0.0369542	0.0462835	0.0777981	17.3278
ZNF34.HEK293.ENCSR727PIC	0.0041918	0.0208919	0.0210785	0.0384566	0.037014	0.0283985	0.0341522	0.0336337	0.0458327	0.0402069	0.0370522	0.0124674	17.3086
ZNF792.HEK293.ENCSR679STZ	-0.0131719	-0.0199261	-0.0251194	-0.0264443	-0.0257393	-0.0274592	-0.0248708	-0.0303773	-0.0340099	-0.0383485	-0.0412101	-0.0310175	17.2404
GATA4.A-549.GSE85002	-0.00916278	-0.00137698	-0.013109	-0.0203828	-0.0343825	-0.0395095	-0.0297378	-0.030611	-0.0265917	-0.0300815	-0.0283641	-0.0444726	17.1872
BACH2.OCI-Ly7.GSE44420	-0.013354	-0.0108118	-0.0211553	-0.0225591	-0.0109715	-0.0405421	-0.0325142	-0.0415941	-0.0323767	-0.0363038	-0.0241236	-0.0272764	17.1341
CBX1.Hep-G2.ENCSR819WZE	0.00775941	0.0144609	0.0269363	0.0316612	0.0407613	0.0476959	0.0533751	0.0597355	0.0609952	0.0590909	0.0545138	0.0496239	17.0754
GATAD2B.K-562.ENCSR547LKC	0.0102611	0.0188345	0.0222112	0.0247333	0.0247256	0.0311714	0.0350229	0.0393745	0.0371657	0.037622	0.0377718	0.0388508	17.0539
SREBF1.MCF-7.ENCSR197DJH	0.00474409	0.011433	0.0166747	0.0280584	0.044172	0.0440736	0.038495	0.0295183	0.0426781	0.0322784	0.0400647	0.034533	16.9998
CTCF.THP-1_2D3.GSE69962	0.022359	0.0255388	0.0241407	0.0187121	0.0166047	0.0436468	0.0422244	0.0367143	0.0246496	0.0472817	0.0370309	0.0424461	16.9846
JARID2.AMIPS6.GSE48516	0.0144898	0.0257173	0.0287695	0.0304837	0.0318574	0.0320403	0.0371788	0.0467802	0.0335418	0.0277492	0.0450216	0.0395293	16.9823
KDM1A.Kasumi-1_DMSO.GSE71739	0.012677	0.0191959	0.0269485	0.0316254	0.0189884	0.0285107	0.0263198	0.0263312	0.0396127	0.0309559	0.0348041	0.0403532	16.9616
ESR1.HCC1428_TLED.GSE27300	-0.00800558	0.00993079	0.0100413	0.0166304	0.0316282	0.0232249	0.0341926	0.0384307	0.0261472	0.0455306	0.0339848	0.0281941	16.9409
ZSCAN31.HEK293.GSE76494	-0.00403514	-0.019448	-0.0169323	-0.0400077	-0.0357909	-0.018686	-0.0220644	-0.0342558	-0.030641	-0.0398987	-0.0273877	-0.0242502	16.9364
AR.VCaP_R1881_4H.GSE84432	-0.0144109	-0.0150895	-0.0147877	-0.0074513	-0.0182302	-0.0475259	-0.0452103	-0.0500565	-0.0365392	-0.0441411	-0.031073	-0.0634343	16.915
TRIM28.WIBR3_NAIVE.GSE84382	0.00949545	0.0104477	0.013811	0.00873102	0.0109037	0.0241372	0.0206889	0.0331882	0.0264126	0.0332934	0.0379125	0.0487011	16.8526
FOSL2.hESC.GSE69539	-0.00643031	-0.0172385	-0.0309798	-0.0178378	-0.0208207	-0.0234559	-0.0358799	-0.035186	-0.0334439	-0.0314414	-0.0376899	-0.0442502	16.8069
MXI1.neural.ENCSR934NHU	-0.00871708	-0.0225611	-0.0410784	-0.0469748	-0.0564723	-0.0550259	-0.0603458	-0.0598669	-0.0632537	-0.0546477	-0.053043	-0.0607816	16.7387
SMAD3.hESC.GSE29422	-0.00545745	-0.015553	-0.020471	-0.0272784	-0.0279105	-0.0295364	-0.0315016	-0.0313879	-0.022824	-0.0314367	-0.0310672	-0.0287206	16.7203
SUZ12.GM12878.ENCSR091BOQ	-0.00683526	-0.0178167	-0.0229376	-0.0206401	-0.0248945	-0.0335423	-0.0411638	-0.0454415	-0.0532609	-0.0555204	-0.0624738	-0.0653159	16.6885
ESR1.MDA-MB-134-VI_ESTROGEN.GSE51022	0.00351724	0.0110088	0.0245453	0.0187047	0.0153302	0.0259463	0.03222	0.0312463	0.0304403	0.0349018	0.0288813	0.0351863	16.6029
MED1.cardiomyocyte_5.GSE85628	0.00505705	0.00623338	0.011925	0.0139159	0.0199179	0.0293595	0.0317814	0.0567712	0.0426715	0.0500664	0.0484949	0.122738	16.5774
BMI1.MCF-7.ENCSR966YYJ	0.017144	0.026452	0.0382391	0.0427421	0.0357154	0.0355511	0.0311289	0.0334646	0.0271992	0.0264183	0.0280251	0.0358206	16.5606
E2F1.mesenchymal.GSE77260	0.00770664	0.0165798	0.0292978	0.0390688	0.0411677	0.0495072	0.0501502	0.050043	0.044261	0.0483158	0.0385803	0.0615513	16.5499
JUNB.K-562.ENCSR795IYP	0.00834484	-0.00633551	-0.0137381	-0.0243135	-0.0304912	-0.0208954	-0.0285103	-0.0330726	-0.0323614	-0.0461486	-0.0472644	-0.0540851	16.5053
CRY1.U2OS.GSE44236	0.00105924	0.0182312	0.0249406	0.0274763	0.0302041	0.0214369	0.0322729	0.032283	0.0218081	0.029914	0.0214163	0.0163754	16.5012
POU5F1.BJ_INDUCED.GSE36570	0.00445539	0.00340923	0.0112559	-0.000506505	-0.0136228	-0.0152417	-0.028646	-0.0385578	-0.0419519	-0.0434342	-0.0469347	-0.038305	16.4563
NFIC.Hep-G2.GSE108514	-0.00188768	-0.0115251	-0.0194325	-0.0220325	-0.0217012	-0.0269255	-0.0367015	-0.0413666	-0.0468482	-0.0443028	-0.0489025	-0.0362569	16.4295
CBX5.K-562.ENCSR272JAT	-0.00573567	-0.00527703	-0.016094	-0.0281197	-0.0326392	-0.0405844	-0.0355432	-0.0358338	-0.0297469	-0.0296028	-0.0290906	-0.0417031	16.3729
EZH2phosphoT487.PC-9.ENCSR702GMW	-0.00503169	0.00127886	0.0112825	0.00822069	0.0233105	0.0144452	0.0207057	0.0407788	0.0516571	0.0543375	0.0398393	0.0420595	16.3626
HDAC2.WA01.ENCSR000AVB	-0.0125373	-0.01785	-0.0310534	-0.0331481	-0.0393228	-0.047619	-0.0597434	-0.0633094	-0.0645342	-0.0655836	-0.0532421	-0.073167	16.3214
TAL1.K-562.ENCSR106FRG	0.00401585	0.0131645	0.0325994	0.0403926	0.0483191	0.0440214	0.037885	0.0285044	0.0317076	0.0249498	0.0105615	-0.00126321	16.2356
AR.VCaP.GSE98809	-0.00283691	-0.0127886	-0.0197141	-0.0199712	-0.0257012	-0.0281498	-0.0280294	-0.0377698	-0.0415805	-0.0361666	-0.0387494	-0.0446271	16.2325
NIPBL.hESC_activin.GSE64758	-0.00524973	-0.0122955	-0.0210743	-0.0255699	-0.0279645	-0.0372617	-0.0384296	-0.0442843	-0.0431237	-0.0455293	-0.0445607	-0.0442768	16.2175
BRD4.MOLT-4_DMSO.GSE79288	-0.0198379	-0.0227048	-0.028697	-0.0337014	-0.0112101	-0.0235445	-0.0133066	-0.0386091	-0.0427124	-0.0318788	-0.0237645	-0.0403941	16.2001
KDM1A_8A.SH-SY5Y_B3_SHCTR.GSE58258	-0.00732478	-0.0147702	-0.00976902	-0.0286035	-0.0107654	-0.0202494	-0.0135167	-0.0292688	-0.0387444	-0.0349872	-0.0461887	-0.0453478	16.1633
RFX5.IMR-90.ENCSR000EFD	-0.00745141	-0.00506328	-0.0276389	-0.0188945	-0.0302238	-0.0308548	-0.0363496	-0.0312951	-0.0340633	-0.0361316	-0.0290652	-0.032227	16.1599
ESR1.MCF-7_shKMT2C_R.GSE100328	0.00971366	0.00505308	0.0129799	0.0217934	0.0235512	0.0405874	0.045099	0.0543787	0.0479864	0.0433137	0.0294591	0.0359109	16.1349
EP300.SK-N-SH.ENCSR000EHV	0.00686256	0.0112829	0.0194921	0.0252093	0.0198153	0.0309432	0.0397416	0.026948	0.0237542	0.0318702	0.030809	0.0219072	16.1035
STAG2.MCF-10A.GSE101921	0.0156617	0.0230087	0.0350298	0.0321971	0.0378822	0.0337854	0.0260436	0.039969	0.0346737	0.0330081	0.0323662	0.0154959	16.1014
ZNF600.HEK293.ENCSR017QBI	-0.0130756	-0.0172415	-0.0249611	-0.023737	-0.027281	-0.0430476	-0.0441594	-0.0535392	-0.057889	-0.0542788	-0.0446217	-0.0411976	16.0171
NR3C1.HeLa-B2_GRKD_DMSO.GSE24518	0.00571321	0.0150213	0.0172632	0.0234796	0.0228733	0.0277926	0.0206508	0.0364099	0.0378744	0.031954	0.023281	0.0396561	15.9955
BCL3.GM12878.ENCSR000BNQ	0.00778048	0.0109605	0.0201238	0.0288385	0.0308897	0.0335846	0.036027	0.0310575	0.035069	0.037654	0.0281109	0.027688	15.9893
CHD7.hiPSC.GSE108506	-0.00872319	-0.0117764	-0.0165922	-0.0230796	-0.0267406	-0.0297823	-0.034403	-0.0363762	-0.0441468	-0.0365328	-0.0373127	-0.04789	15.9892
LEO1.SEM.GSE83671	-0.00466038	-0.0115657	-0.0181865	-0.026139	-0.016186	-0.0235076	-0.0345808	-0.0423412	-0.0422312	-0.0430604	-0.0467435	-0.0404474	15.9722
BCL11A.MDA-MB-157.ERP003925	0.00620697	0.019007	0.0187127	0.0239005	0.00998774	0.0195052	0.0203544	0.0295018	0.0252847	0.0257267	0.0397797	0.0363769	15.9368
NFATC3.K-562.ENCSR670FDA	0.00126727	-0.00987849	-0.0111911	-0.00497142	-0.0213334	-0.0204552	-0.0287672	-0.038967	-0.0483944	-0.0547691	-0.0403177	-0.0415626	15.9253
TOP2A.K-562_Genistein.GSE79593	-0.00417842	-0.00710496	-0.0108369	-0.0162584	-0.0553567	-0.0376938	-0.0370257	-0.0387693	-0.0136653	-0.0188927	-0.011195	-0.00263771	15.8621
FOXF1.GIST48.GSE106624	-0.0065879	-0.00447552	-0.00654928	-0.0119658	0.0178484	0.00919395	0.0344615	0.0235765	0.03688	0.0403193	0.0461026	0.0559537	15.8382
RUNX2.SaOS-2.GSE76937	0.00850674	0.0223996	0.0172757	0.0214764	0.0342967	0.0245402	0.0280919	0.0379903	0.0253929	0.028698	0.0311606	0.0269266	15.792
REST.WA01.ENCSR000BHM	-0.00863784	-0.0177272	-0.026303	-0.0284874	-0.0298838	-0.0199658	-0.0221215	-0.0272183	-0.0375141	-0.0348367	-0.0399052	-0.0208973	15.7656
EP300.MCF-7.ENCSR000BTR	0.014811	0.0162664	0.029805	0.0282258	0.0187108	0.0233569	0.0326761	0.0456546	0.0304994	0.0250096	0.0280943	0.0497167	15.7267
TBX3.Hep-G2.ENCSR238QRG	-0.000921724	-0.0141554	-0.0185355	-0.0248898	-0.0227389	-0.0313524	-0.0307845	-0.033998	-0.03494	-0.0397819	-0.0336	-0.0373605	15.6977
T.H9_MESODERM.GSE60606	0.0187877	0.0308664	0.0439565	0.0428808	0.0289578	0.0268917	0.0212808	0.0148789	0.0120966	0.00950825	0.00277223	0.00512381	15.6618
RAD51.Hep-G2.ENCSR081WLS	-3.67767e-05	0.0149654	0.0277933	0.036479	0.0383496	0.0464224	0.0437181	0.0479281	0.0641322	0.0636716	0.0467533	0.0459458	15.561
SAP30.WA01.ENCSR000ATR	-0.00856359	-0.0110564	-0.0249793	-0.0264915	-0.0293551	-0.0348158	-0.0304276	-0.0418319	-0.0434907	-0.0368615	-0.0422875	-0.0478078	15.5009
NANOG.WA01_3IL.ERP004238	-0.00405253	-0.00769463	-0.0122072	-0.0154305	-0.0272581	-0.0347986	-0.0424622	-0.0492751	-0.0567148	-0.0567214	-0.0634412	-0.0737455	15.3997
ZNF28.HEK293T.GSE78099	0.00842791	0.0162639	0.0176329	0.0265193	0.015384	0.0215968	0.014875	0.0251851	0.0269066	0.023418	0.0167248	0.0196963	15.3763
E2F7.IMR-90_SENES_E2F7.GSE40343	0.00413461	0.0072804	0.0152856	0.0229564	0.0145722	0.0152207	0.0232378	0.0310393	0.0381077	0.0368257	0.0558959	0.0529468	15.2849
ETS1.hESC.ENCSR534VHI	-0.00383754	-0.00967666	-0.0194196	-0.0208488	-0.0267304	-0.0329897	-0.0416782	-0.0480256	-0.0424056	-0.0507637	-0.0465087	-0.0551518	15.2831
CEBPB.HFOB_DIFF.GSE82295	0.00235467	0.00998494	0.0239153	0.0203356	0.0200087	0.0324325	0.0379252	0.0441181	0.0465397	0.0549411	0.0484215	0.0432146	15.2826
TAF1.liver.ENCSR016BMM	0.0084179	0.0174565	0.02346	0.0294609	0.0279395	0.0334637	0.0384994	0.0466055	0.0406354	0.0424642	0.0422202	0.0359562	15.2743
REST.K-562.ENCSR000ATM	0.00422833	-0.00448198	-0.0195166	-0.0208957	-0.0320235	-0.0295501	-0.0346985	-0.0456187	-0.0446354	-0.03746	-0.0506867	-0.0624634	15.255
CEBPB.monocyte.GSE98367	0.0110415	0.0197719	0.02688	0.0235104	0.0194467	0.0214387	0.0229631	0.03337	0.0490069	0.036316	0.0468295	0.0358044	15.2427
RAD21.HUES-64_DNMT-KO.GSE97394	-0.00611926	-0.0135297	-0.0219969	-0.0239911	-0.0241056	-0.0387051	-0.0327312	-0.0403956	-0.0442043	-0.0370985	-0.0321457	-0.0478931	15.2226
PGR.Leiomyoma_RU486.GSE40724	-0.00771696	-0.0153136	-0.0172983	-0.0171306	-0.0201947	-0.0188309	-0.0353264	-0.0369187	-0.0297624	-0.0376941	-0.0386079	-0.0111636	15.2027
TAL1.erythroid.GSE42390	0.00443045	0.00765683	0.0173243	0.0215601	0.0321549	0.0257657	0.0370716	0.0269264	0.0374571	0.0319396	0.0307087	0.0323608	15.1915
SMC3.HL-60.ERP008568	-0.00613882	-0.0145456	-0.0225427	-0.0314219	-0.0339925	-0.0334934	-0.0299041	-0.0351701	-0.039699	-0.0386032	-0.0389465	-0.0278677	15.1684
RAD21.WA09_heat-shock.GSE105028	0.00681849	0.00153732	-0.0148162	-0.0236731	-0.0323401	-0.0493451	-0.0512013	-0.0481615	-0.0460341	-0.048896	-0.0573647	-0.061522	15.1613
KMT2A.bone-marrow_fetal.GSE83671	0.00936789	0.0286209	0.0418451	0.0373957	0.0416582	0.0462451	0.0478234	0.0572374	0.0476272	0.0486918	0.0478807	0.0470498	15.1571
EZH2phosphoT487.DOHH2.ENCSR562NOP	0.000952339	-0.0186676	-0.023683	-0.0307276	-0.0190607	-0.0323851	-0.0449421	-0.0315454	-0.0330423	-0.0353511	-0.00989517	-0.0245094	15.1115
GATA1.K-562.ENCSR000EWM	-0.0022599	-0.00558717	-0.00892959	-0.0142882	-0.0259638	-0.0286964	-0.0296033	-0.0457867	-0.0429051	-0.038658	-0.0308169	-0.0380225	15.1049
HSF1.ZR751.GSE38901	-0.00214868	-0.0113645	-0.0196398	-0.0361711	-0.0338296	-0.0274956	-0.029786	-0.0369629	-0.0332036	-0.0365582	-0.0228689	-0.0203697	15.0981
BHLHE40.A-549.ENCSR000DYJ	-0.00210026	-0.0185175	-0.025209	-0.0273664	-0.0177684	-0.0183168	-0.0294819	-0.0279055	-0.0406905	-0.0408583	-0.0440313	-0.0560279	15.0965
FOSL1.143B.GSE74230	-0.0060394	-0.0115762	-0.0182944	-0.0228615	-0.0216498	-0.0325136	-0.0273347	-0.0316869	-0.0285304	-0.0357485	-0.0280075	-0.0350019	15.0909
TFAP2C.UCLA1-hESCs_5iLAF-media.GSE101074	-0.00717215	-0.0197539	-0.0222512	-0.023049	-0.0355268	-0.0371211	-0.0467215	-0.0440612	-0.0521076	-0.0473684	-0.0554312	-0.0583222	15.0796
ETV1.GIST48_siSCR.GSE106624	-0.00507343	-0.00697812	-0.0154036	-0.0179952	-0.0211709	-0.0185039	-0.0312972	-0.0403437	-0.0459089	-0.0427121	-0.0467619	-0.04235	15.0287
ZKSCAN5.HEK293T.GSE78099	0.00277265	0.00774471	0.0145794	0.0185525	0.0154713	0.0159527	0.0183536	0.0189845	0.0291883	0.0241872	0.0389395	0.0410507	14.9027
ZNF736.HEK293T.GSE78099	-0.00159356	0.00612892	0.0215371	0.0161861	0.0278895	0.0246295	0.0256847	0.0241377	0.0253389	0.0171087	0.0225015	0.0191587	14.8578
BHLHE22.CAL-1.GSE43876	-0.0109222	-0.020359	-0.0179777	-0.0294181	-0.0301083	-0.0197891	-0.0161069	-0.025339	-0.0252287	-0.0246981	-0.028898	-0.0160249	14.8314
PROX1.SW480.GSE60390	0.020488	0.0251641	0.0382486	0.037149	0.0283567	0.0349408	0.0217593	0.0153157	0.00470849	0.00562846	-0.00171305	0.0180386	14.7875
ZNF169.HEK293.ENCSR661AXW	0.00723076	-0.0154887	-0.0263218	-0.0333184	-0.0426693	-0.0499661	-0.0334153	-0.00609385	-0.00555985	-0.00923408	-0.00465137	0.0493459	14.7845
RXR.LS180_125.GSE31939	-0.00662651	-0.0193179	-0.0256658	-0.035444	-0.0265008	-0.0369799	-0.0257819	-0.0208405	-0.0182125	-0.011565	0.00173	-0.0138352	14.7725
E2F6.HeLa-S3.ENCSR000EVK	0.00161516	0.0123045	0.024535	0.027077	0.0222941	0.0358795	0.0342649	0.0337588	0.0318443	0.0334217	0.0302173	0.0264051	14.7719
KAT2B.A-549.ENCSR356WVQ	-0.00388666	-0.0189907	-0.0175948	-0.0239932	-0.00799717	-0.0282137	-0.0279816	-0.0146709	-0.023748	-0.0223609	-0.0177182	-0.0310966	14.7505
STAT5A.GM12878.ENCSR000BQZ	-0.0186774	-0.0243439	-0.0306843	-0.0258612	-0.00758238	-0.0235133	-0.0277191	-0.0356908	-0.0338362	-0.0271999	-0.029709	-0.0346285	14.7023
ESR1.breast_tumor_Female_1.GSE104399	0.00372196	0.00747479	0.0110753	0.0191943	0.0246811	0.025449	0.0261307	0.0314062	0.0382713	0.0392802	0.0379547	0.027457	14.6599
ATF3.GM00739.GSE87562	0.00230772	0.0176004	0.0354789	0.0432918	0.0554647	0.0559861	0.067766	0.0767213	0.0683857	0.0731511	0.0586167	0.0598412	14.6488
MYC.LoVo_PHASES.GSE51290	-0.00752839	-0.0198173	-0.0210625	-0.0303829	-0.0246896	-0.0352404	-0.0276606	-0.0386734	-0.0303358	-0.0311774	-0.027583	-0.0400945	14.6297
MYOD1.RH4.GSE83726	0.0146415	0.020897	0.0265174	0.0231557	0.0198533	0.0261691	0.0279341	0.0296852	0.0151118	0.0242823	0.0120286	0.0245735	14.5954
RUVBL2.Hep-G2.GSE107730	0.000988012	0.00571662	0.0108764	0.0202387	0.0276924	0.0410265	0.0422258	0.0372278	0.0349553	0.0341255	0.0317275	0.0313947	14.5539
L3MBTL4.Hep-G2.GSE97661	0.00266489	0.00636421	0.0107452	0.0189475	0.0210567	0.0319601	0.038508	0.0352847	0.0316237	0.0308552	0.0317441	0.0435978	14.537
HNF4G.22Rv1_Dox.GSE85558	-0.00942328	-0.0102321	-0.0184992	-0.0204904	-0.0220725	-0.0229623	-0.0295245	-0.015314	-0.0310301	-0.0275102	-0.0231902	-0.0295387	14.5126
ZBTB33.K-562.ENCSR876GXA	-0.00124217	-0.0105344	-0.0114622	-0.0251124	-0.0185564	-0.0319222	-0.0259473	-0.0275824	-0.0239576	-0.0256805	-0.0262684	-0.0278218	14.5094
CHD8.HNSC.GSE57369	0.0114465	0.0230192	0.0430781	0.0386862	0.0245306	0.0427717	0.0358471	0.0290334	0.0260105	0.0330828	0.0340039	0.0427594	14.5087
JUND.WA01.ENCSR000BKP	-0.00633022	-0.0145506	-0.0221715	-0.0289645	-0.0300312	-0.033025	-0.0307821	-0.036562	-0.0361362	-0.0338107	-0.0302669	-0.0374417	14.5079
BRD4.RH4.GSE83726	0.00664306	0.0186548	0.0218701	0.0154856	0.0281734	0.0296845	0.0284043	0.0406761	0.0255309	0.0332778	0.0183553	0.0328995	14.4829
FOXA1.MCF-7_SIGATA.GSE40129	0.00274382	0.0147	0.0204486	0.0325502	0.03422	0.0325422	0.0355015	0.0350009	0.0450265	0.0456082	0.043526	0.0329817	14.3972
RAD21.THP-1_NS1-IFNb.GSE103477	-0.00395946	-0.0159697	-0.0252738	-0.0228716	-0.0170212	-0.0307942	-0.0279138	-0.0326765	-0.0326183	-0.0457303	-0.0455365	-0.0448494	14.3954
CEBPA.Kasumi-1_SIRUNX1ETO.GSE60130	0.00299094	0.011522	0.0154214	0.0234802	0.0307967	0.0321052	0.0313033	0.0279799	0.0248931	0.0275323	0.0201073	0.0282884	14.3335
XBP1.HS578T_HYPO_GLUDEP.GSE49952	-0.000863688	0.0118108	0.019836	0.019494	0.0174178	0.020742	0.0309235	0.0318963	0.0305105	0.0326132	0.052719	0.022363	14.3166
ESR1.breast_tumor_Male_25.GSE104399	0.00576329	-0.00425271	-0.0114335	-0.0211658	-0.0263985	-0.0207266	-0.026638	-0.03346	-0.0408713	-0.0338124	-0.0255932	-0.0253619	14.3018
CLOCK.U2OS.GSE44236	0.0127756	0.01139	0.0241781	0.0281642	0.0145221	0.0243964	0.0219587	0.0278397	0.0219805	0.0284222	0.0219298	0.0131544	14.299
TP53.HCT-116_IR.GSE60267	0.00301007	0.0121762	0.0113927	0.00769087	0.010339	0.0157317	0.0122125	0.018308	0.036006	0.0412539	0.0389876	0.0343158	14.2532
ZNF316.K-562.ENCSR200JYP	-0.00562692	-0.00512451	-0.00743768	0.00253491	0.0208123	0.0185407	0.0274693	0.0346537	0.0266931	0.0378416	0.0270285	0.0387405	14.2502
EZH2.fibroblast_LUNG.ENCSR000ARO	-0.00331655	-0.0170362	-0.0220764	-0.049228	-0.0481835	-0.0453088	-0.0449173	-0.0206232	-0.0372761	-0.0373282	-0.0530582	-0.0263665	14.2206
REST.HeLa-S3.ENCSR000BMN	0.00616326	0.00578024	0.0143358	0.0195251	0.0310558	0.0330469	0.0325213	0.0331777	0.0285466	0.0354945	0.0227715	0.0320298	14.1933
ATRX.erythroid.GSE22162	-0.0109682	-0.00609438	-0.0131391	-0.0225754	-0.0250246	-0.0204575	-0.0255961	-0.0196458	-0.0197259	-0.0222255	-0.030078	-0.0189983	14.1861
BACH1.Hep-G2.ENCSR699TNT	0.0126108	-0.00234688	-0.00501886	-0.0101573	-0.0147041	-0.0180195	-0.0276778	-0.0273594	-0.0489162	-0.0425303	-0.0468444	-0.0372274	14.1087
ZNF283.HEK293T.GSE78099	0.00840524	0.0151366	0.0200931	0.0309179	0.0219296	0.0239981	0.0137089	0.0165979	0.0133592	0.0243663	0.015285	0.00691434	14.1004
CDX2.CACO2_DIFF.GSE23436	0.0055438	0.00998434	0.0222583	0.0256082	0.0228975	0.0253506	0.0293328	0.0335327	0.0348902	0.0351543	0.0335261	0.0359909	14.0977
ESR1_Y537S.T-47D_dox.GSE94493	0.00629181	0.0177027	0.0154472	0.0279913	0.0294995	0.0262453	0.0353651	0.0396688	0.0420658	0.0422255	0.0359264	0.0427298	14.0614
SMARCC1.SYO-1.GSE108025	-0.00223296	0.00876227	0.0122289	0.021797	0.0165502	0.0279785	0.0278208	0.0344224	0.0317778	0.0282172	0.0315059	0.0349478	14.0302
BRD4.HUVEC-C_modETS1.GSE93030	0.00992144	0.0169904	0.0170533	0.0233187	0.0244532	0.0353579	0.0333865	0.0267252	0.0318803	0.0290124	0.0321335	0.0256594	14.0298
AR.LNCaP_DHT.GSE43720	0.00920254	0.00750817	0.0198977	0.0219754	0.0212865	0.0291936	0.0192736	0.0299096	0.0258947	0.032135	0.0246467	0.0275404	14.0291
EZH2.neural_progenitor.ENCSR069DPL	-0.00677762	-0.0183281	-0.025626	-0.0370117	-0.0366267	-0.0407044	-0.0320508	-0.0191423	-0.0278895	-0.0267447	-0.0151835	-0.00409117	13.9972
MAFF.K-562.ENCSR000EGI	0.00757228	-7.02948e-05	0.00975038	0.0176452	0.0195751	0.0290111	0.0389812	0.0452345	0.0224851	0.0381294	0.0412362	0.0575926	13.9949
SUZ12.NT2-D1.ENCSR000EXH	-0.0145086	-0.0210323	-0.0191742	-0.0311228	-0.0249696	-0.0105469	0.0154341	0.0240926	0.0110703	0.0336047	0.0368459	0.0411464	13.9805
RLF.K-562.ENCSR718SDE	-0.00362435	-0.0120683	-0.0257552	-0.0253239	-0.0217623	-0.0312089	-0.0311066	-0.0261015	-0.0187235	-0.0282731	-0.0231155	-0.0186687	13.9701
NR3C1.breast_tumor_Male_21.GSE104399	0.0111348	0.0122183	0.0204583	0.0233779	0.0214962	0.0240077	0.02229	0.0256409	0.0269352	0.0264698	0.0291566	0.0286124	13.957
ESR1.VCaP_E2_ERA.GSE43985	-0.00817544	-0.00284749	-0.00889871	-0.0204684	-0.01552	-0.0399283	-0.0370557	-0.0351283	-0.0223311	-0.0286339	-0.0201382	-0.033685	13.9538
RELA.monocyte_notreatment.GSE100381	0.0160749	0.0228055	0.0285184	0.0242632	0.0285692	0.031946	0.0325534	0.0249426	0.0230551	0.0208782	0.0183168	0.0136788	13.9491
SMC3.K-562.ENCSR000EGW	-0.0132204	-0.0148145	-0.0180754	-0.0209144	-0.0200911	-0.0269869	-0.0262203	-0.0350676	-0.0356912	-0.035998	-0.035854	-0.0318365	13.9252
MYC.H128.GSE41105	-0.0113847	-0.0148841	-0.0265341	-0.0294509	-0.0283226	-0.0322208	-0.0274188	-0.0371106	-0.0360194	-0.033873	-0.0269191	-0.0282829	13.9142
CEBPB.THP-1_eGFP-Pam3csk-4h.GSE103477	-0.0031051	-0.00940432	-0.0131894	-0.0155024	-0.0154723	-0.0333023	-0.0385729	-0.0259164	-0.0354108	-0.046253	-0.0400637	-0.0590348	13.9015
DDX5.NTERA2.GSE58641	-0.0131217	-0.0146156	-0.0117071	-0.0147663	-0.0276375	-0.0333131	-0.0391184	-0.0206294	-0.0198808	-0.0262949	-0.0283011	-0.0182207	13.869
BCL11A.CD34_Day9_90min.GSE104676	-0.0103413	-0.0154936	-0.0192835	-0.024535	-0.0296131	-0.0285382	-0.0268983	-0.0368523	-0.0339882	-0.038064	-0.0335859	-0.0279996	13.8418
SUZ12.CRL-7250_shSS18.GSE108025	-0.000477909	-0.00957465	-0.0267701	-0.0321169	-0.0377447	-0.0401844	-0.0397805	-0.0419164	-0.0304925	-0.0301435	-0.0345691	-0.0303703	13.8411
XBP1.MDA-MB-231_HYPO_GLUDEP.GSE49952	0.0112572	0.0167211	0.0225638	0.0192701	0.0214684	0.032475	0.0304196	0.0372365	0.0414931	0.0359279	0.0331096	0.0282529	13.837
RUNX1.epididymis_HEE.GSE109061	0.0129425	0.0190888	0.0231283	0.0229526	0.0235488	0.0292729	0.0280494	0.0293834	0.0239862	0.0291155	0.0326666	0.035046	13.8316
FOXA1.breast_tumor_Male_19.GSE104399	-0.00114918	-0.00290471	-0.0115044	-0.013245	-0.0210047	-0.0258987	-0.0305139	-0.0336734	-0.0284681	-0.0325155	-0.0415275	-0.0463944	13.8214
ATF2.Hep-G2.ENCSR047BUZ	-0.00313012	-0.0108523	-0.0233198	-0.0338867	-0.0433666	-0.0339219	-0.0432884	-0.0418629	-0.0435771	-0.041167	-0.0291318	-0.0480642	13.8093
NFIC.GM12878.ENCSR000BRN	-0.00940548	-0.0163876	-0.0118159	-0.018988	-0.0224456	-0.0228469	-0.0262458	-0.0291237	-0.045097	-0.0329679	-0.04139	-0.037527	13.8066
JUNB.MCF10A-Er-Src_EtOH.GSE115597	0.0138489	0.0182202	0.0229956	0.026945	0.00251028	0.0287686	0.0325909	0.0221778	0.0260209	0.0374251	0.0235031	0.0215232	13.7776
TEAD4.SK-MEL-147.GSE94488	0.00170227	-0.0027189	-0.00973306	-0.0138085	-0.0232298	-0.0238097	-0.0251391	-0.0405305	-0.0457664	-0.0428271	-0.0525842	-0.0464129	13.743
TAF2.hESC.GSE17917	-0.00774682	-0.00870612	-0.0174994	-0.0169248	-0.0122689	-0.0296932	-0.0325683	-0.0382369	-0.0158375	-0.0278253	-0.0217995	-0.0352905	13.7273
BACH1.WA01.ENCSR000EBQ	-0.00821502	-0.0127866	-0.0163025	-0.0154812	-0.0184719	-0.0270677	-0.0308044	-0.0365571	-0.0349873	-0.0368012	-0.0290944	-0.0271542	13.7073
ZNF778.HEK293T.GSE78099	0.00653386	0.0115135	0.0152958	0.0177452	0.0151666	0.0254175	0.014735	0.0293117	0.0209121	0.0188366	0.0213739	0.0226441	13.6965
EZH2.ProEs.GSE59087	0.00352166	-0.00854767	-0.0246577	-0.0220471	-0.0160129	-0.0276005	-0.0237547	-0.0364139	-0.0287747	-0.0288914	-0.0221814	-0.0220062	13.6869
BMPR1A.HUVEC-C.GSE60156	-0.0104998	-0.01548	-0.0229585	-0.0239172	-0.0277984	-0.027696	-0.0284358	-0.0371455	-0.0346794	-0.0400515	-0.0337189	-0.0281873	13.625
HIF1A.HUVEC-C_HYPOX.GSE39089	-0.0192262	-0.0257669	-0.0294825	-0.01936	-0.0115778	-0.0228469	-0.0170285	-0.0235241	-0.0247086	-0.0186031	-0.0280875	-0.016712	13.5914
SUZ12.CRL-7250_shSS18-SSX.GSE108025	2.36615e-05	-0.00969319	-0.0317905	-0.0413404	-0.0423607	-0.0418682	-0.0453914	-0.042209	-0.0253593	-0.0213824	-0.0313689	-0.0183291	13.5825
MYC.GM12878.ENCSR000DKU	-0.00925759	-0.0165774	-0.0167868	-0.0221188	-0.0190064	-0.0259197	-0.034202	-0.0320571	-0.0372	-0.0401824	-0.0408183	-0.0377878	13.5808
SIRT6.SK-MEL-239_SIRT6-2-7.GSE102813	0.00645402	0.0161185	0.0135516	0.0198805	0.0217376	0.0257232	0.0224059	0.0208042	0.0221837	0.0201509	0.0178596	0.0282009	13.5804
BRD4.NCI-H2171.GSE42355	-0.0115433	-0.0216552	-0.033551	-0.0420809	-0.0435114	-0.0587175	-0.0501783	-0.0586835	-0.0568138	-0.0585292	-0.051934	-0.0571698	13.5398
IRF4.NCI-H929.GSE56857	-0.0082537	-0.0154035	-0.0168931	-0.0172446	-0.0190843	-0.0239011	-0.0269825	-0.0306933	-0.0260886	-0.0248272	-0.0257058	-0.0300048	13.5188
FOXA1.Hep-G2.ENCSR000BMO	0.0101476	0.0151705	0.0220339	0.0262337	0.0251001	0.0356133	0.0310243	0.0325676	0.0356524	0.0369664	0.0319946	0.0274126	13.4884
GATA4.cardiomyocyte_7.GSE85628	0.0130658	0.00662447	0.0119644	0.00640228	0.00597791	0.0218622	0.0217734	0.0379885	0.0266983	0.0249851	0.026224	0.0750564	13.4778
JARID2.MRC-5_IPS25_MEG3.GSE48515	-0.00355256	0.00311323	0.0142278	0.0243396	0.0295354	0.0238618	0.0348992	0.0317928	0.0448614	0.0396213	0.0435734	0.0275971	13.4752
RUNX1.HEK293T.GSE85524	0.00345927	0.00697909	0.0122725	0.0123384	0.0194222	0.010313	0.022962	0.0231474	0.0323772	0.0277192	0.0316661	0.0291021	13.415
HDAC8.K-562.ENCSR000DJZ	0.000922266	0.00706831	0.0197196	0.0154801	0.0278188	0.020773	0.0227099	0.022198	0.0223596	0.0209906	0.0272659	0.0350155	13.4055
TRIM28.HEK293.ENCSR000EUZ	0.0122087	0.0188063	0.0188135	0.0198148	0.0186077	0.01665	0.0181277	0.0265573	0.0255017	0.0239174	0.0224834	0.0279821	13.3848
ELK1.IMR-90.ENCSR664OKA	0.00758533	0.0232863	0.0199008	0.0239098	0.018141	0.0234002	0.0137308	0.0273688	0.0280146	0.0299176	0.0325938	0.0224487	13.3504
DRAP1.GM12878.GSE97661	0.00397364	0.00308167	-0.00820269	-0.0227136	-0.0289368	-0.0315896	-0.0408501	-0.0320242	-0.0250538	-0.0266001	-0.0228981	-0.0168546	13.3278
RELA.HUVEC-C_TNF.GSE43070	8.33052e-05	0.00879259	0.00757411	0.0150369	0.0215075	0.0251847	0.0223659	0.0301469	0.026622	0.0323442	0.0366068	0.0380864	13.3158
ZFHX2.HEK293.ENCSR632SIM	0.00971121	0.0194553	0.0266073	0.0368368	0.0413875	0.0440179	0.0455417	0.0406818	0.0360009	0.0379496	0.0393969	0.0468141	13.3015
MED1.hMSC-TERT4_D7.GSE104537	0.00611159	0.0108809	0.0232745	0.0167398	0.0171833	0.0259732	0.0279492	0.0361448	0.0278725	0.0347402	0.0281019	0.039747	13.282
RAD21.WA09.GSE105028	-0.0106961	-0.0212558	-0.032735	-0.0329707	-0.0294988	-0.0292863	-0.0244646	-0.0364894	-0.0418001	-0.0364528	-0.04095	-0.0485635	13.2674
SMARCA4.501MEL_SHSOX10.GSE61965	0.00706793	0.0155398	0.0172756	0.0256278	0.0253813	0.0295253	0.0291862	0.0219281	0.0193255	0.0197487	0.00587553	0.0143546	13.2272
ETV1.GIST.GSE22441	0.00303515	0.0103798	0.0143196	0.0198514	0.0267818	0.0332117	0.0311846	0.0381541	0.0409804	0.040458	0.039353	0.0330219	13.1862
BRD4.NCI-H2171.GSE101821	0.00918791	0.00131432	0.00474762	0.00472534	0.0242456	0.024374	0.0262294	0.030062	0.0260242	0.0301087	0.0296069	0.0400593	13.1593
CTCF.astrocyte.ENCSR000AOO	0.00505514	0.013743	0.0240381	0.0271435	0.0303445	0.0428277	0.0445168	0.0484694	0.0418339	0.0441119	0.050641	0.0566809	13.143
RBFOX2.Hep-G2.ENCSR784FYS	0.0171511	0.0271076	0.029948	0.0328355	0.0249786	0.0333571	0.0386636	0.0433579	0.0308458	0.0316547	0.0471257	0.0403365	13.0868
GTF2B.K-562.ENCSR000DOE	-0.00964307	-0.0119443	-0.0219497	-0.0239399	-0.0249726	-0.0385848	-0.0369231	-0.026383	-0.0188246	-0.019699	-0.00822	-0.0261891	13.0512
AGO1.K-562.ENCSR641BSL	-0.00740446	-0.01054	-0.0216895	-0.0291788	-0.022638	-0.0391918	-0.0319834	-0.0266618	-0.0327104	-0.0271734	-0.0304868	-0.0307339	13.0206
TEAD4.MDA-MB-231.GSE66081	-0.00705382	-0.0149618	-0.0278314	-0.0222509	-0.0220018	-0.0360186	-0.026472	-0.0262448	-0.0164219	-0.023045	-0.0121974	-0.0294617	12.983
CTCF.testis.ENCSR494TNM	0.00646968	0.00669897	0.0178963	0.0137019	0.0217555	0.0291613	0.0289842	0.0331	0.0411084	0.0432796	0.041447	0.043477	12.9574
ARNT.K-562.ENCSR155KHM	-0.00878031	-0.0169831	-0.0173489	-0.0220338	-0.0244636	-0.0139587	-0.0179342	-0.0221491	-0.03247	-0.0299311	-0.0319524	-0.0245956	12.9319
AR.LNCaP_DHT.GSE92347	0.00143543	0.014077	0.0129982	0.00845482	0.0107526	0.0125882	0.0175169	0.0206697	0.031824	0.0268396	0.0307451	0.0286239	12.9316
ZKSCAN1.MCF-7.ENCSR449UFF	-0.00565731	0.0049087	-0.0235357	-0.0193856	-0.0234226	-0.0300795	-0.0291542	-0.0167392	-0.0343996	-0.0253628	-0.0190503	-0.0127483	12.9278
MLLT3.THP-1.GSE79899	0.00833096	0.0104598	0.0132947	0.0172439	0.0153553	0.023044	0.0244941	0.0226876	0.0288854	0.026989	0.029169	0.0316823	12.9267
FOXA1.breast_tumor_Male_3.GSE104399	0.00243401	-0.00531538	-0.0105737	-0.00754405	-0.0230001	-0.0190015	-0.0338951	-0.0332103	-0.0219355	-0.0295171	-0.0352108	-0.0279654	12.9218
EZH2phosphoT487.neural_progenitor.ENCSR656MXA	0.0282067	0.0294746	0.0272542	0.00264689	0.00536723	0.00499049	0.0203694	0.0385989	0.0203985	0.0315537	0.0257461	0.0410357	12.8814
HIF1A.T-47D_HAEGIN2.GSE59935	0.00466223	0.0159535	0.0221198	0.0334135	0.041421	0.0419316	0.0480125	0.0483744	0.0409406	0.0503082	0.0420622	0.0272158	12.832
IKZF1.HSPC.GSE26014	0.0099417	0.00841172	0.0146374	0.032042	0.00583064	0.0260176	0.0178896	0.0131107	0.0189057	0.0306702	0.0304688	0.0220552	12.8319
FOXA1.breast_tumor_Female_1.GSE104399	-0.00906727	-0.00605942	-0.0180617	-0.0176406	-0.0165209	-0.0223903	-0.026199	-0.0305067	-0.0204453	-0.0241074	-0.0270109	-0.0254928	12.8223
E2F4.HeLa-S3.ENCSR000EVL	-0.0022295	-0.0133474	-0.016586	-0.0295381	-0.0273567	-0.0214705	-0.0156892	-0.0350229	-0.034398	-0.0328794	-0.0446367	-0.0395595	12.7967
SP1.liver.ENCSR085IXF	0.00392613	0.01611	0.0239994	0.0240641	0.0286519	0.030131	0.0486521	0.0513221	0.0458326	0.0585351	0.0511421	0.0499849	12.7761
ZSCAN4.HEK293.ENCSR211GNP	0.00200083	0.00763575	0.0197572	0.0294641	0.0234929	0.0252625	0.0242299	0.0254312	0.0295638	0.0311463	0.0202376	0.0324085	12.7277
GRHL2.LNCaP.GSE80256	0.0050333	0.014467	0.0226422	0.0164529	0.0151578	0.0260933	0.029947	0.029246	0.0208335	0.0310044	0.020361	0.0156179	12.7216
FOXM1.HEK293T.ENCSR831EIW	0.0107406	0.00668438	0.0138958	0.0128207	0.00572959	0.021666	0.0167776	0.0271078	0.0388907	0.026891	0.0250143	0.0293068	12.6679
GATA3.Kelly.GSE65664	-0.00290241	0.00397946	0.00400133	0.0118242	0.0311437	0.0160768	0.0201118	0.029751	0.0386667	0.0476844	0.0343195	0.0149264	12.6676
TEAD4.A-549.ENCSR000BUD	0.00228725	-0.00717159	-0.00840167	-0.0184252	-0.0244823	-0.0195247	-0.0323797	-0.0372927	-0.0391653	-0.0295156	-0.0325868	-0.0195896	12.6585
EBF1.GM12878.ENCSR000DZQ	0.0110687	0.0092375	0.00618663	0.0042397	-0.00121919	-0.0117729	-0.0255771	-0.0323303	-0.0296814	-0.0389457	-0.041259	-0.0325107	12.6313
BRD4.HEK293T.GSE39579	-0.00760061	-0.0110114	-0.00488473	-0.0139287	-0.010784	-0.024727	-0.0210269	-0.0220367	-0.0284192	-0.0186234	-0.0196493	-0.0419961	12.6289
EZH2.neural.ENCSR511CUH	-0.00610208	-0.0096768	-0.0067322	0.00741695	-0.00110345	0.0186948	-0.0224066	-0.0286201	-0.0153827	-0.0449502	-0.0567492	-0.0796373	12.6176
ESR1.breast_tumor_Male_15.GSE104399	-0.00902487	-0.00963284	-0.0183394	-0.0238633	-0.0211686	-0.0223544	-0.023644	-0.0280167	-0.0249099	-0.0280108	-0.0250911	-0.0235331	12.5827
CTCF.GP5D.GSE51234	0.00044091	0.0156282	0.0158689	0.0204952	0.0239849	0.0220141	0.0276806	0.0300035	0.0396425	0.033754	0.0273764	0.0260436	12.5636
JARID2.MRC-5_IPS25_CTR.GSE48515	0.00511411	0.00740549	0.0176831	0.0131668	0.0198755	0.0288036	0.024996	0.029517	0.0339644	0.0339373	0.0349145	0.0369187	12.5295
ATF7.Hep-G2.ENCSR545FXC	0.00633716	0.00889487	0.0203561	0.0294728	0.0178349	0.0271386	0.0310223	0.0389398	0.047929	0.0394535	0.0509969	0.0501817	12.5261
TBX5.cardiomyocyte_5.GSE85628	-0.00117269	0.00475439	0.00561728	0.00857731	0.0106066	0.0167545	0.0268474	0.03314	0.0271809	0.0275693	0.0275732	0.0630638	12.5183
FOXA1.MCF-7_ETOH.GSE23852	-0.00460828	-0.00911933	-0.0236272	-0.0259896	-0.0262536	-0.0328622	-0.0354898	-0.0364062	-0.0322247	-0.0303987	-0.0283862	-0.0250855	12.5008
FOSL1.WA01.ENCSR000BNS	-0.00015423	0.00957627	0.0145694	0.0127444	0.0131949	0.0318672	0.0193063	0.0171888	0.0220122	0.0291777	0.0273401	0.0182895	12.4937
PAF1.HCT-116_ab-sc-74797.GSE97527	0.000862043	-0.0091807	-0.0107443	-0.0123466	-0.0233821	-0.0252648	-0.038081	-0.0366227	-0.0295966	-0.0380959	-0.0384247	-0.0366987	12.4813
CEBPD.HAEC_IL1b_4h.GSE89970	-0.00453054	-0.0139247	-0.0234561	-0.0252819	-0.0330964	-0.023316	-0.0266161	-0.0319581	-0.0349052	-0.0347942	-0.0278113	-0.0230928	12.4804
MAX.MKL-1.GSE69877	-0.00683284	-0.0157174	-0.0299938	-0.0419145	-0.0407581	-0.0372496	-0.0450088	-0.0397281	-0.0421766	-0.0271529	-0.0291807	-0.0388113	12.4789
SMARCA4.HeLa-S3.ENCSR000EZC	0.00862939	0.0203093	0.012736	0.0109719	-0.0010603	0.0191696	0.012396	0.0249398	0.0182549	0.0148756	0.0276727	0.0300244	12.4621
PPARG.ASC.GSE21366	0.00183969	0.00386236	0.00254997	0.00665247	0.0173018	0.0130694	0.0146869	0.0243429	0.0402055	0.0386413	0.042195	0.0243223	12.4313
PRDM1.HEK293.GSE76494	0.00303269	0.00196889	0.00633744	0.00210272	0.0171667	0.0187394	0.0209933	0.0296585	0.0219364	0.037131	0.0379789	0.0329356	12.422
SMC1A.Primary-epidermal-keratinocyte.GSE85526	0.00224558	0.0039839	0.0112094	0.0153822	0.0219306	0.0295674	0.0317623	0.0320725	0.03032	0.0310321	0.0282405	0.027046	12.3773
MAX.K-562.ENCSR000FAE	-0.00678289	-0.0157174	-0.0207469	-0.0271858	-0.0299049	-0.0312768	-0.0360727	-0.0300641	-0.0326154	-0.0300281	-0.0259933	-0.0262732	12.37
FOXK2.GM12878.ENCSR861JUQ	0.00346478	0.013542	0.0192071	0.0248437	0.0183987	0.0247396	0.0209405	0.0286164	0.0297353	0.0302718	0.0149895	0.0375866	12.3163
BRD2.NCI-H23.GSE104481	-0.00312016	-0.00720337	-0.00965265	-0.0160848	-0.0249593	-0.0286545	-0.0386616	-0.0377764	-0.0393581	-0.0429603	-0.0430488	-0.0491657	12.2692
ELK1.WA01.ERP002417	-0.00545214	-0.0109953	-0.0145064	-0.0210119	-0.0315533	-0.0201636	-0.0271095	-0.0160704	-0.0198234	-0.0216041	-0.0170096	-0.029537	12.2638
TP53.GM06170.GSE55727	0.0043902	0.0105037	0.00943929	0.0148732	0.015866	0.0264813	0.0305014	0.0164921	0.0256419	0.0189644	0.0218129	0.0254716	12.2349
E2F7.IMR-90_SENES_SHCTR.GSE40343	-0.000548032	0.00627316	0.0192978	0.0227199	0.0214284	0.0250942	0.0286953	0.024532	0.0215102	0.025049	0.0251167	0.0364187	12.2336
FOXA1.MCF-7.GSE60270	-0.0082849	-0.0185151	-0.0227869	-0.0202114	-0.0181833	-0.0228793	-0.0322656	-0.0310474	-0.0348073	-0.0376252	-0.0407723	-0.0288352	12.2228
HEXIM1.A-375_A771726.GSE68052	0.00496767	0.0153391	0.00729924	0.0331977	0.0192789	0.0229546	0.021849	0.0181963	0.0372544	0.0288839	0.0223089	0.0103805	12.194
ESR1.MCF-7_E2-160min-ERalpha.GSE94023	-0.00988317	-0.0171483	-0.021042	-0.0230899	-0.0345729	-0.0325295	-0.0335473	-0.0233635	-0.0176743	-0.0287725	-0.0248663	-0.0285203	12.1935
ARID2.Aska-SS_shSSX.GSE108025	0.00646408	0.0133633	0.0205908	0.0223053	0.0332394	0.02886	0.0305091	0.0391433	0.0303172	0.0273182	0.0323281	0.0328295	12.181
TEAD1.H69.GSE62274	-0.00752008	-0.0159567	-0.0186634	-0.0191057	-0.0144617	-0.0209415	-0.0144529	-0.0157966	-0.0139572	-0.0203194	-0.0152445	-0.0199513	12.1725
ZZZ3.K-562.ENCSR780BBJ	-0.00176259	0.0144463	0.0113929	0.0292159	-0.013375	0.00135482	-0.014145	-0.0268286	-0.0111883	-0.0303533	-0.0343134	-0.0287948	12.1507
TP53.IMR-90_APO.GSE53491	0.00308761	0.00882649	0.0180037	0.0220892	0.0220808	0.029478	0.0265457	0.0440577	0.0424766	0.0408551	0.0371881	0.0434803	12.1205
POU5F1.BGO3.GSE21614	-0.00756506	-0.0140726	-0.0184021	-0.022903	-0.0209975	-0.0313955	-0.0449276	-0.0359563	-0.0490917	-0.0454681	-0.049094	-0.0486384	12.1091
PHIP.HCT-116_BRWD2-KO_ab833.GSE101646	0.0108973	0.0130495	0.0177482	0.0230489	0.0230999	0.022492	0.0340197	0.0296024	0.0178383	0.0268972	0.0132014	0.0334075	12.0837
ZNF549.HEK293.GSE76494	0.0155668	0.0107266	0.0129346	0.016695	0.00640855	0.0218228	0.0241191	0.0237565	0.025494	0.0210301	0.0191836	0.0254927	12.0826
ZNF184.K-562.ENCSR621ATC	0.00433026	0.00525631	0.0141496	0.0180902	0.018858	0.020003	0.0205314	0.0287969	0.0262585	0.0247832	0.0293228	0.0396886	12.0572
TBX5.G296S_4.GSE85628	0.00140723	0.00986061	0.00758177	0.00996133	0.0034965	0.0211038	0.0233282	0.0259419	0.018622	0.0239817	0.0307023	0.0686751	12.0435
SMC1A.LCL.GSE38395	0.00534091	0.0055328	0.011655	0.0192984	0.0120414	0.0256002	0.0280659	0.0249152	0.0200026	0.0260214	0.0247731	0.031718	12.0255
MED1.cardiomyocyte_7.GSE85628	0.00173529	-0.00448377	0.00370539	0.000377629	0.00838197	0.025217	0.0250415	0.0405942	0.0337644	0.0266269	0.0276342	0.0923166	12.0242
JUN.endothelial_umbilical-vein.ENCSR000EFA	-0.00911207	-0.00917982	-0.0207381	-0.0291744	-0.0161531	-0.0294658	-0.0131588	-0.0250739	-0.0319523	-0.0345021	-0.0277397	-0.0195842	11.9969
MYC.P493-6_SHTERT.GSE60223	0.00523406	0.0101608	0.0209877	0.0159263	0.0143654	0.0216651	0.0299446	0.0335777	0.0290476	0.025695	0.0282247	0.0435664	11.9706
ELF1.SK-N-MC_SHFLI_96H.GSE61944	0.00875146	0.0101887	0.0204435	0.02312	0.0261249	0.0324905	0.0357831	0.0405647	0.0431661	0.0365176	0.0306245	0.0292775	11.9628
WT1_minusKTS.K-562_streptavidin.GSE81009	-0.000617371	-0.00551145	-0.0161298	-0.0110483	-0.0169821	-0.0107209	-0.0176191	-0.0299352	-0.0207218	-0.0296701	-0.0277049	-0.0249537	11.9567
DUX4.22Rv1.GSE95515	0.0244184	0.0277083	0.027542	0.0204373	0.0206591	0.0115041	0.00919438	0.014373	0.000111719	-0.000106793	-0.0031008	-0.00836089	11.9433
NR3C1.HASM2_EtOH.GSE95632	0.00414953	0.00777659	0.0127463	0.011738	0.0218495	0.0289126	0.0301	0.0392361	0.0319347	0.0277441	0.0300366	0.0411402	11.9387
AR.22Rv1_siARFL_R1881.GSE80742	-0.0107449	-0.0169652	-0.0310877	-0.0259276	-0.0126322	-0.0314091	-0.0232838	-0.0180546	-0.0248701	-0.0209217	-0.0137218	-0.01177	11.9325
SMAD2.hESC_YAP-_activinA_15h.GSE99202	0.0134599	0.0201196	0.0187243	0.00650758	-0.0160749	-0.00714005	-0.0171757	-0.0196029	-0.0194416	-0.0177723	-0.0277278	-0.0108971	11.9
ZNF384.HEK293.GSE76494	-0.0106941	-0.00557619	0.0142409	0.00804248	-0.0289276	-0.0150934	-0.0111201	-0.0423498	-0.0153784	-0.0371611	-0.00678974	-0.0132143	11.8846
GRHL2.OVCAR-3.GSE71018	0.00730933	0.00886384	0.0122151	0.016522	0.0146518	0.020266	0.0214099	0.0177882	0.0220645	0.0246084	0.0202709	0.0258597	11.8824
PCBP2.Hep-G2.ENCSR945NSF	0.00296844	0.0118524	0.0208186	0.0208187	0.0224889	0.0271224	0.0207136	0.0145186	0.0174904	0.0182408	0.00999829	0.0238736	11.8685
EP300.osteoblast.ENCSR000AUD	0.00227851	0.00668868	0.0125194	0.0146529	0.017063	0.0223489	0.0263542	0.0321796	0.0282835	0.0313751	0.0339468	0.0149494	11.8653
YY1.NT2-D1.ENCSR000EXG	-0.00604815	-0.0101473	-0.0167708	-0.0195601	-0.0233402	-0.021814	-0.025874	-0.0341625	-0.0277269	-0.0363072	-0.0323844	-0.0398254	11.8594
SFPQ.LTAD_DHT-1nM.GSE94577	0.00726532	0.00805368	0.0124376	0.0192826	0.0270313	0.0199024	0.0175823	0.0135094	0.0290945	0.0270944	0.0262739	0.0138891	11.8474
CDK6.KB.GSE52469	0.010481	0.0128866	0.0148893	0.0184294	0.0209583	0.0210964	0.0243757	0.0227649	0.0201072	0.0225813	0.0269965	0.0211993	11.8352
MYCN.SH-EP_6h.GSE80151	-0.0221835	-0.0235347	-0.0213452	-0.0229237	-0.00542889	-0.0299807	-0.0204296	-0.0127045	-0.01769	-0.0146806	-0.0127989	-0.0294694	11.8206
CTCF.smooth-muscle-cell.ENCSR261VAS	0.00952305	0.0141982	0.0240349	0.0258656	0.027261	0.0332448	0.0373403	0.0400155	0.0342895	0.0387122	0.0359614	0.0316159	11.8116
ZFX.HEK293T.ENCSR218GSN	-0.00340907	-0.00478284	-0.0112214	-0.0171281	-0.0234622	-0.0281453	-0.0352538	-0.0331594	-0.0369127	-0.0382569	-0.0370781	-0.0364179	11.8025
ZNF384.HEK293T.ENCSR882ICT	0.00431457	0.0130283	0.0226616	0.0199561	0.0101524	0.0131131	0.0152645	0.0163005	0.0274198	0.015529	0.0255643	0.0431235	11.7963
IRF4.OCI-Ly3.GSE56857	0.00334272	0.0138387	0.0242962	0.0196834	0.0158447	0.0201201	0.0241024	0.0168786	0.0207151	0.0106854	0.0119336	0.0303509	11.78
GFI1B.HEK293.ENCSR445PDR	0.00162363	-0.00410954	-0.00177118	-0.00572934	0.00161982	-0.0132669	-0.0224997	-0.0374848	-0.0273622	-0.0452119	-0.038656	-0.048436	11.7683
RCOR1.IMR-90.ENCSR000EFG	-0.00657554	-0.014966	-0.0155694	-0.0202682	-0.0182567	-0.0173858	-0.0263781	-0.0183805	-0.0169868	-0.0232761	-0.0240726	-0.026543	11.7523
SMAD4.Hep-G2_Ab_13-2-1A5.GSE97661	0.00891784	0.0082662	0.0165211	0.0160205	0.0259885	0.0198017	0.0225796	0.0191992	0.0265345	0.0176896	0.0201149	0.00715696	11.7471
ZNF334.HEK293T.GSE78099	0.00720256	0.0131322	0.0155041	0.0229904	0.00835235	0.0135747	0.013889	0.014453	0.0119682	0.016875	0.0132541	0.0175172	11.6922
ESR1.MCF-7.GSE45822	0.0118887	0.0253631	0.0290114	0.0380733	0.037378	0.0459731	0.0407093	0.0343368	0.0309936	0.029525	0.0258141	0.0363321	11.6784
ESR1.MCF-7_800.GSE115607	0.00475442	0.0120821	0.0171509	0.0240354	0.0259056	0.0331422	0.035604	0.031438	0.0353382	0.0316037	0.0222563	0.0376443	11.6665
MAX.WA01.ENCSR000EUP	-0.00472678	-0.00901133	-0.0228868	-0.0235397	-0.0297869	-0.0247304	-0.0184778	-0.0239593	-0.0208607	-0.0248242	-0.0225302	-0.0261205	11.6639
RELA.HeLa-B2_DMSO.GSE24518	0.00247402	-0.000262049	0.0123526	0.0225722	0.0203828	0.0308231	0.0349363	0.0323369	0.0267633	0.0226552	0.0194257	0.0438123	11.6605
AR.VCaP_DHT24H_SHRUNX1.GSE58428	-0.00160929	0.00658618	0.0197361	0.0176346	0.025502	0.0207412	0.0277708	0.0205738	0.0245593	0.0205131	0.0246933	0.0244028	11.6593
SOX4.MRC-5_1DPT.GSE75910	0.00409134	0.015288	0.0187029	0.0210951	0.0177985	0.0343351	0.0268234	0.0218527	0.024213	0.0236639	0.0210624	0.0252338	11.6513
BCL11B.HEK293.ENCSR770PQN	-0.00228189	-0.00445508	-0.0140799	-0.0162309	-0.0209204	-0.0264282	-0.0295136	-0.0313872	-0.0291725	-0.0261643	-0.0262891	-0.0326654	11.6298
BRD4.MCF-10A.ERP003925	-0.00395484	-0.00999111	-0.0156711	-0.023018	-0.0240259	-0.0267803	-0.0253881	-0.0263921	-0.0223677	-0.0237061	-0.023771	-0.0223157	11.6225
RELB.L1236.GSE63736	0.0151987	0.0130416	0.00915167	0.0147461	0.00988156	0.0134362	0.0198927	0.0238501	0.0322091	0.0264058	0.0230552	0.0371724	11.6178
NFIA.K-562.GSE97661	0.000417219	0.000248624	-0.0131884	-0.0159566	-0.0226174	-0.0248719	-0.0271064	-0.0223651	-0.0254882	-0.0364011	-0.0202684	-0.0344946	11.6169
TCF7L2.CD34_PROG_BIO.GSE29194	0.000444248	-0.0154349	-0.015496	-0.0262632	-0.0244443	-0.0253134	-0.0189842	-0.0324951	-0.0335404	-0.0364258	-0.0230276	-0.00916517	11.6088
E2F7.IMR-90_QUIES.GSE40343	-0.00903577	-0.0170287	-0.0256751	-0.0244448	-0.0234835	-0.0159367	-0.0139867	-0.012002	-0.0246111	-0.0263228	-0.0271104	-0.013038	11.5791
BCOR.WA01.GSE104690	-0.00852186	-0.015091	-0.0178273	-0.0181331	-0.0205156	-0.0292201	-0.0300801	-0.0366877	-0.032153	-0.0328069	-0.0305151	-0.0396103	11.5428
BRD4.SUM229PE_pos_30nMtrametinib_24h.GSE87418	0.0054702	0.0142757	0.0150927	0.0216712	0.0204111	0.0283351	0.0250633	0.0235624	0.0270374	0.0231579	0.0187716	0.0166983	11.5325
ZNF513.HEK293.ENCSR503DPC	0.000690003	0.00544558	-0.00433719	-0.00903725	-0.016261	-0.0117137	-0.0214138	-0.0266727	-0.0240761	-0.0360297	-0.0384882	-0.0306571	11.4926
CEBPA.Kasumi-1.GSE102697	0.00190321	0.0110418	0.0114949	0.0152003	0.017004	0.0231883	0.0224136	0.0268258	0.0301669	0.0254898	0.0318394	0.0340146	11.4589
AR.LNCaP.GSE43720	-0.00441614	-0.0106232	-0.0116075	-0.014603	-0.0244119	-0.015742	-0.0218369	-0.0302181	-0.0187945	-0.0207667	-0.0314155	-0.0176798	11.458
STAT1.CD14.GSE43036	0.00898843	0.00214499	0.0114799	0.0151061	0.0107378	0.0154	0.0285077	0.0304118	0.0392113	0.0359151	0.0291041	0.0300167	11.4274
GTF2A2.K-562.ENCSR801RPW	-0.00800793	-0.0229876	-0.0335209	-0.032341	-0.018737	-0.0244716	-0.016372	-0.0144722	-0.0189457	-0.0156469	-0.00699864	-0.00599523	11.4247
EZH2.ProEs_SHCTR.GSE59087	0.00429672	0.00463955	0.00973329	0.0141114	0.013285	0.0164921	0.0300634	0.0308421	0.0177366	0.0316405	0.0279637	0.0241445	11.4022
PRDM1.HEK293.ENCSR098YLE	0.00435521	0.0118689	0.0173286	0.0211924	0.0152543	0.0190555	0.0177412	0.0178004	0.0219975	0.0210154	0.0249579	0.0234534	11.3928
CTCF.cardiac-muscle.ENCSR713SXF	0.0107912	0.0170054	0.0222212	0.0240706	0.0255237	0.028323	0.0290294	0.031943	0.0297234	0.026929	0.0237296	0.046301	11.364
ZNF654.HEK293.ENCSR504VDV	-0.00596107	-0.0103214	-0.0149627	-0.0226905	-0.018402	-0.0234375	-0.0230647	-0.0313618	-0.0314384	-0.0209723	-0.0226394	-0.0427079	11.3493
ZNF143.FLP143HA_T0.GSE39263	0.00619825	0.00564638	0.0130798	0.0206993	0.0220793	0.025398	0.0251944	0.0281136	0.0263061	0.0302119	0.0155192	0.039339	11.3461
NKX2-2.islet.ERP004003	0.00713959	0.0096351	0.0126385	0.0148868	0.0196197	0.0353413	0.0362856	0.035859	0.0255658	0.0370723	0.0310839	0.0416414	11.2924
TET2.Jurkat_RUNX1KD.GSE85524	0.00797166	0.0130334	0.0173116	0.0136616	0.0128281	0.0154077	0.0282309	0.0297349	0.0153088	0.0252358	0.0285411	0.026647	11.2793
MAZ.T778.GSE57499	-0.00928794	-0.0032316	0.00716989	0.0180741	0.0410084	0.0338838	0.0403854	0.0513112	0.0403011	0.0476682	0.0337511	0.0465218	11.2452
EZH1.ProEs_SHEZH2.GSE59087	-0.0103913	-0.0121066	-0.019194	-0.0173398	-0.0172586	-0.0214828	-0.0141607	-0.0200282	-0.0177433	-0.0187218	-0.0128307	-0.027805	11.2086
ESR1.MCF-7_DMSO.GSE115607	-0.00624464	-0.00960729	-0.0179952	-0.0221169	-0.0268416	-0.0218413	-0.0232894	-0.0234444	-0.0299413	-0.0249697	-0.0237461	-0.0368836	11.1998
ESR1_D538G.MCF-7_dox_E2.GSE94493	-0.000918504	-0.00922642	-0.0173343	-0.0202391	-0.0203542	-0.0274186	-0.0273236	-0.0246023	-0.0332869	-0.0320689	-0.0303582	-0.0363018	11.1835
AR.PLHSAR_FOXA1_HOXB13.GSE56288	0.00472887	0.0123277	0.0175627	0.0226395	0.0131495	0.0186089	0.0161832	0.0163344	0.0268258	0.0192165	0.0180561	0.0270458	11.1649
JUND.HCT-116.ENCSR000BSA	0.0119977	0.0199119	0.0235675	0.0261625	0.014477	0.0127732	0.0112901	0.0148784	0.02742	0.0199865	0.0273794	0.0317641	11.1563
AR.22Rv1_Dox.GSE85558	-0.0016906	-0.0131443	-0.0132498	-0.0201463	-0.028295	-0.0271616	-0.0344312	-0.0308754	-0.0343582	-0.0221115	-0.0250992	-0.0226434	11.1413
ZNF184.K-562.ENCSR546IHU	0.0112137	0.0151423	0.0181261	0.0140546	0.0103417	0.00800359	0.0217984	0.0207577	0.0121018	0.0193175	0.0226466	0.0327338	11.1311
BRD3.HUVEC-C.GSE60171	-0.0075284	-0.0076706	-0.0126756	-0.0153619	-0.0213738	-0.00797316	-0.0232321	-0.0218039	-0.0215908	-0.0184532	-0.0207356	-0.0208411	11.1298
ESR1.MCF-7_estradiol_45min_H4.GSE99626	-0.00855112	-0.0151901	-0.0124437	-0.0194469	-0.00810842	-0.0115396	-0.0169279	-0.02119	-0.0220844	-0.0238442	-0.0158635	-0.0173245	11.1264
BRD4.SUM159_RES.GSE63581	-0.00939773	-0.0160562	-0.0241971	-0.0167801	-0.00870721	-0.0224745	-0.015165	-0.0218565	-0.025764	-0.0106155	-0.0232087	-0.0251555	11.1262
RBPJ.LCL.GSE75503	-0.0117163	-0.0148804	-0.0124501	-0.0198028	-0.00327336	-0.010443	-0.0206231	-0.0233591	-0.0228023	-0.0260378	-0.0295062	-0.0185377	11.1172
CDX2.LS180_125.GSE31939	-0.0057488	-0.00837072	-0.0195725	-0.0188598	-0.00850737	-0.0238917	-0.0252494	-0.023338	-0.0174672	-0.0278659	-0.0207019	-0.0272348	11.1021
SOX2.HNSC.GSE69479	-0.000434602	0.00907471	0.0120355	0.0230036	0.0244072	0.0265202	0.0160694	0.0204886	0.0242992	0.0316323	0.030178	0.0183836	11.0687
NIPBL.A-549.GSE76893	0.00579373	0.0109992	0.0158893	0.0208384	0.0130185	0.0226608	0.0266778	0.0301716	0.0254482	0.0228666	0.0169736	0.0304549	11.0614
IKZF1.BCR-ABL1_LAX2.GSE58825	-0.0114186	-0.0120308	-0.0148816	-0.0165214	-0.0124575	-0.0187261	-0.0209568	-0.0198695	-0.025432	-0.0323813	-0.030227	-0.0288445	11.0485
FOXA1.MCF-7_TNF.GSE59530	-0.00391419	-0.0136638	-0.0214754	-0.0267891	-0.0101831	-0.0200098	-0.0216462	-0.0260479	-0.0229317	-0.0219624	-0.0193747	-0.0306509	11.0469
CEBPZ.GM12878.ENCSR347NOB	0.0118872	0.0124707	0.0178795	0.0203865	0.016369	0.0203294	0.0170666	0.0215319	0.0336541	0.0258307	0.0362424	0.0274114	11.0383
RELA.HDF_DMSO.GSE77225	0.0128479	0.0190539	0.0333637	0.0292784	0.0395811	0.0231719	0.0247514	0.00832143	0.00735457	-0.0162203	-0.0276167	0.00250021	11.0317
CTCF.HEK293.GSE76494	-0.00929031	-0.0150192	-0.0179637	-0.0245199	-0.0284304	-0.03108	-0.0263629	-0.030179	-0.028798	-0.0275631	-0.0275378	-0.0267321	11.0245
TAF7.K-562.ENCSR000BNM	-0.0162459	-0.0208218	-0.0238249	-0.020767	-0.0101468	-0.023863	-0.0139912	-0.0185043	-0.017823	-0.0206022	-0.0203611	-0.0193091	10.994
PPARG.HUVEC-C_PPARG_HYPO.GSE50144	0.00667628	0.00828329	0.0173578	0.0160545	0.0112582	0.0170765	0.0149944	0.0242164	0.0210283	0.0250099	0.02333	0.0269004	10.977
TGIF2.Hep-G2.ENCSR993LMB	0.00562698	0.0120278	0.0193763	0.0200438	0.0182763	0.0222647	0.029229	0.0324721	0.0293221	0.037875	0.0363129	0.0328089	10.9765
MTA3.GM12878.ENCSR000BRH	-0.0122678	-0.0258636	-0.0339852	-0.028173	-0.0144866	-0.0237732	-0.0170117	-0.012708	-0.0101703	-0.0032766	0.00998224	-0.0111088	10.9419
PAX5.GM12891.ENCSR000BJH	-0.00403227	-0.0114708	-0.0152206	-0.0186116	-0.0191986	-0.0211826	-0.0224299	-0.024454	-0.0257046	-0.0255896	-0.0215251	-0.0261078	10.9358
ESR1.MCF-7_HC11.GSE102882	-0.00799524	-0.0113723	-0.0181422	-0.0226679	-0.0291836	-0.0257516	-0.0279213	-0.0292924	-0.0237525	-0.0279705	-0.0284725	-0.0330221	10.9245
BRCA1.Hep-G2.ENCSR000EDY	-0.00591106	-0.00386762	-0.00993036	-0.0106787	-0.0201541	-0.0198658	-0.0283243	-0.0270706	-0.0362739	-0.0345495	-0.0291	-0.02895	10.9091
L3MBTL2.HEK293T.ENCSR862PNL	0.00444435	0.0121067	0.0207775	0.0252187	0.0214011	0.0291845	0.0306403	0.0254072	0.0217106	0.0316135	0.0263486	0.0129853	10.9047
TBL1X.HEK293T.GSE35197	0.000391326	0.00476661	0.0144363	0.0194627	0.0227349	0.0289628	0.038919	0.0318982	0.0290483	0.0390506	0.0366216	0.0410021	10.8792
ZEB1.GM12878.ENCSR000BND	-0.0104236	-0.0167227	-0.0263961	-0.0277854	-0.0311822	-0.040584	-0.0362432	-0.0249401	-0.031266	-0.0309876	-0.0176046	-0.0163413	10.866
ELF1.K-562.ENCSR502OEK	0.00683872	0.0129792	0.0168626	0.0203044	0.0253425	0.028019	0.0329527	0.0350779	0.0339157	0.0384859	0.0340699	0.0293364	10.8628
EGR1.GM12878.ENCSR000BRG	-0.00138711	0.0117564	0.0189404	0.0261329	0.0187401	0.0186962	0.0188012	0.020061	0.0224556	0.0213571	0.0176326	0.0157428	10.8625
GATA3.MCF-7.GSE51274	-0.00158868	-0.011064	-0.0186739	-0.0247191	-0.0250824	-0.0175771	-0.0204053	-0.0219729	-0.0135481	-0.0259846	-0.0167896	-0.0303219	10.8451
AR.LNCaP.ERP003503	-0.00700885	-0.00863528	-0.0127404	-0.0187886	-0.0112313	-0.020886	-0.0261282	-0.0213931	-0.0309642	-0.0211611	-0.0193869	-0.0268888	10.8091
MAX.H128.GSE41105	-0.00288667	-0.00749512	-0.017153	-0.0202637	-0.03409	-0.0203433	-0.0294735	-0.0382876	-0.0357723	-0.038559	-0.0289304	-0.0283423	10.8028
SMC3.HeLa-S3.ENCSR000ECS	-0.00441876	-0.0099693	-0.0154872	-0.0216308	-0.0152607	-0.018048	-0.021435	-0.0249199	-0.0288144	-0.0362456	-0.0353686	-0.0363214	10.8008
ZNF592.GM12878.ENCSR173ZVL	0.000176613	0.0111624	0.0147589	0.0126298	0.013503	0.0140546	0.0180652	0.0164052	0.0273549	0.0231491	0.0348702	0.0234679	10.79
AR.LNCaP_1F5_SIFOXA1.GSE30623	0.00376862	-0.00630078	-0.00737353	-0.0142581	-0.00970656	-0.0239779	-0.0254922	-0.0163298	-0.0222673	-0.0288228	-0.0245783	-0.0427864	10.7601
AR.LNCaP_Bag-1L_KO_Veh.GSE89938	-0.00658766	-0.0131684	-0.0111191	-0.0139308	-0.0216498	-0.0217568	-0.0113062	-0.0146482	-0.0104443	-0.0111352	-0.0157902	-0.028441	10.7459
TCF12.GM12878.ENCSR725VFL	-0.00341909	-0.00842745	-0.0189703	-0.0227531	-0.013102	-0.0190188	-0.0242398	-0.0240833	-0.0234283	-0.0268523	-0.0219095	-0.0262409	10.7319
ZBTB7A.Ishikawa.ENCSR000BSZ	0.00629559	0.0148676	0.0212044	0.0246456	0.0213455	0.0286358	0.0222287	0.0257147	0.0319328	0.027857	0.0321568	0.0388841	10.7308
FOS.MG-63-3.GSE74230	-0.00105988	-0.00947101	-0.00677428	-0.0109909	-0.0133414	-0.0104089	-0.0140465	-0.0237106	-0.0230413	-0.0235218	-0.0279966	-0.0250981	10.7301
BRD4.K-562.ENCSR583ACG	0.00352882	0.00447618	0.0113282	0.0160291	0.0142171	0.0181518	0.0284688	0.0290601	0.0411565	0.0364436	0.0382997	0.0320641	10.7045
RAD21.THP-1_siCtrl-NS1-Pam3csk-7h-Flavo-3h.GSE103477	0.0180778	0.0216337	0.0207455	0.0181717	0.0310177	0.0222854	0.0208402	0.0273081	0.0268238	0.015829	0.018695	0.0281097	10.6961
ATF3.GM12878.ENCSR000BJY	0.00707499	0.0158995	0.0222991	0.0288529	0.031344	0.0232799	0.0290604	0.0239751	0.034583	0.0427885	0.0254726	0.0169766	10.6853
BRD4.CHL-1_BAY123897.GSE95585	0.000594288	-0.00286946	-0.0110314	-0.0163544	-0.0234014	-0.024599	-0.0189591	-0.0233745	-0.0342369	-0.0296878	-0.0155	-0.0297678	10.6834
HSF1.451Lu.GSE63589	0.000304491	0.0106307	0.0237721	0.0309105	0.0374989	0.0439019	0.0384542	0.0501994	0.0452527	0.0463018	0.0355082	0.0490392	10.6826
ESR1.MCF-7_E2.GSE60270	0.0098298	0.0245404	0.0346979	0.0362647	0.0281192	0.0327351	0.0198718	0.0266759	0.0390259	0.0304399	0.0431253	0.0218947	10.678
HOXB13.LNCaP_r1881.GSE94682	0.00410223	-0.00888417	-0.00838452	-0.00812968	-0.0085498	-0.0237325	-0.0309127	-0.0217102	-0.0225615	-0.0253249	-0.0325242	-0.0311809	10.6582
CEBPA.Kasumi-1_CEBPA-ER_E2.GSE102697	0.0047111	0.0129656	0.0206432	0.0205747	0.0293683	0.0268241	0.0298053	0.0344834	0.0254075	0.0290677	0.0286207	0.0392083	10.6545
BRD4.HeLa.GSE51633	0.00501164	0.00757475	0.0150123	0.0216794	0.022624	0.0248468	0.0238772	0.0289564	0.0272496	0.0270647	0.0247669	0.0330002	10.6435
BRD4.HCT-116.GSE73319	-0.00174629	-0.011923	-0.0160983	-0.0226983	-0.0153767	-0.0222174	-0.0103465	-0.0216409	-0.0202248	-0.0236158	-0.0171099	-0.0314061	10.6355
KLF4.keratinocyte_diff.GSE57702	0.0070957	0.00363206	0.0129826	0.0146095	0.0213048	0.0237312	0.030023	0.0309817	0.0321298	0.0279326	0.0264778	0.0214294	10.6101
FOXA1.MCF-7_SICTR.GSE40129	0.00846146	0.00933732	0.0177411	0.0191661	0.0201433	0.0276154	0.031849	0.0344433	0.0268863	0.0300945	0.0318732	0.032351	10.6003
SP1.liver.ENCSR386YIH	0.00200259	0.00812578	0.0213894	0.025268	0.0293284	0.0347249	0.0432393	0.044981	0.0376578	0.0384311	0.0319044	0.0253207	10.5886
CEBPG.K-562.ENCSR620VIC	-0.00925208	-0.0149309	-0.0190365	-0.0205945	-0.0244068	-0.0352868	-0.0311291	-0.0174222	-0.0144058	-0.0160429	-0.0330166	-0.0131241	10.5715
MEF2C.MOLM-13.GSE109492	-0.0099015	-0.0159336	-0.0256291	-0.0364165	-0.0305025	-0.0392568	-0.035934	-0.0309662	-0.0231085	-0.0250986	-0.0161251	-0.00785952	10.5618
ZNF18.GM12878.GSE97661	0.00593991	0.0122098	0.0141255	0.0186226	0.0219657	0.0291564	0.023799	0.0266509	0.0241186	0.0218041	0.02233	0.0247914	10.5584
ASH2L.WA01.ENCSR850KIP	-0.0122483	-0.00960544	-0.0223279	-0.0275287	-0.0316656	-0.0457355	-0.0389517	-0.0405352	-0.0582613	-0.0461827	-0.047878	-0.0885403	10.5558
OTX2.D341-Med.GSE92582	-0.00632348	-0.0108019	-0.0111164	-0.0137159	-0.0142698	-0.0242649	-0.0278887	-0.0282979	-0.0277315	-0.0305657	-0.0282156	-0.0321984	10.5554
BRD2.HEK293T.GSE39579	0.010242	0.0170193	0.0221675	0.0265564	0.035896	0.0260653	0.032079	0.037459	0.0309772	0.0354196	0.0285565	0.0206876	10.5542
KDM5A.WA01.ENCSR160ZLP	-0.00164163	-0.00505263	-0.0103898	-0.0130322	-0.0174538	-0.0228113	-0.0280167	-0.0337017	-0.0349639	-0.0432327	-0.0474447	-0.0458475	10.5442
EZH2.WSU-DLCL2.GSE45982	-6.45773e-05	0.000495819	-0.00564957	-0.00775294	-0.0279804	-0.0223396	-0.0284794	-0.0204505	-0.0204342	-0.0286508	-0.0210343	-0.0201109	10.5407
KLF1.HEK293.ENCSR859BMR	0.00186758	0.0038569	0.015583	0.0181237	0.0275011	0.0268926	0.0310774	0.0359975	0.0376887	0.0375662	0.0327099	0.0385523	10.5406
RELA.HUVEC-C_TNF_30M.GSE34500	-0.00505932	-0.00797775	-0.0179418	-0.0240198	-0.0214839	-0.0290558	-0.0239736	-0.0294421	-0.0210495	-0.023478	-0.016233	-0.0241331	10.5331
CTCF.thyroid-gland.ENCSR955BIB	-0.00786287	-0.0126035	-0.0171237	-0.0223225	-0.024737	-0.0336934	-0.0328747	-0.0284876	-0.023404	-0.0250802	-0.0268057	-0.0171555	10.5227
MYC.NCI-H2171.GSE41105	-0.00910328	-0.00322905	0.00185792	-0.00987762	-0.0134864	-0.0136123	-0.0179791	-0.0247977	-0.030157	-0.0247084	-0.0247667	-0.0139081	10.5176
ZBTB18.HEK293.GSE76494	-0.00309869	-0.0103692	-0.0219979	-0.0222869	-0.0151206	-0.0143756	-0.0190064	-0.0234702	-0.00747062	-0.00977177	-0.0145899	-0.0377758	10.503
PHF8.HeLa.GSE20303	0.00870805	0.000946165	0.00756716	0.0135597	0.0166936	0.00886396	0.0237156	0.0201327	0.0199461	0.0273127	0.027066	0.0291276	10.4983
MEN1.MCF-7_E2.GSE85317	0.00699313	0.00626206	0.0173239	0.0167593	0.02104	0.0285649	0.0249529	0.020657	0.0285346	0.0270718	0.0274699	0.019459	10.4775
EZH2.HeLa-S3.ENCSR000ATC	0.00472596	-0.00343918	-0.00538093	-0.00666269	-0.00994292	-0.0154189	-0.0138588	-0.027561	-0.0186362	-0.0144814	-0.0200149	-0.0305428	10.4764
ZMIZ1.K-562.ENCSR907JPB	-0.0103492	-0.0144958	-0.0214619	-0.0225192	-0.00360658	-0.0141053	-0.0192081	-0.0260311	-0.0124104	-0.0122787	-0.0366783	-0.0177068	10.4753
NKX2-1.NCI-H3122.GSE39998	0.00990664	0.0207669	0.0205542	0.0233658	0.0187115	0.0233737	0.0219257	0.0181316	0.0198643	0.0176125	0.0215665	0.00787481	10.4735
BCLAF1.K-562.ENCSR000BKH	-0.0115467	-0.0184246	-0.019505	-0.0160741	-0.0228576	-0.0221171	-0.0138406	-0.0159866	-0.0204815	-0.0175424	-0.0285241	-0.0202083	10.4565
RUVBL1.Hep-G2.GSE97661	-0.00393705	-0.00437238	-0.0120506	-0.0155399	-0.0212211	-0.0174301	-0.022835	-0.0242913	-0.0214557	-0.0256226	-0.0200835	-0.0269392	10.4406
TRIM24.K-562.ENCSR957LDM	-0.00387893	-0.00541218	-0.00822076	-0.0194653	-0.0219619	-0.0160318	-0.0212709	-0.0226062	-0.0212582	-0.0271521	-0.0231559	-0.0220372	10.435
EZH2.keratinocyte.ENCSR000ARK	-0.00162732	-0.0092181	-0.0133789	0.00510854	-0.00802738	-0.0252973	-0.0247103	-0.03885	-0.0422412	-0.0381524	-0.0369561	-0.0398253	10.4266
FOXA2.BJ1-hTERT_CDT1.GSE92491	-0.00572087	0.00206577	-0.00273969	-0.0115847	-0.0186013	-0.0161209	-0.0248386	-0.0317878	-0.0262824	-0.0251282	-0.0218515	-0.0288087	10.4069
CEBPB.MCF-7.ENCSR000BSR	-0.00684325	-0.00995511	-0.0158638	-0.0134492	-0.0186297	-0.0216999	-0.0286613	-0.0300417	-0.0230472	-0.0274134	-0.0359458	-0.0407679	10.3934
EZH2phosphoT487.PC-3.ENCSR617RSQ	0.00200512	0.000557648	0.00656625	0.0200457	0.0191897	0.0278037	0.032814	0.0212072	0.0149141	0.0169081	0.0186202	0.0102913	10.3885
ETS1.K-562.ENCSR000BKQ	-0.00322656	-0.0119358	-0.0160757	-0.0292165	-0.0300741	-0.0389332	-0.0387921	-0.042238	-0.0342857	-0.0423751	-0.0389975	-0.0384508	10.3676
PTBP1.K-562.ENCSR948KMB	-0.0013211	-0.0075178	-0.0173582	-0.0155802	-0.0181164	-0.0245646	-0.0235092	-0.0218693	-0.0258282	-0.0255291	-0.0187328	-0.0178554	10.342
IRF1.K-562.ENCSR854MCV	0.00783937	0.00766348	0.00516723	0.00657287	0.0194012	0.0146985	0.0213425	0.0217157	0.0182529	0.019412	0.0248556	0.0208967	10.3397
AR.LNCaP_SHGATA2_R1881.GSE69043	0.00618949	0.00827646	0.0167661	0.0188181	0.0188007	0.0226217	0.0246524	0.0210175	0.0200561	0.0138712	0.012371	0.0181366	10.3268
CEBPB.HL-60_CEBPB_overexpressed.GSE100486	0.00055062	-0.00525924	-0.00948478	-0.0156768	-0.0217253	-0.0154827	-0.0242337	-0.0217411	-0.0253543	-0.0257569	-0.0269353	-0.0208886	10.2879
KLF5.KATOIII.GSE51705	1.3734e-05	-0.00893522	-0.0169784	-0.0222897	-0.0298766	-0.0247432	-0.0210672	-0.0271792	-0.0366541	-0.0298809	-0.0329409	-0.0401378	10.2857
MED1.MCF-7_E2.GSE60270	-0.00222237	0.0072261	0.00255869	0.0171714	0.0212968	0.0263417	0.0192484	0.0181378	0.00981124	0.0293141	0.0132059	0.0325736	10.2845
BRD4.CHL-1.GSE95585	0.00045357	-0.0098217	-0.0138443	-0.0164059	-0.0133704	-0.0231427	-0.0265124	-0.0284466	-0.0231911	-0.0250399	-0.0219702	-0.0271013	10.2694
BHLHE40.GM12878.ENCSR000DZJ	0.0074683	0.0132132	0.0166756	0.0210187	0.0173591	0.0168274	0.0211701	0.017231	0.0238838	0.0248072	0.0221661	0.0291016	10.2533
GATA1.CD34_Day9_30min.GSE104676	0.00851276	0.00667221	0.00862399	0.0188009	0.0117853	0.0130959	0.0249974	0.0207233	0.0241638	0.025582	0.0245486	0.0140999	10.2506
RCOR1.A-549.ENCSR618ICR	-0.00804877	-0.0142736	-0.0126747	-0.0106533	-0.00592911	-0.0114955	-0.0193398	-0.0214579	-0.0119942	-0.0219893	-0.0320077	-0.0255395	10.2332
GATA2.LNCaP_FBS.GSE69043	0.00808947	0.0135555	0.0217447	0.0254532	0.0222402	0.0168261	0.0239479	0.0222417	0.0115404	0.0217009	0.0154097	0.010806	10.2158
TP63.keratinocyte_D7.GSE59824	-0.0047829	-0.00598166	-0.0188959	-0.0215772	-0.0192239	-0.0313004	-0.0232984	-0.0322329	-0.0267327	-0.0246465	-0.0247344	-0.0245377	10.2003
IRF1.monocyte_notreatment.GSE100381	-0.00500578	-0.00235403	-0.006804	-0.00958891	-0.0216396	-0.0168159	-0.0215235	-0.0226531	-0.0187941	-0.0242598	-0.0243719	-0.0295773	10.1841
FOXK2.Hep-G2.ENCSR171FUX	0.00788351	0.0144099	0.0253369	0.0186691	0.02432	0.0213539	0.024743	0.0177981	0.0206827	0.0218205	0.0164487	0.0135056	10.1806
RING1B.WA09_heat-shock.GSE105028	0.00158415	0.00821162	0.0184878	0.020022	0.0269481	0.0233575	0.0208585	0.0261833	0.0226749	0.0236572	0.024479	0.0250396	10.1614
HAND2.SK-N-BE2-C.GSE94822	0.00277168	0.00275808	0.00844539	0.010456	0.0139194	0.0194739	0.0240232	0.0267927	0.0266181	0.0233774	0.0232397	0.0249153	10.1406
TRIM28.TB40E.GSE53271	0.00190045	0.00907347	0.0132236	0.0127889	0.0131603	0.0213954	0.0294933	0.0312876	0.0218364	0.0302727	0.0269611	0.0332165	10.1274
ESR1.MCF-7_estradiol-aldosterone_45min.GSE99626	0.00353463	0.0090423	0.0106118	0.0172594	0.0104383	0.0239287	0.0232756	0.0267655	0.0258863	0.0207432	0.0173398	0.0222778	10.1177
MTA2.K-562.ENCSR113LAS	-0.00146103	0.00649407	0.0167602	0.0209689	0.0246297	0.0283206	0.0262113	0.0229863	0.0135226	0.0194885	0.00437642	0.0148878	10.1146
ERG.VCaP_ETOH.GSE49091	0.0100746	0.0116223	0.0107247	0.0152137	0.0246082	0.024226	0.0164074	0.0240983	0.0170243	0.0189122	0.0181182	0.0158966	10.1125
ZNF680.HEK293.GSE76494	-0.00488476	0.00709939	0.0120918	0.0114914	0.0167756	0.0185654	0.0238067	0.017532	0.0186555	0.0199943	0.00885493	0.0276718	10.0894
PRDM6.HEK293.ENCSR892QHR	0.00398309	0.0125657	0.01727	0.018499	0.00195014	0.0132946	0.0194733	0.0151102	0.0268285	0.0158733	0.024984	0.0319431	10.0879
FOXA1.LNCaP_DMSO.GSE83860	-0.0077817	-0.0118956	-0.0164001	-0.020911	-0.0217507	-0.0237502	-0.0285429	-0.0314759	-0.013314	-0.0309959	-0.0200794	-0.0214129	10.0695
CTCF.GM12801.ENCSR000DQY	-0.00572497	0.00396405	0.00404078	0.00820962	0.0228228	0.0332897	0.0379004	0.0363779	0.0228538	0.0310802	0.037977	0.0469878	10.0639
FOXA1.22Rv1_R1881.GSE80742	-0.00470281	-0.0137888	-0.0206967	-0.0240876	-0.025735	-0.0285373	-0.0157354	-0.0186146	-0.0312502	-0.0220775	-0.0193484	-0.0159312	10.058
ZNF282.K-562.ENCSR742TMU	-0.0019773	-0.00737421	-0.0154051	-0.0149752	-0.00962212	-0.0140232	-0.0175095	-0.0228885	-0.0235467	-0.0222827	-0.0268305	-0.0344074	10.0574
RAD21.K-562.ENCSR000BKV	0.00519912	0.0123298	0.0204191	0.0273611	0.0232762	0.0212791	0.0162987	0.0279369	0.0284184	0.0266663	0.0272541	0.0306341	10.0449
ZNF329.HEK293.GSE76494	-0.00509384	-0.0012556	-0.0183207	-0.0188803	-0.015019	-0.024658	-0.0387609	-0.0144936	-0.0165976	-0.0318902	-0.00437684	-0.0133646	10.0385
SUPT5H.K-562.ENCSR894CGX	0.00057348	-0.00294386	-0.00578594	-0.00978614	-0.0351214	-0.0340457	-0.0422723	-0.0477511	-0.0280249	-0.0435956	-0.0363531	-0.0257718	10.0368
MYC.LoVo_PHASEM.GSE51290	-0.0105202	-0.0162554	-0.016084	-0.0220888	-0.00335984	-0.0219391	-0.0239378	-0.0206644	-0.0119973	-0.0134486	-0.023839	-0.0201266	10.0334
CTCF.HL-60.ENCSR000DUP	-0.0098437	-0.0115241	-0.0206774	-0.0254899	-0.0243357	-0.0242322	-0.0289013	-0.032675	-0.0287386	-0.0305299	-0.0350424	-0.0434931	10.0296
RAD21.neural.ENCSR198ZYJ	-0.00813006	-0.0139254	-0.0142369	-0.0231875	-0.0285194	-0.0276764	-0.0278381	-0.0265279	-0.018628	-0.0169067	-0.0127194	-0.0191284	10.0255
RELA.HUVEC-C_Notch1kd_IL1beta.GSE87552	0.00665508	0.00640216	0.0035417	0.00872848	0.00994421	0.0163089	0.0254689	0.024705	0.0174705	0.0299726	0.0415146	0.023508	10.0222
NKX2-1.NCI-H1819.GSE39998	-0.00708709	-0.0178235	-0.0208196	-0.0193264	-0.0196906	-0.0176676	-0.0187154	-0.015508	-0.00686813	-0.0114905	-0.0109437	-0.00818106	10.0133
ZNF547.HEK293.ENCSR909TSW	-0.0102867	-0.00914767	-0.0153657	-0.0146042	-0.0184317	-0.0159886	-0.0248526	-0.0150079	-0.015786	-0.016539	-0.0125412	-0.0190926	10.002
RBBP5.GM12878.ENCSR330EXS	0.00129045	0.0126419	0.0125694	0.0134232	0.0078642	0.0178901	0.0122685	0.0222753	0.0268552	0.0338866	0.0294116	0.00236529	9.99936
NOTCH1.HPBALL.GSE39263	0.00381747	0.0123639	0.0272381	0.0359301	0.0273652	0.0346915	0.0364706	0.0328483	0.0324581	0.0352274	0.0314081	0.0395424	9.98673
GABPA.A-549.ENCSR000BPY	-0.00206896	-0.0111188	-0.0198199	-0.0224296	-0.0234576	-0.0299631	-0.0256489	-0.0325867	-0.0361185	-0.0377172	-0.0365606	-0.0366485	9.98266
NKX2-1.A-549.GSE86957	0.00626017	0.000294087	-0.00974689	-0.0144038	-0.0189306	-0.0244158	-0.0241871	-0.0274908	-0.0242192	-0.0236974	-0.0197268	-0.0246815	9.97427
SMAD4.hESC.GSE29422	0.000299896	0.0106933	0.00903263	0.0147056	0.0046885	0.014767	0.0101887	0.0186799	0.026734	0.0189028	0.0300113	0.0216134	9.96249
NCOA6.K-562.ENCSR168CEE	0.00286575	0.0114148	0.015145	0.0201152	0.00887435	0.000441867	0.010673	0.0196121	0.0319763	0.0249977	0.0247113	0.011079	9.95963
ZNF207.MCF-7.ENCSR096KWU	0.0162621	0.0205383	0.0188716	0.00824281	-0.0124611	0.00536499	-0.00955526	-0.0158547	-0.0276869	-0.0245909	-0.0231687	-0.0205099	9.95919
ESR1.T-47D_PROG.GSE68355	-0.00393998	-0.0135488	-0.0175237	-0.00605818	-0.016809	-0.00586759	-0.0260487	-0.0157325	-0.0289507	-0.030277	-0.0324859	-0.0245293	9.94642
MYC.P493-6_scramble-shRNA.GSE101853	-0.00956069	-0.0196139	-0.0223088	-0.0199358	-0.0204543	-0.0276853	-0.025681	-0.0205777	-0.0155335	-0.0199928	-0.0145545	-0.0182973	9.94123
RAD21.THP-1_eGFP-IFNb.GSE103477	-0.00314339	-0.0095282	-0.0140476	-0.0184415	-0.0192636	-0.0261953	-0.024891	-0.0349045	-0.0276113	-0.0320146	-0.0338512	-0.0401635	9.90851
JUND.WA01.ENCSR000EBZ	0.00798273	0.0100294	0.0161401	0.0191901	0.0167842	0.0235022	0.0251312	0.0233836	0.0170003	0.0217178	0.0197559	0.0149355	9.90264
STAT3.A139.GSE85579	-0.00612206	-0.0113788	-0.014653	-0.018886	-0.0186054	-0.0150625	-0.0130973	-0.0181385	-0.0222567	-0.020198	-0.0239382	-0.0247855	9.88693
RELA.GM12892.ENCSR000EAN	0.0048462	0.0114665	0.00915682	-0.000898467	0.0180994	0.0061226	0.0222928	0.00385986	0.0262014	0.0185367	0.0335108	0.0354069	9.87865
MEIS2.K-562.ENCSR851BNE	0.00573	0.0114214	0.0143846	0.0196049	0.0220216	0.0259472	0.0218395	0.0192884	0.0250225	0.0243727	0.0230201	0.0239256	9.87616
ESR1.MCF-7_TAMR_E2.GSE86538	-0.0114224	-0.00745023	-0.0144316	-0.0237296	-0.0181922	-0.0293484	-0.0166399	-0.0242951	-0.012598	-0.00283412	-8.70495e-05	-0.00824483	9.8688
BRD4.BT-474_INHHDAC.ERP010664	-0.00297619	-0.00642292	-0.0130229	-0.00878405	-0.0147228	-0.0193897	-0.0256214	-0.0207152	-0.03334	-0.0246587	-0.0325394	-0.0247504	9.8667
AR.myofibroblast.GSE90772	0.00738676	0.0160911	0.0189686	0.0235149	0.0217042	0.0198239	0.0247624	0.0270197	0.0250406	0.0262035	0.0214931	0.0145199	9.86182
NR2F2.liver.ENCSR168SMX	0.00131994	0.00452592	0.00772868	0.0113872	0.0219272	0.0223956	0.0254029	0.034583	0.0283845	0.0276459	0.0285201	0.0286328	9.85431
CTCF.A-549.ENCSR000AUF	-0.00943653	-0.0158571	-0.0215457	-0.0251408	-0.0227179	-0.0219283	-0.0307097	-0.0315314	-0.0237497	-0.0280529	-0.0282578	-0.0323559	9.82649
KLF5.GP5D.GSE51234	-0.00217967	-0.00642681	-0.0142784	-0.022021	-0.0219039	-0.0262138	-0.02168	-0.0200753	-0.0270157	-0.0184316	-0.0194608	-0.0240741	9.81755
MAX.SK-N-SH.ENCSR000BVD	0.00489399	0.0150239	0.0178717	0.018678	0.0250643	0.0342836	0.0375896	0.0427624	0.0349391	0.0456091	0.036546	0.0431523	9.81748
U2AF1.K-562.ENCSR690GUG	-0.00372989	-0.0093222	-0.0186549	-0.0171623	-0.0198871	-0.0182698	-0.0203808	-0.0258384	-0.026289	-0.0268875	-0.0217216	-0.0124221	9.8072
ELK1.GM12878.ENCSR000DZB	0.00604293	0.0127424	0.00350973	0.00659046	0.0218387	0.0172706	0.0192769	0.0287826	0.0145565	0.026275	0.0214608	0.0297535	9.80384
RAD21.RH4.GSE83726	0.00671571	0.0127219	0.0109933	0.00995129	0.0133332	0.0160283	0.0222879	0.0229258	0.0234575	0.0226254	0.0208888	0.0331794	9.80185
FOXA1.ZR751.GSE72249	0.00211122	0.00481766	0.0152134	0.00962276	0.0207149	0.0248841	0.0173412	0.0269039	0.0297093	0.0358811	0.0375431	0.0390336	9.79051
RXR.LS180.GSE31939	-0.00925445	-0.00602937	-0.00374717	-0.00228437	-0.00235149	-0.00102987	0.0229447	0.00924823	0.0379403	0.0283767	0.0366457	0.0142635	9.79031
ESR2.MDA-MB-231_LY500307.GSE108979	0.010541	0.015056	0.01916	0.00992333	0.013162	0.0206032	0.0191969	0.0165506	0.00610958	0.0193458	0.0138499	0.00933593	9.78721
ESR1.breast_mrnahist.ERP002305	0.00156264	0.0128137	0.0136305	0.0169048	0.0194345	0.0146399	0.0134514	0.0183779	0.0135237	0.0157653	0.0165869	0.0116304	9.78461
NR2F1.MCF-7.GSE41561	-0.000349373	-0.00235701	-0.0112807	-0.0186702	-0.0301698	-0.0368997	-0.0280053	-0.0351144	-0.0316116	-0.0291215	-0.0210949	-0.03317	9.77671
ZNF554.HEK293.GSE76494	-0.00364515	-0.00908427	-0.0190843	-0.0178921	-0.0150273	-0.0206731	-0.0209922	-0.0195607	-0.0186003	-0.015393	-0.0122455	-0.018554	9.75227
NIPBL.hESC_WNT3A.GSE64758	0.0149222	0.017467	0.0153372	0.0193147	0.00465127	-0.00120709	-0.00518392	-0.0131626	-0.0357578	-0.0345101	-0.0349729	-0.024929	9.74417
RXRA.Hep-G2.ENCSR000BHU	-0.00717925	-0.00874645	-0.0160769	-0.0146636	-0.0205734	-0.0181775	-0.0147366	-0.0232105	-0.0239218	-0.0241459	-0.019687	-0.0163479	9.74311
EZH2.SU-DHL-5.GSE45982	-3.6266e-05	-0.00230347	-0.00694334	-0.0128826	-0.017799	-0.010921	-0.022273	-0.014929	-0.0283963	-0.0184658	-0.0229261	-0.0245126	9.72865
ZNF479.HEK293T.GSE78099	0.00157532	-0.00240728	0.00270962	0.00702027	0.00719389	0.00744276	0.0118878	0.0197647	0.031002	0.0216734	0.0297277	0.0284236	9.72701
RUNX1.CD34_FETAL.GSE70660	0.00604489	0.0158051	0.0146725	0.0109319	0.00433675	0.0129566	0.013963	0.0216694	0.0276695	0.0283529	0.0285819	0.0137693	9.72617
KMT2A.SEM.GSE83671	0.00653653	0.0196488	0.0244986	0.0273901	0.0144234	0.0276907	0.0259445	0.0246665	0.0261836	0.0260859	0.0185463	0.0195715	9.71553
HOXB13.LNCaP.GSE94682	-0.00175126	-0.00831584	-0.00952164	-0.0112297	-0.0079125	-0.0206193	-0.02457	-0.0216301	-0.0250448	-0.0228432	-0.0318974	-0.0153951	9.71299
NRF1.Namalwa.GSE53133	0.00667005	0.0170744	0.022966	0.0203027	0.0182009	0.0237263	0.0314947	0.033578	0.0230279	0.0319107	0.0246505	0.0363278	9.71072
EZH2.DND41.ENCSR000ASW	0.00153634	-0.00292444	-0.000129251	0.000981536	0.00128651	0.0180531	0.0185632	0.0245785	0.0229818	0.0302302	0.0312086	0.0294974	9.70963
RELA.HDF_NUTLIN.GSE77225	0.012768	-0.00388548	0.00634139	-0.00571131	0.0137371	0.00609854	-0.00384192	-0.0285993	-0.0379455	-0.059485	-0.0459078	-0.0027817	9.7051
MYB.PF-382.GSE94000	0.00494118	0.0135629	0.0102399	0.0186455	0.0141281	0.0306855	0.0161025	0.0225641	0.017895	0.0180875	0.0209299	0.0238095	9.67822
KLF5.LoVo_PHASES.GSE51290	0.00753689	0.0131432	0.015255	0.0180598	0.00788227	0.024571	0.0141994	0.015214	0.0175391	0.0171348	0.0122739	0.0155737	9.6615
RUNX1.Jurkat.GSE29180	-0.00481222	-0.00904346	-0.0179899	-0.0194439	-0.0206443	-0.0187046	-0.0154602	-0.0187199	-0.0118026	-0.0159029	-0.0147916	-0.00897886	9.66052
GLI4.HEK293.ENCSR211PZO	0.00909362	0.0161446	0.0188682	0.012423	0.00956511	0.0142894	0.0169025	0.0218273	0.0148588	0.0244601	0.0243833	0.0205594	9.65407
CLOCK.BA10-neocortex_4.GSE96659	-0.000785553	-0.000895271	-0.00605921	-0.0122555	-0.0162161	-0.00473049	-0.0184355	-0.0196801	-0.0191691	-0.0330884	-0.0231613	-0.0182797	9.64417
ZSCAN18.HEK293.ENCSR721QZV	0.00384543	-0.00129517	0.00163026	-0.0098198	-0.0157781	-0.0123745	-0.0214472	-0.0289279	-0.0384107	-0.0277816	-0.0388176	-0.0297018	9.62603
RBM22.K-562.ENCSR848AOP	0.0129354	0.0156984	0.0249311	0.0234126	0.013343	0.0255953	0.0222268	0.0144076	0.0185379	0.0187671	0.0137566	0.0177639	9.62521
HDAC1.VCaP_ETOH.GSE28950	-0.00197633	-0.00219828	-0.000816953	-0.00145097	-0.0169381	-0.00636961	-0.0227634	-0.0226382	-0.0358765	-0.0361796	-0.0349707	-0.0421437	9.62497
MTA2.GM12878.ENCSR293QAR	0.00553455	0.0154396	0.016695	0.0190795	0.0238444	0.0185222	0.0147844	0.0203285	0.019526	0.0204809	0.0165078	0.0161898	9.6237
TOP2A.K-562_Mitoxantrone.GSE79593	-0.0167868	-0.0109792	-0.00987647	-0.00526965	-0.012561	0.00496678	0.000730385	0.00409382	0.0263479	0.00447579	0.0261009	0.0310063	9.61357
CTCF.GM12878.ENCSR000DZN	-0.0116947	-0.012577	-0.0219177	-0.0302121	-0.0296752	-0.0312831	-0.0348972	-0.037116	-0.031397	-0.0289732	-0.0331122	-0.0376082	9.6118
SMC1.HAP1.GSE94992	-0.00723906	-0.0121539	-0.0186876	-0.0231349	-0.025722	-0.0182516	-0.015714	-0.0189915	-0.0102073	-0.0206892	-0.0134111	-0.0162207	9.60816
CTCF.LNCaP.ENCSR000DMF	0.0075091	0.0181227	0.0256852	0.0306124	0.0279769	0.0347243	0.0293996	0.0379214	0.0263538	0.0267675	0.0169847	0.0317412	9.58439
BATF.OCI-Ly10.GSE56857	0.00296242	0.00648373	0.0145067	0.0158759	0.00798361	0.00373096	0.0099756	0.0212098	0.0394601	0.0274415	0.0243957	0.00859454	9.58388
TEAD4.SNU-216.GSE44416	0.000119405	0.00045432	0.004529	0.0089158	0.0139666	0.0167661	0.02008	0.0240933	0.0222293	0.0287921	0.026394	0.0265013	9.56643
ESR1.MCF-7.GSE76893	-0.00128324	-0.0113654	-0.0154136	-0.0223031	-0.0202679	-0.0242776	-0.0288356	-0.0231163	-0.0305008	-0.029285	-0.0199659	-0.0297105	9.55809
MYC.U2OS_EtOH.GSE77328	-0.00606144	-0.0107133	-0.0182183	-0.0189983	-0.0202787	-0.0212801	-0.0205866	-0.024481	-0.0237657	-0.0246085	-0.0243136	-0.031548	9.55708
CHD1.hMSC-TERT.GSE89179	-0.00756938	-0.00801788	-0.0173569	-0.0122539	-0.00911914	-0.0183146	-0.0172932	-0.0254268	-0.0282006	-0.0322675	-0.0386004	-0.0367521	9.54942
HMGB1.HUVEC-C.GSE98245	0.00395713	-0.00515835	-0.0118867	-0.0214413	-0.0199813	-0.0205388	-0.0298927	-0.0338052	-0.0301173	-0.0337384	-0.034	-0.0278523	9.54707
SMARCA4.SYO-1.GSE108025	0.0130969	0.0125765	0.0131744	0.0212526	0.017239	0.0159498	0.00883913	0.0265562	0.0203485	0.0140998	0.0149165	0.00242836	9.53774
REST.SK-N-SH.ENCSR000BJJ	0.0016415	0.0144591	0.0116359	0.0230294	0.0242978	0.013992	0.0148663	-0.000925859	0.0107721	0.0208358	0.023875	0.0138293	9.53621
ETV1.K-562.ENCSR277DMR	-0.00668604	-0.00952813	-0.022205	-0.0165846	-0.0174211	-0.0187979	-0.0192376	-0.0246582	-0.0210059	-0.0268234	-0.0231147	-0.0197173	9.53225
ZNF146.HEK293.GSE76494	-0.00957508	-0.00163845	0.0101798	0.0124119	0.0186901	0.0212204	0.0300379	0.0285274	0.0294719	0.030769	0.0236262	-0.000709599	9.52598
FOXP2.PFSK1.ENCSR000BGA	0.0104545	0.0142448	0.0169896	0.027352	0.0265638	0.0274366	0.0273135	0.0197041	0.0234036	0.0236834	0.0123617	0.0085824	9.50683
BRD4.retina_AB1-FW13.GSE86981	0.00546645	0.0076442	0.0123587	0.0165172	0.0237667	0.0183555	0.0158409	0.00995241	0.023859	0.0237705	0.0220459	0.016134	9.50254
JUNB.HAEC.GSE89970	-0.0077223	-0.0194612	-0.0168242	-0.0154758	-0.0246456	-0.012919	-0.0056873	-0.0264204	0.000135077	-0.0241672	-0.019588	0.00314454	9.49996
TCF4.LS180.GSE31939	0.00302949	0.0152175	0.00948503	0.0062842	-0.00113534	0.0184737	0.0101435	0.0150643	0.0169347	0.0207194	0.0261375	0.0242426	9.49446
ZNF750.keratinocyte_diff.GSE57702	-0.00624231	-0.0100126	-0.0116191	-0.0144566	-0.0148674	-0.0152706	-0.0157008	-0.0213557	-0.0204909	-0.0191664	-0.0251111	-0.0238912	9.45527
GATA3_Nter.T-47D_flp-ctrl.GSE99479	-0.0117942	-0.0189192	-0.0232581	-0.0156376	-0.0122598	-0.0134581	-0.0177549	-0.0201008	-0.0114461	-0.0239424	-0.0165194	-0.0176795	9.42685
EZH2.B-cell.ENCSR000AUZ	-0.00277492	-0.0108952	0.000733675	0.0156757	0.0239171	0.0363936	0.0275902	0.0190538	0.0351449	0.0218032	0.0152048	-0.00334816	9.42072
CTCF.hepatocyte.ERP000395	0.0085517	0.0141323	0.0152559	0.0263151	0.0211969	0.0240437	0.0219402	0.0266863	0.0173929	0.020968	0.0163173	0.0204785	9.41325
SPI1.DOHH2.GSE69558	-0.00806356	-0.012998	-0.0187409	-0.0212255	-0.028877	-0.0237847	-0.0216082	-0.0228556	-0.0216242	-0.0255219	-0.0228425	-0.0148719	9.4087
NR3C1.U2OS_siHic5siNS.GSE109383	0.00176348	0.00141277	-0.00607206	-0.0040289	-0.00649781	-0.0208813	-0.0267228	-0.0237576	-0.0264595	-0.0170613	-0.0282714	-0.0238451	9.40243
KDM1A.Kasumi-1_RN1.GSE71739	-0.00176671	0.0100218	0.012125	0.0167293	0.0205107	0.0182308	0.0204315	0.0234535	0.0082882	0.0187547	0.0145238	0.0236136	9.38521
BRD4.CLL_patient3_4h_CpG.GSE109411	-0.00612339	-0.0163201	-0.023174	-0.0288195	-0.0256298	-0.0309058	-0.035374	-0.0421919	-0.041231	-0.0450461	-0.0464931	-0.04834	9.38468
ZNF223.HEK293.ENCSR906PCS	0.00212583	0.0050803	0.0158232	0.0161237	0.00372013	0.0177355	0.0200804	0.0147404	0.0185767	0.0102531	0.0270072	0.0156128	9.37511
FOXA2.liver.ENCSR310NYI	-0.000819711	-0.00177299	0.0094187	0.0153236	0.0184736	0.0148311	0.0226235	0.0271272	0.0228958	0.0254904	0.031311	0.0166618	9.36989
SMARCA4.501MEL_SHCTR.GSE61965	-0.00606768	-0.00759138	-0.0101057	-0.00455899	-0.0112011	-0.016616	-0.00666483	-0.0117813	-0.0316777	-0.0175809	-0.0200117	-0.0208192	9.36454
RAD21.THP-1.GSE55407	-0.0034524	0.0112677	0.00638197	0.00832683	-0.00248236	-0.00823062	-0.0163145	-0.014818	-0.0337044	-0.0263425	-0.0328216	-0.0407987	9.36263
SP1.A-375_A771726.GSE68044	0.00881831	0.0141328	0.0137754	0.0164022	0.0135213	0.0119407	0.0115305	0.0234972	0.0203583	0.0198895	0.0182696	0.0249477	9.34303
HSF1.U2OS_HEAT.GSE60984	0.00611293	0.00392458	0.0188956	0.0254119	0.0177836	0.0159965	0.00869402	0.0134106	0.010273	0.0173758	0.0215569	0.00103523	9.33889
ZFP64.Hep-G2.ENCSR487CPI	0.00701989	0.0158079	0.0204771	0.0293698	0.0281839	0.0348271	0.0348811	0.0361158	0.0379095	0.0303064	0.0220965	0.0322372	9.31711
MAX.Ishikawa.ENCSR000BTY	0.000696049	0.00511541	0.0176911	0.0285357	0.0336662	0.0452784	0.0410458	0.0406301	0.045202	0.0464856	0.0349108	0.0410625	9.29402
CTCF.GM13977.ENCSR000DLB	-0.00670455	-0.0140702	-0.0217532	-0.0271007	-0.0268984	-0.0322607	-0.0248384	-0.0293202	-0.0310689	-0.0285724	-0.032205	-0.0346082	9.29093
RNF2.K-562.ENCSR820GND	0.0155616	0.00472673	0.0159928	0.0178619	0.0170316	0.0320161	0.0200563	0.0145056	0.0168483	0.00327824	-0.00543861	-9.49278e-05	9.28831
PBX3.GM12878.ENCSR000BGR	0.00249025	0.00736397	0.00893257	0.0207012	0.0165513	0.0195972	0.0221593	0.0259022	0.0266942	0.0302143	0.0324284	0.0226418	9.28596
HNRNPK.K-562.ENCSR014RCS	0.00285651	0.0105033	0.0142655	0.0214746	0.0229531	0.0152015	0.0201205	0.0187207	0.0300437	0.0208013	0.0208839	0.0172605	9.28353
ERG.VCaP.GSE49091	0.00206336	0.0133488	0.0114532	0.0129742	0.00967811	0.0091429	0.0167194	0.014451	0.0226709	0.0220144	0.0244971	0.0135152	9.26294
JUN.A-549.ENCSR996DUT	-0.00247886	-0.00782434	-0.0103797	-0.0185228	-0.0127646	-0.00324247	-0.0240225	-0.0208347	-0.0174087	-0.0169309	-0.0220924	-0.0225824	9.24918
MYC.P493-6.GSE36354	0.00977182	0.016043	0.0154374	0.0245709	0.00945229	0.0191462	0.0110435	0.0235402	0.0229963	0.0280583	0.0279899	0.0185591	9.23339
RFX1.K-562.ENCSR968GIB	0.0100666	0.0103903	0.0109428	0.0132576	0.018415	0.0241945	0.0353706	0.0337652	0.0372386	0.0471024	0.055618	0.0420691	9.22837
MYC.IMEC.GSE86412	0.00312404	0.00108932	-0.00478909	-0.0101346	-0.0206936	-0.00811383	-0.0295921	-0.0155511	-0.0275686	-0.0217435	-0.0210559	-0.0357541	9.22279
SPI1.MDM_IFNb.GSE103477	-0.00167644	-0.0155741	-0.0202852	-0.0265066	-0.0198478	-0.032378	-0.0309524	-0.028788	-0.0283668	-0.0284916	-0.0212117	-0.0309906	9.20888
MYC.U2OS.GSE44672	0.00182788	-0.00080788	-0.0141124	-0.012185	-0.0268052	-0.0223638	-0.0218267	-0.0315522	-0.0251802	-0.030487	-0.0252641	-0.0184123	9.20537
CREB1.LNCaP.GSE63034	-0.00685936	-0.00676759	-0.0128267	-0.0176777	-0.0232438	-0.0326348	-0.036916	-0.0413395	-0.0354088	-0.0405502	-0.0381697	-0.0418388	9.20253
CDK8.SET-2.GSE65138	0.00480448	0.0111321	0.0167448	0.0187422	0.0219641	0.0272916	0.0350756	0.0335435	0.0264479	0.0347085	0.0284644	0.0252088	9.17848
MORC2.HeLa_V5-HUSH-KO.GSE95451	-0.000357686	-0.00852619	-0.0128603	-0.0169286	-0.0140206	-0.0245558	-0.0236239	-0.0261551	-0.0212124	-0.0244756	-0.0211443	-0.0331922	9.17516
MED1.RH4.GSE83726	0.0158116	0.0180373	0.00976269	0.0162576	0.0076246	0.0317631	0.0231906	0.014717	0.00823291	0.0071926	0.000325207	0.0105704	9.17384
STAT1.HeLa-S3.ENCSR000EZK	-0.000570603	0.00254886	0.00404116	0.00534031	0.00767374	0.000600223	0.00978028	0.0206269	0.0334473	0.0317436	0.0310779	0.0225348	9.17375
ESRRA.BT-474.GSE81651	-0.00802178	-0.0110187	-0.0206186	-0.0204289	-0.0246136	-0.0264209	-0.0239955	-0.022736	-0.025345	-0.0170489	-0.00622245	-0.0107377	9.17232
CTCF.primary-epidermal-keratinocyte_diff_d0.GSE84657	0.00580702	0.01373	0.0173395	0.020833	0.0183876	0.0196559	0.0213998	0.0237289	0.0243855	0.0286516	0.0301657	0.0222169	9.14943
MBD1_ISOF1.Hep-G2.ENCSR396QWK	-0.00255294	-0.00502646	-0.0138704	-0.0147359	-0.0155994	-0.0170447	-0.0188912	-0.0171766	-0.02338	-0.0235998	-0.0240373	-0.0103583	9.14935
ZNF90.HEK293T.GSE78099	-0.00910509	-0.0192079	-0.0122365	-0.00801592	-0.0115285	-0.0241985	-0.00641448	-0.00811373	0.00563941	0.0105957	0.0162032	-0.00132785	9.14794
MAX.HCT-116.ENCSR000BSH	-0.00323358	-0.00469559	-0.0107093	-0.0177611	-0.0204766	-0.0305542	-0.0287901	-0.0307427	-0.0247882	-0.0292474	-0.0220948	-0.0273808	9.14039
CTCF.gastroesophageal-sphincter.ENCSR186NVR	0.00221482	0.00944194	0.0135877	0.0253088	0.019078	0.0259164	0.0249509	0.0237243	0.023035	0.0203788	0.0177356	0.0390268	9.12297
ASH2L.Hep-G2.ENCSR508LMH	0.0102406	0.0251528	0.0320431	0.0312046	0.0282361	0.0345802	0.0397554	0.0423218	0.0295189	0.0351673	0.0398183	0.041589	9.10974
RAD21.MCF-7_E2_SHCTCF.ERP000209	-0.00366168	-0.0125768	-0.0192831	-0.0196097	-0.0130176	-0.0161692	-0.0205203	-0.0215014	-0.0224995	-0.0170604	-0.013796	-0.0198452	9.10137
ESR1.MCF-7_estradiol-DHT_45min.GSE99626	0.00182586	-0.00404321	-0.00818782	-0.0118563	-0.0160973	-0.0170849	-0.0206465	-0.0234355	-0.0217005	-0.0230481	-0.0208056	-0.0194115	9.10106
E2F1.LNCaP-abl.GSE67809	0.00627211	0.0132957	0.0192108	0.017607	0.0215132	0.0279636	0.0278168	0.0227883	0.00696364	0.018809	0.00798841	0.0205813	9.09904
TRIM28.K-562.ENCSR000BRW	-0.00474529	-0.0106847	-0.0160115	-0.018828	-0.0218961	-0.0223699	-0.0180315	-0.0219219	-0.0172628	-0.0210596	-0.0119868	-0.0276404	9.08421
ZNF48.Hep-G2.ENCSR415AEB	0.0036322	0.00826785	0.0208323	0.0209287	0.0259715	0.012423	0.030617	0.0396377	0.0425863	0.0331866	0.05063	0.0672311	9.08421
FOXA1.MCF-7_4OH-Tam.GSE75201	0.012303	0.0109463	0.0186669	0.0229432	0.0113696	0.0140591	0.0182137	0.018617	0.0206992	0.0218238	0.0187314	0.0164812	9.0807
GATA1.HUDEP-2_30min.GSE104676	-0.00389641	-0.00739406	-0.0088442	-0.0135851	-0.0139454	-0.0191782	-0.0254429	-0.0226258	-0.0271483	-0.0305391	-0.0288586	-0.0301618	9.07988
GATA3.T-47D.GSE51274	0.00382866	-0.000272924	-0.0110942	-0.0117111	-0.0193785	-0.0181343	-0.0153918	-0.0198931	-0.0236331	-0.0273571	-0.032624	-0.0254525	9.03962
ZNF189.HEK293T.GSE78099	-0.00490445	-0.00601692	-0.00971736	-0.0165851	-0.0090879	-0.0143953	-0.0125471	-0.0175566	-0.0102931	-0.00801097	-0.014198	-0.0254614	9.02774
ZEB1.Hep-G2.ENCSR000BVN	-0.00455181	-0.00344276	0.00689562	0.00693922	0.0130319	0.0104144	0.0315017	0.0289329	0.0252248	0.0161617	0.0188879	0.0242696	9.02197
FOXA1.LNCaP-abl.GSE63034	-0.00794161	-0.0128782	-0.0101427	-0.0145639	-0.0104529	-0.0174385	-0.0209243	-0.0159238	-0.0201782	-0.0149677	-0.0239845	-0.0279085	9.0164
REST.PANC-1.ENCSR000BPK	-0.000978116	-0.00212186	-0.00762912	-0.0146234	-0.0132913	-0.020031	-0.0231735	-0.0270126	-0.0264902	-0.0241902	-0.0187695	-0.0280907	8.99798
BACH1.A-549.ENCSR043EHG	0.00972316	0.0146614	0.0116534	0.0022374	-0.00424728	-0.00691967	-0.0037977	-0.0151326	-0.0308202	-0.0377879	-0.0229588	-0.032824	8.98704
TFAP2A.WA09.GSE105081	0.00212387	0.00257039	0.0101617	0.0178784	0.0136763	0.0219721	0.0212826	0.0248208	0.01565	0.0144535	0.00875078	0.0114915	8.98505
MYC.BLUE1.GSE30726	-0.00305095	-0.0106279	-0.00723722	-0.0153576	-0.0147684	-0.0218685	-0.0211232	-0.0211014	-0.0207419	-0.021592	-0.0238048	-0.0162712	8.96984
BRD4.MPNST_PDJQ.GSE62499	0.00708692	0.00668131	0.00648963	0.0132693	0.023098	0.0202513	0.0207399	0.0276445	0.0213309	0.0241682	0.0173822	0.0159503	8.96971
SKI.Hep-G2.ENCSR754MUD	0.00151804	-0.00449156	-0.008465	-0.0175456	-0.0220655	-0.0260018	-0.0256032	-0.029829	-0.0383165	-0.0325607	-0.0338769	-0.033864	8.96775
ZBTB2.K-562.ENCSR230PTV	0.00232428	0.0097144	0.0156779	0.0162389	0.0186944	0.0209389	0.0211877	0.0240723	0.023248	0.0173727	0.0171757	0.0280051	8.95001
REST.Ishikawa.ENCSR000BUU	-0.0145876	-0.012015	-0.0127792	-0.00859013	-0.0086379	-0.00458288	-0.0195467	-0.0189212	-0.0189814	-0.0150933	-0.0174861	-0.0177832	8.93498
HNF4A.liver.ERP002306	0.00227592	0.00777508	0.0128266	0.0130042	0.0205654	0.0210861	0.0180822	0.0271969	0.0275188	0.0226089	0.0252207	0.0261062	8.93285
CTCF.esophagus_muscularis-mucosa.ENCSR074SFL	0.00469582	-0.0063976	-0.0110264	-0.0213761	-0.021435	-0.0263598	-0.0244226	-0.0231991	-0.0250131	-0.0242762	-0.0259587	-0.0105168	8.93116
GABPA.THP-1_calcitriol_100nM_1d.GSE98093	-0.000889886	-0.0095	-0.0106798	-0.0181358	-0.0169578	-0.014187	-0.0217632	-0.0269456	-0.0259469	-0.0196196	-0.0296693	-0.0422413	8.93053
RELA.SGBS.GSE64233	0.00180975	0.00690328	0.0025	0.010323	0.0122131	0.0214902	0.0200531	0.01537	0.0166048	0.0149428	0.0220652	0.0208576	8.90189
ZMYM3.Hep-G2_Ab_JH39-2-2F10.GSE97661	0.00544598	0.00784624	0.0163839	0.0225266	0.0240447	0.0270256	0.0237865	0.0133333	0.0178138	0.013627	0.00478939	0.00590341	8.88145
MAFB.islet.ERP004003	0.00694727	0.00367739	0.00840819	0.0150823	0.0121497	0.0116986	0.0216924	0.0159169	0.0227561	0.0216287	0.0232093	0.00990089	8.86693
NFATC3.K-562.ENCSR051OUX	-0.00471217	-0.0110703	-0.0196082	-0.0221238	-0.0150748	-0.0149059	-0.0176749	-0.0181314	-0.0306452	-0.0174914	-0.0171042	-0.0152268	8.8588
CDK7.MM1-S.GSE45984	-0.00556043	-0.00975768	-0.0219929	-0.0188077	-0.0201727	-0.00807175	-0.0111466	-0.00860207	-0.0184414	-0.0161072	-0.0164201	-0.00625906	8.85768
NFKB2.L1236.GSE63736	0.0120989	0.00958767	0.0151833	0.0210458	0.0196085	0.0136123	0.0108745	0.012743	0.0221352	0.0139212	0.00635167	0.0195921	8.85229
CTBP2.LNCaP_DHT24H.GSE58428	0.00559935	0.00680002	0.00435589	0.00865926	0.00389572	0.0126018	0.00821725	0.0141933	0.0275624	0.0203963	0.0282668	0.0355158	8.85224
YY1.GM12878.ENCSR000BNP	-0.00653026	-0.0127686	-0.0244084	-0.0272174	-0.0313087	-0.0307501	-0.0369956	-0.0336579	-0.0297689	-0.0282046	-0.0278197	-0.0377649	8.8457
ARID1B.K-562.ENCSR822CCM	-0.00175186	-0.00875819	-0.0161275	-0.0165329	-0.0141666	-0.0165635	-0.016187	-0.0247309	-0.0189018	-0.0221048	-0.0234494	-0.0223027	8.844
ZBED1.GM12878.ENCSR207PFI	-0.0139382	-0.0162889	-0.0115783	-0.022671	-0.00791868	-0.0185597	-0.0158369	-0.0174286	-0.016843	-0.0192189	-0.0142733	-0.000681532	8.83645
YY1.liver.ENCSR382MOM	0.00889229	0.0216545	0.020962	0.0205835	0.0211509	0.0234217	0.027414	0.0218721	0.0200844	0.0308141	0.0313446	0.0400332	8.82894
BCL11A.MCF-10A.ERP003925	-0.00162962	0.000969991	-0.00469902	-0.00451456	-0.011449	-0.0020455	-0.0234971	-0.0168902	-0.0194818	-0.0221187	-0.0251764	-0.0160211	8.82724
MYC.HFF_OHT_SHBPTF.GSE65544	0.00307965	-0.0134575	-0.0165497	-0.0144862	-0.0148086	-0.0178385	-0.0156994	-0.0142344	-0.0122937	-0.0249629	-0.0106396	-0.0141399	8.82577
ESR1.MCF-7_E2-20min-ERalpha.GSE94023	0.00372577	0.00914708	0.00892179	0.0238617	0.0184448	0.0297665	0.0363916	0.027987	0.0274501	0.0242679	0.0165243	0.0171719	8.82103
JUN.K-562.ENCSR000FAH	-0.00324484	-0.00495648	-0.0131648	-0.00902159	-0.0157464	-0.0186366	-0.023253	-0.0279725	-0.0248551	-0.0280143	-0.02045	-0.0171909	8.81097
RELA.Huh-7_IL1.GSE89212	-0.0102816	-0.0129488	-0.0241811	-0.0209863	-0.00331132	-0.0180674	-0.0169286	-0.0120962	-0.00638883	-0.010614	-0.0017437	-0.0173339	8.80745
E2F1.U266B1.GSE80661	0.00743672	0.00925826	0.0115934	0.0180988	0.0231991	0.0137677	0.0166705	0.0212453	0.0225884	0.0222434	0.021101	0.0236678	8.80487
ZNF143.Hep-G2.ENCSR101FJT	-0.00294592	-0.00635118	-0.0188166	-0.0170712	-0.0192486	-0.0208568	-0.0291013	-0.0285538	-0.0280138	-0.0267057	-0.0242115	-0.0246763	8.78575
AGO2.Hep-G2.ENCSR151NQL	0.0124238	0.0195706	0.028408	0.0237603	0.0145764	0.0228987	0.0196474	0.0159266	0.0196709	0.00676144	0.0162756	0.029832	8.78528
SPI1.RS4-11_DEX.GSE71616	0.00919033	0.0137307	0.0140856	0.0210412	0.0190664	0.0215508	0.0134095	0.00832969	0.0196215	0.0185245	0.0113613	0.00132095	8.78231
NR3C1.HASM2_Dex-KLF115.GSE95632	-0.00422406	-0.00212089	0.00500499	0.00501198	0.00977025	0.0160498	0.019698	0.0256162	0.0274637	0.0303978	0.0274924	0.0317506	8.77044
TAL1.CHRF28811.ERP008568	0.0112717	0.0140596	0.00884856	0.00902579	0.0113454	0.00428015	0.00723433	0.0186235	0.0244044	0.019183	0.015336	0.0275686	8.76485
NR4A1.K-562.ENCSR130PDE	0.00159717	-0.00560754	-0.00161118	-0.0080877	-0.0155282	-0.0169187	-0.0164774	-0.0256213	-0.0285157	-0.0203125	-0.0218945	-0.0211545	8.7624
FOXK1.HEK293T.GSE51673	0.0138955	0.0080063	0.0115525	0.0122715	0.0089522	0.0199567	0.0119673	0.0128269	0.0197569	0.0238193	0.014251	0.0100899	8.75968
KDM1A.SKNO1_RN1.GSE71739	-0.00118577	-0.0127304	-0.0148377	-0.0204701	-0.0139515	-0.0190865	-0.0191797	-0.0193802	-0.0131446	-0.0121899	-0.012154	-0.00999639	8.75571
MYC.K-562.ENCSR000FAZ	-0.0106377	-0.0176094	-0.0197389	-0.022794	-0.0166208	-0.0136306	-0.0180208	-0.022841	-0.010061	-0.0224778	-0.0146239	-0.024782	8.7506
E2F6.WA01.ENCSR000BSI	-0.00564229	-0.00381957	0.00258511	0.00992087	0.0194663	0.0199848	0.0246935	0.0320424	0.0271707	0.0304155	0.0290029	0.0286573	8.7502
BRD4.LNCaP-C4-2_OE.GSE88871	-0.0101785	-0.0168746	-0.0248109	-0.031703	-0.0307663	-0.0373237	-0.0386606	-0.0495671	-0.0483767	-0.0463731	-0.0479714	-0.0454006	8.74636
SMC1A.A-549.GSE76893	0.00474985	0.00647808	0.0111004	0.006105	0.0104215	0.0267366	0.0312487	0.0311085	0.0222971	0.0221953	0.0217757	0.0276564	8.74309
NR3C1.Ishikawa_Dex.GSE109891	-0.0028812	-0.00468853	-0.00840153	-0.0153541	-0.00439393	-0.0238964	-0.0158342	-0.02481	-0.00949133	-0.0185919	-0.0133688	-0.0224133	8.74242
EBF1.LCL.GSE75503	-0.00822291	-0.00833742	-0.0132727	-0.0152626	-0.0096717	-0.0113209	-0.0227428	-0.0161763	-0.0156077	-0.019528	-0.0237555	-0.018547	8.73683
HDAC2.WA01.ENCSR000BNR	-0.00413665	-0.00879729	-0.0107768	-0.0172923	-0.0143854	-0.0168953	-0.0200207	-0.012899	-0.0149509	-0.0150036	-0.014155	-0.0197895	8.72932
MRTFA.A-673-clone-Asp114.GSE92738	0.00610192	0.0117284	0.00846493	0.0148232	0.00982554	0.00968784	0.0154319	0.0179073	0.0211203	0.0158032	0.0215359	0.029805	8.72635
SP140.macrophage_LPS.GSE90126	0.00615687	0.0073068	0.0130709	0.0209216	0.0268227	0.0287288	0.026867	0.0287294	0.0212762	0.0346535	0.0133781	0.0196669	8.7241
STAT3.OCI-Ly19.GSE50723	-0.00176619	0.00675859	0.0108962	0.0136309	0.00886354	0.00645078	0.00762272	0.0199903	0.0220088	0.0252094	0.0267967	0.0156998	8.68646
BRD4.SUM1315_DMSO.GSE63581	0.00555954	0.00931295	0.0144347	0.0167396	0.0213371	0.018978	0.0213675	0.0293869	0.0276638	0.026759	0.0250405	0.0221277	8.68394
MYC.HFF_OHT.GSE65544	-0.0036492	-0.0125447	-0.0230702	-0.0176386	-0.01823	-0.025654	-0.0243896	-0.0184546	-0.0010772	-0.00503831	-0.00437394	-0.00915513	8.68298
RELA.GM12891.ENCSR000EAI	-0.0018409	-0.00583097	-0.00971486	-0.017313	-0.020942	-0.020165	-0.0193847	-0.0130814	-0.0230556	-0.0124449	-0.0128644	-0.0232216	8.67987
CTCF.NB4.ENCSR000DWN	0.0101072	0.0161888	0.0219597	0.0299537	0.0225372	0.0262214	0.0186668	0.0229968	0.0224028	0.0171529	0.023455	0.0164799	8.67896
SS18.SYO-1.GSE108025	-0.00227487	0.00235214	0.0135628	0.0156686	0.0258977	0.0274899	0.0174862	0.0118273	0.0157514	0.0147253	0.0145637	-0.000515708	8.67105
RELA.MCF-7_Veh.GSE67295	0.00839795	0.00827124	0.00715601	0.00837648	0.0134056	0.00359795	0.0097698	0.0164918	0.0230571	0.018722	0.0222305	0.0229717	8.67008
KMT2A.THP-1.GSE83671	0.00948563	0.0131116	0.0119187	0.0198376	0.00308027	0.0127437	0.0203756	0.0207295	0.0175655	0.0205646	0.0232481	0.0199794	8.66379
GATA3.thymocyte.GSE71751	0.0015914	-0.00266884	-0.00620131	-0.00803473	-0.00197123	-0.0173774	-0.00561904	-0.0192564	-0.0282686	-0.0226118	-0.0280061	-0.035621	8.65614
DPF1.MCF-7.GSE97661	-0.00155946	-0.00086152	-0.00584029	-0.016999	-0.0283431	-0.0271685	-0.0348197	-0.0377693	-0.038806	-0.0402238	-0.0254076	-0.0302833	8.64261
CHAMP1.K-562.ENCSR065XVO	0.00571129	0.00802854	0.0126527	0.0202723	0.00894193	0.0220735	0.0236342	0.0135189	0.0208914	0.0115331	0.0172437	0.00236473	8.63189
SIX5.WA01.ENCSR000BIQ	-0.00252667	0.00700178	0.0113224	0.0243291	0.0217124	0.0256555	0.0279697	0.0281864	0.0344064	0.0372622	0.0175552	0.0313895	8.62981
GATA1.erythroid_R3R4.GSE43625	0.00309864	0.00412255	0.00830783	0.00811483	0.0257989	0.0163456	0.0173607	0.0181973	0.0226689	0.0119513	0.0129399	0.0138867	8.62064
NR3C1.MCF-7_E2_Dex.GSE81510	0.0130438	0.0109253	0.0136282	0.0061742	0.0160463	0.022132	0.0215553	0.0162862	0.0209568	0.0168159	0.0119506	0.013325	8.62008
NR3C1.IMR-90_GLUCC.ERP007081	-0.0111854	-0.00967741	-0.00131335	-0.00577737	-0.00326457	0.0019189	0.0225495	0.0259431	0.0112143	0.0214084	0.022585	0.0255514	8.58109
GATA1.K-562.GSE70482	-0.00602668	-0.0117414	-0.0140972	-0.0115725	-0.0118838	-0.0208639	-0.0206352	-0.0177182	-0.0179354	-0.0237204	-0.0120243	-0.00891781	8.57962
STAG1.Hep-G2.ERP000209	-0.000958045	-0.00656415	-0.0123757	-0.0149797	-0.0122176	-0.0164595	-0.0216353	-0.0244512	-0.0289748	-0.0242335	-0.0322143	-0.0263613	8.57007
BRD4.HUVEC-C_modGFP.GSE93030	0.00807054	0.0125524	0.00956545	0.00532016	0.00763158	0.0155947	0.0246586	0.0264764	0.0141735	0.0274749	0.0221813	0.0204618	8.56612
BCOR.WA01_RNF2-R_Doxycyclin.GSE104690	-0.0102961	-0.0159261	-0.0244749	-0.0348943	-0.0354079	-0.0386269	-0.0423086	-0.0442035	-0.0441598	-0.0463831	-0.0497175	-0.0511838	8.55018
SOX4.HCC1954_TGFb.GSE104760	-0.00553344	-0.00538707	-0.00484511	-0.0118096	-0.0173419	-0.00463726	-0.0116931	-0.0231305	-0.0266216	-0.0242319	-0.0162622	-0.0177539	8.5487
E2F1.HMEC-1.GSE62425	-0.00435364	-0.00949532	-0.017842	-0.0218707	-0.0207098	-0.0261221	-0.0178333	-0.0258906	-0.0251368	-0.0236984	-0.0239295	-0.0267168	8.54831
NKX3-1.islet.ERP004003	-0.00173376	-0.00581136	-0.0106687	-0.0134425	-0.0197996	-0.0232222	-0.0234357	-0.0250015	-0.0230927	-0.0250628	-0.0206766	-0.0259863	8.5443
STAG1.HSPC.GSE67783	0.00370414	0.00574125	0.00909031	0.0194231	0.0285331	0.0279373	0.0264918	0.0373358	0.031663	0.0342386	0.0244703	0.0481405	8.53839
RELA.HeLa-B2_TA_TNFA.GSE24518	-0.00495706	-0.00911179	-0.01882	-0.0162879	-0.0203414	-0.0167353	-0.00870696	-0.0154036	-0.0184535	-0.0236542	-0.0130023	-0.0184745	8.53771
ZSCAN16.HEK293.ENCSR864VJE	0.00362443	0.00848022	0.00834589	0.0208675	0.0199846	0.0160266	0.0128968	0.0130733	0.00890529	0.0164111	0.0163967	0.0162288	8.51807
USF2.K-562.GSE111469	-0.00529074	-0.00559748	-0.00969623	-0.011774	-0.0123347	-0.0183663	-0.0283858	-0.0143561	-0.0174604	-0.0212014	-0.0229778	-0.00830583	8.51739
RUNX1T1.Kasumi-1_CEBPA-ER_E2.GSE102697	0.00495355	0.00975952	0.0204237	0.0216175	0.0277337	0.0271013	0.0326693	0.0313508	0.0271168	0.0275876	0.0304082	0.0395585	8.50554
HEXIM1.A-375_DMSO.GSE68052	-0.0109438	-0.0083378	-0.00932784	-0.0162285	-0.0134258	-0.0226418	-0.0180312	-0.0185585	-0.0154912	-0.0215419	-0.0196528	-0.00404262	8.49825
E2F4.MCF-10A.ENCSR000DOR	-0.00810021	-0.0124751	-0.0190093	-0.017416	-0.0166038	-0.0210363	-0.0264763	-0.0262118	-0.0229406	-0.0244824	-0.0229904	-0.0300751	8.4921
FOSL2.Hep-G2.ENCSR000BHP	-0.00244822	8.09298e-05	0.0108384	0.0139233	0.0190993	0.0214316	0.0233803	0.0217658	0.0242873	0.0203705	0.0231233	0.0192856	8.48706
ARID1A.RMG-I.GSE104545	0.00349061	-0.000897498	-0.00661756	-0.00979779	-0.0174153	-0.0247083	-0.0301204	-0.0241099	-0.0258574	-0.0280417	-0.0245076	-0.0329868	8.48268
ARNT.GM12878.ENCSR590KEQ	0.00774557	0.0110734	0.0172715	0.0223959	0.0155886	0.0193433	0.0179482	0.0205235	0.0120017	0.0146432	0.00670698	0.00586379	8.48112
EP300.Hep-G2.ENCSR000BLW	0.00410506	0.0110774	0.0175271	0.020407	0.0216891	0.0225028	0.0260514	0.0172376	0.0152875	0.0190361	0.0192203	0.0166391	8.47545
RCOR1.keratinocyte_diff.GSE57702	0.00394287	0.0099568	0.0146098	0.0106011	0.0166941	0.0175612	0.0176883	0.016696	0.0163656	0.0198051	0.0157773	0.0109965	8.46487
NR3C1.MCF-7_ICI_Dex.GSE81510	-0.00554133	-0.0069898	-0.00482129	-0.0152386	-0.0218434	-0.00791748	-0.0169453	-0.0130282	-0.020455	-0.0214652	-0.02032	-0.0223653	8.46354
BMI1.GM12878.ENCSR469WII	0.00188067	0.00578957	0.0123058	0.0227342	0.0149384	0.0205678	0.015604	0.0164471	0.0302081	0.0225005	0.0239239	-0.000488189	8.4614
MAX.Hep-G2.ENCSR000BTM	0.00381254	0.00856308	0.0215927	0.0325674	0.0269894	0.03084	0.0354782	0.0344116	0.0411729	0.0404533	0.0416809	0.0318477	8.44418
MNT.MCF-7.ENCSR663ZZZ	0.010351	0.0100165	0.0178375	0.0270291	0.0281415	0.0385943	0.0321808	0.0289431	0.0286501	0.0223237	0.0179984	0.0239237	8.43897
CTCF.LNCaP.ENCSR315NAC	0.00551067	0.0136003	0.0253723	0.0260014	0.0236946	0.0267902	0.0305818	0.0311012	0.0298851	0.0353217	0.0263397	0.0242802	8.43784
JUND.Hep-G2.ENCSR000EEI	-0.00741906	-0.0125178	-0.0123213	-0.0166341	-0.0118055	-0.0164617	-0.00986589	-0.01531	-0.0246433	-0.0179075	-0.0191956	-0.024577	8.43299
CTCF.A-549.ENCSR000BHV	0.0072415	0.00980242	0.0227458	0.0248594	0.024428	0.0394046	0.0391209	0.0310702	0.0318268	0.0269995	0.030084	0.0257258	8.42913
ARNT.MCF-7.GSE41820	0.00710875	0.0077404	0.00853673	0.0132422	0.00333664	0.0128813	0.0208008	0.00734672	0.0160495	0.0162877	0.0142034	0.0112636	8.41536
EZH2.endothelial_umbilical-vein.ENCSR000ATA	0.0022668	0.0152451	0.0151296	0.00720034	-0.00607177	-0.00618799	-0.0323843	-0.0428229	-0.031956	-0.0241963	-0.0315732	-0.0344059	8.41456
CTCF.colon_sigmoid.ENCSR721AHD	-0.00254285	-0.00842773	-0.0173482	-0.0256583	-0.0188821	-0.024785	-0.0259384	-0.0249339	-0.0174426	-0.0284621	-0.0271175	-0.0163271	8.41337
ETV6.K-562.ENCSR000FCE	0.00510205	-0.0114411	-0.0164939	-0.0280954	-0.0170809	-0.00982594	-0.0237586	-0.0111455	-0.015091	-0.0197909	-0.0149286	0.000667168	8.41315
GTF2B.HeLa_ASYNC.GSE71848	-0.00610805	-0.0182626	-0.0320981	-0.0323636	-0.0289265	-0.0362054	-0.0292233	-0.0355454	-0.0296261	-0.0340903	-0.0260262	-0.0262859	8.41284
MYF5.Rh18.GSE84628	0.0045761	0.00298503	0.00840082	0.0113306	0.016203	0.0151904	0.0216166	0.0218368	0.0206049	0.0151888	0.0178408	0.0309002	8.41051
EZH2.A-673.ENCSR179SAO	-0.00471671	-0.011376	-0.0109712	-0.0164699	-0.00757895	0.00664316	0.0203574	0.0259824	0.00585771	0.0174044	0.00435914	0.0413188	8.40063
ESR1.MCF-7_E2-1280-min-ERalpha.GSE94023	0.00518627	0.00854298	0.00889288	0.0160198	0.00598631	0.0194552	0.017925	0.0174413	0.0186472	0.0256344	0.0224885	0.0196505	8.40061
FOXA2.BJ1-hTERT_FOXA2_GATA4_Coexp.GSE92491	-0.000343639	0.00950643	-0.00201154	0.011061	0.0225428	0.0175629	0.0248191	0.015107	0.0189976	0.00749579	0.0156874	0.0107409	8.39955
ZEB1.HEK293.ENCSR909HMT	-0.00272195	-0.00935298	-0.0200949	-0.0228422	-0.0194617	-0.0282682	-0.0227727	-0.0205345	-0.0121159	-0.00821247	-0.00632628	-0.0133019	8.39621
MED1.dopaminergic-neuron_Dopamine_neurons.GSE93905	-0.0127993	-0.019876	-0.0186489	-0.00864232	-0.00608747	-0.0157723	-0.0122216	-0.011024	0.00641376	0.000498307	0.0137652	-0.00104695	8.39563
FOXA1.LNCaP_ETOH24H.GSE58428	-0.0039628	-0.0041522	-0.0117422	-0.0160642	-0.0090368	-0.0174857	-0.0271326	-0.0203891	-0.0197811	-0.0258039	-0.0123131	-0.0168465	8.39306
NIPBL.GP5D.GSE51234	-0.00192605	-0.0027902	-0.0090897	-0.0142986	-0.019548	-0.0213933	-0.0224918	-0.0283813	-0.0255294	-0.0289698	-0.021103	-0.0287871	8.393
MED1.hMSC-TERT4_4h.GSE104537	0.00947079	0.0104069	0.0164599	0.0141564	0.0144118	0.0178341	0.0201723	0.0205645	0.0163488	0.0234597	0.0229247	0.0191452	8.38979
MYCN.MYCN-3_low.GSE83317	0.00299608	0.00289512	0.0110884	0.0122729	0.00231378	0.0183725	0.0177341	0.0111386	0.0158178	0.0217485	0.0151717	0.0204818	8.3839
EGR1.liver.ENCSR290ZOS	-0.0022387	-4.75989e-05	-0.00830129	-0.0144611	-0.0150465	-0.022567	-0.0152291	-0.0311156	-0.0251549	-0.0217516	-0.01608	-0.0262493	8.37845
MYC.U2OS_SHMYC.GSE77356	0.000663689	0.00625167	0.0126122	0.0228249	0.0220472	0.0213152	0.0190165	0.0240927	0.00778449	0.00892649	0.00731273	0.0127402	8.37527
SUPT5H.HeLa_Flavo-0-H2O2.GSE100742	-0.00885319	-0.0116467	-0.0152379	-0.0120306	-0.0186717	-0.0165632	-0.0246313	-0.0225281	-0.0292643	-0.0287115	-0.0289512	-0.0219023	8.37322
ZBTB24.HCT-116.GSE111683	0.00282857	0.000103485	0.00292843	0.00858364	0.0221587	0.0192601	0.0200165	0.020589	0.0153912	0.0153956	0.00554844	0.0159809	8.37235
CTCF.MIA-PaCa-2.GSE88734	-0.00789573	-0.0105373	-0.0174578	-0.020185	-0.0167039	-0.018658	-0.0175628	-0.0233704	-0.0246626	-0.0297561	-0.0265022	-0.0344469	8.36617
OGG1.HEK293_60_min.GSE89017	-0.0107971	-0.00931175	-0.0126873	-0.0124527	-0.0156533	-0.0130623	-0.0190892	-0.0150232	-0.0205876	-0.0227411	-0.0178674	-0.0130727	8.3645
CTCF.T-47D.ENCSR000BNO	-0.00871289	-0.0115009	-0.0200531	-0.0275766	-0.0164719	-0.0287811	-0.0205002	-0.0167345	-0.0176436	-0.00782809	-0.0119244	-0.0241725	8.36334
BRD4.HCC1806_100nMtrametinib300nMJQ1_24h.GSE87418	0.00434403	0.00423342	0.0100554	0.0139479	0.0204934	0.018366	0.0236505	0.0244115	0.0268948	0.0203097	0.019259	0.0129657	8.34562
EZH2.Pfeiffer.GSE45982	0.000144687	-0.00131824	-0.00293357	-0.0107554	-0.0153581	-0.0128681	-0.022411	-0.0092027	-0.0179841	-0.0215161	-0.0221226	-0.016155	8.34134
ZNF639.K-562_Ab_R270-2-1E7.GSE97661	-0.00130636	-0.00202952	-0.00580019	-0.0120155	-0.0145173	-0.010485	-0.0122461	-0.0204009	-0.0208858	-0.0262579	-0.0273039	-0.0214927	8.33901
NR3C1.breast_tumor_Male_1.GSE104399	-0.00658845	-0.011301	-0.0091806	-0.00760916	-0.0120596	-0.016584	-0.0117829	-0.0109664	-0.023896	-0.017976	-0.0113428	-0.0195806	8.32997
OGG1.HEK293_30_min.GSE89017	-0.0111473	-0.0198219	-0.0169741	-0.0164136	-0.00841898	-0.012886	-0.00887795	-0.0101543	-0.00584263	-0.00820686	-0.00976257	-0.0153768	8.32758
CREBBP.LS180.GSE39277	0.00266545	0.00831857	0.00489992	0.00614173	0.00471783	0.0158784	0.0139903	0.017724	0.0140153	0.0139444	0.0263101	0.0203031	8.32324
MAFK.Hep-G2.ENCSR000EEB	0.0106998	0.0127902	0.00853476	0.0086297	0.000797863	0.0211843	0.0139602	0.0234217	0.0207694	0.018882	0.0186944	0.0262723	8.31827
ZBTB16.KG-1_shEZH2.GSE109619	-0.0023014	-0.00388857	-0.0148456	-0.00598416	-0.0122504	-0.0125854	-0.00865106	-0.0160057	-0.0218713	-0.0169342	-0.0176729	-0.0237365	8.30453
AR.LNCaP_ETOH.GSE69043	0.0013704	0.00213193	-0.00634742	-0.013566	-0.00176269	-0.00929606	-0.0125071	-0.0163073	-0.0270211	-0.018842	-0.0202933	-0.043437	8.30193
EZH2.epithelial_mammary.ENCSR000ARE	-0.0076877	-0.0211804	-0.031903	-0.024924	-0.0163989	-0.0205646	0.00181693	-0.00471675	0.00157652	-0.00114832	0.00591927	-0.0454632	8.30046
ZBTB48.HeLa_ZBTB48-KO.GSE96776	-0.00637497	-0.0163584	-0.0145884	-0.0213601	-0.0140588	-0.0210819	-0.0156439	-0.0250573	-0.033397	-0.0303021	-0.0356383	-0.0380915	8.29844
SPI1.CD34_ADULT.GSE70660	0.000768359	0.0010127	0.0077752	0.0134148	0.0199373	0.0266794	0.0261871	0.0263359	0.0228384	0.0262312	0.0231027	0.0394396	8.29822
ESR1.Ishikawa_EnhiE2.GSE99905	0.00660504	0.0139317	0.015653	0.018249	0.012981	0.025155	0.025229	0.0238988	0.0094937	0.022288	0.0215834	0.0278114	8.29482
BCL11A.CD34_Day9_30min.GSE104676	0.00143523	0.00493499	0.00701287	0.0137683	0.0142715	0.0162001	0.0207359	0.0204736	0.0297582	0.0252897	0.0260698	0.0258828	8.28891
RELA.GM19099.ENCSR000EBI	-0.00176917	-0.00630123	-0.0117135	-0.0140429	-0.0137503	-0.0121419	-0.0227198	-0.0248191	-0.0288287	-0.0267049	-0.0288003	-0.0218452	8.28822
HOXB13.VCaP.GSE96652	0.00190901	0.005324	0.0123596	0.0145711	0.018827	0.0232151	0.0211251	0.026805	0.0219874	0.0222075	0.01642	0.0216444	8.28048
ESR1.MCF-7.GSE48930	-0.00571408	-0.0140669	-0.0135211	-0.0159553	-0.0179789	-0.0207464	-0.0224125	-0.0222176	-0.0176998	-0.0255568	-0.0220402	-0.0163543	8.27242
FOXA1.MCF-7.ENCSR126YEB	-0.00547253	-0.00460055	-0.00676355	0.00199052	0.00695296	0.00760498	0.00815004	0.0288399	0.0337645	0.0264474	0.0273727	0.0395622	8.27227
ZFP64.HEK293.GSE76494	-0.00509631	-0.00967727	-0.0161515	-0.017243	-0.0203289	-0.0209349	-0.0264364	-0.0238673	-0.0249291	-0.023207	-0.0218489	-0.0252284	8.27178
VEZF1.K-562.ENCSR189YMA	0.00280478	0.00508648	0.0117858	0.0154158	0.0176715	0.0163863	0.0248314	0.022418	0.0252022	0.0293245	0.0283279	0.0232078	8.2689
SNIP1.MCF-7.ENCSR042TWZ	0.00253928	0.00686232	0.00359784	0.0189306	0.0229374	0.0164896	0.0254808	0.0132125	0.012471	0.0240698	0.0152707	0.00165924	8.26449
ZSCAN29.K-562.ENCSR175SZH	0.00269459	0.00463378	0.00360479	0.00837059	0.0088783	0.0173253	0.0207902	0.0185188	0.0153517	0.0204782	0.0239702	0.0263209	8.26346
MYC.MCF-10A.ENCSR000DOM	-0.008288	-0.00515388	-0.0118351	-0.019504	-0.015933	-0.0205832	-0.0174942	-0.0194466	-0.0167889	-0.0243597	-0.0121093	-0.0110032	8.25386
CDK9.P493-6.GSE36354	-0.00410888	-0.00577372	-0.0128564	-0.011544	-0.0194781	-0.0256965	-0.018892	-0.0251897	-0.0148264	-0.0144129	0.000657891	-0.0124306	8.24925
HNF4A.CACO2_PROLIF.GSE23436	0.00742315	0.0225466	0.0298408	0.0230256	0.016099	0.0116405	0.0106034	0.0140886	-0.00123273	-0.0026898	0.00199838	0.00879609	8.23714
CEBPA.Hep-G2.ENCSR142IGM	0.00786153	0.00968016	0.0198705	0.023234	0.0240289	0.0237916	0.0327428	0.0253574	0.0317845	0.0283388	0.0293962	0.0280471	8.22409
ELF1.K-562.ENCSR000BMD	-0.00623206	-0.00923645	-0.0124872	-0.0173866	-0.0163885	-0.0241462	-0.0263697	-0.0239256	-0.0236293	-0.0289596	-0.0292919	-0.0359609	8.22138
SMC1.HCT-116_RAD21-mAC.GSE104888	-0.00305581	-0.00844405	-0.0133284	-0.0199682	-0.00593797	-0.0167677	-0.0203384	-0.0202447	-0.0160434	-0.019979	-0.02906	-0.0134159	8.20926
GRHL2.HBE.GSE46194	0.0108787	0.0110708	0.00870691	0.00704675	0.0141372	0.022507	0.00855318	0.0164917	0.00293524	0.00683707	0.017181	0.0358289	8.20678
CTCF.stomach.ENCSR549WAU	-0.00140805	-0.0133558	-0.0216474	-0.0291895	-0.0235311	-0.0318434	-0.0137166	-0.0197809	-0.0192406	-0.0234764	-0.021627	-0.0203248	8.20633
CHD8.T-47D_ETOH_5.GSE62428	-5.2192e-05	0.00319771	0.00634454	0.00813745	0.0110902	0.00731001	0.0152792	0.0206767	0.0178243	0.022098	0.0191378	0.0168458	8.19697
ZSCAN29.GM12878.ENCSR412YGM	-9.96216e-05	-0.00152093	-0.00415884	-0.00430502	-0.0140647	-0.0147161	-0.0261819	-0.0310342	-0.0113028	-0.0163286	-0.0218138	-0.0302973	8.19411
SOX2.RENVM.GSE49404	0.00336949	0.00671799	0.0152674	0.0183069	0.0126058	0.0146797	0.0183777	0.00763057	0.0069104	0.0164045	0.00844998	0.0126618	8.19049
VDR.LCLGM10861_CALCITRIOL.GSE22484	-0.00665679	-0.0113318	-0.00742795	-0.0098035	-0.0168138	-0.0175512	-0.017053	-0.0231663	-0.0123598	-0.0198753	-0.0178564	-0.0203896	8.18402
E4F1.MCF-7.ENCSR841YWU	-0.000730633	-0.00379655	-0.00678952	-0.00645561	-0.00538565	-0.0172273	-0.0178635	-0.0191671	-0.0156528	-0.016627	-0.0186585	-0.0338104	8.16158
NR3C1.Ishikawa.GSE109891	0.00892107	0.0158442	0.0143278	0.0164792	0.0101627	0.0262046	0.0111125	0.00758987	0.0121258	0.0126099	-0.00508792	-0.00284413	8.16085
SNAI2.keratinocyte_SNAI2.GSE55421	0.00334364	-0.00604063	-0.0139796	-0.0181436	-0.0191616	-0.0174356	-0.0192403	-0.0266946	-0.0157012	-0.023695	-0.0154403	-0.010756	8.1589
CTCF.HeLa-S3_unsynchro.GSE108173	0.00434704	0.00752237	0.0194674	0.0212423	0.0215399	0.0207527	0.0295133	0.0253463	0.0277944	0.0275021	0.0334171	0.0310515	8.15778
HDAC1.VCaP_DHAT_2H.GSE28950	-0.00423574	-0.00706865	-0.00866297	-0.0157056	-0.0181999	-0.012749	-0.0179783	-0.00944778	-0.0214177	-0.0232041	-0.0203186	-0.0259192	8.15604
RAD21.A-549.ENCSR000BUC	0.0016863	0.0092337	0.00934375	0.0193938	0.0212467	0.0202092	0.0231444	0.0254062	0.0192658	0.029503	0.0260191	0.0278942	8.15498
ATF3.K-562.ENCSR028UIU	0.00633168	0.0070593	0.0184924	0.0175698	0.0172242	0.0182237	0.015821	0.0205893	0.0188571	0.0173223	0.0138357	0.0215215	8.15217
ZMYND8.HEK293.GSE81696	-0.00947209	-0.000471117	0.0078313	0.0123104	0.00368351	0.0135556	0.0206925	0.0139723	0.015008	0.0211562	0.0177604	0.00534638	8.14499
CLOCK.BA40-neocortex_4.GSE96659	-0.00753142	-0.00988989	-0.0137788	-0.0174298	-0.0147956	-0.0141305	-0.0137403	-0.0214053	0.00510908	-0.00559878	-0.00288304	-0.00924461	8.12765
AR.LNCaP.GSE110655	-0.000760227	-0.00495371	-0.00741839	-0.0112027	-0.00816226	-0.0183594	-0.0232159	-0.021239	-0.0203107	-0.0186294	-0.0144963	-0.0172463	8.10864
MITF.K-562.ENCSR000FCB	-0.000932078	-0.00698879	-0.0128393	-0.0166462	-0.0114727	-0.03011	-0.0203522	-0.0201119	-0.0153992	-0.0181148	-0.00970111	-0.0208198	8.1047
HSF1.BPLER.GSE38901	-0.00954158	0.000710633	0.00280887	0.00972103	0.0174667	0.0129691	0.0213461	0.0117372	0.0153325	0.0243128	0.0150966	0.0180939	8.09232
FOXA1.22Rv1.GSE96652	-0.0144794	-0.0144157	-0.00953316	-0.00892191	-0.00970692	-0.0122538	-0.0119844	-0.0211219	-0.0181468	-0.0196163	-0.0181573	-0.0246436	8.09146
RBPJ.GSC8-11_12d-das.GSE74557	-0.00646197	-0.0136268	-0.0169322	-0.010697	-0.0160217	-0.0169716	-0.0277651	-0.016717	-0.0161853	-0.0184728	-0.0191104	-0.0156152	8.08934
RAD21.THP-1_Pam3csk-025m-Flavo-000m.GSE103477	-0.00815147	-0.010619	-0.0122156	-0.0221469	-0.0151553	-0.0208404	-0.0196431	-0.0172306	-0.0189241	-0.015526	-0.0177171	-0.017342	8.08827
ESR1_Y537N.MCF-7_E2_talen.GSE94493	-0.00488287	0.00347846	0.0125555	0.00520435	0.0106019	0.0291899	0.0290328	0.0278203	0.0137693	0.0246832	0.0214462	0.0395548	8.08711
ZNF786.HEK293T.GSE78099	0.0135246	0.0154591	0.0176594	0.0134232	-0.00232054	0.00440227	0.00444725	0.00980473	0.0088393	0.00473166	0.0149408	0.0154556	8.08525
PRDM10.K-562.ENCSR120MPG	0.00202599	0.00869732	0.00708744	0.00896164	0.00823831	0.0115468	0.0179258	0.0169613	0.0229557	0.0219095	0.024522	0.018253	8.08363
ESR1.MCF-7_E2-ICI.GSE67295	-0.00134637	0.000649845	-0.00350977	-0.00606302	-0.0144775	-0.00130497	-0.021602	-0.0228952	-0.0250846	-0.0214099	-0.0218421	-0.0224339	8.08225
POU2F2.HNPC_UNDIF.GSE74814	0.00721322	0.00931159	0.00737854	-0.00204008	-0.0156751	-0.0062767	-0.00474222	-0.0165121	-0.0235468	-0.0136771	-0.0224654	-0.0201319	8.06992
SRSF3.K-562.ENCSR268QIQ	-0.00172223	-0.0075651	-0.00632968	-0.010647	-0.0154916	-0.0116694	-0.0167763	-0.0176511	-0.0177184	-0.0218885	-0.0213927	-0.0257532	8.05453
RELA.HUVEC-C_TNF.GSE53998	0.00182286	-0.00456315	-0.00314654	-0.0112489	-0.017608	-0.0179556	-0.0201822	-0.0247872	-0.0200668	-0.0235091	-0.0187355	-0.0143931	8.05265
NELFA.HeLa_Flavo-PJ34-10min-H2O2.GSE100742	-0.00186475	-0.00325252	-0.00502817	-0.00658581	-0.0117676	-0.00936536	-0.0128916	-0.0154488	-0.0153504	-0.0179698	-0.0132128	-0.0163261	8.05086
ZNF217.GM12878.ENCSR764CZW	-0.00411095	-0.00898841	-0.00747726	-0.0075742	-0.0104049	-0.0180746	-0.0216722	-0.0178232	-0.0178188	-0.0183799	-0.0209527	-0.0275846	8.04088
RAD21.SK-N-SH.ENCSR000BLY	0.00291286	0.00612105	0.0120844	0.0156504	0.016955	0.0161047	0.0110257	0.0199571	0.0199323	0.0241209	0.0244087	0.0286059	8.03527
CTCF.Hep-G2.ENCSR000DUG	-0.00177423	-0.0073684	-0.0106298	-0.0232488	-0.0192296	-0.0187076	-0.0272073	-0.0257616	-0.034311	-0.0366461	-0.0327721	-0.0211728	8.02135
ESR1_Y537S.T-47D_dox_E2.GSE94493	0.00439172	0.00155028	0.00106199	-0.00724434	-0.0111104	-0.0180022	-0.0245363	-0.0232173	-0.0243073	-0.0313902	-0.0283075	-0.0362103	8.00836
CTCF.gastroesophageal-sphincter.ENCSR661XNQ	0.00819258	0.0106675	0.0137381	0.018072	0.0183592	0.0185145	0.0239263	0.0210952	0.0170988	0.0167871	0.0130649	0.030244	8.00792
SPI1.macrophage_IFNG.GSE47188	-0.00418096	-0.00410613	-0.00583551	-0.0135073	-0.0131154	-0.0198793	-0.0194733	-0.0189329	-0.0136657	-0.0199198	-0.0102474	-0.0211343	7.99999
ZBTB10.HEK293.ENCSR004PLU	-0.00918956	-0.0144138	-0.0174881	-0.017839	-0.0127233	-0.0226265	-0.0192371	-0.0205461	-0.0150071	-0.0109423	-0.00578576	-0.0105346	7.98686
NR1H2.HT29_GW3965_2H.GSE77039	-0.0111837	-0.0062546	-0.00984949	-0.013008	-0.0116875	-0.00768519	-0.0189439	-0.0190214	-0.0191319	-0.0137769	-0.0176283	-0.0230234	7.97508
USF2.K-562.ENCSR000EHG	-0.00239738	0.000911057	0.00877245	0.0193307	0.017103	0.029524	0.0355736	0.025949	0.0275294	0.0405874	0.0212303	0.0212411	7.97332
AHRR.MCF-7_DMSO_1d.GSE90550	-0.00515329	-0.0057489	-0.0118425	-0.0166192	-0.0154135	-0.0200957	-0.0147378	-0.00821126	-0.00536569	-0.015829	-0.011428	-0.0170357	7.97242
MYCN.SK-N-BE2-C.GSE94822	-0.000846194	0.00351802	0.0107083	0.0113674	0.0132888	0.0121957	0.0212338	0.0213389	0.0222285	0.0255128	0.0272398	0.030938	7.97122
CTCF.prostate_gland.ENCSR829HTO	0.00269342	0.0102829	0.00492176	0.0122075	0.013785	0.0205053	0.0226782	0.0213271	0.0251268	0.0290332	0.0220049	0.0263455	7.97076
FOXA1.MCF-7.ERP000380	-0.00291211	-0.00484599	-0.0142008	-0.0162314	-0.0155299	-0.00799388	-0.0160162	-0.0203376	-0.0264901	-0.0263168	-0.0285897	-0.0351552	7.96825
ARID2.Aska-SS.GSE108025	8.07431e-05	0.00550488	0.00383827	0.0058973	0.0129426	0.0226675	0.0251551	0.026008	0.0151847	0.0235471	0.0193452	0.0333242	7.96349
GATAD2A.K-562.ENCSR160QYK	0.00767932	0.00287328	0.0123149	0.0184116	0.0336833	0.00828008	0.0126568	0.0110717	0.0132122	0.00340787	0.0124999	0.00330261	7.96186
FOS.IMR-90.ENCSR124AIG	0.00627324	0.0109583	0.0105935	0.0171607	0.0161864	0.01416	0.0157685	0.0165529	0.0158019	0.0172275	0.0151782	0.0223932	7.94911
ZNF213.HEK293.ENCSR295GRB	0.00395221	0.00581921	0.0132398	0.0150188	0.0134104	0.0116367	0.0144934	0.0221386	0.0193617	0.0210868	0.0195754	0.0225811	7.94547
RAD21.THP-1_siWAPL-eGFP-Pam3csk-4h.GSE103477	0.00794388	0.0133088	0.0165605	0.0131126	0.0158833	0.0200795	0.0197062	0.0207832	0.0140672	0.0186731	0.021305	0.0249164	7.93854
AHR.MCF-7_TCDD_45min.GSE90550	-0.00590193	-0.0100466	-0.0125955	-0.0113766	-0.00962336	-0.0152671	-0.016692	-0.0199878	-0.015777	-0.0190337	-0.0209935	-0.0182413	7.92364
SMARCC1.Aska-SS_shSSX.GSE108025	0.00522516	0.00543061	0.011918	0.0146444	0.0213409	0.0146217	0.0184893	0.0229968	0.0113984	0.0212545	0.0154085	0.014178	7.92309
HNRNPL.Hep-G2.ENCSR315JJE	0.000723887	0.00488549	0.00937978	0.00823226	0.0167278	0.0130817	0.0230206	0.0203607	0.0260539	0.0247943	0.0313865	0.0177177	7.92239
NELFA.HeLa_40min-Flavo-PJ34-10min-H2O2.GSE93931	-0.00186117	-0.00324896	-0.00498766	-0.0065524	-0.0115491	-0.00923334	-0.0126805	-0.0151377	-0.0151043	-0.0176033	-0.0129699	-0.0159386	7.91754
EZH2phosphoT487.OCI-Ly7.ENCSR565XSL	0.0114694	0.0048179	0.0107837	0.0193972	0.0204608	0.0220552	0.0114286	0.006366	0.00358205	0.00651799	0.0186512	0.0165085	7.91593
CTCF.THP-1_siWAPL-eGFP-Pam3csk-4h.GSE103477	0.00800235	0.0158293	0.0203517	0.0221621	0.0213805	0.0242668	0.024377	0.0156033	0.0240657	0.0206163	0.0131491	0.0130267	7.91539
MYC.IMEC_M2.GSE86412	-0.00496978	-0.00897208	-0.00104724	-0.00781277	-0.00673537	-0.0108377	-0.0199229	-0.0167365	-0.0195911	-0.0265602	-0.0307701	-0.0298927	7.91528
FOXM1.SK-N-SH.ENCSR000BTB	0.00177274	0.00139262	-0.0062549	-0.017178	-0.0145047	-0.0142288	-0.0325099	-0.0329449	-0.0278509	-0.0178534	-0.0179509	-0.00464492	7.91328
MAFK.K-562.ENCSR000EGX	-0.00691299	-0.0115784	-0.015769	-0.00987026	-0.00576496	-0.0156148	-0.0095962	-0.0147838	-0.0201283	-0.0161296	-0.0188636	-0.0186018	7.88399
CTCF.U-937.ERP008568	0.000327644	0.000469001	0.00367404	0.00997654	0.00310026	-0.00482499	-0.0112432	-0.0211914	-0.0229664	-0.02223	-0.0190784	-0.0250384	7.8792
ZNF184.HEK293.ENCSR020UPN	-0.0011624	-0.00544471	-0.0119951	-0.0119704	-0.0114372	-0.0192089	-0.0240664	-0.0169185	-0.0174678	-0.0193456	-0.0133008	-0.0126594	7.87554
TCF7L2.MDA-MB-453.GSE45201	0.00573361	0.0096446	0.0108098	0.0153069	0.013649	0.0207501	0.0139527	0.0155566	0.0177252	0.0202735	0.0125125	0.0180281	7.87376
ZC3H8.HCT-116.GSE47938	0.00476316	0.0059414	0.00791566	0.0166054	0.0150652	0.0131527	0.0110428	0.0205255	0.0145963	0.0158459	0.0132881	0.0151513	7.87295
RUNX1T1.Kasumi-1_CEBPA-ER.GSE102697	0.00114866	0.0117097	0.0129859	0.0163175	0.014739	0.0206716	0.013145	0.0215885	0.0181937	0.0201018	0.0206594	0.0159695	7.87089
CTCF.spleen.ENCSR234HEM	0.00588941	0.021246	0.0223713	0.0308231	0.0261062	0.0177953	0.0127946	0.0197667	0.0251926	0.0187701	0.0180551	0.00666534	7.86931
NR3C1.A-549.ENCSR000BJR	-0.00597515	-0.00926458	-0.0154904	-0.0235423	-0.0234163	-0.0255389	-0.0192662	-0.0178216	-0.0294488	-0.0245307	-0.0190949	-0.023749	7.8685
CTCF.HCT-116_RAD21-mAC_500uM_auxin.GSE104888	0.00829394	0.0122575	0.0187252	0.024051	0.01752	0.0235461	0.0303411	0.0322677	0.0226586	0.0202807	0.0131926	0.0202002	7.85954
EP300.WA01.ENCSR000AUQ	-0.0114179	-0.0173752	-0.0147694	-0.00952091	-0.00668151	-0.0103682	-0.0166562	-0.012753	-0.00732192	-0.0109795	0.00320414	-0.0110922	7.85327
SMC1A.monocyte.GSE98367	-0.00581912	-0.0140622	-0.0131776	-0.0136633	-0.0139438	-0.0191525	-0.0165044	-0.014957	-0.012149	-0.0164064	-0.0168621	-0.00872721	7.83646
USF1.A-549.ENCSR000BPV	-0.00396028	-0.0112918	-0.0170612	-0.0197785	-0.0157481	-0.024883	-0.0182645	-0.0189218	-0.022129	-0.0221958	-0.0183387	-0.0138196	7.83531
XRCC5.Hep-G2.ENCSR031URL	0.00594515	0.0124038	0.0174711	0.019733	0.0257118	0.0253178	0.0340233	0.0353007	0.0212151	0.0366909	0.0158666	0.0083863	7.83502
CTCF.DOHH2.ENCSR084RDK	-0.00873701	-0.0128665	-0.0202561	-0.0153277	-0.0127375	-0.0232629	-0.0191291	-0.0181009	-0.0179847	-0.0134691	-0.0140604	-0.0202274	7.82965
CTCF.HAP1_SCC4KO.GSE94992	-0.00457373	-0.0178891	-0.0162166	-0.0255348	-0.0263444	-0.029273	-0.0277488	-0.0327041	-0.0219011	-0.0292967	-0.0160247	-0.0299115	7.82774
ZNF423.HEK293.ENCSR477OJI	-0.0111923	-0.0153189	-0.019448	-0.0220378	-0.0209427	-0.0130184	-0.0103679	-0.0111563	-0.0090123	-0.00274434	0.00236856	0.000977666	7.82285
CREBBP.NCI-H3396.GSE32349	0.00556054	0.0117833	0.0102081	0.00497431	-0.00212991	-0.0100227	0.00479557	-0.00720875	-0.0150594	-0.0221803	-0.013025	-0.0185382	7.82141
FOXA1.LNCaP.GSE52725	0.00773907	0.00443233	0.0135732	0.00568294	0.00944895	0.00919969	0.0135007	0.0162929	0.0127445	0.0254632	0.0161631	0.0254793	7.81915
BCL11A.CD34_Day7_90min.GSE104676	0.0085943	0.00985585	0.017403	0.0154676	0.0146036	0.0163482	0.0254649	0.0158697	0.011196	0.0132837	0.0123231	0.0162067	7.81721
CTCF.A-549.ENCSR000DYD	-0.00487143	-0.0113598	-0.0218197	-0.0204347	-0.0165137	-0.021188	-0.0235064	-0.0335044	-0.0207982	-0.0298852	-0.0205975	-0.0371408	7.81654
BRD1.RKO.GSE47190	-0.0037094	-0.00889661	-0.0218099	-0.023747	-0.0322154	-0.0269171	-0.0274094	-0.0231655	-0.0227015	-0.0210332	-0.0208909	-0.0244123	7.80888
ZMYM3.Hep-G2.ENCSR848YWD	-0.0115103	-0.0129661	-0.00687418	-0.00887288	-0.00656318	-0.0189162	-0.0142868	-0.0144801	-0.0201809	-0.0213446	-0.0099325	-0.032846	7.80838
SETDB1.WN8532.GSE36579	-0.00429873	-0.00607239	-0.0118168	-0.0179034	-0.0164526	-0.0229701	-0.0156597	-0.0140017	-0.00442421	-0.00714324	0.00994303	0.00730128	7.80585
FOXA1.LNCaP-abl_SHCTR.GSE63034	0.00258545	0.00505788	0.0124047	0.0134981	0.0235791	0.021068	0.0238646	0.0308024	0.027516	0.0265715	0.0177901	0.0302324	7.80211
ERG3.HEK293.GSE76494	0.0035496	0.00545236	0.0137158	0.0197059	0.017225	0.0240357	0.035821	0.0337207	0.0223135	0.028249	0.0252546	0.0315537	7.79936
RNF2.Hep-G2.ENCSR523XCR	0.00319598	-0.00429028	-0.00750914	-0.0148052	-0.0127541	-0.0130904	-0.0192196	-0.0179791	-0.020042	-0.0221303	-0.0228905	-0.0237634	7.79874
ZNF341.HEK293.GSE76494	0.00599934	0.00872286	0.0138097	0.00940557	0.00547354	0.0189264	0.0117287	0.0176102	0.0185146	0.0188372	0.0171212	0.0187206	7.79662
ESR1.MCF-7_H3B-6545.GSE115607	-0.00605617	-0.00813458	-0.0151752	-0.0149088	-0.0181305	-0.0211427	-0.02244	-0.0223345	-0.0249326	-0.0192948	-0.0125971	-0.0177642	7.77134
SMARCA5.MCF-7.ENCSR487ASM	-0.00729359	-0.014215	-0.0137624	-0.0145103	-0.0224097	-0.0127518	-0.0107276	-0.0096608	-0.0132724	-0.0187853	-0.00913383	-0.00177986	7.77081
ARID1A.LNCaP_r1881.GSE94682	-0.00764733	-0.00783941	-0.0125141	-0.0134328	-0.00378007	-0.00952343	0.00871719	4.19766e-05	0.0199418	0.0201312	0.0183295	0.0228758	7.76166
HDAC6.GM12878.ENCSR933EYC	0.00100155	-0.00918684	-0.00957622	-0.0133044	-0.0112932	-0.0159867	-0.0110287	-0.0181884	-0.0178001	-0.021844	-0.0158293	-0.0156735	7.7417
GATA2.endothelial_umbilical-vein.ENCSR000EVW	0.000319704	0.0125812	0.013323	0.00660917	0.00565325	0.00969528	0.0227738	0.0274767	0.00282189	0.0180562	0.0135316	0.0202451	7.7316
CTCF.WI-38VA13.GSE41048	-0.0114472	-0.0103055	-0.00378252	-0.0101219	-0.00855215	-0.0175556	-0.0238482	-0.0246197	-0.0227154	-0.0384644	-0.0283314	-0.0303916	7.73122
ZBTB17.HEK293.ENCSR631WAA	-0.00647675	-0.00158356	0.0091557	0.01519	0.0119366	0.0220583	0.0259566	0.0389408	0.025483	0.0391778	0.0278197	0.0171779	7.73011
AR.DU145_FOXA1.GSE47987	0.00505668	-0.00707664	0.00814313	0.00542638	-0.00267993	0.00837766	0.0130127	0.0129157	0.0237908	0.0243169	0.0144363	0.00348488	7.72766
ZEB2.K-562.ENCSR004GKA	-0.00715365	-0.015897	-0.0117546	-0.0215581	-0.0105463	-0.0186662	-0.017788	-0.0141627	-0.0116839	-0.0114635	-0.00868577	-0.0148336	7.71997
NRF1.HCC1954.GSE67867	-0.00743047	-0.0111845	-0.0174599	-0.0211649	-0.0188919	-0.0275038	-0.0280287	-0.0285968	-0.0205851	-0.0229012	-0.0169201	-0.0311146	7.71528
ZNF3.K-562.ENCSR195QFV	-0.00793347	-0.0139209	-0.0146961	-0.0142816	-0.0129409	-0.0170337	-0.0155827	-0.0117885	-0.0182398	-0.0093822	-0.0158556	-0.0191885	7.71314
RNF2.K-562.ENCSR138FUZ	0.0026873	0.0114815	0.0141481	0.0149638	0.018985	0.0179069	0.0166324	0.0189858	0.0169337	0.0164373	0.0142007	0.0190297	7.71295
ESR1.breast_tumor_Male_22.GSE104399	0.0113609	0.00911603	0.00645211	0.0123334	0.00990795	0.00614732	0.014985	0.0117748	0.00449027	0.0088727	0.0206682	0.0236369	7.70616
USF2.GM12878.ENCSR000DZU	-0.00680934	-0.00690575	-0.0109175	-0.0126327	-0.018073	-0.0210406	-0.0249916	-0.0294129	-0.0324685	-0.0313923	-0.0350636	-0.0295223	7.69851
BRD4.MPNST_DMSO.GSE62499	0.00542074	-0.00727202	0.000285897	0.00593533	0.00895233	0.0178004	-0.00166655	-0.0307148	-0.00154626	-0.0318591	-0.0288619	-0.0200418	7.69437
SNAI2.keratinocyte_SHCTR.GSE55421	0.00528487	-0.00711595	-0.0189844	-0.0179876	-0.0170048	-0.0152293	-0.00357765	-0.0153211	-0.0158286	-0.0190993	-0.0230067	-0.0182294	7.6788
NCOA3.MCF-7.ERP000901	0.00244658	0.00482203	0.0112316	0.00971922	0.0117079	0.00536714	0.0129636	0.0166487	0.0239166	0.0223874	0.021514	0.0129995	7.67765
SPI1.Kasumi-1_SICTR.GSE60130	-0.00944828	-0.0110214	-0.012625	-0.02329	-0.0152611	-0.0187164	-0.0134285	-0.0220804	-0.0122981	-0.0135379	-0.0112781	-0.0198896	7.66321
RFX5.MCF-7.ENCSR924TVL	0.00211064	0.00015487	0.00889159	0.0144066	0.0145662	0.0152155	0.023112	0.0200538	0.0203164	0.0153372	0.0177756	0.0175622	7.65866
JUND.Hep-G2.ENCSR000BGK	0.00385803	0.00490458	0.0124996	0.0185638	0.0219504	0.0205663	0.020581	0.0275346	0.0299728	0.0273407	0.0298802	0.0214913	7.64693
SPI1.monocyte_MACROPHAGE.GSE31621	0.000160975	-0.00287092	0.0042864	-0.00709454	-0.00769792	0.00337564	0.012035	0.0179876	0.0127475	0.0303498	0.0303804	0.023419	7.61688
CTCF.THP-1_PMA_Dex-6h.GSE103477	-0.00651929	-0.0105879	-0.0189247	-0.0182987	-0.0223909	-0.0188469	-0.0246717	-0.0297245	-0.0193122	-0.0201971	-0.011411	-0.0229012	7.61666
POU2F2.HBL1.GSE79480	-0.0022331	-0.00670555	-0.0124506	-0.0168328	-0.0189542	-0.015923	-0.0241934	-0.0185558	-0.0215912	-0.0290172	-0.0214258	-0.0107512	7.61039
KLF4.BJ_INDUCED.GSE36570	-0.00295798	-0.00276092	-0.00702256	-0.00678103	-0.0046043	-0.0154338	-0.0112739	-0.0175692	-0.0150781	-0.0168391	-0.0146662	-0.0342768	7.60792
AR.VCaP.GSE56086	0.00355188	0.00919812	0.00907493	0.00335512	0.00753112	0.0190442	0.00861658	0.016484	0.0157255	0.0227091	0.0254022	0.0229201	7.60217
SNAPC1.MCF-10A.GSE37403	0.00871485	0.00610912	0.0135757	0.0143633	0.0136135	0.0193502	0.0174521	0.0156854	0.00779845	0.0205339	0.0213919	0.0123383	7.59328
CTCF.fibroblast_PEDAL_DIGIT_SKIN.ENCSR000DPP	0.00383976	0.0104707	0.0126291	0.0199755	0.0179151	0.0206758	0.0337795	0.0324851	0.0297924	0.0358731	0.0294224	0.0337181	7.59188
RUNX1.BCP-ALL_patient1.GSE109377	0.00440746	0.0115292	0.0114607	0.0168846	0.0206849	0.024261	0.0213725	0.0236555	0.0295802	0.0282775	0.0282811	0.0207	7.57869
ZSCAN21.HEK293.ENCSR253CKN	-0.00952905	-0.0204505	-0.0218388	-0.0219803	-0.0185149	-0.0146664	-0.0141999	-0.0126283	-0.00824081	-0.0105544	-0.0100525	-0.00343052	7.57732
BRD2.NCI-H23.GSE113714	-0.00981087	-0.0175111	-0.0169223	-0.0139582	-0.0160726	-0.0156206	-0.0272757	-0.0260498	-0.0204952	-0.0232136	-0.0252871	-0.0291151	7.5679
CTCF.CACO2.ENCSR000DQN	0.0074917	0.00688353	0.0109456	0.016218	0.0172629	0.0164082	0.021993	0.0295437	0.0287763	0.0253242	0.0312887	0.0168808	7.56698
SMAD3.HCC1954_TGFb.GSE104760	0.00169583	0.00990719	0.0140595	0.0148487	0.0186713	0.0221874	0.0161154	0.0213888	0.0120546	0.0169204	0.0155842	0.026102	7.54941
STAT5B.CD8_H9RETR.GSE64713	-0.0101608	-0.0087912	-0.00931061	-0.0096333	-0.00978346	-0.00622671	-0.0126084	-0.0133132	-0.0116034	-0.0155397	-0.0184832	-0.0248579	7.54816
RB1.MCF-7_siGFP.GSE98728	-0.00510619	-0.00828282	-0.00882168	-0.00784174	-0.0125516	-0.0122001	-0.0153449	-0.0199235	-0.0241844	-0.0206768	-0.0198856	-0.0218602	7.54472
RCOR1.AML_OG86.GSE112074	0.00432265	0.00362368	0.0121852	0.0130794	0.0127214	0.011706	0.0108215	0.00809863	0.0102621	0.0139448	0.0161604	0.0248495	7.54181
TAL1.TSU-1621MT.GSE60477	0.0036896	0.00828072	0.012892	0.012916	0.0172535	0.0178387	0.0200228	0.0145369	0.0154213	0.0143694	0.00880417	0.0112972	7.5328
LDB1.HEP.GSE52637	-0.00361199	-0.00126439	-0.0085052	-0.00797204	-0.0156435	-0.0156171	-0.0146886	-0.00969696	-0.0195487	-0.0135695	-0.0176436	-0.019263	7.53207
FOXK2.K-562.ENCSR508DQA	0.00550924	0.00850978	0.0118476	0.00676496	0.0110815	0.0180208	0.0180785	0.0239114	0.0215617	0.019416	0.0271777	0.0406513	7.53092
ESR1.MCF-7_E2-80min-ERalpha.GSE94023	0.001725	-0.00365167	0.00626782	0.0123642	0.0145687	0.020852	0.0304252	0.0259104	0.0358507	0.0306023	0.0100785	0.0107596	7.52972
SIN3A.PFSK1.ENCSR000BOY	0.0108803	0.0120073	0.0112535	0.00711264	0.00612399	0.016821	0.0194161	0.0160064	0.00859438	0.016421	0.015073	0.0238494	7.5247
IRF1.HAEC_IL1b_4h.GSE89970	0.00661748	-0.00783881	-0.0102197	-0.0209554	-0.0200386	-0.0160424	-0.0126629	-0.00397359	0.0042309	-0.00290215	0.00750316	0.0150873	7.52114
STAT3.MCF-10A.ENCSR000DPB	-0.00483978	-0.00461934	-0.00907855	-0.0116703	-0.0213518	-0.0168968	-0.0150968	-0.0186149	-0.0191456	-0.0156093	-0.0124576	-0.0293122	7.51099
TCF7L2.HeLa-S3.ENCSR000EVE	0.00660823	0.0126125	0.0185666	0.0211712	0.0201157	0.0178471	0.0111162	0.0151677	0.0122906	0.00818353	0.00859574	0.0077338	7.50176
FLI1.A-673_2_KRAB_eSOX2_1.GSE106914	-0.00223164	-0.00769374	-0.0129712	-0.0129849	-0.0178692	-0.0123152	-0.0175061	-0.0221785	-0.0237603	-0.0260345	-0.029237	-0.0208737	7.50099
PRDM4.HEK293.ENCSR443MVV	0.00322786	0.00660921	0.00667143	0.0048509	0.00682938	0.0105277	0.0131953	0.0212651	0.0200712	0.0205155	0.0212005	0.0290735	7.4977
SOX4.HCC1954.GSE104760	-0.00394789	-0.00656679	-0.0103615	-0.014305	-0.01713	-0.0110956	-0.015291	-0.0142333	-0.0180202	-0.0155019	-0.0155568	-0.0129344	7.49436
BRD4.IMR-90_QUIES.GSE74238	0.00198853	-0.00172224	0.00329992	0.00493313	0.0142313	0.0114723	0.0297628	0.0282635	0.0354294	0.0346675	0.0349631	0.0333451	7.4932
FOS.MNNG-HOS.GSE74230	-0.00560447	-0.0078189	-0.0174719	-0.0139399	-0.0132	-0.0140279	-0.0146091	-0.0178447	-0.00944255	-0.0129096	-0.0125341	-0.00676922	7.4881
ZBTB26.HEK293.ENCSR229DYF	0.00378866	0.0117239	0.0199683	0.0204142	0.026722	0.0283931	0.0341767	0.0266454	0.0399683	0.0281029	0.0285987	0.0194277	7.4751
AR.LNCaP.ERP001226	0.00851167	0.00517135	0.0161738	0.0126121	0.00613464	0.0181026	0.0176374	0.010142	0.0113142	0.0090155	0.0149727	0.0236267	7.47459
AR.MCF-7.ERP001226	0.00524521	0.00505299	0.00677611	0.00929722	0.0118873	0.00319944	0.00297117	0.0104983	0.0153947	0.0118499	0.0086115	0.0069598	7.46551
ESR1.MCF-7.ERP000783	0.00295496	0.00687163	0.00936347	0.00987302	0.00832004	0.00935124	0.0208304	0.0240967	0.0207688	0.0264465	0.0261293	0.0225275	7.46351
RFX5.SK-N-SH.ENCSR000EHY	0.00353748	0.0100061	0.0100505	0.0137609	0.0132847	0.0160045	0.0109914	0.0146563	0.017363	0.0175124	0.018685	0.0187928	7.46338
MYC.DLD-1_MYC-activated.GSE117240	-0.00427803	-0.00819795	-0.00842222	-0.00984607	-0.011978	-0.0137621	-0.0240996	-0.0160561	-0.0166928	-0.0185748	-0.023741	-0.0154571	7.45002
GATA3.breast_tumor_Male_16.GSE104399	-0.00019393	0.00666102	0.00420241	0.0116898	0.0135107	0.0167473	0.0110287	0.0144327	0.0120793	0.0114818	0.0204252	0.0178107	7.44256
GABPA.Hep-G2.GSE72082	-0.00379026	-0.0105505	-0.0136754	-0.0198986	-0.0201967	-0.0183407	-0.0260458	-0.025127	-0.0297493	-0.0313328	-0.0352367	-0.017632	7.44218
FOXA1.MCF-7.GSE80808	0.00120186	-0.00536975	-0.0138364	-0.0141852	-0.0195549	-0.0159681	-0.0195816	-0.0130161	-0.0191419	-0.0182644	-0.0123002	-0.0341661	7.42849
KDM1A.Kasumi-1_GSK690.GSE71739	0.00128916	0.00866253	0.0127819	0.0137093	0.00817698	0.0161981	0.0120362	0.0257665	0.0158936	0.0139085	0.015635	0.00499674	7.42792
ZBTB48.U2OS.GSE96776	0.00181362	0.011034	0.0153336	0.0170451	0.0100621	0.0158107	0.0181333	0.0173609	0.0233013	0.0204957	0.0191925	0.0244501	7.42044
TAF1.A-549.ENCSR000BPF	-0.000808974	-0.0077342	-0.0147586	-0.0213867	-0.0247306	-0.0223235	-0.0317454	-0.0253116	-0.0298961	-0.0351887	-0.0319126	-0.0348171	7.41946
CTBP2.WA01.ENCSR000EUO	0.00669027	0.0121508	0.015644	0.0150555	0.0167177	0.0180168	0.022164	0.0142762	0.00540318	0.0112616	0.00433133	0.00486532	7.41738
ESR1.breast_tumor_Female_2.GSE104399	0.00507963	0.00857971	0.0116493	0.0141174	0.0153765	0.0124469	0.0195085	0.0183866	0.0187074	0.01805	0.0208832	0.0144068	7.40128
TP53.GM00011.GSE55727	-0.00326086	-0.00203318	-0.0119104	-0.0197525	-0.0143161	-0.0105653	-0.0139231	-0.0183205	-0.0200374	-0.0115258	-0.00139778	-0.00303793	7.39915
KDM1A.SKNO1_DMSO.GSE71739	0.0110806	0.0115709	0.0183083	0.0197943	0.00344779	-0.00463826	-0.00776827	-0.017152	-0.00984187	-0.0165731	-0.0119224	0.000968382	7.3988
KDM5B.HCC2157.GSE46055	-0.00183288	-0.00233507	-0.00532132	-2.26804e-05	0.010246	0.0110617	0.0130791	0.0142769	0.021817	0.0293328	0.0347445	0.0339357	7.38699
BRD4.GM15850_PA1_JQ1.GSE99402	-0.00272672	-0.00935675	-0.0124085	-0.0152713	-0.0137356	-0.0136165	-0.016423	-0.0173115	-0.014231	-0.00889493	-0.0115645	-0.0249332	7.38505
TCF7L2.K-562.ENCSR888XZK	0.00519678	0.00294636	0.0168723	0.0146555	0.0186609	0.00953877	0.00841281	0.0179296	0.0177516	0.0176151	0.015647	0.00609918	7.38045
ESR1.MCF-7_Fulvestrant_HC11.GSE102882	-0.0057777	-0.0101764	-0.00969037	-0.0162356	-0.00549928	-0.00838744	-0.0185518	-0.0211843	-0.0173084	-0.0227478	-0.0208726	-0.0227458	7.37935
FOXA1.breast_tumor_Male_13.GSE104399	-0.00411889	-0.0137274	-0.0156765	-0.0123974	-0.0169999	-0.00518308	-0.013963	-0.0122328	-0.00928486	-0.0143501	-0.0112223	-0.00430138	7.37827
NR3C1.HeLa-B2_P65KD_TA_TNFA.GSE24518	-0.0091808	-0.0121525	-0.0160924	-0.0200415	-0.00623684	-0.0141858	-0.00727248	-0.0147668	-0.00796829	-0.0119336	-0.0104647	-0.00891573	7.37706
PAF1.HCT-116_ab20662.GSE97527	-0.0013019	-0.00979643	-0.0146204	-0.0134006	-0.017946	-0.0142665	-0.0226835	-0.0204879	-0.0212282	-0.0217166	-0.0186549	-0.00763586	7.37436
GMEB2.Hep-G2.ENCSR745VSQ	-0.00486485	-0.00648891	-0.00694785	-0.0135724	-0.0185035	-0.019682	-0.0239492	-0.0229671	-0.0280524	-0.0236319	-0.0224944	-0.0117741	7.36716
ONECUT1.H9.ERP004206	-0.004516	-0.0150006	-0.00404794	0.0010024	0.0114714	-0.00375738	0.00979205	0.0234363	0.0154897	0.0267563	0.0170182	-0.00706303	7.36415
ESR1.MCF-7.GSE41561	0.00520168	0.00494119	0.00667373	0.00910554	0.0116386	0.00319955	0.00307324	0.0103781	0.0151644	0.0116952	0.00851816	0.00681888	7.36144
ZNF143.GM12878.ENCSR936XTK	-0.00366041	-0.0110723	-0.0178403	-0.019933	-0.0221271	-0.0316953	-0.0368617	-0.0217264	-0.0248639	-0.0297867	-0.0261002	-0.0359516	7.35904
MED1.SUM159PT_100nMtrametinib300nMJQ1_24h.GSE87418	0.00776577	0.00645538	0.00858939	0.0181652	0.00769571	0.0128358	0.0183474	0.0149609	0.0194673	0.0137427	0.0186614	0.00786815	7.35001
SIN3A.MCF-7.ENCSR000BUM	0.00705781	0.0140206	0.0192848	0.0213287	0.00981702	0.0230843	0.0256621	0.0222554	0.0215822	0.0193368	0.0213188	0.032416	7.34828
ARID1B.Hep-G2.GSE69566	-0.00213975	-0.00586666	-0.0102962	-0.00879457	-0.0139578	-0.0171345	-0.0191927	-0.0185058	-0.0123517	-0.0142409	-0.0126774	-0.0202407	7.34007
TP63.keratinocyte_D4.GSE59824	-0.00187274	-0.00512967	-0.00924451	-0.0106056	-0.016358	-0.0167098	-0.0185427	-0.022963	-0.0175764	-0.0173008	-0.0191554	-0.0263478	7.33681
ZNF574.HEK293.GSE76494	-0.00199733	0.00054049	0.0052217	0.0115073	0.0187557	0.0246793	0.0210712	0.02374	0.0193012	0.0264715	0.0205467	0.024915	7.33637
PHF5A.Hep-G2.ENCSR191TLD	0.00445294	0.0113988	0.0282389	0.0253918	0.0344261	0.0135033	0.0218903	0.0252055	0.0251112	0.0231085	0.0321146	0.0272532	7.33332
XRCC5.K-562.ENCSR506KWJ	-0.00379793	-0.00397444	-0.0113924	-0.00993891	-0.0102248	-0.0142213	-0.0107508	-0.0231759	-0.0194516	-0.0230258	-0.0204879	-0.025598	7.3205
NFATC1.HUVEC-C_VEGF.GSE49428	0.00878558	0.0124316	0.0156672	0.0184593	0.0193051	0.0238047	0.025822	0.0284394	0.0210439	0.025811	0.0313413	0.0323506	7.31888
TP53.IMR-90.GSE115940	-0.00212326	-0.00885989	-0.0203151	-0.0209708	-0.0256412	-0.0111261	-0.0183196	-0.0153397	-0.00320189	-0.00535641	0.0100016	0.0062457	7.31347
MITF.melanocyte_CTR.GSE50681	0.00773596	0.00952775	0.0114599	0.0122874	0.01345	0.0133044	0.0104269	0.0107923	0.0207029	0.0186588	0.0213765	0.0125747	7.30981
HLF.Hep-G2.ENCSR528PSI	0.00197712	0.001968	-0.00595028	-0.0131144	-0.0256972	-0.0122111	-0.0108805	-0.0140766	-0.0141293	-0.0137154	-0.0137416	-0.00315624	7.30772
FOXA1.T-47D_DMSO.GSE84593	-0.000531425	-0.00714036	-0.00946405	-0.017202	-0.0202873	-0.0185454	-0.0146809	-0.0212008	-0.015926	-0.0145388	-0.0160611	-0.0219569	7.30672
ERG.VCaP_SH1_DHT.GSE79128	-0.00453788	-0.0105637	-0.0160393	-0.0215756	-0.0183732	-0.025467	-0.0223726	-0.0254147	-0.0203325	-0.02286	-0.0166994	-0.0155106	7.30537
BRD4.SW480_16h_TNF-a.GSE110473	0.00275821	-0.00363514	-0.0125868	-0.0122374	-0.0141717	-0.0194895	-0.0233765	-0.023489	-0.0170819	-0.0209571	-0.0186516	-0.0260128	7.30311
MYC.HCT-116.GSE86556	-0.00832975	-0.0152241	-0.0100769	-0.00925232	-0.00711768	-0.0122457	-0.010777	-0.0170407	-0.0195989	-0.0162571	-0.0227774	-0.0210142	7.30219
PAX8.K-562.ENCSR274CGK	0.00105107	0.00967842	0.0150714	0.00563123	0.00831916	0.0125779	0.0227328	0.0183562	0.00111677	0.0117365	0.0150967	0.00946616	7.29975
RELA.HUVEC-C_Scr_IL1beta.GSE87552	-0.00690591	-0.0175255	-0.0164964	-0.0140672	-0.0178478	-0.0119634	-0.0166051	-0.0109092	-0.0163108	-0.00767645	-0.0128725	-0.0173542	7.29533
GATA1.K-562.ENCSR000EFT	0.00675157	0.00836101	0.0130004	0.00479089	-0.00503436	-0.00142288	-0.00167043	0.00649623	0.0202648	0.0240008	0.0292515	0.0215475	7.29241
NR3C1_mut.MCF-7_E2_Dex.GSE81510	0.00458894	0.00583842	0.0152556	0.01381	0.0166026	0.0194529	0.0195997	0.00884778	0.00828453	0.0119928	0.00502505	0.00873659	7.28927
RELA.HUVEC-C_TNF_0M.GSE34500	0.00103197	0.00770473	-0.00452286	-0.00984203	-0.00157915	-0.000205204	-0.0015474	0.0174436	0.0152968	0.0203098	0.0293467	0.0312027	7.28726
NEUROD1.MCF-7.ENCSR006WUS	-0.00277551	0.00666973	0.00965591	0.0143965	0.0134147	0.00924507	0.00860166	0.0202602	0.0231964	0.0148771	0.0210664	0.0077299	7.28511
FOXA1.MCF-7_siCT.GSE81714	-0.002637	0.0002665	-0.00636347	-0.0103445	-0.0205437	-0.0131502	-0.0172089	-0.0198561	-0.0191641	-0.0227726	-0.0168616	-0.0321963	7.28013
MCRS1.Hep-G2.GSE107730	-0.00255306	0.00162168	0.0063286	0.0125591	0.0245986	0.0298614	0.0321597	0.0269164	0.0346558	0.0331847	0.0224639	0.0350331	7.27054
JUND.K-562.ENCSR000DJX	0.00364759	0.00721835	0.00779167	0.0107019	0.00759571	0.015954	0.0169519	0.0177866	0.0225525	0.0236565	0.0240041	0.0220415	7.2682
KDM5A.WA01.ENCSR000AQL	0.000969244	0.00631395	0.0138623	0.0136238	0.0124879	0.014238	0.0238512	0.0266406	0.0206086	0.0239053	0.0155016	0.0214708	7.26599
ESR1.Ishikawa_E2.GSE109891	0.00079874	-0.00952752	-0.0160933	-0.00620183	-0.0149939	-0.0112935	-0.015326	-0.0184296	-0.0187204	-0.0243344	-0.0160116	-0.0101502	7.26195
ESRRA.MCF-7.ENCSR954WVZ	-0.00641776	-0.00670276	-0.00985302	-0.00715414	-0.00565437	0.0026736	0.00971345	0.0166632	0.016967	0.014758	0.0111124	0.0348879	7.2556
BRCA1.A-549.ENCSR857KDI	0.00259153	0.0105627	0.0122224	0.00847568	0.00802223	0.0121552	0.0223096	0.0247178	0.0204163	0.0187721	0.0267743	0.0224952	7.25025
CTCF.MM1-S.GSE43743	-0.000442039	-0.00580914	-0.0214029	-0.0258177	-0.0274735	-0.0262869	-0.0349495	-0.0274549	-0.0332929	-0.0269842	-0.0232751	-0.0192069	7.23114
NFIC.Ishikawa.ENCSR000BUT	-0.00506163	-0.00932837	-0.0124751	-0.0156116	-0.0104431	-0.0248062	-0.0218627	-0.016888	-0.00391712	-0.0126322	-0.00353233	-0.0159168	7.22539
MYC.HT-1080.GSE86504	-0.00720854	-0.00835852	-0.00923897	-0.0121931	-0.0075634	-0.014966	-0.0191052	-0.0197717	-0.0201188	-0.0222673	-0.020456	-0.0202239	7.22487
TRIM28.K-562.ENCSR474CVP	0.00256947	0.0111439	0.0122922	0.0124208	0.0141464	0.00875884	0.0131204	0.0117232	0.0149791	0.0158303	0.0246979	0.00665013	7.21812
GRHL2.MCF-7-TAMR-1_VEH.GSE113092	-0.00548252	-0.0124533	-0.0153348	-0.0147663	-0.0068952	-0.0174346	-0.0160603	-0.0130854	-0.0196752	-0.0182682	-0.0239029	-0.0355332	7.21459
BRD3.U-87MG_GBM_dBET6_2h.GSE99171	-0.00626623	-0.010406	-0.01176	-0.0190808	-0.0167135	-0.0272066	-0.0270463	-0.0310679	-0.0197206	-0.0269817	-0.0188464	-0.0235643	7.21309
CTCF.K-562_HOXA13_dMQ1.GSE90691	0.00123112	0.00733762	0.0176947	0.0163704	0.0173486	0.0249646	0.028461	0.0184495	0.0194842	0.0205038	0.0166182	0.0345282	7.20613
MYCN.NB-1643.GSE94782	0.0123703	0.0150138	0.0201115	0.0197222	0.013573	0.018855	0.011658	0.00605842	0.00754593	0.00521077	0.00782916	0.0013378	7.2061
MAFK.HeLa-S3.ENCSR000ECK	-0.000747404	-0.00769002	-0.0110852	-0.0191055	-0.012992	-0.011412	-0.0104241	-0.011756	-0.0176594	-0.0145649	-0.0117963	-0.00615717	7.20492
TAL1.PRIMA5.GSE33850	0.00387607	0.006266	0.00251351	0.00858037	0.00850476	0.0122566	0.00435596	0.0141185	0.0106573	0.0131559	0.0133383	0.013055	7.19832
CTCF.Loucy.ENCSR464DKE	0.000337386	-0.00793373	-0.0177415	-0.0166644	-0.0153243	-0.019236	-0.022616	-0.0266204	-0.0171042	-0.0214095	-0.0177872	-0.0285688	7.19789
FOSL1.MDA-MB-231.GSE95303	-0.00358232	-0.0155655	-0.0194209	-0.0110616	-0.00810586	-0.0180239	-0.0156949	-0.0101852	-0.00759332	-0.00464349	0.00637216	-0.00842225	7.18927
TP53.MCF-7_nutlin.GSE86164	0.0104889	0.0130312	0.0114086	0.0123326	0.0073403	0.0131505	0.00953291	0.0119507	0.014146	0.0134967	0.0162769	0.0132536	7.18381
CTCF.K-562.GSE70482	0.00486187	0.00709406	0.0158754	0.0152079	0.00709553	0.015049	0.0175929	0.0208101	0.0202609	0.0261975	0.0286996	0.0353483	7.1833
RAD21.GP5D_SIRAD21.GSE51234	-0.00488811	-0.00601666	-0.00853076	-0.0131852	-0.0112767	-0.0149397	-0.0159243	-0.0165256	-0.0112322	-0.0103135	-0.0140726	-0.021398	7.18286
FOXA1.MCF-7.ERP001226	-0.0148833	-0.00664765	-0.0197245	-0.0253169	-0.0174963	-0.0140889	-0.00962667	-0.006586	-0.00587986	-0.00675562	0.00971371	-0.0109637	7.18155
BRD4.retina_AB1-RB.GSE86981	-0.00488463	-0.00664868	-0.016489	-0.0237037	-0.0203852	-0.0343112	-0.0382865	-0.0258933	-0.0221254	-0.0224726	-0.0284706	-0.0433143	7.16713
BRD3.MM1-S.GSE43743	0.00695398	0.0139892	0.0203516	0.017366	0.013103	0.0154741	0.0155532	0.0204342	0.0129033	0.0153652	0.0143517	0.0184643	7.16652
STAT3.MCF10A-Er-Src_TAM.GSE115597	-0.00553196	-0.0112358	-0.01646	-0.0142894	-0.00849428	-0.0115962	-0.0161364	-0.0187927	-0.013217	-0.0194117	-0.0218695	-0.0220067	7.16649
CHD4.A-549.ENCSR550SCU	-0.0082295	-0.0168057	-0.0110319	-0.0102604	-0.00738408	-0.0064868	0.00247879	0.0125843	0.00994848	0.0112179	0.0164632	0.0177884	7.16031
BCOR.WA01_KDM2B_KO.GSE104690	0.020175	0.0253039	0.0203964	0.0194797	0.00910844	0.013901	-0.00185947	-0.000756487	-0.00154802	-0.000868316	-0.00481677	-0.00831073	7.15535
SPI1.NCI-H929.GSE56857	0.0024518	0.00487646	0.00685946	0.0106951	0.0104713	0.0192458	0.0159721	0.0176096	0.015491	0.0209961	0.0171982	0.0142316	7.15393
RAD21.HUES-64.GSE97394	-0.00247337	-0.00734396	-0.0113481	-0.00972139	-0.0133592	-0.0120729	-0.0169571	-0.014166	-0.0174954	-0.0119627	-0.0186295	-0.0354183	7.1509
SMARCE1.MCF-7.ENCSR431TLD	0.00629542	0.0139888	0.0139519	0.012166	0.00920364	0.0140261	0.0127473	0.0173927	0.00800774	0.0120424	0.00687589	0.0222266	7.1507
ELF3.PDAC_KOKLF5.GSE64557	0.00806515	0.0149053	0.0145733	0.0210511	0.0163986	0.0163364	0.016941	0.0164003	0.0118416	0.0129076	0.0164031	0.0232212	7.14554
TRIM22.MCF-7.ENCSR875PEI	-0.00762847	-0.0128754	-0.0106639	-0.0170046	-0.0120191	-0.0255787	-0.0218632	-0.0131049	-0.00970925	-0.0210625	-0.0197027	-0.0061646	7.14506
CEBPB.THP-1_NS1-Pam3csk-4h.GSE103477	-0.00338805	-0.0130611	-0.00529136	-0.0223124	-0.0141078	-0.0165152	-0.0175936	-0.0175732	-0.0141672	-0.0150172	-0.0110779	-0.00911573	7.13948
RELA.Detroit-562_tri-DAP.GSE91018	0.00328693	0.000878046	-0.000418478	-0.0035254	-0.0151906	-0.0132177	-0.0214426	-0.018196	-0.0261433	-0.0232782	-0.026461	-0.0226952	7.13785
SETX.A-549_Influenza_PR8_NS1.GSE52936	-0.00266815	-0.00707082	-0.0123902	-0.0187081	-0.0134505	-0.0102281	-0.0145729	-0.0117783	-0.00842151	-0.0172456	-0.0142857	0.000801044	7.13752
ZNF143.CUTLL1.GSE29600	0.00168847	-0.00227651	-0.0113189	-0.0118946	-0.0149622	-0.0116902	-0.0216403	-0.0234327	-0.0280309	-0.0252949	-0.0250631	-0.0253823	7.13054
CTCF.LNCaP.ENCSR000DME	-0.000942213	0.00878432	0.0182818	0.0211033	0.0238999	0.0292714	0.0238869	0.0255146	0.0202861	0.0283548	0.019587	0.0196188	7.12922
NFYB.GM12878.ENCSR000DNM	-0.00140839	0.00163865	-0.00517796	-0.0154166	-0.0168699	-0.0187123	-0.025756	-0.0266817	-0.0316931	-0.0366164	-0.0300494	-0.0358657	7.1249
AFF4.HeLa_DOX_EGF.GSE40632	-0.00853463	-0.0201652	-0.0221826	-0.0203994	-0.0249942	-0.0261543	-0.029064	-0.0239796	-0.0240836	-0.0298323	-0.0220328	-0.020262	7.12428
AHR.GM01310_DMSO.GSE116632	-0.0114781	-0.0122346	-0.0176166	-0.0173251	-0.0163981	-0.0200053	-0.0212624	-0.021005	-0.0219738	-0.02585	-0.0214875	-0.0273564	7.12043
CEBPB.hMSC.GSE68864	0.0152011	0.0161388	0.0109447	0.0113768	0.0119949	0.0199933	0.0172606	0.016448	0.0185246	0.0153849	0.021567	0.00260433	7.1132
POU5F1.hiPSC.GSE56567	-0.00489616	-0.0090448	-0.00945905	-0.00821758	-0.0104849	-0.00964811	-0.00988072	-0.0115457	-0.0124714	-0.0123757	-0.0242454	-0.0189005	7.1125
SIRT6.K-562.ENCSR000AUB	-0.00171748	-0.00422473	-0.00135004	-0.00546672	-0.0160056	-0.0152172	-0.0120261	-0.0150573	-0.0137289	-0.0132513	-0.0159202	-0.0231349	7.11109
CTCF.THP-1_Pam3csk-120m-Flavo-000m.GSE103477	0.00142807	0.000865712	0.009049	0.0160332	0.0177013	0.0220376	0.0266792	0.0353996	0.0252854	0.0295345	0.0273528	0.0336305	7.11002
CTCF.GM06990.ENCSR000DQW	0.00883727	0.0143129	0.0199932	0.0229402	0.0155406	0.016858	0.0163713	0.0220864	0.0180468	0.0215989	0.0168331	0.0215163	7.10913
ZNF264.HEK293.GSE76494	-0.0029516	-0.00846085	-0.00953445	-0.0133938	-0.00268053	-0.0172811	-0.00886513	-0.0113513	-0.0106417	-0.00691484	-0.00246269	-0.026363	7.09583
ESR1.breast_tumor_Male_23.GSE104399	0.00317508	-0.000147853	0.00496297	0.00637977	0.00673333	0.00720303	0.00830502	0.0182182	0.0208041	0.01866	0.0330898	0.0220596	7.09283
KDM1A.HeLa.GSE45441	-0.013423	-0.00512313	-0.00738918	-0.00749011	-0.00325425	-0.0279672	-0.0109798	-0.00961525	-0.00278356	-0.000999421	0.00536312	-0.0282253	7.07732
BRD4.T-47D.ERP003925	0.00619303	0.0117718	0.0113965	0.0099985	0.00466082	0.00817857	0.0116987	0.0164651	0.0161114	0.0207562	0.0209708	0.0151602	7.07543
GATA1.erythroblast.ENCSR000EXP	0.00302361	0.00713207	0.00964411	0.0163125	0.0208203	0.0132747	0.0149908	0.0179161	0.0185795	0.0191643	0.0128867	0.0155642	7.07116
HNF4A.Hep-G2.ENCSR000BLF	0.000898793	0.00490388	0.00782694	0.0116804	0.0170969	0.0199162	0.0155368	0.0196521	0.0146368	0.0183672	0.0191947	0.0174579	7.06464
SPI1.LCL.ERP004110	0.0032734	0.00647296	0.0143018	0.020546	0.0187476	0.0206498	0.0177159	0.00921136	0.0123893	0.0124737	0.0165515	0.0212575	7.0626
CLOCK.BA40-neocortex_3.GSE96659	0.00261728	0.00342759	0.0072296	0.0100525	0.0182284	0.00823617	0.0103041	0.00925836	0.0181422	0.0109399	0.0156876	0.00901512	7.05853
NCOR2.OCI-Ly1.GSE29282	-0.000623888	0.000223926	-0.0102152	-0.015447	-0.0179432	-0.0076526	-0.0083099	-0.0176771	-0.022429	-0.0106782	-0.0126152	-0.0280978	7.05764
EP300.SK-N-SH.ENCSR000BUA	0.00541419	0.0086914	0.00988476	0.0111854	0.00532527	0.0142366	0.0103444	0.0215707	0.0200036	0.0184261	0.0158152	0.0160795	7.05488
MYC.A-549.ENCSR000DYC	-5.73866e-06	0.00123999	0.0102968	0.0134161	0.0137493	0.0188802	0.0189434	0.0198609	0.0233969	0.0250004	0.0261498	0.0182771	7.05128
ESR1.MCF-7_SHCTR_E2_TNF.GSE59530	-0.00582941	-0.00571358	-0.00234741	-0.00464961	-0.0101287	-0.0062841	-0.0111152	-0.0102885	-0.0230127	-0.0133434	-0.0195249	-0.0247686	7.05065
TAF15.K-562.ENCSR047LSJ	-0.00447941	-0.00767674	-0.000429485	-0.000208184	0.00433846	0.00459198	0.0133258	0.0222308	0.0165046	0.0213548	0.0199576	0.0157883	7.05025
CTCF.SK-N-SH.ENCSR000EIC	6.862e-05	-0.00618897	-0.0153341	-0.0174534	-0.0269196	-0.0289874	-0.0290943	-0.023868	-0.0289836	-0.0278511	-0.0149945	-0.0219967	7.04979
ZFX.HEK293T.GSE102616	-0.00732	-0.0200531	-0.0210627	-0.0244808	0.0157394	-0.0155636	-0.00785747	0.0103215	0.00747877	0.0145468	0.0128384	0.0149795	7.04326
RELA.MCF-7_TNF.GSE59530	-0.00337584	-0.00100804	-0.00301978	-0.0176322	-0.0236026	-0.0177316	-0.0166247	-0.02268	-0.0309325	-0.0155172	-0.0202358	-0.0193184	7.03492
MBD3.MCF-7.GSE44737	-0.00417451	-0.00398339	-0.00567061	0.00664318	0.0192488	-0.00262082	0.00798395	0.0115627	0.0084887	0.0153804	0.0207169	0.0191429	7.03391
CTBP2.MCF-7.GSE107013	-0.00615044	-0.000411949	-0.00961107	0.00874543	0.0108725	0.00382985	0.00345853	0.0124723	0.00855804	0.0163422	0.0229685	0.0195496	7.03183
KMT2D.MCF-7.GSE85317	0.000778965	0.0105961	0.0171549	0.0153655	0.00810932	0.0138972	0.0107542	0.0171122	0.0201083	0.0216691	0.0179159	0.0107366	7.02976
ZNF257.HEK293T.GSE78099	-0.000691303	0.00412352	0.00676814	0.00813421	0.00980943	0.00633796	0.00937277	0.0162557	0.0127465	0.0150403	0.0110045	0.0224498	7.02397
BRD3.U-87MG_GBM.GSE99171	-0.0143609	-0.0138265	-0.0172527	-0.0100289	-0.0104932	-0.0183672	-0.0108951	-0.0204176	-0.019111	-0.0191417	-0.0204752	-0.01542	7.02339
CLOCK.BA40-neocortex_0.GSE96659	-0.0105701	-0.00744852	-0.00889321	-0.0120092	-0.0115089	-0.00695461	-0.00631877	-0.0142738	-0.00772641	-0.0104464	0.00242207	-0.0150483	7.02265
RAD21.HCT-116_RAD21-mAC.GSE104888	0.00208642	-0.00114301	-0.00780169	-0.0112401	-0.0098545	-0.014153	-0.0153105	-0.019466	-0.0271342	-0.0223662	-0.0166213	-0.0224531	7.01626
SUZ12.ProEs.GSE59087	-0.00838775	-0.013637	-0.0158117	-0.0145568	-0.0155371	-0.013251	-0.0136051	-0.0180233	-0.0162833	-0.0187892	-0.0193921	-0.0275464	7.01504
CTCF.K-562.GSE70764	-0.00375718	-0.0085212	-0.0147541	-0.0149622	-0.0115861	-0.0162025	-0.0163691	-0.0194001	-0.0204612	-0.0250573	-0.0215261	-0.0274173	7.00468
THAP1.K-562.ENCSR000BNN	-0.0115555	-0.0102522	-0.0125142	-0.0154661	-0.00954445	-0.0198996	-0.0156703	-0.0184628	-0.014366	-0.00966224	-0.00610778	-0.0152832	7.0016
ESR1.T-47D-B.GSE80358	0.00313571	0.00758906	0.0103583	0.0138572	0.0069067	0.0085507	0.0102213	0.0171386	0.0154268	0.0167473	0.0131901	0.0142439	7.00086
MED1.MCF-7_SHRARS.GSE60270	0.00576173	0.0122259	0.0233342	0.0267398	0.0183924	0.0274578	0.0286245	0.0243483	0.0157549	0.0200251	0.0208801	0.0242197	7.00049
HSF1.MO91_27A_100UM.GSE45852	-0.00693072	-0.00918672	-0.0218149	-0.0210038	-0.00831187	-0.0113174	-0.00807965	-0.000335478	0.00431927	0.00312094	0.00709367	0.0141176	6.98666
ESR1.T-47D.ENCSR000BLL	0.0090208	0.0170626	0.0128968	0.0146962	0.0196445	0.00976092	0.00730864	0.01059	0.00909715	0.0171442	0.0255578	0.00853998	6.98632
CTCF.Peyers-patch.ENCSR419ANE	-0.00342857	-0.00589509	-0.00718042	-0.0101465	-0.00849101	-0.0152047	-0.0116056	-0.0260733	-0.0272081	-0.0274915	-0.0295766	-0.0355053	6.98579
CREM.Hep-G2.ENCSR903ELW	-0.0035729	-0.00741995	-0.0140976	-0.0210177	-0.0190653	-0.0237053	-0.0212444	-0.0253159	-0.0209054	-0.0221887	-0.0158751	-0.0231861	6.9813
EGR2.HEK293.ENCSR919CZU	0.00768479	0.00740974	0.00980248	0.0140182	0.00981507	0.0185947	0.0181457	0.0216172	0.0201151	0.0239325	0.0269409	0.0190682	6.97285
PAF1.HCT-116_37c.GSE97527	0.0049443	-0.00588092	-0.00851462	-0.010565	-0.0151274	-0.0059292	-0.0142743	-0.0168644	-0.0153838	-0.0269385	-0.0310728	-0.0119912	6.97009
CTCF.SK-MEL-147.GSE94488	-0.00105518	-0.0129767	-0.0184355	-0.0184576	-0.0170533	-0.0144821	-0.0181022	-0.0222361	-0.0211383	-0.0188848	-0.0122324	-0.0147463	6.96713
CTCF.WA01_MESEN_STEM.GSE52457	-0.000272278	0.00653772	0.0110752	0.020976	0.0256875	0.0210154	0.0200893	0.0185512	0.0252078	0.0253368	0.0193748	0.0127655	6.95338
RUNX1.BONE_MARROW.GSE64862	0.00717645	0.012968	0.0155418	0.0144406	0.0123454	0.0182168	0.0140698	0.0221244	0.0163714	0.0220871	0.0159405	0.0185586	6.95265
VDR.LNCaP.GSE64656	0.00541023	0.0086802	0.0127785	0.0165814	0.00905601	0.00946717	0.00520641	0.00767253	0.0177248	0.00900932	0.0193429	0.0150218	6.94662
NFKBIZ.Hep-G2.ENCSR235OVI	0.000401364	-0.0104577	-0.022403	-0.0326105	-0.0391081	-0.0385875	-0.0355646	-0.0340925	-0.0237404	-0.030741	-0.0206855	-0.0222935	6.94438
NR2F6.Hep-G2.ENCSR518WPL	-0.0013759	-0.00419421	-0.00668947	-0.00547662	-0.0171925	-0.0193245	-0.0169638	-0.0213607	-0.0148706	-0.0210205	-0.0157136	-0.016703	6.93742
CTCF.KARPAS422.ENCSR113REG	0.00869539	0.0132329	0.0167063	0.00961315	0.0051055	0.0223205	0.0179394	0.0213264	0.0122678	0.0170078	0.0122866	0.0419714	6.93236
BCL11A.HUDEP-2_BCL11A-ER-V5.GSE103445	0.00512159	0.00782532	0.0086457	0.00635654	0.00771054	0.0114442	0.0144973	0.0169875	0.0185002	0.0176336	0.0191261	0.0118638	6.92614
TAL1.K-562.GSE107726	-0.00280395	0.0016509	0.00646092	0.0101633	0.0132012	0.0145816	0.0138878	0.0189738	0.0133598	0.0160753	0.00979973	0.0195407	6.92489
ZNF24.Hep-G2.ENCSR362NWP	0.00343985	0.00490032	0.00530211	0.00603752	0.00658565	0.0123855	0.0131551	0.0121366	0.0204859	0.021139	0.0188015	0.0233288	6.92238
GATA2.LNCaP_ETOH.GSE69043	0.00527607	0.0078455	0.00561474	0.0111877	0.0133715	0.0166341	0.0181481	0.0183029	0.017385	0.0247577	0.0312656	0.019819	6.90879
USF2.Hep-G2.ENCSR000EEF	0.00529109	0.00975028	0.0185549	0.0182367	0.0153412	0.0188051	0.0255108	0.0256464	0.0215417	0.0134311	0.0101224	0.0231925	6.90722
FOS.MCF-10A.ENCSR000DOT	0.00476889	0.00301132	0.00501667	0.017591	0.010731	0.0204131	0.0136129	0.0240847	0.0212576	0.0204364	0.0160064	0.0147984	6.90658
CTCF.pancreas_body.ENCSR484DDO	-0.00212022	-0.0061434	-0.0103459	-0.0194266	-0.0205757	-0.0176724	-0.0161418	-0.0291397	-0.0268335	-0.0192617	-0.0210522	-0.0247419	6.89767
RBM25.K-562.ENCSR791OZM	-0.00530474	-0.00770334	-0.0179221	-0.0176098	-0.0143726	-0.0179639	-0.0139838	-0.0173229	-0.0115393	-0.0142961	-0.00674682	-0.0155134	6.893
ESR1.MCF-7.ERP000209	-0.00462366	0.00247964	0.00894572	0.00741828	0.0108994	0.00812333	0.00869095	0.0177251	0.0257425	0.00914533	0.0144296	0.0244913	6.88847
TAL1.ME-1.GSE46044	0.00711606	0.015148	0.0179654	0.0204976	0.0199026	0.0168471	0.0191782	0.0180524	0.0174314	0.0174707	0.0133552	0.0181187	6.88404
ZNF687.GM12878.ENCSR859FDL	0.00182702	0.000507381	0.00971195	0.0112871	0.00736305	0.0128309	0.0202065	0.0192464	0.0223312	0.0223772	0.0214829	0.0230873	6.88278
E2F1.HeLa-S3.ENCSR000EVJ	-0.00389839	-0.00832394	-0.00511998	-0.0094623	-0.00803165	-0.00885193	-0.0140979	-0.0156348	-0.0104468	-0.0105347	-0.0241793	-0.0242947	6.88047
RAD21.liver.ENCSR230ZWH	0.00640034	0.0100014	0.0191455	0.0124189	0.0149527	0.0187106	0.0176174	0.0169503	0.0100679	0.00965864	0.0106368	0.0194904	6.87976
ZNF239.HEK293.ENCSR440COG	-0.00586842	-0.00573386	-0.0120564	-0.0106667	-0.00552207	-0.0157263	-0.016875	-0.0144883	-0.0132428	-0.00571254	-0.0136014	-0.024954	6.87869
CDK9.A-375_A771726.GSE57431	-0.00204263	-0.00063814	-0.00248455	-0.00128434	0.00943378	0.0118874	0.016627	0.0177881	0.0150292	0.0205521	0.0215319	0.0242912	6.87455
ZNF24.K-562.ENCSR385AHH	-0.00741325	-0.0108617	-0.00879419	-0.0188147	-0.0136792	-0.00712476	-0.0107563	-0.00884712	-0.00736043	-0.0110349	-0.0105051	-0.0133609	6.8724
NCOA1.MCF-7.ERP000901	-0.00411781	-0.00943342	-0.00938797	-0.0145596	-0.0203586	-0.0146217	-0.0154166	-0.0132796	0.00571775	-0.00347637	-0.00273725	-0.00756918	6.86892
APC.HCT-116.GSE103894	-0.0014997	-0.00379084	-0.0111861	-0.0166714	-0.0170922	-0.0151872	-0.0186149	-0.0160839	-0.0164509	-0.0191287	-0.0228058	-0.0178867	6.85956
NFIA.Hep-G2.GSE97661	0.00165535	-0.00145712	0.00350099	-0.00277269	0.00389835	0.0206687	0.0156807	0.0215127	0.0153733	0.0160224	0.0194597	0.0290157	6.8591
ZHX1.K-562.ENCSR557RVF	0.0057338	0.0103048	0.0080578	0.0110653	0.0114329	0.0152219	0.01904	0.0240354	0.0152163	0.0163325	0.0104905	0.0155114	6.85562
STAT3.SU-DHL-10.GSE50723	-0.0182214	-0.0166336	-0.0198426	-0.0110844	0.000239926	-0.0182196	-0.00562591	-0.0106918	-0.00884619	-0.0163172	-0.00323926	0.00186331	6.85539
SMARCA4.K-562.ENCSR587OQL	0.00272531	0.00586873	0.0057494	0.0141184	0.0200125	0.0147152	0.0203286	0.0153076	0.0237579	0.0216023	0.0231742	0.0186977	6.85479
RELA.CD4_TH1_DMSO.GSE62482	-0.00429857	-0.0101125	-0.0161517	-0.0163244	-0.0129672	-0.0166136	-0.00823079	-0.0139803	-0.0146069	-0.0181574	-0.0119862	-0.00735556	6.85286
MYC.MM1-S_JQ1.GSE42161	0.00376377	-0.00224844	-0.0119951	-0.0108312	-0.00934091	-0.0140266	-0.0168984	-0.0152322	-0.00981881	-0.0113184	-0.0214379	-0.0109196	6.85204
GTF2F1.K-562.ENCSR000EHC	-0.00202229	-0.00520787	-0.00595632	-0.0119373	-0.0133163	-0.0201909	-0.0214739	-0.0196349	-0.0123254	-0.0206889	-0.0213458	-0.0212897	6.85081
CTCF.WA01_NEUR.GSE52457	0.000940387	0.00326803	0.00511705	0.0123306	0.0143267	0.0135335	0.0127418	0.0264255	0.0223302	0.0226965	0.0243562	0.0304176	6.84925
RAD21.MDM_IFNb.GSE103477	-0.00648178	-0.00116045	-0.006484	-0.012251	-0.0148523	-0.0210512	-0.0196779	-0.0166915	-0.0146516	-0.0140529	-0.0147993	-0.0151892	6.84036
E2F4.GM12878.ENCSR000DYY	0.00988757	0.00155918	0.0017918	0.00183307	-0.0086632	-0.00338703	-0.00524665	-0.007932	-0.0321238	-0.0278304	-0.0333829	-0.0381568	6.83615
TFAP4.LNCaP.GSE28857	0.00328972	7.46077e-05	-0.00169886	-0.00713546	-0.010455	-0.00935107	-0.00893715	-0.0115749	-0.0243976	-0.0161431	-0.0201026	-0.0237276	6.83403
EHMT2.K-562.ENCSR175EOM	0.00152971	0.00117507	0.00217916	-0.0120812	-0.00348873	-0.0126994	-0.0072783	-0.0158533	-0.0183894	-0.0166897	-0.0201477	-0.0237267	6.83095
ZNF343.HEK293T.GSE78099	0.00791786	0.0125162	0.0145482	0.0105637	0.00731531	0.00854395	0.00842345	0.012633	0.00479287	0.00837369	0.00675398	0.00361564	6.83055
FOXA1.breast_tumor_Female_2.GSE104399	0.00320484	-0.00270795	0.000512542	-0.0143259	-0.0140159	-0.0147442	-0.0104429	-0.0120208	-0.0142965	-0.0138956	-0.0159004	-0.014158	6.83022
BRD4.HCC1395_JQ1.GSE63581	0.00395502	0.00638177	0.00781448	0.009721	0.0106245	0.0137285	0.0169313	0.0187828	0.0191417	0.0181121	0.0148076	0.0117724	6.82776
FOXM1.MCF-7.ENCSR000BUJ	-0.000390825	0.0123571	0.016259	0.0165591	0.0128506	0.0049869	0.0212991	0.0122128	0.0124829	0.014431	0.00609008	0.0176553	6.79168
ZBTB33.Hep-G2.ENCSR000BNA	-0.00389757	-0.00596286	-0.00659265	-0.0161113	-0.00537174	-0.0230143	-0.0220439	-0.0216378	-0.0130512	-0.0247235	-0.023519	-0.03857	6.76212
FOXA1.MCF-7_E2.GSE59530	0.000621766	0.00762473	0.0175996	0.011178	0.0174406	0.0162483	0.00861065	0.0167652	0.0142652	0.0214247	0.022065	0.0105883	6.75785
RAD21.GM12878.ENCSR000BMY	0.0094636	0.0137216	0.0111847	0.0115796	0.0149803	0.0153296	0.0152299	0.0142549	0.015198	0.0131227	0.0169151	0.0202807	6.75561
CHD1.IMR-90.ENCSR000EFC	-0.000828166	0.00276212	0.00740197	0.0117712	0.00863513	0.0188564	0.0132727	0.0203943	0.0159665	0.0206479	0.015173	0.0198193	6.75466
CTCF.HCT-116.GSE92879	0.0120445	0.0160926	0.0234471	0.0268755	0.0231752	0.0268188	0.0246927	0.0216373	0.00819654	0.0146624	0.0164201	0.01428	6.75431
DEAF1.K-562.ENCSR387SYS	-0.00478307	-0.0127197	-0.0107969	-0.0133207	-0.00937448	-0.0104314	-0.00508767	-0.0197027	-0.00581386	-0.0126418	-0.0109464	-0.025356	6.75103
SMC3.IMR-90.ENCSR000HPG	-0.0023049	-0.00344436	-0.00129158	0.00627253	0.0119921	0.0130673	0.0114947	0.016264	0.0216901	0.0203813	0.0214614	0.027562	6.74935
TEAD1.HUCCT1.GSE68296	0.00619268	0.0173197	0.00458469	0.00262571	0.00699718	0.00260548	0.0146249	0.0184814	0.0142332	0.0174656	0.0142345	0.0104384	6.7481
ESR1.breast_tumor_Male_28.GSE104399	0.0088305	0.0139113	0.0136756	0.0147049	0.0150285	0.000917159	0.00882392	0.0104417	0.0185626	0.0130947	0.0108741	0.00843201	6.74285
FOXA1.22Rv1_Dox.GSE85558	-0.000359896	0.003827	0.00020702	0.0041468	0.0117881	0.00982058	0.018665	0.0209833	0.0168979	0.0259231	0.0276212	0.0210923	6.741
KMT2A.blood_cord.GSE83671	0.00762402	0.012317	0.0134783	0.0230618	0.0220899	0.0242638	0.0228322	0.0176301	0.028507	0.0233463	0.0213288	0.0203113	6.73248
ZNF574.MCF-7.ENCSR402JAC	0.0103095	0.00844643	0.00670183	0.0219078	0.0209134	0.0236685	0.0119468	0.0108371	0.0140974	0.00407219	0.000697551	-0.00229459	6.72935
CTCF.primary-epidermal-keratinocyte_diff_d3.GSE84657	-0.0111874	-0.0139706	-0.0194163	-0.0171031	-0.0147561	-0.0227609	-0.0154019	-0.0215222	-0.00958823	-0.0131303	-0.0134041	-0.0123012	6.72062
ESR1.MCF-7_SIGATA_E2.GSE40129	-0.00289769	-0.00108355	0.00865641	0.0107583	0.00453605	0.0145343	0.0202892	0.0173878	0.0300473	0.0250518	0.0239838	0.0282945	6.71935
SAFB.K-562.ENCSR072VUO	-0.00647058	-0.0112912	-0.0169563	-0.0172228	-0.0158001	-0.0217884	-0.0135664	-0.0124916	-0.00825882	-0.00416158	0.000575447	-0.00406399	6.71901
TP53.SaOS-2.GSE51268	-0.000672199	-0.00228963	-0.00696167	-0.000265118	-0.00587855	-0.0153717	-0.0178029	-0.0201925	-0.018525	-0.0220559	-0.014413	-0.0222002	6.7118
CTCF.fibroblast_MAMMARY.ENCSR000DUU	-0.00261624	-0.00798723	-0.014032	-0.0123447	-0.0232032	-0.0169203	-0.0208622	-0.0279531	-0.0310719	-0.0257918	-0.0325787	-0.0424918	6.7063
TCF3.Kasumi-1.GSE43834	0.000827544	-0.000635618	-0.0125547	-0.0138219	-0.0118389	-0.0155183	-0.0127382	-0.0186401	-0.0144457	-0.0181156	-0.0135416	-0.0197646	6.70102
BRD4.COLO-205.GSE73319	0.00950102	0.015784	0.0243414	0.0284298	0.0198619	0.0178803	0.0140974	0.0100124	0.00163826	0.00293087	0.000755006	-0.00406738	6.69506
GATA2.K-562.ENCSR000EWG	0.000171964	0.000706245	-0.00905773	-0.00944394	-0.00948662	-0.0108804	-0.0130272	-0.0128632	-0.0222787	-0.0159071	-0.0171648	-0.0200196	6.69342
BRD4.SUM149_DMSO.GSE63581	-0.00669799	-0.0129915	-0.0134316	-0.0178064	-0.0199871	-0.0194367	-0.0144902	-0.0120166	-0.0125456	-0.00926071	-0.00793439	-0.00162158	6.69172
RXRA.SK-N-SH.ENCSR000BVG	-0.00290423	-0.00372446	-0.00810305	-0.0100828	-0.0111133	-0.0181456	-0.0258308	-0.0154543	-0.0166542	-0.00538325	-0.0117607	-0.0163785	6.691
CTCF.fibroblast_LUNG.ENCSR000DPM	-0.00954118	-0.0177502	-0.0236301	-0.0234888	-0.0164183	-0.0188747	-0.0204824	-0.0277167	-0.0211991	-0.0247987	-0.0254119	-0.00788954	6.68846
PBX4.PC-3_Pbx4overexp.GSE97570	-0.00377438	0.000720897	0.00859478	0.00955628	0.0119172	0.00630434	0.0104865	0.0154778	0.0157743	0.0201667	0.0170377	0.0156184	6.68234
CEBPB.K-562.ENCSR416QLJ	-0.00247743	-0.00874214	-0.0136119	-0.0133961	-0.0131986	-0.00904393	-0.0182057	-0.0152786	-0.0132409	-0.020441	-0.0150236	-0.00748333	6.67556
FOXA2.islet.ERP004003	-0.00575224	-0.00476844	-0.00996267	-0.0153733	-0.0102261	-0.0142928	-0.0183748	-0.0101219	-0.0190922	-0.0189314	-0.0107495	-0.014893	6.67545
FOXA1.LNCaP.GSE94682	-0.000914657	-0.00769071	-0.0112007	0.00337503	0.00453482	-0.0124436	-0.0106085	-0.0227832	-0.017737	-0.0252163	-0.0334853	-0.0189433	6.67202
FOXO3.Hep-G2.GSE97661	-0.0060069	-0.0032786	0.000998517	0.00507835	0.0153453	0.0118864	0.0195953	0.0205288	0.0200058	0.0161122	0.0184038	0.026853	6.6688
SMARCA4.Aska-SS.GSE108025	-0.000840048	-0.00410786	-0.0018472	-0.00633912	-0.0128968	-0.01104	-0.0134843	-0.0179519	-0.0157846	-0.0155803	-0.0222407	-0.0255006	6.6677
MYC.K-562.ENCSR000EZU	-0.00874387	-0.007719	-0.00954206	-0.0098523	-0.00972321	-0.018499	-0.0251116	-0.0210671	-0.0238663	-0.023089	-0.0259837	-0.0225258	6.66107
MAX.U-87MG.GSE36354	0.00226781	0.00927161	0.0147147	0.0234621	0.0363345	0.035133	0.0302294	0.0302133	0.0223659	0.027587	0.0232589	0.0245955	6.66022
MYCN.SHEP-21N_24h.GSE80151	-0.00157841	0.00276994	0.00716276	0.00578226	0.0160578	0.0137021	0.0174005	0.0220059	0.0332132	0.031725	0.0252303	0.0214341	6.65736
CTCF.Peyers-patch.ENCSR799WDT	-0.00853779	-0.0102717	-0.0128804	-0.0155525	-0.0196176	-0.0214142	-0.0193192	-0.0201888	-0.0174744	-0.0216803	-0.0194922	-0.0254493	6.64636
SCRT1.HEK293.ENCSR605MGM	0.00487546	0.00487316	0.00446344	0.0106159	0.0122179	0.018717	0.0086701	0.0160744	0.0111205	0.0146996	0.00890459	0.0172224	6.64225
SREBF1.K-562.ENCSR815ZDS	0.000880914	-0.0075617	-0.0142552	-0.00916087	-0.0105379	-0.0174672	-0.0130396	-0.0241371	-0.0106499	-0.0152401	-0.00866255	-0.0215578	6.63241
ESR1_Y537C.SUM44PE_ESR1_mutant_LTED.GSE100074	0.000845093	0.00892231	0.00872733	0.0135512	0.0165169	0.0121279	0.012007	0.0195673	0.0158599	0.0160741	0.0213142	0.012327	6.61407
LMO2.TSU-1621MT.GSE60477	0.000162972	0.00559217	-0.0029296	0.00233537	0.017589	0.0129121	0.0156548	0.0095674	0.0175683	0.0189655	0.0136409	0.0164994	6.61355
BRD4.KK-1_DMSO.GSE94732	-0.00281313	-0.00968243	-0.00977075	-0.009747	-0.0187829	-0.00864892	-0.0105779	-0.0156225	-0.0191466	-0.00922144	-0.0177795	-0.00360763	6.60379
RELA.SW480_16h_TNFa.GSE102796	-0.00178376	-0.00304022	-0.00235572	-0.00228075	-0.00301986	-0.00508415	-0.0107654	-0.0133265	-0.019165	-0.0229412	-0.0302595	-0.0204813	6.59828
CDX2.CACO2_PROLIF.GSE23436	0.00545656	-0.000487058	0.00714456	0.0136473	0.0243516	0.0185452	0.0136857	-0.00793764	0.001988	-0.00538087	-0.00472361	-0.00444002	6.59377
E4F1.GM12878.ENCSR439WAF	0.000221276	0.00484089	0.0129072	0.0116491	0.00935936	0.0138538	0.0157397	0.0212401	0.0174104	0.0172498	0.0172218	0.0207416	6.58902
MLLT1.MCF-7.ENCSR427BBI	-0.00750847	-0.00635171	-0.0122822	-0.0119802	-0.00917022	-0.0112189	-0.00694802	-0.0158198	-0.00935549	-0.020058	-0.0062744	-0.00804781	6.5868
TRIM28.AF22.GSE84259	0.00274722	0.00755959	0.0114665	0.0171111	0.0099825	0.01838	0.0113322	0.0105768	0.00886052	0.0158001	0.0123374	0.0126551	6.58274
ESR1.MCF-7_E2-640min-ERalpha.GSE94023	-0.00315275	-0.00576357	0.00335917	0.00620339	0.0073085	0.00862956	0.00984114	0.015304	0.0180888	0.0108408	0.0249452	0.0239137	6.57597
TEAD1.MCF-7.GSE107013	0.000638418	0.00321405	0.005912	0.010553	0.00929772	0.0128826	0.0138719	0.017484	0.0136587	0.0181163	0.0202487	0.01619	6.57572
SMARCC1.HS-SY-2.GSE108025	-0.00438811	4.71629e-05	0.00572162	0.0146011	0.0210475	0.0181307	0.0215255	0.0190184	0.022379	0.0287741	0.0122361	0.00607058	6.57108
FOXA1.MCF-7_DEX.GSE72249	0.0034591	-0.0105233	-0.0112695	-0.0113769	-0.0139693	-0.0139719	-0.0154403	-0.0175378	-0.0188506	-0.0204664	-0.0168867	-0.0100276	6.56541
YY1.WA01.GSE39096	0.00326788	0.0152475	0.0205802	0.0136893	0.0160677	0.0214903	0.0137246	0.01386	0.0107039	0.0102938	0.00527162	0.0105414	6.56512
TP53.lymphocyte_90.GSE110368	-0.00185306	0.000281454	-0.00841786	-0.0107221	-0.0123214	-0.0161736	-0.010079	-0.0164419	-0.0142413	-0.0116156	-0.00778765	-0.0225027	6.56252
ZBTB44.HEK293.ENCSR076STQ	-0.00570572	-0.0070693	-0.0118528	-0.0176213	-0.0100946	-0.0181493	-0.016256	-0.0147391	-0.00659719	-0.0116916	-0.0100774	-0.00318303	6.56188
JMJD6.HeLa.GSE51633	0.00350615	0.00328057	0.0162445	0.00786605	0.00781921	0.0176363	0.019361	0.0168922	0.00578578	0.0106291	0.005578	0.00424302	6.55715
RUNX1.ME-1_Human-leukemia_AI-10-49.GSE101789	-0.00153527	-0.00400132	-0.00563514	-0.00845919	-0.012285	-0.0166486	-0.0188483	-0.0136911	-0.0160275	-0.0148591	-0.0130374	-0.0232677	6.55505
YY1.Hep-G2.ENCSR000BNT	-0.00243798	0.00173506	0.0056544	0.0190679	0.0286419	0.0354988	0.0339606	0.0350772	0.0354831	0.0301177	0.0183389	0.0274343	6.55158
KDM1A.K-562.ENCSR000ATX	-0.0063875	-0.0103444	-0.0101132	-0.0105809	-0.00757548	-0.0246355	-0.0214048	-0.0151499	-0.00405038	-0.00280098	-0.000748105	-0.0182492	6.54815
TCF12.Kasumi-1.GSE43834	-0.00981501	-0.0106335	-0.0107103	-0.0112247	-0.0115062	-0.0169655	-0.0174272	-0.0112458	-0.00912716	-0.0126873	-0.00813139	-0.015327	6.54606
SMARCC1.Aska-SS.GSE108025	-0.000727481	0.00392804	0.0156875	0.0208445	0.022586	0.0196369	0.0195908	0.0207072	0.0220586	0.0237183	0.0223755	0.0165262	6.54485
ESR1.breast_tumor_Male_6.GSE104399	0.00436988	-0.000549261	0.00250968	0.00372888	0.0103363	-0.000721069	0.0128242	0.0180189	0.0186399	0.0166908	0.0216521	0.0195936	6.53924
ZNF687.MCF-7.ENCSR899BKM	-0.00741978	-0.0101941	-0.0149887	-0.0145551	-0.0110465	-0.0119392	-0.014245	-0.0145987	-0.01984	-0.0155014	-0.0166041	0.00108358	6.53649
RBP2.U-937.GSE28323	-0.0019574	-0.000227822	0.0108075	0.00816829	0.0179957	0.0197637	0.0206896	0.0196705	0.00974474	0.0126581	0.0164746	0.0203763	6.53008
CTCF.HAP1_WaplKO-33_SCC4KO.GSE94992	0.00284414	0.0119749	0.0131564	0.017185	0.0193058	0.0222364	0.0280643	0.0159537	0.0237305	0.021655	0.0188007	0.0222788	6.52705
ZNF18.HEK293.GSE76494	0.00646048	0.0108752	0.00832761	0.00670079	0.00276762	0.00303721	-0.00246474	-0.0124527	-0.0226988	-0.015083	-0.0118513	-0.0195703	6.52671
MECOM.SKH1.GSE102697	0.00272995	0.00858782	0.013337	0.00343696	0.00752408	0.00743577	0.00828223	0.0183513	0.0174713	0.0196384	0.018167	0.020667	6.52025
RELA.GM18526.ENCSR000EBA	0.00184176	-0.00104761	-0.00173377	-0.00645882	-0.00635738	-0.0107893	-0.0149898	-0.020344	-0.0128457	-0.01865	-0.0156369	-0.0215884	6.51926
USF2.SK-N-SH.ENCSR945NFL	0.00591756	0.00608373	0.00824298	0.00673311	0.0139529	0.0115302	0.0197563	0.024894	0.0158958	0.0232197	0.018656	0.039439	6.51057
ZHX2.786-O.GSE109953	-0.00783216	-0.0054038	-0.0105081	-0.0089252	-0.00608924	-0.0193793	-0.0259992	-0.0270387	-0.026747	-0.0200427	-0.0185239	-0.0415568	6.50159
STAT1.SET-2_cortistatin-A.GSE100566	-0.000197918	0.00951597	0.0126211	0.0149174	0.0194804	0.0142939	0.0174378	0.0103838	0.0135958	0.0075693	0.00471248	0.0140598	6.49446
GABPA.MCF-7.GSE72082	0.00660843	0.00759807	0.00126887	-0.00166747	-0.0170351	-0.00629034	-0.0152537	-0.00783792	-0.0196217	-0.00352583	-0.00467901	-0.013353	6.48729
PHF21A.K-562.ENCSR119VCX	0.000119452	-0.0109274	-0.0102832	-0.0108582	-0.00665722	0.00320385	-0.0120562	0.0074223	-0.0140219	-0.00596493	-0.0183681	0.0138827	6.48323
RAD21.MCF-7.GSE72082	0.00353826	0.00540183	0.00708465	0.0116394	0.00694979	0.0129611	0.012891	0.018968	0.0182595	0.0194881	0.0183987	0.0164366	6.47927
CREB1.A-549.ENCSR000BRC	0.00396705	0.00549056	0.0108008	0.0197453	0.0154049	0.0163407	0.0167783	0.0195204	0.0205234	0.0194656	0.0195999	0.0158838	6.47575
TAF1.SK-N-SH.ENCSR000BQF	0.00267924	0.00921719	0.0126709	0.0164888	0.0221483	0.0284066	0.0338447	0.0298159	0.0273506	0.0340813	0.0269356	0.026366	6.47451
MYC.U2OS_HA-OmoMYCwt_Doxy.GSE77328	0.0037906	0.00967813	0.0137658	0.0155854	0.00992066	0.0233989	0.0180092	0.0197515	0.0067226	0.0157426	0.0159417	0.0170941	6.47235
BRD4.CLL_patient1_4h_CpG.GSE109411	0.00569727	0.0099321	0.014548	0.0140482	0.0125004	0.0187426	0.0296781	0.0229786	0.0181602	0.0253989	0.0194378	0.0309333	6.47156
TCF4.GEN2-2.GSE76147	-0.00948155	-0.0134218	-0.011642	-0.00761538	-0.0135652	-0.00822828	-0.0144065	-0.0121056	-0.00864969	-0.0137775	-0.0146589	-0.0122457	6.46036
CTCF.colon_sigmoid.ENCSR925GDS	0.0015121	0.00559868	0.0139314	0.0135146	0.0097932	0.0246263	0.0206828	0.0222054	0.0137604	0.0192088	0.0215257	0.018222	6.45135
KLF16.K-562.ENCSR760UVO	-0.0072945	-0.0165653	-0.0166094	-0.0123491	-0.00617828	-0.0124521	-0.0176285	-0.00950186	-0.00654647	-0.00877451	-0.00280424	-0.00854239	6.44443
ZNF778.HEK293.GSE76494	-0.00375855	-0.0106389	-0.00856396	-0.0187678	0.000362397	-0.0182652	-0.00986129	-0.00938841	-0.0154822	-0.0103945	-0.00352146	-0.0110503	6.44403
EZH2.SU-DHL-6.GSE45982	0.00192571	-0.00194366	-0.00842179	-0.0117109	-0.01566	-0.0099498	-0.00729405	-0.0119765	-0.0150374	-0.0139333	-0.00623093	-0.0175208	6.44153
TP63.keratinocyte_D0.GSE59824	-0.00472049	-0.0162334	-0.00705325	-0.00277235	0.00432551	0.0149441	0.0140584	0.0113967	0.00947219	0.0147194	0.0180965	0.0274266	6.43032
FOXA1.MDA-MB-453.ERP001226	-0.0100194	-0.0143511	-0.0136404	-0.0195936	-0.0135669	-0.00879045	-0.00945677	-0.0078862	-0.0105416	-0.0122779	-0.00961845	-0.0110627	6.42701
DIDO1.K-562.ENCSR167JBG	0.0049756	0.0132689	0.0137683	0.0160423	0.0123013	0.0126232	0.0127399	0.0100174	0.0158986	0.0133691	0.00856337	0.012357	6.4257
HNF4A.HCT-116.GSE62890	0.00971878	0.0111759	0.0099993	0.0111507	0.00805418	0.00138796	0.00250685	0.00593053	0.0145195	0.0178308	0.0129895	0.0111304	6.42039
ASCL1.NCI-H889.GSE69394	0.00231252	0.00576427	0.0031144	-0.000428651	-0.0083742	-0.00364734	-0.0118679	-0.018018	-0.0224973	-0.0172163	-0.0205203	-0.0257763	6.41817
HSF1.SKBR3.GSE38901	-0.00355587	-0.00304723	-0.00442116	-0.00206201	0.00259866	-0.0104954	-0.0179213	-0.0246542	-0.0121686	-0.0219355	-0.0158963	-0.0173313	6.41567
USF1.K-562.ENCSR000BKT	0.00385411	0.011336	0.00980753	0.0103304	0.0122292	0.0177633	0.0200715	0.0137978	0.0131257	0.0153297	0.018445	0.0160236	6.41513
CREB3.K-562.ENCSR093FKD	-0.0119703	-0.0101619	-0.010037	-0.0140534	-0.00447144	-0.012165	-0.0092933	-0.0129854	-0.00281447	-0.0146626	-0.00472853	-0.00658679	6.41471
ESR1.SUM44PE_ESR1_wildtype.GSE100074	0.0053597	0.0143743	0.0208687	0.0195799	0.0157597	0.0123247	0.029074	0.0141121	0.0034608	0.00871623	0.00770856	0.00842885	6.41464
GATA2.ESF.GSE108408	0.00792281	0.00810712	0.00684582	0.00253551	0.00708205	0.0142399	0.0129132	0.0103076	0.0102927	0.0107762	0.0153423	0.0202593	6.41439
MAF1.THP-1_macrophage_PMA.GSE96800	-0.00191062	0.00523008	0.00791917	0.0130562	0.0132004	0.0156305	0.00927628	0.0159687	0.00840618	0.0121064	0.0117037	0.0136397	6.41318
RXRA.WA01.ENCSR000BJW	-0.0214173	-0.00302137	0.0059953	0.0103277	0.0145938	0.00512667	-0.00694365	-0.00855528	0.0134107	-0.00374318	-0.00502669	0.010468	6.40716
PRPF4.K-562.ENCSR220YXI	0.000971101	-0.00138462	-0.00367853	-0.0153185	-0.0139924	-0.01098	-0.0235527	-0.0144052	-0.0229166	-0.0187207	-0.0184588	-0.0176009	6.40498
GRHL3.NHEKSV3.GSE95199	-0.00130987	0.00300285	0.0083079	0.00913813	0.0165857	0.000739031	0.0170441	0.017025	0.0166384	0.0237402	0.0240568	0.0187352	6.40289
RELA.786-O.GSE86092	0.0125652	0.0227434	0.0192048	0.0244203	0.0113495	0.0166658	0.014031	0.0187504	0.0086268	0.0157493	0.00979352	0.00936054	6.4017
RAD21.THP-1_PMA_IFNb-6h.GSE103477	-0.00229336	-0.00277658	-0.00839395	-0.0170613	-0.0120055	-0.0179108	-0.0159637	-0.0197735	-0.0215105	-0.0182733	-0.0134944	-0.00837587	6.38493
CTCF.esophagus_squamous-epithelium.ENCSR773JBP	0.00770248	0.0104911	0.0104304	0.00949925	0.00521703	0.00935798	0.0157258	0.0130169	0.0148112	0.015246	0.0211448	0.022188	6.38204
MTA1.K-562.ENCSR807BGP	0.00438711	0.00137017	0.00857615	0.00727789	0.00858981	0.011009	0.0141218	0.0164028	0.023155	0.021423	0.018296	0.0153975	6.37829
PKNOX1.K-562.ENCSR115SMW	0.0106423	0.0112758	0.0110776	0.00704259	0.0108079	0.0190631	0.0170164	0.020767	0.00913911	0.0131894	0.00895152	0.0181806	6.36744
TBX2.Kelly.GSE94822	0.00528373	0.00619755	0.0105477	0.0115416	0.0143018	0.0156367	0.00911624	0.0153075	0.0154836	0.00893176	0.000959155	0.0141592	6.36577
PHIP.HEK293_ab833.GSE101646	0.00428223	0.00725996	0.00954993	0.00954717	0.0130174	0.015198	0.0176387	0.0183047	0.0189702	0.0216049	0.0247567	0.0229177	6.36267
CTCF.osteoblast.ENCSR000APF	-0.00923459	-0.0110408	-0.0186132	-0.0154695	-0.0121547	-0.0199293	-0.0166729	-0.0190246	-0.0145955	-0.0164004	-0.0129113	-0.0148578	6.35748
ZNF384.Hep-G2.ENCSR101FJU	-0.00384896	-0.00754026	-0.0095174	-0.00901492	-0.0105296	-0.0131742	-0.00993395	-0.0168308	-0.0176016	-0.0196835	-0.0167573	-0.0122	6.35567
ZNF644.K-562.ENCSR729HVR	0.00184878	-0.00329012	0.00269893	-0.00873625	-0.0101365	-0.00839392	0.0039335	0.00560218	0.0253925	0.0211358	0.0337472	0.0198783	6.34598
EGR1.Ishikawa.ENCSR000BSQ	0.00583508	0.0121582	0.0120395	0.0162703	0.0106757	0.0135122	0.0114882	0.0148808	0.0118686	0.0157344	0.0105451	0.0164652	6.34536
ZNF280D.HEK293.ENCSR451CYX	0.00283992	0.00380452	-0.00357582	-0.00752425	-0.0140652	-0.0134081	-0.0161402	-0.00967864	-0.0146868	-0.0135787	-0.0149793	-0.0161224	6.34446
ERG.VCaP_DHT.GSE79128	0.00439839	0.00997236	0.018269	0.0128174	0.0134812	0.0156839	0.0211399	0.0192811	0.0158642	0.0206186	0.0116402	0.0161787	6.3427
YY1.WA01.ENCSR000BKD	-0.00378419	-0.00238163	-0.0012156	-0.00405984	-0.00698909	-0.00478699	-0.0172163	-0.0214136	-0.0264475	-0.0264302	-0.0308592	-0.0304565	6.33542
HNF4A.Hep-G2.ERP000209	-0.00130486	-0.00751819	-0.0141443	-0.0112308	-0.0163765	-0.00914829	-0.0128707	-0.00979928	-0.0146842	-0.0103196	-0.0113883	-0.017274	6.31252
TARDBP.GM12878.ENCSR016UEH	-0.00275132	-0.00811544	-0.00746758	-0.0126091	-0.0113947	-0.0111141	-0.0130087	-0.0130702	-0.0193226	-0.016555	-0.0142017	-0.0182287	6.31148
ERG.TSU-1621MT.GSE60477	-0.00644635	-0.00913876	-0.016535	-0.0213564	-0.0253768	-0.0174659	-0.0231805	-0.0172039	-0.0224909	-0.0293951	-0.0202934	-0.0100554	6.31045
RELA.MCF-7_E2_TNF.GSE59530	-0.00750066	-0.0158269	-0.0131151	-0.0156079	-0.0115838	0.000921463	-0.0136187	-0.0130689	-0.0181575	-0.0101634	-0.0164152	-0.023068	6.30515
ETV1.GIST-T1.GSE80443	0.00859953	0.0131439	0.0146273	0.0146418	0.0105823	0.00745585	0.00983437	0.0126228	0.0107506	0.0178754	0.0126728	0.00855808	6.2957
UBTF.K-562.ENCSR000EFW	0.00673762	0.00699879	0.0147366	0.0146699	0.0150368	0.00774749	0.00614685	0.0153699	0.0146007	0.00987123	0.0165589	0.0166141	6.29497
IKZF1.BCR-ABL1.GSE58825	-0.00331704	0.0106425	0.00676314	0.0191499	0.0182734	0.0047744	0.00825486	0.0126535	0.0116606	0.00454195	0.00969773	-0.0121693	6.2873
CTCF.PANC-1.ENCSR203QEB	-0.000344971	0.00219405	0.00749794	0.0129059	0.012195	0.0337593	0.0292186	0.0313654	0.0177013	0.0195368	0.0168849	0.0366822	6.27389
ZBTB11.K-562.ENCSR331GDC	0.000182127	-0.00262127	-0.00627595	-0.00992882	-0.0170606	-0.00933944	-0.0154335	-0.0245265	-0.0192068	-0.0254129	-0.0212089	-0.0256017	6.27296
RAD21.A-549.ENCSR000DYE	-0.00382492	-0.00734705	-0.0140403	-0.0135844	-0.0187033	-0.0187797	-0.0177794	-0.0188884	-0.0131742	-0.0210269	-0.0124843	-0.000525789	6.27276
STAT2.GM12878.GSE97661	-0.000213369	-0.00734327	-0.00940924	-0.013158	-0.0161473	-0.0080613	-0.00696765	-0.0147324	-0.00679117	-0.0109779	-0.010355	-0.0196014	6.26967
E2F1.LNCaP_shRB.GSE94958	-0.00229057	-0.00305535	-0.0119898	-0.0182671	-0.0221821	-0.0233328	-0.0334349	-0.0330001	-0.0298038	-0.0305702	-0.0313347	-0.0205559	6.26806
ZNF317.HEK293.GSE76494	-0.00580129	0.00474512	0.00114529	0.00560012	0.00125396	0.00700295	0.0111019	0.00533606	0.0132483	0.0212655	0.0148776	0.0199593	6.26093
AR.LNCaP_ERG.GSE110655	-0.00791715	-0.00284301	-0.00926349	-0.00798539	-0.0119936	-0.00470856	-0.00696181	-0.013824	-0.0131754	-0.0168217	-0.0104154	-0.0198054	6.25401
NRF1.HeLa_dC9Sun-mCherry_TMEM206.GSE107607	-0.0073889	-0.00958711	-0.0183485	-0.0162893	-0.0116519	-0.0156248	-0.0189619	-0.0213096	-0.0203294	-0.0199229	-0.0234514	-0.0209647	6.24849
ETS1.HUVEC-C_modETS1.GSE93030	-0.00421258	-0.0098043	-0.0110754	-0.00939274	-0.00476122	-0.0118333	-0.0179869	-0.0139918	-0.0170103	-0.0225126	-0.0151504	-0.00275418	6.24366
FOXA2.liver_CARN1618.ERP008682	0.00411145	0.00721637	0.0187484	0.0143609	0.0183097	0.0133527	0.00599463	0.0124108	0.00256687	0.00709821	0.00950354	0.0106596	6.23795
BRD4.K-562_JQ1_6h.GSE99178	0.00572024	0.0156571	0.0129692	0.0152692	0.0148085	0.0134707	0.0143377	0.0152608	0.0108109	0.0153703	0.0087152	0.0151423	6.23317
CTCF.gastrocnemius-medialis.ENCSR998NQG	0.0058862	0.00531031	-0.00179177	-0.0118915	-0.0245696	-0.0157852	-0.0176138	-0.0242845	-0.0187133	-0.0252753	-0.0213135	-0.0140249	6.22679
GTF2F1.K-562.ENCSR189VXS	0.00149616	0.00470765	0.0072187	0.00997846	0.0167897	0.0133691	0.0163412	0.0221537	0.0158045	0.0187375	0.0155388	0.0122446	6.21838
ESR1.MCF-7_E2_talen.GSE94493	-0.00712252	-0.0066794	-0.00722664	-0.0203672	-0.00370435	-0.0171896	-0.00781157	-0.0153891	-0.02049	-0.0102568	-0.0127802	-0.0177486	6.21559
TCF7L2.LNCaP.GSE51621	-0.00253588	-0.00713998	-0.0064384	-0.0102891	-0.0151395	-0.00675168	-0.0157251	-0.0206144	-0.012293	-0.0173079	-0.0127986	-0.0102047	6.21337
CTCF.MCF-7.ENCSR000DML	0.00350274	0.00503633	0.0123539	0.0113263	0.0168967	0.0177267	0.0199865	0.0177888	0.0124161	0.0178948	0.0153013	0.0135742	6.21182
ESRRA.SKBR3_EGF.GSE81651	-0.00934482	-0.00511859	-0.00169973	-0.00509354	-0.00249057	-0.0232914	-0.0114525	-0.0180149	-0.0188347	-0.0207463	-0.0301747	-0.0242834	6.20915
BCL11A.CD34_Day5_30min.GSE104676	-0.00291636	-0.00497798	-0.00908833	-0.0100551	-0.00731801	-0.0156923	-0.0230513	-0.0228972	-0.0232614	-0.0211632	-0.0239571	-0.0259735	6.20606
ESR1.MDA-MB-231_LQ_45min.GSE95121	0.00188982	-0.00517239	-0.00582055	-0.0058112	-0.00812245	-0.0113806	-0.0124105	-0.0162962	-0.0152716	-0.0159858	-0.013217	-0.0221251	6.18857
TAF1.Hep-G2.ENCSR000BJN	-0.00446961	-0.00473329	-0.00681736	-0.0138125	-0.0163546	-0.0227673	-0.0296998	-0.0209683	-0.0282006	-0.0298277	-0.0258849	-0.0286727	6.18755
FOXA1.VCaP.GSE96652	0.00277535	0.00933969	0.0116236	0.013747	0.0109684	0.0179536	0.0169918	0.0190591	0.0199949	0.0184403	0.014164	0.0164654	6.18491
MED1.SGBS.GSE64233	0.00428925	0.00474431	0.00492019	0.0104058	0.0144659	0.0152061	0.0189117	0.0227003	0.0225216	0.015599	0.0199937	0.0220031	6.18117
UBTF.GM12878.ENCSR459FTB	-0.00321528	-0.00572996	-0.00916069	-0.00938926	-0.00994501	-0.0140283	-0.0130131	-0.0108729	-0.00979161	-0.0120226	-0.0146514	-0.0121018	6.17985
TP53.lymphocyte_116_Nutlin.GSE110368	-0.00730283	-0.00703511	-0.0161103	-0.0209477	-0.0112999	-0.0057317	-0.0203383	-0.00386935	-0.00323052	-0.01016	0.00294957	-0.00177502	6.17973
MYC.BJ.GSE36570	-0.00147567	0.00184689	0.00404895	0.00237324	0.0136585	0.0049083	0.0142737	0.0169011	0.0209162	0.025835	0.0201263	0.0145753	6.17938
MED1.SUM159PT_DMSO_24h.GSE87418	0.00148738	-0.00180886	-0.00589688	-0.00556917	-0.00399613	-0.00976842	-0.0226775	-0.0269049	-0.023942	-0.0269275	-0.0257149	-0.0251365	6.17587
MED1.CD4_TH1_DMSO.GSE62482	-0.00657491	-0.0115728	-0.0132851	-0.0169742	-0.0135414	-0.0110218	-0.0155027	-0.012709	-0.0103645	-0.0138067	-0.008764	-0.0124291	6.17242
RAD21.SK-N-SH.ENCSR000EHX	0.00281549	0.0104029	0.00980007	0.0235096	0.0132578	0.0129675	0.0139102	0.0129884	0.0125379	0.011331	0.0122117	0.0219295	6.16697
JUN.Hep-G2.ENCSR000EEK	0.00575936	0.0200747	0.00633965	0.00571593	-0.00863359	0.00650195	-0.0121131	-0.00814672	-0.0192304	-0.016104	-0.0226704	-0.0113941	6.16179
BRD2.SK-MEL-147.GSE94488	0.00942569	0.0188831	0.0232371	0.0220565	0.0204504	0.0166639	0.0244956	0.0240465	0.0155136	0.0287825	0.0258408	0.0225304	6.15893
ETS1.HUVEC-C_VEGF_4H.GSE41166	-0.0095665	-0.0130531	-0.0219358	-0.018619	-0.0158309	-0.0135629	-0.0152389	-0.0165557	-0.0130963	-0.0145535	-0.0182582	-0.0251032	6.15749
ZBTB33.K-562.ENCSR000BKF	0.00127218	0.00883992	0.00238808	0.0184042	0.0133914	0.0154696	-0.00572235	-0.0139897	-0.0165018	-0.0140886	-0.0276048	-0.0265188	6.14941
EGR1.liver.ENCSR736BUG	-0.00140304	-0.00811001	-0.00788198	-0.0155915	-0.0178788	-0.0141587	-0.0126414	-0.0133686	-0.014816	-0.0217642	-0.0127728	-0.00609881	6.13989
MLX.Hep-G2.ENCSR125DAD	-0.00579806	-0.00647843	-0.0102573	-0.0101661	-0.0125131	-0.0229413	-0.0252837	-0.0255909	-0.0246722	-0.0236199	-0.025064	-0.0246081	6.13806
CTCF.prostate_gland.ENCSR720USO	-0.00843565	-0.0146445	-0.0190905	-0.0217015	-0.0185499	-0.0158966	-0.0125336	-0.0184289	-0.012015	-0.0152753	-0.0106522	-0.00780767	6.13782
CTCF.adrenal-gland.ENCSR770IWO	-0.00300766	-0.00668206	-0.012154	-0.0136334	-0.0128492	-0.0173678	-0.0225096	-0.0160983	-0.00963657	-0.0143263	-0.0161767	-0.0147361	6.13487
CEBPB.Hep-G2.ENCSR000EEX	-0.00977883	-0.00575211	-0.0112175	-0.00968686	-0.00774615	-0.0200538	-0.0149615	-0.014939	-0.00911765	-0.0106838	-0.00576688	-0.0209054	6.13271
PGR.breast_tumor_Male_30.GSE104399	-0.00515691	-0.00866848	-0.00396992	-0.00310901	-0.0103272	-0.00803849	-0.00464193	-0.0143244	-0.0167638	-0.00735065	-0.0148157	-0.0264864	6.13114
CTCF.K-562.ENCSR000EGM	0.00560527	0.00477402	0.0138131	0.0150109	0.0186564	0.0191046	0.0227166	0.0179317	0.0161444	0.0169252	0.0153399	0.0120513	6.13071
MYB.THP-1_OG86.GSE90769	0.00240672	0.00680244	0.00707942	0.0118539	0.00653093	0.0150932	0.0178373	0.0180254	0.0123988	0.0172493	0.0132883	0.0161916	6.12942
ZNF558.HEK293.ENCSR447ZTA	0.00180249	-0.000203823	-0.00929428	-0.0119957	-0.0148092	-0.0106457	-0.0174859	-0.0190022	-0.00487066	-0.0115124	-0.00998049	-0.0262511	6.12479
CDK9.A-375_DMSO.GSE68052	0.0103818	0.0158889	0.0150459	0.0136247	0.012232	0.00593989	0.00631101	0.00645972	0.0169975	0.00277226	0.0102898	-0.000294045	6.11695
MED1.A-549.GSE76893	0.00559288	-0.00300749	-0.000172317	-0.00476707	-0.0142302	-0.00578578	-0.0176195	-0.0116401	-0.0223588	-0.0161263	-0.0185187	-0.0267134	6.11582
SIX5.K-562.ENCSR000BGX	0.000161842	-0.00949292	-0.00811389	-0.0151347	-0.0199519	-0.0198708	-0.0230884	-0.0279683	-0.0215833	-0.024377	-0.0251097	-0.0170068	6.11412
TEAD4.Ishikawa.ENCSR000BSW	0.00242261	0.00669109	0.0107629	0.0113435	0.0117816	0.0172326	0.0192081	0.0203567	0.0143317	0.0132505	0.0110479	0.0116536	6.10954
OGG1.HEK293_15min.GSE89017	-0.00809757	-0.00950583	-0.0100443	-0.00967326	-0.0094349	-0.0163665	-0.0193571	-0.0100208	-0.018638	-0.0151116	-0.0184726	-0.00825573	6.10705
RELA.THP-1_eGFP-Pam3csk-4h.GSE103477	0.00389941	0.00524871	0.00560524	0.00799785	0.0110596	0.0152905	0.0116833	0.014522	0.021859	0.0172994	0.0171014	0.00965997	6.10495
SKI.HL-60_CRISPRCas9_ctrl.GSE107553	0.0078017	0.0108127	0.0104774	0.0120935	0.00734539	0.012133	0.0138872	0.0132854	0.0124686	0.0113919	0.0162276	0.00682425	6.10399
RELA.KB_IL.GSE52469	0.00337231	0.00880673	0.0116365	0.0158023	0.0111942	0.0137884	0.0147508	0.0147653	0.0232258	0.0166144	0.0169733	0.00694869	6.10298
FOXA1.ZR751_E2.GSE72249	0.0151828	0.0188457	0.021689	0.016952	0.00948667	0.0113426	0.00747434	0.00591486	0.0112363	0.0109507	0.00824459	0.0131941	6.10202
MYCN.Kelly.GSE80151	-0.0103078	-0.00519181	-0.00820296	-0.00981656	-0.00747998	-0.00166141	-0.0108226	-0.0142984	-0.0233657	-0.0207196	-0.0179902	-0.0212565	6.09994
AR.LNCaP-abl.GSE39459	0.00217012	0.00503309	0.0090171	0.00987389	0.00785454	0.00786686	0.0154846	0.0122951	0.0117493	0.0154598	0.0139054	0.00762693	6.09942
GTF2B.HeLa_G2M.GSE71848	-0.00600881	-0.0129065	-0.0103072	-0.0107288	-0.00437582	-0.0208763	-0.0136145	-0.0195712	-0.013299	-0.0179862	-0.0123074	-0.0110297	6.09626
DACH1.K-562.ENCSR030TJP	0.00336243	0.00404998	0.00283432	0.00684514	0.0103738	0.0090517	0.012513	0.00968516	0.0173229	0.0124208	0.00849686	0.0184318	6.08898
JUNB.K-562.ENCSR000DJY	-0.00336632	-0.0121341	-0.00948712	-0.0156344	-0.0113392	-0.011417	-0.0112	-0.00857262	-0.0161728	-0.0119901	-0.015136	-0.0126817	6.08827
ESR1.breast_tumor_Male_9.GSE104399	-0.00254599	-0.0104706	-0.00825179	-0.00734473	-0.00719937	-0.00754459	-0.0115874	-0.0121304	-0.013488	-0.017592	-0.0199196	-0.01067	6.0877
CTCF.A-673.ENCSR611JJS	0.00146194	-0.000695488	-0.00865489	-0.00922124	-0.015579	-0.0199803	-0.023512	-0.02446	-0.0211304	-0.0205116	-0.0188709	-0.0197659	6.08672
RAD21.THP-1_PMA_Dex-0h.GSE103477	0.00325792	0.00478352	0.00588492	0.0106999	0.00787254	0.0246397	0.0209404	0.0105111	0.0102365	0.0212269	0.0226396	0.0174761	6.08204
KDM4A.WA01.ENCSR000AVC	-0.00583159	0.0037669	0.0147652	0.0231257	0.0237964	0.0147973	0.0171746	0.0273255	0.0309219	0.0376886	0.0253422	0.0319874	6.08167
FOXA1.LNCaP_ETOH.GSE28264	-0.00904806	-0.0158594	-0.0188187	-0.0134383	-0.0162932	-8.9112e-06	-0.0103531	-0.0137734	-0.00336744	-0.0137345	0.000301017	-0.0139486	6.07675
E2F1.K-562.ENCSR563LLO	-0.0047372	-0.00600958	-0.00780303	-0.00873088	-0.00731542	-0.00655371	-0.0148371	-0.013654	-0.0219497	-0.0181864	-0.0183652	-0.020359	6.06866
MYB.THP-1.GSE90769	-0.0123925	-0.0140916	-0.0162743	-0.0169422	-0.0139382	-0.0207446	-0.0133999	-0.0105459	-0.00876605	-0.00620819	-0.00710523	0.0003668	6.06477
FOXA1.MDA-MB-453_DHT.GSE45201	0.00246732	0.0155233	0.017902	0.0178393	0.0137714	0.0167737	0.0136764	0.0216813	0.0150484	0.0205288	0.0102285	0.0205248	6.0637
ZFP91.K-562.ENCSR898XMH	0.00238731	0.00267785	0.0054072	0.00481982	0.00900003	0.0136267	0.0109095	0.0144811	0.0101952	0.0130474	0.0169524	0.0165273	6.06107
STAT1_pS727.SET-2.GSE100566	-0.00606779	-0.00389785	-0.0135038	-0.0154407	-0.00369648	-0.00849813	-0.0150788	-0.0112119	-0.0245552	-0.0181397	-0.0238001	-0.0356277	6.05861
ESR1_Y537S.MCF-7_dox.GSE94493	-0.00244191	-0.00983549	-0.0103242	-0.0126275	-0.0155277	-0.0123429	-0.0163237	-0.0148513	-0.0141275	-0.0060295	-0.00649555	-0.0265799	6.04916
SUZ12.LNCaP-abl.GSE39459	0.000590604	-0.00147546	-0.001749	-0.00916851	-0.000378097	-0.0143459	-0.0117501	-0.017665	-0.0143605	-0.0136338	-0.0130956	-0.00658963	6.04548
ESR1.endometrioid-adenocarcinoma_tumor_2.GSE94031	0.00674586	0.00731721	0.00834869	0.014564	0.0104204	0.00682564	0.0130311	0.00710894	0.00591651	0.0150163	0.00554919	0.00686123	6.04545
CTCF.testis.ENCSR981CID	0.000965856	0.00192762	0.00788731	0.012953	0.0132792	0.0140248	0.0127989	0.0167139	0.0171079	0.0203571	0.0155816	0.0128482	6.04422
ZNF626.HEK293.ENCSR588MQZ	0.00320809	0.00548448	0.00981396	0.0202809	0.00413117	0.0140869	0.0210375	0.0128385	-0.00333037	0.0173448	0.011008	0.000897968	6.0439
NCOA1.K-562.ENCSR931HNY	0.000852592	0.00497563	0.00421126	0.00763293	0.00838271	0.00991411	0.0126533	0.0185109	0.0208884	0.020048	0.019569	0.0156029	6.04184
NEUROD1.D341-Med.GSE92582	0.00043446	0.00225858	-0.00204327	-0.00654532	-0.0180749	-0.0142034	-0.0230054	-0.0316421	-0.0241656	-0.0231379	-0.0261603	-0.0273374	6.03985
CTCF.WA01_TROP.GSE52457	0.00573343	0.00843057	0.0157296	0.0164855	0.0199532	0.0108355	0.0137052	0.0162311	0.0134546	0.0142067	0.0154414	0.0155631	6.0383
E2F6.K-562.ENCSR000EWJ	-0.00344386	-0.00500098	-0.011362	-0.0207709	-0.023651	-0.0253349	-0.0341081	-0.0310012	-0.0253429	-0.0279953	-0.0243263	-0.0280751	6.0365
KLF10.Hep-G2.GSE97661	-0.00209096	0.00107072	0.00420739	0.00741546	0.0107679	0.0105406	0.0171241	0.0181682	0.0208695	0.0279117	0.0228537	0.025307	6.02986
CTCF.THP-1_siWAPL-NS1-Pam3csk-7h-Flavo-3h.GSE103477	-0.00204644	-0.00359835	-0.0050342	-0.00762409	-0.0188658	-0.01446	-0.0244917	-0.021191	-0.0164442	-0.0181051	-0.0155621	-0.0315784	6.02302
RELA.THP-1_eGFP-Pam3csk-0h.GSE103477	0.00196996	0.00543956	0.0069447	0.00574683	-0.00966698	-0.000801706	-0.00849128	-0.00227802	-0.00269306	-0.0146677	-0.0205626	-0.0270126	6.01779
HSF1.SW620.GSE38901	0.000562965	-0.00144	0.00447283	0.00594899	-0.00655196	0.0167626	0.0232842	0.022596	0.00467311	0.0153186	0.0116077	0.00948453	6.01535
UBTF.K-562.ENCSR000EFZ	0.00419328	0.00778945	0.0126042	0.0111457	0.0202508	0.0137958	0.0189467	0.0151867	0.0222184	0.0149065	0.0129195	0.02371	6.01
SNIP1.K-562.ENCSR654CQU	0.0112174	-0.00437558	-0.00143155	-0.0146105	-0.018956	-0.00881578	0.000238992	-0.0240155	-0.015357	-0.0181784	-0.0109145	0.00479132	6.00923
ELF3.PDAC.GSE64557	0.00679497	0.00787489	0.0122036	0.00936751	0.0108037	0.0155602	0.0144272	0.0161971	0.0270345	0.0226469	0.0197674	0.0170157	6.00905
CTCF.22Rv1_hydroxy_10nM_4h.ENCSR847XGE	0.00401068	0.00728299	0.0110765	0.01174	0.0195304	0.0150226	0.0166093	0.0181388	0.0188785	0.0208632	0.0231245	0.0258472	6.00901
STAG1.CHRF28811.ERP008568	0.00423887	0.00550873	0.00824813	0.00910708	0.00549152	0.00827335	0.00627026	0.0151823	0.0238842	0.017079	0.0268064	0.0146478	6.00592
ZBTB2.Hep-G2.GSE97661	-0.0038687	-0.00140155	-0.00632671	-0.00723751	-0.0219962	-0.00155334	-0.0164805	-0.0231817	-0.0286361	-0.0248397	-0.0273511	-0.0174813	6.00581
HIF1A.RCC10.GSE101063	-0.0132871	-0.0149852	-0.0141418	-0.00209288	-0.00151447	-0.00469739	0.00542465	-0.00698087	-0.0124308	-0.00878437	-0.0183857	0.0103682	6.00422
DAXX.PC-3_DAXX.GSE68647	-0.0132877	-0.0140749	-0.0183324	-0.0142363	-0.00930812	-0.00383274	-0.0104222	-0.00413167	-0.00098187	-0.0051853	-0.00994804	0.00751002	6.0017
IKZF1.K-562.ENCSR395HWC	-0.00699828	-0.00161565	0.00527985	0.00558838	0.00971632	0.014447	0.0164821	0.0168291	0.0181457	0.0139456	0.0126166	0.0149636	5.9978
BRD4.HCT-116.GSE57628	0.00423629	0.0111777	0.0150807	0.0108253	0.0110231	0.0102135	0.00667654	0.0100305	0.00873171	0.0130925	0.00952231	0.00738823	5.99698
NFATC1.HUVEC-C.GSE49428	0.0100568	0.00694651	0.0138029	0.0161913	0.0197642	0.0229059	0.0211689	0.0239008	0.016737	0.0253775	0.0175426	0.00952484	5.99639
FOXP1.H9.GSE31006	0.00139004	-0.00127394	-0.00557295	0.00113465	-0.0139274	-0.0144329	-0.0186235	-0.0265428	-0.0179262	-0.0168068	-0.0245232	-0.0307459	5.99329
CTCF.81-3.ERP002246	0.00206892	0.00906491	0.024217	0.0136995	0.0292383	0.017449	0.0190203	0.0165726	0.0214284	0.0186376	0.0212757	0.00642833	5.99293
RAD21.MDM_H5N1.GSE103477	-0.00335547	-0.00434002	-0.0121447	-0.0100317	-0.0151996	-0.00874631	-0.00996792	-0.0175788	-0.0130637	-0.0125659	-0.0127267	-0.0229342	5.98685
YY1.HCT-116.ENCSR000BNX	-0.0112477	-0.0162792	-0.0155961	-0.0107562	-0.0186372	-0.0178919	-0.023403	-0.0275922	-0.0237505	-0.0240415	-0.0226641	-0.0240323	5.98528
TAF1.GM12878.ENCSR000BGS	0.00228208	0.00893465	0.0156285	0.0175534	0.0182813	0.0268421	0.0234227	0.0281097	0.0273781	0.032752	0.0304501	0.0264081	5.97343
RUNX1.MV4-11.GSE79899	0.0105633	0.012518	0.0190872	0.0240298	0.0162295	0.0206954	0.017332	0.0100996	0.0112881	0.013868	0.01319	0.00296641	5.96798
CHD2.A-549.ENCSR067HGI	9.74501e-05	-0.000137583	0.00696705	0.00997352	0.0143611	0.0119159	0.0199167	0.0125443	0.01695	0.012464	0.0141325	0.0255024	5.96711
MAX.Hep-G2.ENCSR000EDS	0.00104158	-0.00693992	-0.00999785	-0.0121954	-0.0188557	-0.0224579	-0.0249565	-0.0223235	-0.0208712	-0.0175753	-0.0210218	-0.0250021	5.96342
EZH2.farage.GSE45982	0.00196962	0.00834951	0.00537718	0.00976682	0.00836164	0.0050632	0.0110414	0.0141111	0.0168118	0.0145095	0.0182565	0.0127331	5.96308
CTCF.THP-1_siCtrl-eGFP-Pam3csk-0h.GSE103477	-0.00163908	0.00930978	0.0117452	0.0153723	0.0127974	0.0168648	0.0132678	0.0175749	0.0195279	0.0217219	0.0125591	0.0219634	5.96063
CTCF.uterus.ENCSR798NVH	0.000318455	0.000223539	0.00436367	0.0060214	0.0126074	0.0144371	0.0165863	0.0200503	0.0204041	0.0207873	0.0150081	0.0180511	5.96012
MYC.Ramos.GSE30726	-0.00172741	0.00258827	0.002147	0.00444126	0.00978528	0.0172674	0.0156483	0.02297	0.0146907	0.014886	0.0186104	0.0189247	5.95415
CTCF.liver_right-lobe-of.ENCSR911GFJ	0.0014783	0.00710231	0.00239184	-0.00260737	-0.0108426	-0.00680816	-0.0174279	-0.0266504	-0.0299584	-0.0307104	-0.0247055	-0.0343141	5.95077
CTCF.GM19239.ENCSR000DLE	0.00429255	0.00629211	0.0110472	0.0163083	0.0144081	0.0177903	0.019822	0.0131687	0.01857	0.0178898	0.015048	0.015156	5.94797
TBX21.CD4_TH1.GSE62482	0.00109236	-0.00649641	-0.00921771	-0.00952812	-0.00629622	-0.010616	-0.00788411	-0.0185505	-0.0182172	-0.0135527	-0.0140839	-0.0246667	5.94571
GATA2.LNCaP_R1881.GSE69043	0.00253972	0.00535982	0.00827641	0.0152195	0.00970728	0.0158665	0.0152108	0.0117902	0.0124679	0.0186363	0.0221615	0.0125809	5.94378
RAD21.THP-1_siCtrl-eGFP-Pam3csk-4h.GSE103477	0.00282173	0.00473614	0.0100127	0.0186767	0.00722909	0.0172953	0.0157772	0.0168426	0.0288698	0.0116948	0.0153214	0.0132473	5.94248
TCF12.Kasumi-1.GSE23730	0.000202424	-0.00348263	-0.0102502	-0.0159547	-0.016865	-0.0175052	-0.0179244	-0.0158119	-0.0199934	-0.0164853	-0.0118966	-0.0134235	5.93796
CTCF.erythroid.GSE67783	0.00440714	0.00266608	0.0107479	0.0149506	0.0189049	0.0228548	0.0156396	0.0161465	0.0139452	0.0195133	0.0183432	0.00886724	5.93662
CTCF.HCT-116_RAD21-mAC.GSE104888	0.00660351	0.00606063	0.0119332	0.0113333	0.0145062	0.0163624	0.0173813	0.0255559	0.0263104	0.0207106	0.0202247	0.0178863	5.93229
ZSCAN5A.HEK293.ENCSR357QJR	0.00397764	0.000478586	-0.00447383	-0.00685522	-0.013376	-0.00691161	-0.0158931	-0.014929	-0.0151148	-0.0193885	-0.0213127	-0.0140479	5.92779
CTCF.786-O_NORMOXIA.GSE78113	-0.00166496	-0.0127171	-0.0161494	-0.0191718	-0.015977	-0.0150445	-0.0157727	-0.013733	-0.0150678	-0.0112906	-0.0141806	-0.00877983	5.92748
ELF4.K-562.ENCSR638QHV	-0.00391435	0.00137433	-0.00238944	-0.00476838	-0.0162636	-0.0170581	-0.0191689	-0.0202818	-0.0254922	-0.0217204	-0.023718	-0.0295009	5.92572
ZNF674.HEK293T.GSE78099	0.013594	0.0126843	0.00642597	0.0113718	0.00718195	-0.00129216	0.000908512	-0.0044478	-0.00942616	0.00467382	-0.00777452	0.0062991	5.91943
BCL11A.CD34_Day5_90min.GSE104676	-0.00826672	-0.0180686	-0.0153175	-0.0191934	-0.0121977	-0.0161308	-0.0131418	-0.0156993	-0.0160183	-0.0221187	-0.0191853	-0.0165659	5.9189
E2F1.MM1-S.GSE80661	0.00280761	0.00699137	0.0129947	0.0155722	0.0100494	0.0184566	0.0187469	0.0228253	0.0108804	0.0161196	0.0157883	0.0192847	5.91759
GATA4.Hep-G2.ENCSR590CNM	0.000881675	-0.001053	0.00570965	0.00452389	0.014595	0.0154451	0.0202433	0.0218944	0.0160125	0.0203829	0.0162044	0.0194144	5.9154
RAD21.Hep-G2.ERP000209	0.00727095	0.0103827	0.0161664	0.0180588	0.0144783	0.0171713	0.0129489	0.00928925	0.0103797	0.00685677	0.00474533	0.00656094	5.91499
STAT3.MCF10A-Er-Src_EtOH.GSE115597	-0.00612934	-0.00544575	-0.00639953	-0.00808907	-0.0139415	-0.0117433	-0.0104403	-0.0158044	-0.0152896	-0.0179051	-0.0163292	-0.010118	5.91413
USP7.HEK293T.GSE61048	0.000443189	-0.00387978	-0.00406597	0.00412257	0.00954681	0.00130979	0.00307691	0.0151237	0.00956357	0.00923393	0.0230504	0.0284782	5.90566
ETV1.LNCaP.GSE47120	0.000279327	-0.0023514	-0.00739784	-0.00551263	-0.0100603	-0.0153114	-0.0176717	-0.0194339	-0.0203464	-0.0201109	-0.0152515	-0.0233338	5.89773
RUNX1.K-562.ENCSR414TYY	-0.00411698	0.00209515	0.00153953	0.00818617	0.00555956	0.019036	0.0162899	0.0119382	0.0157622	0.0124214	0.00449568	0.00830385	5.88743
CTCF.neuron_bipolar_doxy_4d.ENCSR066BZZ	0.00506517	0.0087109	0.0117509	0.00920102	0.00346896	0.0156334	0.0110079	0.0171495	0.0144796	0.0181601	0.0196003	0.0237618	5.88281
ELF1.Hep-G2.ENCSR000BMZ	-0.00106278	-0.00902696	-0.013742	-0.0137512	-0.0113557	-0.0169725	-0.0249213	-0.0241754	-0.0213616	-0.0214155	-0.023359	-0.0233927	5.88106
TFAP2C.UCLA1-hESCs_TFAP2C_2d_TFAP2C_Induc.GSE101074	-0.00234868	-0.00258321	-0.00702689	-0.0109217	-0.0120651	-0.0206833	-0.0209547	-0.0262808	-0.0178472	-0.0207312	-0.0112827	-0.0222798	5.87829
CTCF.thyroid-gland.ENCSR744YJR	0.000828345	-0.00300748	0.00930682	0.0069466	0.0126688	0.0130182	0.0238154	0.0174115	0.0162458	0.0180936	0.0158783	0.0277953	5.86857
ARNT.K-562.ENCSR613NUC	-0.00546131	-0.00702457	-0.00760557	-0.00409981	-0.00529023	-0.00388393	-0.0143294	-0.0171606	-0.0166769	-0.0199902	-0.0210189	-0.0177827	5.86802
MYOD1.RHABDOMYOSARCOMA.GSE50413	0.00203888	0.0049307	0.00369827	0.00602481	0.00273408	0.0114588	0.00971599	0.0209984	0.0133223	0.010839	0.0150908	0.0300035	5.86616
ZEB2.HEK293.ENCSR417VWF	-0.0118798	-0.0160661	-0.0159908	-0.0217253	-0.0202287	-0.0185	-0.0149791	-0.0170432	-0.0151213	-0.0166919	-0.0192786	-0.00740778	5.86469
JMJD1C.HL-60.GSE63484	-0.00726676	-0.0147156	-0.0179185	-0.0191115	-0.0119511	-0.0230852	-0.0168074	-0.0212101	-0.0150702	-0.0149437	-0.0149021	-0.0037794	5.86261
NEUROG2.MRC-5_NFD_02DPT.GSE75910	-0.00335559	-0.00518459	-0.00287733	0.000325184	0.00605108	0.00641834	0.00862497	0.0157674	0.0205641	0.0179337	0.0239311	0.0266651	5.86017
BCL11A.HUDEP-2_CRISPR_115edit_60min.GSE104676	-0.00162992	-0.00283938	-0.0098772	-0.0165128	-0.0214446	-0.0257971	-0.0246548	-0.0234908	-0.0268759	-0.0266035	-0.0184731	-0.0262474	5.85914
KDM1A.K-562.ENCSR908CMW	-0.000384885	0.00527133	-0.00290926	-0.00363045	0.00147867	-0.00889635	-0.0176073	-0.0170615	-0.0100302	-0.0157076	-0.0107431	-0.0282246	5.85503
MED26.U2OS_SHCTR.GSE73742	0.00665128	0.00681957	0.0138338	0.0199104	0.0139993	0.0223781	0.0237122	0.0205661	0.0164412	0.0187613	0.00931592	0.0167809	5.85256
EZH2.RH30_DMSO.GSE85169	0.00421617	0.00288468	0.00669316	0.00467049	0.00941588	0.0103467	0.0109386	0.0180833	0.0131088	0.0149608	0.0125339	0.0288088	5.84509
TP63.keratinocyte_D2.GSE59824	-0.00271949	-0.00434069	0.00627833	0.000736125	0.00997195	0.0106837	0.00882387	0.0167396	0.0195307	0.0175425	0.0170507	0.0244732	5.84472
HNF1B.PDAC.GSE64557	-0.00341731	0.00164323	0.00784383	0.0137491	0.0108479	0.0114597	0.0144388	0.0113394	-0.00171848	0.00382659	0.0148277	-0.00721234	5.84242
OTX2.D341-Med_CRISPR-OTX2.GSE92582	0.00808225	0.011767	0.0151836	0.0146676	0.0057974	0.0186756	0.0148564	0.0164137	0.0227034	0.0261337	0.0207484	0.0163793	5.8385
ZGPAT.Hep-G2.ENCSR704IGU	0.00334589	0.0130812	0.0193762	0.0220154	0.0262077	0.0192523	0.031925	0.0270325	0.0286496	0.032073	0.0288368	0.0369959	5.83671
BRD4.LNCaP-C4-2_F133V_JQ1.GSE88871	-0.00485512	-0.0090427	-0.0104324	-0.0126071	-0.0127183	-0.0173595	-0.0232693	-0.029182	-0.0209266	-0.0217194	-0.023322	-0.0239269	5.83623
GRHL2.MCF-7-WS8_VEH.GSE113092	0.00358822	0.00123256	-0.00346488	-0.0060987	-0.016667	-0.0108052	-0.01335	-0.0167852	-0.0238813	-0.0235516	-0.0211781	-0.0200144	5.83615
GABPA.THP-1_EtOH_1d.GSE98093	-0.00311441	-0.00800984	-0.0133751	-0.013911	-0.0187439	-0.00908913	-0.00205402	-0.0189041	-0.0179643	-0.0165803	-0.0203146	-0.0122915	5.83547
MYC.IMEC_MYC.GSE86412	-0.00105964	-0.0037474	-0.00972313	-0.0112064	-0.0129931	-0.0185742	-0.0187455	-0.0126211	-0.0123923	-0.012543	-0.0103389	-0.00925615	5.82748
RELA.KB_5Z.GSE64223	0.00276242	0.00733976	0.0121985	0.0148295	0.014693	0.0208943	0.0267085	0.0231549	0.0211898	0.0249445	0.0227373	0.0192672	5.82176
FOXA1.VCaP_SHCTR_R1881.GSE56086	0.000602062	0.00171029	-0.000451776	0.00690782	0.0110058	0.0169397	0.0144859	0.0147929	0.0155984	0.0217269	0.013838	0.0284668	5.82049
GTF2B.IMR-90_TERT.GSE38303	-0.00110969	-0.0057295	-0.0108352	-0.0130065	-0.0132928	-0.0139968	-0.011647	-0.0168393	-0.018455	-0.0226316	-0.0147223	-0.0117043	5.81732
PDX1.islet.ERP001456	-0.00767863	-0.00808097	-0.0152218	-0.0128849	-0.0106033	-0.00582615	-0.00819846	0.00925851	0.00637116	0.00914436	0.00512743	0.0101462	5.81258
BCL11B.thymus_CD34pos.GSE84677	0.00710937	0.00744073	0.00537519	0.0130892	0.012488	0.0190206	0.0203907	0.0163915	0.0123544	0.0141806	0.0157233	0.0083328	5.81245
ZBTB6.HEK293.ENCSR619OUC	0.0038891	0.0123274	0.0156033	0.0165439	0.0140228	0.00933104	0.0103908	0.00974803	0.00631987	0.00797316	0.00398941	0.0102942	5.80962
SPI1.MDM_Mock.GSE103477	-0.00149588	-0.00491648	0.00133787	0.00794321	0.0156184	0.0153465	0.0209315	0.0264543	0.0213566	0.0274636	0.0267313	0.0247734	5.80894
IKZF1.K-562.ENCSR948VFL	4.29139e-05	0.00555743	0.0119411	0.0126967	0.00873004	0.015044	0.0162409	0.0157599	0.00968034	0.0109137	0.010558	0.0223839	5.8074
HDAC1.K-562.ENCSR387UWP	-0.000386876	0.00523629	0.0114816	0.0142184	0.0300357	0.02495	0.0260323	0.0260745	0.0233259	0.0291528	0.0230537	0.0228352	5.80733
ATF2.HEK293.ENCSR217HTK	0.00346705	0.00489767	0.00880119	0.0146599	0.0144255	0.0117211	0.0108658	0.0120006	0.015055	0.0168012	0.0156463	0.0189764	5.80363
ZBTB33.A-549.ENCSR000BPZ	-0.00399591	-0.00890366	-0.0126641	-0.0116176	-0.0123404	-0.0156076	-0.0188739	-0.014678	-0.0171881	-0.0163716	-0.0113544	-0.0167113	5.80339
KLF4.PDAC.GSE64557	-0.00305228	-0.00588058	-0.00863072	-0.0114524	-0.00544419	-0.0122219	-0.0125995	-0.0239219	-0.0215071	-0.024514	-0.0265793	-0.0276681	5.8019
ELK1.MCF-7.ENCSR382WLL	-0.0028114	-0.00520722	-0.00851919	-0.00852707	-0.00228105	-0.01287	-0.0135432	-0.0185429	-0.0205159	-0.0167778	-0.0200445	-0.0252114	5.80105
MYOD1.RH30_DMSO.GSE85169	-0.00327813	-0.00319558	0.00302477	0.00506908	0.00934941	0.000219195	0.0004246	0.0176803	0.0199052	0.0203145	0.0136362	0.0379737	5.79715
RNF2.HMELBRAF_OVER.GSE51929	0.00444209	3.01977e-05	-0.00547749	-0.00586847	-0.0132442	-0.0106964	-0.00762911	-0.0105672	-0.0138656	-0.02064	-0.0153984	-0.00880144	5.79634
CTCF.A-549.ENCSR000DPF	-0.00309309	-0.00753271	-0.0125867	-0.0206206	-0.0182347	-0.00915285	-0.0144799	-0.0158998	-0.0170444	-0.0197911	-0.0189402	-0.0122681	5.79503
MLLT1.K-562.ENCSR107GRP	0.00608066	0.00940827	0.0133284	0.0158879	0.00432629	0.010542	0.0126433	0.0157685	0.0146228	0.0144797	0.0152152	0.0149905	5.79267
FOXA1.MCF-7_E2.GSE72249	0.000219782	-0.00067844	-0.00586412	-0.00857296	-0.00846561	-0.0110043	-0.0150514	-0.0148774	-0.0182466	-0.0223416	-0.0241834	-0.0171374	5.78804
SMAD1.K-562.ENCSR038DJJ	0.00948941	0.0153634	0.021673	0.019389	0.0138213	0.0116988	0.0102946	0.0167099	0.0133597	0.0134264	0.0129926	0.0109368	5.78748
IRF1.K-562.ENCSR000EGK	-0.00578803	-0.0165046	-0.0126475	-0.0100905	-0.00290025	-0.01409	-0.00206841	0.00688386	0.0101504	0.0137902	0.00949243	-0.00981859	5.78274
AR.prostate_cancer.GSE56288	0.00174485	0.00466011	-0.00442241	-0.00696839	-0.012938	-0.0171111	-0.0246968	-0.0238599	-0.0231054	-0.0248894	-0.0183497	-0.0133977	5.78197
ESR1.MCF-7_estradiol-DHT_4h.GSE99626	0.00522422	0.00996639	0.0182309	0.0216462	0.0109531	0.0139003	0.00975311	0.00871013	0.00866977	0.0147686	0.00855203	0.0111659	5.78187
AHR.MCF-7_DMSO_45min.GSE90550	-0.00337336	-0.00454221	-0.0115887	-0.0108156	-0.00803674	-0.0134567	-0.0131583	-0.0169355	-0.0123106	-0.0133991	-0.00454557	-0.0121199	5.77151
PIAS1.LNCaP_DHT_TNFA.GSE83860	-0.00429133	-0.00310102	-0.012406	-0.00829842	-0.00742728	-0.0117676	-0.0109731	-0.0198498	-0.0132732	-0.0131006	-0.0169659	-0.0182177	5.77124
CTCF.lung_left_upper-lobe.ENCSR799TJD	-0.00731407	-0.00608649	-0.00369648	-0.00842444	-0.00968899	-0.00660893	-0.0147395	-0.0163038	-0.0186157	-0.0198418	-0.0183034	-0.0199433	5.75447
TAF1.K-562.ENCSR000BKS	0.00503447	0.0110623	0.0138473	0.0180475	0.0147943	0.025645	0.0287095	0.0327901	0.0288313	0.0319029	0.0232196	0.0316286	5.75323
CTCF.GM12875.ENCSR000DRU	-0.00605061	-0.00836634	-0.0121676	-0.0112108	-0.0149646	-0.0124471	-0.0136821	-0.0206488	-0.0222928	-0.0245298	-0.0198514	-0.0253366	5.75188
MNT.K-562.ENCSR979QYJ	-0.00393284	-0.0107636	-0.00854347	-0.0146502	-0.014618	-0.0137887	-0.0150921	-0.0167008	-0.0222132	-0.0169205	-0.0122829	-0.0130044	5.75115
ZNF468.HEK293T.GSE78099	0.00657656	0.00811195	0.0118459	0.0187707	0.00842993	-0.000731251	0.00126115	0.00673658	0.0106661	0.0121386	0.00439073	0.00491964	5.75009
ZFX.MCF-7.GSE102616	0.00589114	0.00497704	0.010154	0.0160584	0.0121656	0.0236987	0.0200378	0.0140274	0.0196005	0.0208762	0.0128487	0.0187234	5.74205
ESR1_Y537N.MCF-7_dox.GSE94493	-0.00376236	-0.00200397	-0.00224728	-0.00340211	0.00546657	0.0151648	0.0192402	0.0166482	0.01359	0.0180074	0.0218753	0.0279685	5.74203
HSF1.GM12878.ENCSR009MBP	-0.00455741	0.00193563	0.00280618	0.00766693	0.0147954	0.0113227	0.0100683	0.0123399	0.019122	0.0212038	0.0169794	0.00797263	5.73094
MYC.MCF-7.ENCSR000DMM	-0.00430809	-0.00753053	-0.0182005	-0.0219831	-0.0126403	-0.0264551	-0.0239073	-0.0260644	-0.0203904	-0.0181064	-0.0100208	-0.0151235	5.73058
CREB1.Hep-G2.ENCSR000BVL	0.00112981	-0.00312254	0.00261819	0.00718537	0.00864309	0.0286048	0.0305066	0.0290011	0.0238905	0.0290037	0.0261896	0.0304794	5.7243
HCFC1.MCF-7.ENCSR697CUP	-0.00118299	0.00415642	0.00969151	0.0141371	0.0194502	0.0194648	0.0190266	0.0176298	0.0196636	0.0206328	0.0158223	0.0140624	5.72287
BRD4.BT-474.ERP010664	0.0117543	0.0144789	0.0223391	0.0164009	0.014148	0.0128027	0.0110605	0.011943	0.00532738	0.00562155	0.00835573	0.000127576	5.72215
ZSCAN5D.BeWo.GSE85009	0.0108927	0.0117875	0.0135108	0.0157897	0.0159201	0.0102072	0.0112608	0.00238033	0.00269523	0.00344474	0.00101379	-0.00304507	5.71856
ZBTB8A.HEK293.ENCSR481FEC	0.0030028	0.00542183	0.00983836	0.0158617	0.019951	0.0238872	0.018763	0.013864	0.0177357	0.0183418	0.0151597	0.0140894	5.71772
ZNF3.Hep-G2.ENCSR182QWU	-0.00135927	-0.00436773	-0.00712821	-0.00855459	-0.0150225	-0.0185234	-0.0199989	-0.0194727	-0.0130915	-0.0123356	-0.0126148	-0.0219667	5.71606
STAT3.SU-DHL-4.GSE50723	0.00534087	0.00845707	0.0139717	0.0178276	0.0195128	0.0159841	0.012427	0.0019249	0.00606022	0.0033765	-0.0039809	-0.00084844	5.71054
SMC1A.BCBL-1.GSE38411	-0.00264151	0.00407577	0.00952066	0.00924037	0.0131451	0.0194031	0.0202859	0.0248541	0.020308	0.0225707	0.0139765	0.0113027	5.70802
BCL6.OCI-Ly1.GSE29282	-0.00507732	-0.0057287	-0.0117827	-0.0181276	-0.016714	-0.0144491	-0.0143351	-0.0189848	-0.0247416	-0.0246192	-0.0235865	-0.0221586	5.70787
RAD21.THP-1_siNIPBL-eGFP-Pam3csk-4h.GSE103477	0.00793553	0.00710593	0.00427731	0.010702	0.0123333	0.0133014	0.0141024	0.0076067	0.0199566	0.0138448	0.0196882	0.0111569	5.70756
SUZ12.GM12878.ENCSR744XTG	0.00173912	-0.000819865	-0.00255462	-0.00969356	-0.00491182	-0.0174666	-0.0182497	-0.0149083	-0.0155181	-0.0203835	-0.0165393	-0.019229	5.70124
FOXA1.liver.ERP002306	-0.00906581	-0.00693159	-0.00597816	-0.0102039	-0.016557	-0.0128735	-0.0140346	-0.00692175	-0.0107188	-0.0107761	-0.00756236	-0.00459592	5.69901
MAX.MDA-MB-468.GSE81381	-0.00840292	-0.0123786	-0.00948198	-0.00785783	-0.00811467	-0.0162959	-0.0102105	-0.0110959	-0.0166847	-0.0131456	-0.0148008	-0.0132921	5.68512
PBX3.SK-N-SH.ENCSR000BVE	0.00338216	0.00206141	0.000996991	0.0065781	0.0152683	0.0148868	0.0177849	0.0179598	0.0161272	0.0116032	0.0116568	0.014896	5.684
MRTFB.A-673-clone-Asp114_dox.GSE94480	-0.000624866	5.22006e-06	0.00937075	0.0157516	0.0124518	0.026407	0.0221051	0.0239692	0.0275028	0.0246983	0.0144287	0.0369856	5.68025
HIF1A.macrophage_HYPO.GSE43109	-0.012459	-0.0075639	-0.00844232	-0.00902007	0.00813087	0.000320245	0.00325353	-0.00636666	-0.0189093	-0.00985222	-0.021675	-0.00437104	5.67375
ZNF134.HEK293.GSE76494	-0.000210597	0.00407842	-0.00798359	-0.00188283	-0.00449978	-0.0212638	-0.0101228	-0.0105937	0.0195417	-4.6678e-05	0.00818151	-0.0151791	5.67322
CTCF.hESC_NAIVE.GSE69646	0.00836057	0.00656262	0.0119944	0.0130076	0.0153218	0.0204163	0.0159081	0.0101926	0.00422483	0.00753621	0.00592741	0.0119226	5.67304
RXRA.JMSU-1.GSE107734	0.00518074	0.00666492	0.0131164	0.0137958	0.0152499	0.0111024	0.0063665	0.00957184	0.00996051	0.0091424	0.00524317	0.00934867	5.67093
CTCF.IMR-90.GSE43070	-0.00249152	0.0004209	0.0124431	0.0173018	0.0228925	0.0196167	0.0168065	0.0170039	0.0198511	0.0203332	0.0176234	0.0229919	5.67061
ZNF629.HEK293.ENCSR351NON	-0.00190968	-0.0118596	-0.0201704	-0.0183782	-0.0186521	-0.0311941	-0.0231174	-0.020655	-0.00517935	-0.0130391	0.00064892	-0.0136209	5.66255
SPIB.OCI-Ly10.GSE56857	0.00308641	0.00900493	0.0202183	0.0140055	-0.00287689	0.0139218	0.0139296	0.00327362	-0.0081457	-0.00157174	-0.0062479	0.0154895	5.66008
MYC.GP5D_SIRAD21.GSE51234	0.00271757	-0.0051857	-0.00218317	-0.00288367	-0.00579632	-0.00526115	-0.011623	-0.0145113	-0.0246538	-0.0215749	-0.0227204	-0.0234787	5.65855
CUX1.Hep-G2.ENCSR049KIZ	-0.00234031	0.00496445	0.00635294	0.0122656	0.013666	0.0149214	0.0174525	0.0170456	0.0145449	0.0146595	0.0184353	0.0186772	5.65374
MYC.CD34.GSE85488	-0.00397053	-0.000632684	0.0122519	0.0142508	0.012993	0.0277934	0.0208345	0.0179891	0.0163917	0.0130966	0.00735299	0.0139475	5.64911
PAX5.GM12892.ENCSR000BJI	-0.00273265	-0.00598541	-0.0116116	-0.0104623	-0.0181951	-0.0135701	-0.0159081	-0.0220109	-0.0233823	-0.0213862	-0.0171255	-0.0115624	5.64896
BRD4.SUM159PT_DMSO_8h.GSE87418	-0.00121473	-0.00482981	-0.0194875	-0.0267279	-0.0271262	-0.0327715	-0.0338952	-0.0355856	-0.0387809	-0.033328	-0.031872	-0.0353557	5.64472
ESR1.MCF-7_IL1b-ICI.GSE67295	-0.00357313	-0.00942614	-0.00966986	-0.0109868	-0.0045874	-0.012774	-0.00827623	0.000279403	0.00573542	0.010581	0.0163806	0.0171868	5.64183
GATA2.LNCaP_CSFCS.GSE69043	0.00846636	0.00974267	0.00766551	0.00704851	0.00477092	0.000404325	0.00591389	0.00633657	0.0188796	0.0124347	0.0174537	0.0173732	5.64156
ZFP36.HeLa-S3.ENCSR184MFH	0.00115375	0.00290181	0.0109172	0.0136946	0.010286	0.0111215	0.0107147	0.00934086	0.015043	0.00783483	0.0107734	0.0060378	5.6402
CTCF.SU-DHL-6.ENCSR125DKL	-0.00469116	-0.00462012	-0.00692918	-0.0109502	-0.00219035	-0.0225447	-0.0165955	-0.0193302	-0.0120624	-0.0172456	-0.0152746	-0.0289319	5.63862
FOXA1.PDAC.GSE64557	-0.00261507	-0.00558075	-0.00916248	-0.00781264	-0.0082232	-0.00753602	-0.00941012	-0.0153557	-0.0194065	-0.0248755	-0.0189503	-0.0128128	5.63712
CREBBP_M768.NCI-H3396_ETOH.GSE32349	0.00578349	0.00580478	0.0127994	0.0108586	0.00123066	0.00193056	0.0212553	0.00498581	0.00240046	-0.00286102	-0.00638718	-0.00817623	5.63527
IRF5.GM12878.ENCSR976TBC	-0.00177924	0.00714585	0.00994545	0.0149256	0.00787717	0.0161957	0.0135627	0.0128093	0.0177925	0.0137236	0.00257244	0.00490866	5.62744
USF2.HeLa-S3.ENCSR000ECW	0.00707465	0.00815368	0.0144936	0.013905	0.0046485	0.00919869	0.00880567	0.0120672	0.0168602	0.0174014	0.0132661	0.00512463	5.62564
RAD21.THP-1_PMA_IFNb-0h.GSE103477	0.00553085	0.00570612	0.00952796	0.0140167	0.0151574	0.0103597	0.00735658	0.00817144	0.0140562	0.0233975	0.00986533	0.0213848	5.62552
SPI1.U-937.ERP008568	-0.00261295	-0.00882211	-0.00841671	-0.0150373	-0.0163974	-0.0120391	-0.0111239	-0.00826534	-0.0130104	-0.0178797	-0.0140414	-0.0101982	5.6253
SPI1.THP-1_DIFF.GSE25426	0.00315178	0.00380414	-0.00193511	-0.00378298	-0.0123548	-0.00743664	-0.0088082	-0.0152985	-0.0220092	-0.0174564	-0.0203479	-0.0189455	5.61678
FANCL.Jurkat.GSE45864	-0.00743686	-0.00627044	-0.00497525	-0.00902912	-0.0108584	-0.00773925	-0.00949368	-0.00544828	-0.00733833	-0.0125848	-0.0127076	-0.00926734	5.60393
SIRT6.SK-MEL-239_L-C-B.GSE102813	0.00139757	0.00105331	-0.00272268	-0.0043273	-0.0255649	-0.0187865	-0.0178796	-0.0225897	-0.0223348	-0.0161177	-0.0137093	-0.0174356	5.60383
DPF2.MCF-7.ENCSR234VCE	0.00175972	0.0039652	-0.00130282	-0.0050567	-0.0101314	-0.0189527	-0.0175435	-0.0126742	-0.0122559	-0.00971575	-0.00595841	-0.0157038	5.60294
BRD2.MM1-S.GSE43743	0.00757988	0.00287021	0.00739965	0.0133988	0.00333435	0.00920679	0.00604499	0.0134303	0.0164696	0.0125954	0.0141328	0.0165408	5.60017
ERG.VCaP.GSE98809	0.00403411	0.00149467	-0.00550377	-0.00558906	-0.0127852	-0.0162737	-0.0198984	-0.0221584	-0.0178072	-0.011897	-0.0163112	-0.0118343	5.59873
PKNOX1.HEK293T.ENCSR233FAG	0.00374939	0.00856024	0.00859865	0.0130907	0.00864071	0.0121404	0.0124444	0.00771271	0.00684116	0.0147866	0.017248	0.0142158	5.59178
E2F5.K-562.ENCSR709DRM	0.00844881	0.00674617	-0.000819658	0.0091498	-0.00240192	0.0095438	0.0127559	0.0125178	0.0138964	0.0149809	0.0171691	0.00819877	5.59067
ZNF770.HEK293.GSE76494	0.00332233	0.00486038	0.00512942	0.00836231	0.0055007	0.00664723	0.0089158	0.00686335	0.0112156	0.0164463	0.0158501	0.0212071	5.58875
ELK1.HeLa-S3.ENCSR000ECI	-0.000109824	0.00265255	0.0092697	0.00922392	0.0157599	0.0227482	0.0219408	0.0159951	0.0130784	0.0131733	0.00709975	0.017776	5.58558
HDAC2.MCF-7.ENCSR000BTP	0.00875244	0.0118609	0.0140024	0.0115072	0.0125933	0.01071	0.0172245	0.0117839	0.011525	0.00293174	0.00333587	0.00669576	5.58376
ZKSCAN1.HeLa-S3.ENCSR000ECJ	-0.00337566	-0.00583917	-0.00803352	-0.0107781	-0.00137913	-0.00717152	-0.00958543	-0.0127022	-0.0117755	-0.014527	-0.0123104	-0.0129242	5.58158
BCL11A.CD34_Day9_60min.GSE104676	-0.00560862	-0.000868646	-0.00960602	-0.00543579	-0.00463961	-0.0150363	-0.0163288	-0.0180839	-0.0103309	-0.0180164	-0.0137174	-0.0111029	5.58123
USF1.Hep-G2.ENCSR000BGM	-0.00153537	-0.00327605	-0.00251269	-0.00636944	-0.0147688	-0.016289	-0.018806	-0.0174726	-0.0203169	-0.0146745	-0.0167545	-0.0203821	5.57269
HOXB13.VCaP_siERG.GSE96652	0.0024837	0.000478203	-0.00854725	-0.0118645	-0.00656444	-0.00575924	-0.00986333	-0.0124909	-0.0206104	-0.0196831	-0.0157017	-0.0276172	5.56463
RAD21.WA01.ENCSR000ECE	-0.00388906	0.000405804	0.00283225	0.00555389	0.0133756	0.00911009	0.0116497	0.0172831	0.0221674	0.0152376	0.0177663	0.0141337	5.56197
STAT5A.MV4-11.GSE64862	-0.00844811	-0.00809266	-0.00341782	-0.000655938	-0.00423823	-0.00614094	-0.00335014	-0.0143058	-0.0133966	-0.0170691	-0.00909789	-0.0109949	5.56178
KDM5B.SUM159.GSE46055	0.000305819	-0.0054988	-0.000548608	-0.00569634	-0.00810014	-0.0105542	-0.012453	-0.0186119	-0.0238233	-0.014419	-0.0201865	-0.0179732	5.56156
FOXA2.liver.ENCSR080XEY	0.0041785	-0.00347276	0.00686887	0.0100373	0.0170249	0.00458189	0.0165985	0.00716346	0.00787291	0.01848	0.0228655	0.0134036	5.56153
KDM1A.A-549.ENCSR639GWS	0.0029129	-0.00276275	-0.00324351	-0.00646481	-0.00792092	-0.0148993	-0.0102505	-0.0119261	-0.00925899	-0.0252384	-0.00790487	-0.00218726	5.56094
NCOR1.K-562.ENCSR910JAI	-0.0108201	-0.00380273	-0.00884067	-0.0157658	-0.00884558	-0.00476179	-0.0177412	-0.00751916	-0.01551	-0.00625887	-0.0101486	-0.00625509	5.5563
KDM1A.keratinocyte_diff.GSE57702	-0.00431505	-0.00717304	-0.0144441	-0.0217934	-0.00748568	-0.0066725	-0.0120823	-0.00411127	-0.0059542	-0.00202875	-0.00446648	-0.00356763	5.55559
ESR1.T-47D.ENCSR000BQD	-0.00480675	-0.0185842	-0.0160342	-0.0160001	-0.00518633	-0.016322	-0.0120567	0.0035726	-0.00480231	0.00575059	-0.000337738	0.00428882	5.55356
GATA3.SK-N-SH.ENCSR000BTH	0.000814749	-0.000510559	0.000358356	0.00154073	0.00464362	0.00863389	0.00720962	0.0134897	0.0221949	0.0202185	0.0207905	0.0352603	5.54768
ERG.VCaP_DHAT_2H.GSE28950	0.00898247	0.0123831	0.0190824	0.0143535	0.0151264	0.01487	0.015027	0.0150239	0.0144401	0.0158231	0.0123263	0.00944544	5.54335
CTCF.adrenal-gland.ENCSR014GSQ	0.0116653	0.0134299	0.0168091	0.017086	0.00744662	0.0120334	0.0119558	0.0095339	0.021866	0.0196413	0.0159926	0.0105335	5.54119
SMC1A.monocyte_INFg.GSE98367	-0.00612783	-0.00570438	-0.0117106	-0.0114676	-0.0165984	-0.0155014	-0.015773	-0.0200119	-0.0134375	-0.0118899	-0.00942965	-0.00772371	5.54023
HOXC5.PC-3.GSE97570	0.00379418	0.00448951	0.00869212	0.0120479	0.013103	0.0138915	0.0154542	0.0168911	0.0209353	0.0152236	0.00925169	0.00979521	5.53943
ZFP37.HEK293.ENCSR365GRX	0.0112544	0.0117852	0.0106892	0.0132224	0.00807425	0.00523238	0.00543523	0.0137235	0.00981245	0.00935439	0.0122681	0.0115679	5.53882
ZFP36.K-562.ENCSR776CYN	-0.00129173	-0.00146769	-0.00963431	-0.00852536	-0.015391	-0.011889	-0.0155317	-0.012958	-0.010281	-0.0151401	-0.0111606	-0.0170209	5.53767
NEUROG2.MRC-5_NFD_1DPT.GSE75910	0.00340895	0.000228557	0.00566316	0.00789502	0.0158192	0.014194	0.0132269	0.0134363	0.0101837	0.0102314	0.0120196	0.0253801	5.53217
GTF3C5.IMR-5_CD532.GSE78957	-0.00760115	-0.00815305	-0.0034518	-0.0112496	0.0224553	-0.00105324	0.00871806	0.00797744	0.00337184	-0.00375088	-0.0038489	0.00889797	5.51617
ZBTB11.K-562.ENCSR706BJO	0.00385816	0.00298106	0.00983867	0.00963912	0.0119692	0.0119114	0.0142254	0.0159836	0.0145412	0.0152471	0.0142853	0.022014	5.51285
KMT2A.RCH-ACV.GSE83671	-0.00156872	-0.0029312	-0.0134681	-0.0124419	-0.0138945	-0.0184199	-0.0245832	-0.020837	-0.0191189	-0.0214116	-0.0204273	-0.0142696	5.5128
CEBPA.U-937.ERP008568	-0.00957745	-0.00360969	-0.0243024	-0.00231459	0.00671264	0.00910116	0.0171101	0.000810676	0.0125902	0.0130134	0.00862207	0.0172712	5.51091
BRD4.MM1-S_JQ1_150NM.GSE49224	0.000833866	-0.000768839	0.00574359	0.00967991	0.0136087	0.0229659	0.0241771	0.0264326	0.0266029	0.0281448	0.0259188	0.0381497	5.50384
ZNF75A.K-562.GSE97661	-0.00806405	-0.00827866	-0.0153811	-0.020595	-0.0192413	-0.0182949	-0.0197327	-0.0137537	-0.0165566	-0.0118034	-0.0116862	-0.0177698	5.50124
RELA.LNCaP_DHT_TNFA.GSE83860	0.00075208	-0.0029499	-0.00437167	-0.00567583	0.00352066	0.00974284	0.0109443	0.0163233	0.022684	0.0112983	0.0215031	0.0154369	5.49898
GRHL2.OVCA429.GSE71018	-0.00299822	-0.00622271	-0.00414422	-0.00730605	-0.0114654	-0.00887352	-0.0100814	-0.0146767	-0.00948217	-0.0101848	-0.0131694	-0.0161701	5.49461
SMARCA4.MCF-10A.GSE74716	0.00300959	0.00259841	0.00684223	0.00498411	0.00965178	0.0142905	0.012649	0.0110071	0.0131864	0.00766661	0.00594639	0.00953158	5.49215
PITX3.SH-SY5Y.GSE93275	-0.00354874	-0.00165466	0.00696995	0.0116246	0.0150014	0.0116505	0.0148949	0.0150638	0.0120302	0.0203204	0.0168704	0.0244932	5.48448
FLI1.HUVEC-C_VEGF_1h.GSE109625	-0.00678839	-0.00639578	-0.00776383	-0.00727373	-0.00649135	-0.0112782	-0.0101192	-0.0176042	-0.0121348	-0.00746899	-0.00684076	-0.0273122	5.48274
ESR1.breast_tumor_Male_30.GSE104399	0.00013004	0.00664792	0.006757	0.0133021	0.0191462	0.0127156	0.00645989	0.00776662	0.0123339	0.00651382	0.00260372	0.0205687	5.47846
MNT.K-562.ENCSR512NLO	0.000603153	-0.00683384	-0.0114123	-0.0120648	-0.0186648	-0.0159117	-0.0203248	-0.0162279	-0.0179757	-0.0245828	-0.0210525	-0.0178565	5.47267
NFYA.K-562.GSE26439	0.00410198	0.0120441	0.0131101	0.0154092	0.0177906	0.0121698	0.0156066	0.0132882	0.01619	0.0213442	0.0159835	0.0222707	5.47264
AR.VCaP_shERG.GSE110655	0.00654379	0.00692921	0.00695641	0.0109895	0.00697705	0.01059	0.000561609	0.0138494	0.00581932	0.00751702	0.0132129	0.0147725	5.46905
NFKB1.MCF10A-Er-Src_TAM.GSE115597	-0.000805953	-0.0055249	-0.01156	-0.010231	-0.012347	-0.00614386	-0.00952468	-0.0130901	-0.0146217	-0.0131359	-0.0113019	-0.0101423	5.46439
BRD4.HCT-116_JQ1.GSE57628	0.00664031	0.00371084	0.00680057	0.00865757	-0.00728761	-0.00700306	-0.00195927	-0.0122435	-0.011583	-0.00921392	-0.0101271	-0.00938561	5.46386
BRD4.HUVEC-C.GSE53998	0.00237573	0.00698667	0.00711982	0.00923075	0.0127774	0.0110504	0.0126986	0.0124121	0.0141412	0.0111159	0.00906682	0.0205107	5.4604
MYB.DU528.GSE94000	0.0018741	0.00632616	0.00546263	-0.00232139	-0.017996	-0.0123479	-0.00995534	-0.00808357	-0.0116915	-0.0118029	-0.0144399	-0.016667	5.45802
NOTCH1.CUTLL1.GSE29600	-0.000270517	0.00200623	0.00903255	0.00861408	0.0144622	0.0161379	0.0172327	0.0183219	0.0166893	0.021031	0.0155916	0.0198055	5.45519
CTCF.Jurkat.GSE68976	0.00890728	0.0098745	0.0154105	0.0175227	0.00963387	0.0237356	0.00856278	0.00953997	0.0102394	0.00662458	0.0162865	0.0154398	5.45337
CTCF.epithelial_kidney.ENCSR000DVH	0.00185894	0.000538548	-0.000853619	-0.00479241	-0.00757223	-0.0126163	-0.0177316	-0.0273418	-0.0226622	-0.0275459	-0.0197076	-0.0223496	5.44992
ZNF24.K-562.ENCSR099NCH	-0.00243624	-0.00650384	-0.00973817	-0.0112152	-0.00952772	-0.0123033	-0.0145241	-0.011493	-0.019335	-0.0140395	-0.0108962	-0.0130942	5.44943
CDK9.HEK293T_SIJMJD6.GSE51633	0.00161591	0.00804196	0.0067537	0.00397181	-0.00423083	0.00803429	0.0151042	0.0143377	0.000216716	0.0111423	0.0119728	0.0164453	5.44688
FOXA2.Hep-G2.GSE90454	-0.00607913	-0.00966751	-0.0159149	-0.0170273	-0.00799024	-0.0321533	-0.0234144	-0.0225787	-0.0120231	-0.0142723	-0.00864347	-0.00928136	5.44675
CTCF.aorta_thoracic.ENCSR668BTN	0.000352046	-0.00182911	0.00756712	0.00888977	0.0129853	0.0133179	0.0180404	0.0201403	0.0162876	0.0156112	0.0154974	0.0116237	5.44614
TBP.ME-1.GSE46044	0.00326241	0.00745179	0.00651462	0.0128171	0.0114775	0.017069	0.0133505	0.0147284	0.0213367	0.0187261	0.0200363	0.0195505	5.44249
TFAP2C.UCLA1-hESCs_TFAP2C_1d_TFAP2C_Induc.GSE101074	-0.00210633	-0.0042212	-0.00792899	-0.00918169	-0.0142181	-0.0156985	-0.0193271	-0.0133596	-0.0247989	-0.0227118	-0.0147341	-0.02286	5.43986
ATF7.MCF-7.ENCSR866QPZ	-0.00651568	-0.00403701	0.0051799	-0.00327358	-0.00892164	-0.00290979	-0.0132011	-0.0216266	-0.0171039	-0.0297896	-0.0245525	-0.0156295	5.43521
SMC1A.GM12878.GSE93080	0.00481404	0.00761864	0.0123173	0.0127216	0.0136604	0.00863121	0.00550698	0.0119704	0.0122893	0.014274	0.00633713	0.0137426	5.43096
MYC.CUTLL1.GSE90716	-0.00752388	-0.00970879	-0.00990814	-0.00795708	-0.00224663	-0.0127565	-0.0160021	-0.0107897	-0.00821854	-0.0177738	-0.0168466	-0.0109659	5.42602
ONECUT1.liver.ERP002306	0.0099471	0.00629067	0.00532586	0.00191176	-0.000634024	0.0129415	0.011566	0.0058257	0.00980256	0.0113253	0.0139194	0.0167138	5.42304
ELF1.K-562.ENCSR975SSR	-0.00552824	-0.00592618	-0.0125057	-0.0111447	-0.0150681	-0.0104077	-0.0160441	-0.0108011	-0.0182203	-0.015583	-0.0168014	-0.014102	5.42193
IRF1.K-562.ENCSR000EGL	0.00436316	-0.00422944	-0.00416431	-0.0114682	-0.008844	-0.0164251	-0.00545436	-0.0107449	-0.0029678	-0.00466735	-0.0166389	-0.0200342	5.40846
NIPBL.HCT-116_RAD21-mAC_500uM_auxin.GSE104888	-0.00210017	-0.00174391	-0.0124727	-0.0183437	-0.0239924	-0.0198699	-0.0237233	-0.0268539	-0.0281785	-0.0295636	-0.0313175	-0.0378795	5.40737
NEUROD1.D341-Med_shNEUROD1-1579.GSE92582	-0.00357535	-0.00946774	-0.0126003	-0.0134002	-0.0153706	-0.0165893	-0.0210045	-0.0167497	-0.0192744	-0.0148631	-0.0101321	-0.0268684	5.40662
RBPJ.GSC8-11_dasatinib.GSE74557	0.00814355	0.00813117	0.00778945	0.0109948	0.00883742	0.011826	0.00660914	0.00822745	0.0101806	0.0155936	0.0139662	0.0156857	5.40092
FOXM1.K-562.ENCSR429QPP	0.00332275	0.0010931	0.000669195	0.000704306	0.00681946	0.016161	0.0102095	0.0167711	0.0150091	0.0177193	0.0176012	0.0252869	5.40023
NRF1.WA01.ENCSR000ECC	-0.00569006	-0.00767478	-0.0142428	-0.00795037	-0.0141882	-0.0212956	-0.0216647	-0.0209881	-0.0186133	-0.0199126	-0.00940945	-0.0174828	5.40019
NELFA.HeLa_Flavo-PJ34-0-H2O2.GSE100742	-0.00320291	-0.00902219	-0.0067064	-0.00815543	-0.00201331	-0.00676342	-0.00400685	-0.00552617	-0.0102414	-0.00882568	-0.015211	-0.00983258	5.39641
ZNF143.HeLa.GSE31417	0.001744	0.00668482	0.00614779	0.0217136	0.0122898	0.0145125	0.0136938	0.016595	0.0240752	0.0284195	0.0250551	0.0297386	5.39595
STAT3.OCI-Ly3.GSE50723	-0.00922536	-0.00802663	-0.012485	-0.0107447	-0.00550494	-0.0132857	-0.00835001	-0.00522363	-0.0137844	-0.00997833	-0.00969188	-0.000658768	5.38432
FOXA1.liver.ENCSR735KEY	-0.00118968	0.00799062	0.00921991	0.00568535	0.00404036	0.00673329	0.0172715	0.0137255	-9.31405e-05	0.0147284	0.0123207	0.0158938	5.38277
NELFA.HeLa_40min-Flavo-PJ34-0-H2O2.GSE93931	-0.00316321	-0.00887853	-0.00660835	-0.00807697	-0.0020891	-0.00672419	-0.00409326	-0.00560484	-0.0102444	-0.00888386	-0.0151191	-0.00983694	5.38063
ETV4.Hep-G2.ENCSR714YZG	-0.00281921	0.00134472	0.00759817	0.00658349	0.0102237	0.0187646	0.0149618	0.0196517	0.018257	0.0232767	0.0181751	0.0124247	5.3783
SMARCE1.K-562.ENCSR157TCS	-0.000547007	0.00187723	0.00637007	0.00537843	0.00889047	0.00977665	0.0141	0.0212391	0.0149389	0.0174002	0.0238174	0.0192965	5.37813
SIN3A.HCT-116.ENCSR000BSG	0.000860475	-0.00332071	-0.00622869	-0.0121636	-0.0112096	-0.0113777	-0.00604122	-0.0163778	-0.019383	-0.0132334	-0.0189249	-0.00714398	5.37414
FOXA1.LNCaP_SHFOXA1_R1881.GSE37345	0.0125262	0.0162759	0.0157665	0.0229691	0.0093488	0.00730376	8.09949e-06	0.00714769	0.00473547	0.00315797	0.000487877	-0.00197717	5.374
IRF1.K-562.ENCSR000EGT	-0.0015641	-0.00247924	-0.00288607	-0.00614779	-0.0121557	-0.0156763	-0.0168037	-0.0210763	-0.0151805	-0.0189553	-0.0194712	-0.028302	5.37231
ATF4.K-562.ENCSR145TSJ	0.00593875	-0.00560191	-0.00106105	0.00285621	-0.00569269	-0.00532639	-0.0145743	-0.0154722	-0.0148339	-0.0148047	-0.013615	-0.0149818	5.37218
TCF4.LS180_125.GSE31939	0.0118299	0.0135309	0.0125046	0.011655	0.00567813	0.0046331	-0.0021675	-0.00603027	-7.1683e-05	-0.00392981	0.00566107	-0.00288938	5.3721
TBP.HBTEC_MOI20_12hpi.GSE116772	0.0108035	0.00562891	0.0103203	0.00983885	0.0104626	0.0127295	0.0120273	0.0121327	0.0114245	0.00586742	0.0146491	0.0198302	5.36995
CEBPB.Ishikawa.ENCSR000BTT	-0.00282757	-0.00448834	-0.00737469	-0.00824511	-0.010399	-0.00704499	-0.0137898	-0.0114845	-0.0114248	-0.0197527	-0.0182191	-0.00717694	5.36455
SMARCA5.K-562.ENCSR895HSJ	-0.00235652	-0.00411207	-0.0131672	-0.0113224	-0.00759106	-0.0131243	-0.00691096	-0.0104405	0.00697607	0.00344685	0.00629785	-0.0155693	5.35686
MED1.SUM159PT_300nMJQ1_24h.GSE87418	-0.0023332	-0.00269466	-0.00650437	-0.013902	-0.0153035	-0.0143462	-0.0135307	-0.0170247	-0.00967658	-0.0149927	-0.0145394	-0.0142587	5.35645
TRP47.THP-1.GSE118453	-0.00512743	-0.00148255	-0.012531	-0.0145675	-0.0166644	-0.0131864	-0.00889016	-0.00909501	-0.0079242	-0.0103899	-0.00467458	-0.00459633	5.35303
BRD4.retina_AB1-FW15.GSE86981	-0.00162174	0.00246863	-0.00189616	0.00824776	0.00563097	0.00538367	0.0184453	0.0348991	0.0388697	0.0423806	0.0364533	0.0331503	5.35218
RBPJ.Hep-G2.ENCSR596FEL	-0.00235712	0.00813798	0.0144597	0.0168531	0.0167517	0.021392	0.0261201	0.0203589	0.0276477	0.0264573	0.0279147	0.0287026	5.35059
MYC.BL41.GSE30726	-0.00586673	-0.00494986	-0.0128399	-0.011758	-0.00801684	-0.0140944	-0.0112253	-0.0114286	-0.0129571	-0.0149167	-0.018691	-0.0199966	5.34627
HSF1.MO91_CHX_10UM.GSE45852	0.00653028	0.00455702	0.00929339	0.00556066	0.00469501	0.0120251	0.011924	0.0149625	0.0162317	0.0175015	0.0130863	0.0123549	5.34575
CTCF.GM10266.ENCSR000DKR	-0.00527397	-0.00777029	-0.0162131	-0.0135073	-0.00570158	-0.0180754	-0.0183024	-0.0185945	-0.00898749	-0.0157259	-0.0242186	-0.0295358	5.34544
ZEB1.RKO.GSE88734	-0.00988118	-0.0138085	-0.0117292	-0.0109315	-0.00352891	-0.0131513	-0.000964649	0.00253231	0.00899324	0.0123003	0.00977542	0.000679925	5.34419
GABPA.GM12878.ENCSR331HPA	0.00737628	0.00757666	0.0145124	0.0140124	0.0183015	0.0226365	0.0175054	0.0204021	0.0212998	0.0146982	0.0126298	0.0237502	5.34323
GABPA.VCaP_ETOH.GSE49091	0.00110738	0.00659754	0.013434	0.0145693	0.0155023	0.0179066	0.0221613	0.0178081	0.0210034	0.0242801	0.0188382	0.0210006	5.34166
HDAC2.K-562.ENCSR000AQG	0.00431119	2.25249e-05	-0.00473238	-0.00609947	-0.00563997	-0.000493012	-0.0111204	-0.0130653	-0.0198439	-0.0176935	-0.018388	-0.0128264	5.33777
CTCF.breast_epithelium.ENCSR661NXJ	0.00503623	0.0036823	0.00983318	0.0112692	0.0130415	0.0102412	0.0108534	0.0140716	0.0135126	0.0135423	0.0117798	0.011355	5.33612
CTCF.Hep-G2.ENCSR000DLS	-0.00501332	-0.0108748	-0.012831	-0.021142	-0.015227	-0.0258735	-0.0207198	-0.0176756	-0.00899695	-0.00944017	-0.00312702	-0.0120369	5.33604
CTCF.astrocyte_cerebellum.ENCSR000DSZ	-0.00674979	-0.00994989	-0.0134033	-0.0151755	-0.0132191	-0.0145349	-0.00716562	-0.0199891	-0.01703	-0.0225154	-0.0198914	-0.016112	5.33502
TBX21.GM12878.ENCSR739IHN	0.00168474	0.00654418	0.0113276	0.00906264	0.0107587	0.0138181	0.0106921	0.011462	0.00923147	0.0147117	0.0156133	0.0182166	5.32791
HOXB13.G-401.GSE65381	-0.00469323	-0.0125902	-0.0139302	-0.00685171	0.00344287	-0.00442299	-0.00888844	-0.00377399	-0.00871415	0.000504435	0.00112994	-0.0181202	5.32216
RELA.Detroit-562_Poly-I.GSE91018	0.00698184	0.00723033	0.00988973	0.0109983	0.00230921	0.0165592	0.00972563	0.0113152	0.0104401	0.0143603	0.00733526	0.0145424	5.3206
CHD1.hMSC-TERT_osteoblast.GSE89179	-0.00895189	-0.012859	-0.00901219	-0.00949914	-0.0106131	-0.0154329	-0.0101936	-0.0083162	-0.00959568	-0.0119444	-0.012849	-0.0188802	5.31995
ZHX1.HeLa-S3.ENCSR887MXT	0.00115379	0.00558908	0.00700393	0.0142244	0.0200331	0.01334	0.0167039	0.0181212	0.0118747	0.0115537	0.0133784	0.0090107	5.31897
KLF17.HEK293.ENCSR065WUF	-0.0010254	-0.00193194	-0.00716398	-0.0122588	-0.0108175	-0.0168762	-0.0143125	-0.0196629	-0.021532	-0.0177014	-0.0209546	-0.0252491	5.31842
CTCF.hESC_PRIMED.GSE69646	0.00158111	0.00417109	0.016002	0.0188411	0.0174659	0.0230442	0.0236439	0.020181	0.0168799	0.0104051	0.00673118	0.00238329	5.31811
SPI1.monocyte.GSE98367	-0.00150346	-0.00496082	-0.0104356	-0.0148859	-0.015542	-0.0178212	-0.0181068	-0.0249798	-0.0124958	-0.015754	-0.00890934	-0.0112552	5.31762
NR3C1.HeLa-B2_P65KD_DMSO.GSE24518	0.000739695	0.00962906	0.0200802	0.0214032	0.008006	0.00720716	0.00151562	-0.00297485	-0.00363333	-0.0106645	0.0032308	0.00601317	5.31413
BRD4.OCI-AML3_JQ1_500nM_24h.GSE104745	0.00121766	0.00369282	0.0080216	0.0129076	0.0186258	0.00769154	0.0182882	0.00195048	0.0076175	0.00742173	-0.00786709	-0.0113882	5.3137
SMARCC1.SK-N-MC.GSE94275	-0.00259367	0.00106005	0.00913455	0.00684189	0.0151534	0.0154498	0.00536462	0.00761502	0.00187879	0.0103039	0.00376963	0.0142997	5.31096
CTCF.nerve_tibial.ENCSR469POZ	-0.00115082	0.00191755	0.00228373	0.0074111	0.0141347	0.013196	0.0139778	0.015853	0.0185695	0.0207408	0.0178142	0.0138187	5.30995
BCL11A.HUDEP-2_30min.GSE104676	-0.00881682	-0.0105702	-0.00996648	-0.0149377	-0.0110112	-0.0161356	-0.0097195	-0.0159799	-0.014928	-0.00758568	-0.0121239	-0.00987406	5.30034
SPIN1.T778.GSE57499	-0.00312168	0.00879676	0.00786244	0.00830183	0.00799235	0.00818692	0.0143121	0.00705737	0.0114212	0.0131465	0.00491311	0.00269543	5.29195
MED1.K-562.GSE97661	0.00253849	0.00582119	0.011828	0.00793811	0.00878417	0.00491394	0.0120146	0.021276	0.0228717	0.0230966	0.0242827	0.010878	5.29168
CTCF.WI-38.ENCSR000DYB	0.00483981	0.00772592	0.0120969	0.0170118	0.0220748	0.0122143	0.01332	0.0207528	0.0135131	0.0217113	0.0125168	0.0201495	5.2855
MAFK.IMR-90.ENCSR000EFH	-0.00218453	-0.00334703	0.00717957	0.00600327	0.00806434	0.0104998	0.014084	0.0109061	0.0135366	0.00163392	0.00931202	0.0224234	5.28453
CDK9.MM1-S_JQ1_50NM.GSE49224	0.00847482	0.0104808	0.0142029	0.0244091	0.0169697	0.0153126	0.0207222	0.0183106	0.0268592	0.0310943	0.0246925	0.02566	5.28437
GLIS1.HEK293.ENCSR482BBZ	-0.00568242	-0.00712704	-0.00750224	-0.00926504	-0.0106813	-0.0141232	-0.0186923	-0.01205	-0.0181518	-0.0199955	-0.0214666	-0.022362	5.28164
CBFA2T2.NCCIT.GSE71675	-0.00674525	-0.0034737	-0.00893807	-0.00662238	-0.00931794	-0.00724986	-0.00715176	-0.0088391	-0.00965396	-0.00656087	-0.00724043	-0.0105339	5.27827
FOXA1.LNCaP_DHT.GSE83860	0.00583239	0.00738478	0.0149107	0.0129498	0.0127261	0.0115825	0.01183	0.00805083	0.00651378	0.00938769	0.0170153	0.0136604	5.27413
ESR1.endometrioid-adenocarcinoma_tumor_3.GSE94031	-0.00194924	-0.00635422	-0.0091143	-0.00787838	-0.0102056	-0.00884897	-0.0103961	-0.0120558	-0.016938	-0.0121483	-0.0214698	-0.0216022	5.27356
RFX5.K-562.ENCSR000EGO	-0.00423779	-0.00124902	0.000230797	0.00485844	0.0130784	0.0156778	0.0102889	0.00678837	0.0100504	0.0179781	0.00832554	0.0156286	5.27075
JUND.liver.ENCSR837GTK	0.000112433	-0.00712128	-0.00419624	-0.00621883	-0.00559374	-0.0137656	-0.0126614	-0.0157518	-0.0125372	-0.0131713	-0.016051	-0.022927	5.25641
NR2C2.HeLa-S3.ENCSR000EVN	-0.00855059	-0.0142369	-0.0140286	-0.0139841	0.000425006	-0.0116973	-0.00810956	-0.0147585	-0.00174424	-0.0146721	-0.0134327	-0.0216732	5.25615
ELL2.HeLa_DOX_EGF.GSE40632	-0.000299757	0.0031927	0.00681273	0.0147756	0.01955	0.0179194	0.00956017	0.0239597	0.0217771	0.0189558	0.0185324	0.0139903	5.2529
SMARCA4.Aska-SS_shSSX.GSE108025	-0.0114283	-0.00871384	-0.00640424	-0.00131184	0.0150868	0.00332037	0.0083211	0.013642	0.024105	0.0189414	0.0217104	0.0222649	5.24136
SMC3.SK-N-SH.ENCSR000EHW	0.00233416	-0.002194	0.00356343	-0.00609211	-0.0164557	-0.0113495	-0.0152742	-0.0129271	-0.00767409	-0.0215267	-0.0175017	-0.0258655	5.2388
CTCF.HL-60.ERP008568	-0.00517	0.000702991	-0.0045041	-0.00741957	-0.0102631	-0.0157045	-0.0216229	-0.0225137	-0.0269248	-0.0141584	-0.0162188	-0.0158565	5.23856
ESR1.U2OS_E2.GSE26110	0.000705799	-0.000449542	-0.0020668	0.00296333	-0.00625095	-0.0108048	0.00227628	-0.0118466	-0.0138218	-0.0122698	-0.0188137	-0.0277447	5.23809
NFATC3.GM12878.ENCSR437GBJ	-0.00365698	-0.00613131	-0.00825769	-0.00791903	-0.0116047	-0.00790012	-0.0161653	-0.0181947	-0.0120849	-0.0101347	-0.0208841	-0.0160617	5.23712
SUPT5H.MOLT-4.GSE89384	0.0102737	0.011614	0.0193597	0.0167117	-0.00770441	0.0175525	0.00438245	0.000857558	0.0119019	0.0019444	0.0105615	0.0284185	5.2119
AR.breast_tumor_Male_28.GSE104399	0.0116907	0.00811802	0.00110131	-0.0108036	-0.00632364	0.00161471	-0.00983373	-0.00217152	-0.0150118	-0.00911323	-0.0115598	0.00764888	5.21118
CTCF.neural.ENCSR822CEA	-0.00274236	-0.00463106	-0.00838071	-0.0108912	-0.0199505	-0.0158313	-0.00982267	-0.0158778	-0.015598	-0.0111159	-0.00371273	-0.0108884	5.20298
CREB1.LNCaP-abl_SHFOXA1.GSE63034	-0.0057716	-0.0116967	-0.0154187	-0.0193774	-0.0184718	-0.0278492	-0.0226675	-0.0304208	-0.0225345	-0.0213701	-0.0197906	-0.0328613	5.20226
TCF7.K-562.ENCSR863KUB	0.00929073	0.00795934	0.0144442	0.0142946	0.0128259	0.00656774	0.00865932	0.00503357	0.00722544	0.00195	0.00619923	-0.00707958	5.20143
RELA.AC16.GSE51169	0.00689855	0.0140771	0.0056966	0.0118829	0.00124739	0.0140228	0.00550677	-0.00369274	-0.00120484	-0.00931905	-0.0136305	0.00580537	5.19987
NEUROD1.D283-Med_shNEUROD1-1154.GSE92582	-0.00207771	-0.00764582	-0.0139071	-0.00921189	-0.0225034	-0.0134594	-0.0215629	-0.0256233	-0.0137698	-0.0126208	-0.0100527	-0.0200148	5.19883
CTCF.MCF-10CA1a.GSE98551	-0.0140916	-0.0164761	-0.021668	-0.0237482	-0.0104483	-0.0240029	-0.0107609	-0.00876838	-0.0012015	-0.00113517	-0.0111446	0.0058769	5.19816
CDK9.BT-474_INHHDAC.ERP010664	-0.0126097	-0.00869848	-0.00493847	0.000924703	0.00509542	0.00109228	0.00417011	0.00812248	0.0165991	0.0131821	0.0140307	0.0261569	5.19563
TAF1.Ishikawa.ENCSR000BTO	0.00942015	0.0116147	0.0207833	0.0144224	0.0168589	0.0234607	0.0198822	0.0201812	0.0117785	0.0111474	0.0140731	0.0322168	5.18863
AR.LNCaP-abl_DMSO.GSE80238	-0.00621247	-0.003842	-0.0050828	-0.00666496	-0.0105304	-0.00609221	-0.0109861	-0.0090881	-0.00984791	-0.013325	-0.0153609	-0.0087067	5.18844
ARID1A.Hep-G2.GSE69566	-9.63832e-05	0.00191845	-0.00751727	-0.0106749	-0.00990062	-0.0208919	-0.0191989	-0.0195564	-0.0137847	-0.0186777	-0.0227151	-0.0269749	5.18674
ATF3.GM00739_CSBwt_8h.GSE87562	-0.00122295	-0.00817648	-0.00676727	-0.0104631	-0.00631218	-0.0156127	-0.0145524	-0.0081417	-0.00656521	-0.0132836	-0.00862339	-0.0205229	5.18671
STAT5B.CD8.GSE64713	0.00187852	0.00133838	-0.001007	0.00382449	0.0136311	0.00553136	0.0111193	0.0103311	0.0183479	0.0179198	0.00951641	0.00499878	5.18634
CTCF.HSPC.GSE67783	-0.0028099	-0.0052828	-0.00267994	0.00289031	0.0121873	0.0125929	0.0137131	0.0181134	0.0133407	0.0143304	0.00902485	0.0238479	5.18149
IRF1.monocyte_nopretreatment.GSE100381	0.00330019	0.0114969	0.0166345	0.0113416	-0.0121826	0.0118399	0.00101331	0.000225317	0.00965504	0.00990752	-0.00270677	-0.00565422	5.1809
SFPQ.LTAD_siCTBP1-AS-EtOH.GSE94577	0.0043395	0.00487085	-0.000422923	0.0120285	0.00688911	0.00731763	0.00527303	0.00811494	0.0164235	0.0126524	0.0145947	0.00297914	5.17993
ATF3.Hep-G2.ENCSR000BKE	-0.00238141	-0.00667254	-0.0110685	-0.0100928	-0.00774441	-0.0131295	-0.0114045	-0.0119488	-0.0180903	-0.0184169	-0.0156165	-0.0155806	5.17699
ATF1.K-562.ENCSR000DNZ	0.00290879	0.00571628	0.00705	0.0131341	0.00586458	0.00947787	0.0127361	0.0158754	0.0140368	0.0192006	0.023317	0.018508	5.17394
ERG.HAEC.GSE89970	0.00750942	0.0023928	0.00691042	0.00463597	-0.00283725	0.0134322	0.00725316	0.0100467	0.0147135	0.012695	0.0231971	0.0149883	5.17253
MAF.lymphocyte_Th17_IL10+_Day5.GSE101389	0.00871672	0.0164837	0.0101237	0.0115722	0.00523378	0.00230025	-0.00225623	0.00519315	-0.0104646	-0.0040477	0.00532252	-0.00759993	5.1724
ATF3.K-562.ENCSR000BNU	0.00736847	0.00898304	0.010564	0.00880625	0.00392292	0.0131012	0.0109579	0.0181867	0.0136578	0.0108841	0.0108597	0.0105501	5.16795
ESR1.breast_tumor_Male_11.GSE104399	0.00611273	0.00797385	0.00690482	0.0103869	0.00958593	0.0140837	0.00815076	0.00881552	0.0120994	0.0159157	0.0164408	0.0105058	5.16483
ESR1.breast_tumor_Male_13.GSE104399	0.00919018	0.00590199	0.00377827	0.00154051	0.00699921	0.0096772	0.00577295	0.0138931	0.0156542	0.0166316	0.00852831	0.00156485	5.16205
ESR1_Y537S.MCF-7_dox_E2.GSE94493	-0.00323472	-0.00299084	-0.0045802	-0.0112806	-0.00785925	-0.017714	-0.0129412	-0.0156963	-0.0111345	-0.0146668	-0.0136913	-0.00749453	5.1606
ELF1.SK-N-SH.ENCSR000BTA	-0.00556842	-0.00767724	-0.0123571	-0.013779	-0.0131624	-0.0144262	-0.0136832	-0.0143139	-0.0173392	-0.0131374	-0.0151368	-0.00627006	5.15871
ZNF547.HEK293T.GSE78099	-0.00656687	-0.00644737	7.74276e-05	0.000759827	-0.00179599	-0.0144809	-0.00159593	-0.00941836	-0.00413671	0.00112327	0.00666768	0.0307605	5.15709
ZNF366.HEK293.ENCSR106EBH	0.00504954	0.0108302	0.00667448	0.010262	0.00617751	0.0126341	0.00619505	0.00824322	0.00794977	0.0126456	0.00795215	0.00695377	5.15588
JMJD1C.THP-1.GSE63484	-0.00618604	-0.0147804	-0.0153758	-0.0182961	-0.0108387	-0.00492007	-0.0013461	0.000551987	-0.00105444	-0.00573958	-0.00475099	0.0188432	5.15476
CLOCK.BA10-neocortex_2.GSE96659	-0.00630043	-0.00199681	-0.00286581	0.00256165	0.00547688	0.00152087	0.00312195	0.00818821	0.0175143	0.0086601	0.0126647	0.0173992	5.15095
CTCF.GM12865.ENCSR000DRE	0.00491927	0.00798928	0.00657934	0.0108946	0.0129328	0.0208507	0.0143435	0.0238596	0.018741	0.0186994	0.0230746	0.0239343	5.1493
RUNX1.Kasumi-1.GSE45738	0.00463253	-0.0060678	0.00696791	-0.00560802	-0.00578433	-0.00287895	-0.00615619	-0.0118378	-0.00768045	-0.0146339	-0.0111456	-0.0170935	5.14899
CTCF.hepatocyte.ENCSR252QYR	0.00410591	0.00882844	0.0069007	0.0185685	0.0144294	0.0211071	0.0237868	0.0201854	0.00766146	0.0115017	0.00618728	0.00946791	5.14804
CHD2.SK-N-SH.ENCSR274SLQ	0.00290863	0.00742282	0.010314	0.0154358	0.018202	0.0200559	0.0155552	0.0164181	0.0184767	0.026828	0.0173375	0.0210254	5.14739
CTCF.ovary.ENCSR493APD	-0.00163686	0.0038865	0.000780446	0.0068576	0.0140976	0.00784535	0.0129701	0.016795	0.0160202	0.0215528	0.0190619	0.0193738	5.14485
ERF.HAEC_TNFa_4h.GSE89970	-0.00179237	0.000960224	0.00422421	0.00288123	0.00171237	0.00471596	0.00709736	0.0234447	0.028281	0.0149434	0.018882	0.0162649	5.14158
FOXA1.LNCaP.ERP001226	0.000780919	0.00473816	0.00829435	0.0100233	0.0133494	0.0153932	0.0133713	0.0131553	0.00585027	0.011119	0.00710346	0.0199685	5.13568
SMAD4.Hep-G2_Ab_R516-1-1G12.GSE97661	0.00581941	0.0112877	0.00586736	0.0028389	-0.00474883	-0.00870549	-0.00739159	-0.00660137	-0.0141165	-0.00958661	-0.00961284	-0.0113869	5.132
FOXM1.MDA-MB-231_THIOS.GSE40762	0.000869861	-0.0037864	-0.01171	-0.0112894	-0.00581055	-0.0206941	-0.017099	-0.0110345	-0.0151743	-0.0113555	-0.0111551	-0.011899	5.13178
ZNF777.HEK293.ENCSR295BIP	-0.0130035	-0.0141881	-0.0147985	-0.0136722	-0.000495237	0.00341581	0.00672973	-0.00121876	0.00473846	-0.00434331	-0.00873172	-0.00312077	5.13042
CDK7.SK-MEL-147.GSE45984	0.0151042	0.0137714	0.0169655	0.0129685	0.00225175	0.00249414	0.00542578	-0.00411529	-0.00236719	0.000967636	0.00143162	-0.00676518	5.12646
ZBTB26.HEK293.GSE76494	-0.00539865	-0.00552617	-0.00841396	-0.00806558	-0.0142117	-0.00566178	-0.0070815	-0.0103524	-0.0168285	-0.0194398	-0.0183677	-0.00609986	5.12614
ZHX1.HeLa-S3.ENCSR855WKQ	-0.0060249	-0.00969188	-0.0114633	-0.0125321	-0.0147684	-0.0165729	-0.0139534	-0.0109414	-0.00868595	-0.0157446	-0.0137635	-0.0100791	5.12577
CTCF.THP-1_siWAPL-NS1-Pam3csk-4h.GSE103477	6.22624e-05	-0.00125393	0.00872246	0.00812152	0.0166729	0.0141376	0.0183944	0.0187963	0.0188843	0.0158834	0.00673738	0.0229195	5.12175
SMC1A.Hep-G2.GSE76893	0.00198733	0.000366828	0.00658342	0.00483871	0.0054654	0.00930811	0.00880315	0.0154566	0.0112084	0.0203567	0.016703	0.0275405	5.12116
MYC.K-562.ENCSR000FAG	0.00394016	0.00654859	0.0127505	0.0157334	0.00774968	0.0119293	0.00862347	0.0158939	0.0159148	0.0182207	0.0171296	0.0184295	5.12023
ESR1_Y537S.MCF-7_E2.GSE94493	-0.00768361	-0.00735869	-0.00872697	-0.0112936	-0.00735521	-0.00574157	-0.0107113	-0.0106353	-0.00685584	-0.0143869	-0.0074821	-0.0158955	5.1186
SMC1.HAP1_WaplKO-33_SCC4KO.GSE94992	0.00616313	0.00703622	0.0140268	0.01191	0.00198611	0.0138369	0.006959	0.00815982	0.0114712	0.0152391	0.00374015	0.00455035	5.11379
ETS1.HUVEC-C.GSE41166	0.00783722	0.0095113	0.0101768	0.0147576	0.0121617	0.0175458	0.0131593	0.0156488	0.00604625	0.0142419	0.0111653	0.0107416	5.11037
GATA4.KATOIII.GSE51705	0.0108207	0.0108932	0.00900094	0.0108264	0.00437477	0.00418191	0.00566875	0.0125043	-0.00423998	0.00486556	0.00634393	0.00132079	5.10564
RELA.LNCaP_SICTR_TNFA.GSE83860	0.00106923	4.5329e-05	-0.00337694	-0.0140835	-0.013904	-0.0146129	-0.0104936	-0.00828878	-0.00921409	-0.0110154	-0.00912004	-0.0173874	5.10504
MYB.CD4_TH1.GSE72266	-0.0093391	-0.0141125	-0.018092	-0.0171852	-0.0129147	-0.0133282	-0.0121632	-0.00934668	-0.009048	-0.0064552	-0.01016	-0.00502836	5.10389
RCOR1.HeLa.GSE45441	-0.00584964	-0.00778938	-0.00263584	-0.0106058	-0.00803886	-0.0123172	-0.00849914	-0.0102127	0.00513105	-0.00158574	0.0117267	-0.00911511	5.10273
SP1.GM12878.ENCSR000BHK	0.00098644	0.00157789	0.00523841	0.00881592	0.0151237	0.012914	0.0251955	0.0236616	0.0295335	0.0318123	0.0331246	0.0159645	5.09808
AHR.MCF-7_DMSO_1d.GSE90550	-0.0101481	-0.00978683	-0.0130046	-0.00243266	0.00688162	-0.00708561	0.00455977	0.00222095	0.00783192	0.0162089	0.0126765	0.00143265	5.0942
EGR1.HCT-116.ENCSR000BRZ	0.000596859	0.00106988	0.00716074	0.00789201	0.014727	0.0129483	0.0153961	0.0180112	0.0109104	0.0132307	0.0149606	0.0138431	5.09415
ESR1.MCF-7_E2-5min-ERalpha.GSE94023	0.00160767	0.0031039	0.00620975	0.0070026	0.00695871	0.0138214	0.0124811	0.0207338	0.0180999	0.0152645	0.0224249	0.0159295	5.09133
HNRNPL.K-562.ENCSR594BNR	-0.00438067	-0.00768646	-0.00644379	-0.0098539	-0.00668601	-0.0152733	-0.0138629	-0.0145449	-0.00874389	-0.0119973	-0.00969311	-0.00894753	5.08983
KMT2A.SHI-1.GSE95511	-0.00115825	-0.00237672	-0.00164485	-0.00200003	-0.00737776	-0.00779664	-0.00890809	-0.0135411	-0.0118011	-0.0127868	-0.0123868	-0.0225362	5.08701
REST.A-549.ENCSR892DRK	0.00254796	0.00170184	-0.00725349	-0.0116035	-0.012281	-0.00660643	-0.0154164	-0.0131062	-0.0134456	-0.00897292	-0.0106198	-0.0126166	5.08172
TEAD1.Hep-G2.ENCSR497JLX	-0.00530087	-0.0087075	-0.0111449	-0.0108579	-0.0152004	-0.0222938	-0.0269017	-0.0222924	-0.0238674	-0.018717	-0.0162261	-0.0136875	5.08117
NCOR2.B-cell_GERMINAL_CENTER.GSE43350	-0.00224179	-0.000354196	-0.00576456	-0.0079508	-0.0201839	-0.014173	-0.020165	-0.00916437	-0.00422527	-0.00955582	-0.00193612	-0.00778327	5.08111
RXRA.JMSU-1_RXRA-S427F.GSE107734	-0.00354959	-0.00359795	0.00223348	-0.00457339	-0.00604153	-0.00608119	-0.0140908	-0.0116097	-0.0124978	-0.0170908	-0.020022	-0.0126873	5.08104
ESR1.MCF-7_Tamoxifen.GSE102410	0.00428851	-0.00218588	-0.00431107	-0.00647335	-0.00849372	-0.00326866	-0.0166325	-0.0119439	-0.00663047	-0.0137153	-0.0121994	-0.013294	5.08046
TAF3.HCT-116.GSE43539	-0.0129907	-0.0197594	-0.0253753	-0.0208577	-0.0151007	-0.0270718	-0.0244672	-0.024382	-0.0207847	-0.0147705	-0.018227	-0.0261964	5.07661
ESRRA.GM12878.ENCSR000DYQ	-0.0095988	-0.00952217	-0.0181256	0.00209819	0.0147739	-0.00490349	0.000502466	0.00409209	0.00133268	-0.00150119	0.0040274	0.0173	5.07574
ZNF143.WA09.GSE105028	-0.00785182	-0.0157765	-0.0173328	-0.0108677	-0.00870138	-0.0168041	-0.0126936	-0.00923735	-0.0100974	-0.0141653	-0.00734602	-0.0138891	5.07106
TFAP2C.MDA-MB-453.GSE36351	0.00617387	0.0117053	0.0165885	0.0164867	0.00515192	0.00756355	0.0112657	0.0123248	0.013242	0.0169009	0.0114309	0.0125782	5.0641
NFE2L2.K-562.ENCSR485GKE	0.00653657	0.00812458	0.0164472	0.0170457	0.0212316	0.0216739	0.0147437	0.0198168	0.0192483	0.013498	0.0172398	0.00906051	5.06304
KLF12.HEK293.GSE76494	-0.0038059	-0.0089794	-0.0103196	-0.00632758	-0.00557793	-0.0138312	-0.013863	-0.0092693	-0.00776576	-0.00839327	-0.0107172	-0.0125999	5.05934
GTF2F1.HeLa-S3.ENCSR000ECZ	-0.00207108	-0.00344881	-0.00634463	-0.00998999	-0.0117249	-0.0137822	-0.0183061	-0.0161907	-0.0177599	-0.0176768	-0.0138682	-0.0139923	5.05934
USF2.GM12878.GSE97661	0.00506223	0.00740423	0.00956678	0.00583705	0.0113608	0.00914208	0.0135115	0.0149898	0.0153272	0.0168023	0.0156849	0.0118187	5.05865
CREM.GM12878.ENCSR839XZU	-0.00101512	-0.0017278	0.00725261	0.00519767	0.0085701	0.0201752	0.0222499	0.0229426	0.0252659	0.0230857	0.022517	0.0244652	5.05503
RAD21.MCF-7_E2.ERP000209	0.00291286	-0.00265591	-0.00495142	-0.00406363	-0.0199348	-0.00900214	-0.0106341	-0.0134351	-0.0158755	-0.0180157	-0.013708	-0.0129566	5.05247
CREBBP_M768.NCI-H3396_E2.GSE32349	-0.00416104	0.00767022	0.00306924	-0.00146687	-0.00727002	0.00495222	-0.00102614	0.00367211	0.011139	0.0128142	0.00678898	0.0172792	5.0514
FLI1.NB4.GSE23730	0.00506019	-0.00280481	-0.00562716	-0.00794954	-0.0071707	-0.00756383	-0.0145525	-0.0128231	-0.0147513	-0.00833779	-0.004043	-0.00722382	5.05135
SMAD1.BGO3.GSE36578	-0.00336771	-0.00174806	-0.00781803	-0.00514021	-0.0020647	0.00725448	0.0119958	0.0137205	0.013632	0.0131746	0.00910188	0.00977019	5.04796
CTCF.fetal_erythroblasts.GSE102184	0.00133493	-0.00141015	-0.00296837	-0.00352965	-0.0120229	-0.0149588	-0.0184039	-0.0181502	-0.0187643	-0.0244449	-0.0212514	-0.0187181	5.04103
MNT.Hep-G2.ENCSR730TBC	0.00759051	0.00618118	0.0107412	0.0101549	0.0116442	0.0161785	0.0090508	0.0150021	0.0101879	0.0138093	0.0087909	0.0113043	5.04002
BMI1.K-562.ENCSR782WRO	-4.0166e-05	0.00177089	-0.00507863	-0.00282353	-0.00486463	-0.00294221	-0.00424775	-0.010871	-0.0225636	-0.022669	-0.018663	-0.0160894	5.03755
MAF.CD4_TH1.GSE72266	-0.000641742	-0.00582558	-0.0148955	-0.0135967	-0.0160644	-0.016145	-0.0162915	-0.0184639	-0.0215368	-0.0177169	-0.0210035	-0.026494	5.03227
TRPS1.T-47D.GSE107013	-0.0103572	-0.00912771	-0.0174722	-0.00946518	0.00115636	-0.00707523	-0.00567647	-0.010826	-0.00421043	-0.00786935	-0.00642878	-0.00287352	5.02124
JUN.MCF-7_E2.GSE102410	0.00177345	0.00445266	0.011349	0.00879098	0.00280204	0.00994222	0.00980578	0.00874481	0.00818005	0.0114148	0.0087235	0.0156357	5.01385
MIER1.K-562.ENCSR426MDV	-0.00542559	-0.00606644	-0.0108824	-0.00770943	-0.00700347	-0.00407882	0.000278343	-0.00376833	-0.0192345	-0.00920151	-0.00706034	-0.0116567	5.01303
NKX2-1.NCI-H2087.GSE39998	-0.00561885	-0.0087902	-0.00841112	-0.0115859	-0.00654231	-0.0043616	-0.00587973	-0.0103381	-0.00854558	-0.00746483	-0.00959175	-0.0185695	5.01028
ZEB1.PDAC.GSE64557	-0.0026097	-0.00817944	-0.0116531	-0.0159638	-0.00586181	-0.0142067	-0.0144108	-0.0117155	-0.0152704	-0.0180473	-0.00487308	-0.00690065	5.00877
TEAD4.K-562.ENCSR000BRK	0.00455118	0.0108287	0.0148048	0.0197225	0.0162472	0.0161214	0.012725	0.0129399	0.00512248	0.00806345	0.00232924	0.0119142	5.00754
PAX6.retina_pigment.GSE60024	-0.00748777	-0.0101732	-0.00918845	-0.00664641	0.00361624	-0.0131695	-0.0128703	-0.00359645	-0.00767384	-0.00882626	-0.00832482	-0.00426862	5.00333
PGR.MCF-7_R5020.GSE68355	0.00338279	0.00580542	0.00766322	0.0124165	0.00690087	0.00961857	0.017832	0.0128537	0.00737146	0.00452454	0.014495	0.0114062	5.00258
NIPBL.hESC_WNT3A_ACTIVIN.GSE64758	0.0021192	0.00529248	0.00497613	0.00339473	-0.00684535	-0.00650901	-0.00246983	-0.00532152	-0.017217	-0.0126457	-0.0227241	-0.0240186	5.00218
ZNF362.HEK293.ENCSR715QNO	0.00178331	0.0134139	0.0184601	0.0139821	-0.00335231	0.00770497	0.00297048	-0.00256282	0.0058748	0.00377727	0.013945	-0.00403822	4.99181
CTCF.MCF-7_estrogen_45min.GSE107749	-0.00233461	-0.00127612	-0.000540278	-0.0111191	-0.0126771	-0.0190294	-0.0185821	-0.0206794	-0.0152762	-0.0168924	-0.0177966	-0.0188458	4.99114
CEBPA.liver.ERP002306	0.0045688	0.00738607	0.0106529	0.0106477	0.00711054	0.00751243	0.0100657	0.0125061	0.0107063	0.0117176	0.00730482	0.00898847	4.98744
GTF2B.LCL.ERP004110	0.001466	-0.00426791	-0.00999262	-0.02056	-0.0144592	-0.012839	-0.0136085	-0.0146492	-0.0244478	-0.0260243	-0.0246292	-0.0163113	4.98083
YY1.HeLa.GSE31417	-0.00284178	-0.0053557	-0.00690511	-0.00542227	-0.00392643	0.000407667	0.0181491	0.0115511	0.0172622	0.0115557	0.0267958	0.017783	4.97798
ATF3.liver.ENCSR205FOW	0.00358971	0.00764682	0.00423455	0.00262788	-0.00278283	0.00242929	0.00987375	0.00312762	0.00603877	0.0173428	0.0235892	0.0262633	4.97369
CEBPA.MV4-11.GSE88746	0.00248107	-0.00422128	-0.0105518	-0.00803734	-0.00758967	-0.0159017	-0.0170232	-0.0120107	-0.0131942	-0.0165396	-0.0132799	-0.0113499	4.97043
SRF.GM12878.ENCSR041XML	-0.0081687	-0.00663776	-0.00898248	-0.00674829	-0.00810583	-0.00347891	-0.00606033	-0.010269	-0.00879576	-0.0091807	-0.0072215	-0.0139739	4.97012
NCOR1.OCI-Ly1.GSE29282	-0.00144098	-0.00860915	-0.006716	-0.00898237	-0.016269	-0.00695495	-0.0144742	-0.00734193	-0.00180912	-0.0182267	-0.00529825	-0.00321602	4.96958
CTCF.hESC.GSE20650	-0.0100528	-0.00727025	-0.00722108	-0.00500783	-0.0046357	0.00656744	0.00901554	0.011758	0.0180889	0.00737891	0.00392335	0.0295781	4.96398
SMAD3.BGO3.GSE21614	-0.0059772	-0.00455067	-0.0147356	-0.0134226	-0.0112918	-0.0107682	-0.00860997	-0.00677901	0.00266109	-0.00680447	0.001658	-0.0115483	4.96224
AR.LNCaP_1F5.GSE30623	0.00219631	-0.000238448	-0.00220449	-0.00261535	-0.0168962	-0.0130824	-0.0108593	-0.0196846	-0.0142546	-0.0146856	-0.00329112	-0.0074843	4.96035
SP1.K-562.ENCSR991ELG	-0.00682566	-0.0116922	-0.00792822	-0.00759181	-0.0102281	-0.0100226	-0.00724786	-0.0142237	-0.0153341	-0.0147599	-0.0129639	-0.0157311	4.95971
ESR1.MCF-7_SICTR_E2.GSE40129	-0.00765201	-0.0126341	-0.0178507	-0.00959749	-0.0127921	-0.00313759	-0.0164293	-0.00934138	-0.00173219	-0.00972513	-0.0158583	-0.013576	4.95036
FOXA1.LNCaP_HNF4G_ovexp.GSE85558	0.00457339	0.0038381	0.0076653	0.0130912	0.0110337	0.0120465	0.00659069	0.0158262	0.0166128	0.0163585	0.0117179	0.0102197	4.94923
ETV1.GIST882.GSE80443	-0.00139534	0.00357934	0.00598806	0.010507	0.00558783	0.0093315	0.0121967	0.0166742	0.0142694	0.00930389	0.0104264	0.0113052	4.94605
FLI1.ME-1.GSE46044	0.00243368	0.00798561	0.00623405	0.00894274	0.0103042	0.0109847	0.0137531	0.0130869	0.0139599	0.0106047	0.0106546	0.0148947	4.94344
CTCF.THP-1_siCtrl-NS1-Pam3csk-4h.GSE103477	-0.00824567	-0.0141796	-0.0107908	-0.00893016	-0.00582654	-0.00907493	-0.0118406	-0.0166311	-0.0122901	-0.0167063	-0.0140003	-0.0153112	4.93645
STAT3.TMD8.GSE106844	0.00235774	-0.00142037	0.00461266	0.00913782	0.0188942	0.0117011	0.0188947	-0.004549	-0.00861695	-0.000253515	-0.0121071	0.0114882	4.93616
AR.VCaP_DHT.GSE79128	-0.00782667	-0.0128425	-0.00726631	-0.00796989	-0.00081424	-0.00437718	0.00787725	0.00503947	0.0134849	0.0064717	0.00458909	0.00628754	4.93517
MAX.MCF-7.ENCSR000BUL	0.00646019	0.00898031	0.00731715	0.00619892	-0.00660045	-0.00443121	-0.0151955	-0.0214877	-0.0296649	-0.0330197	-0.0381786	-0.0270036	4.9351
FOS.Hep-G2.ENCSR177HDZ	-0.00314474	-0.00258821	-0.00849158	-0.00994673	-0.0106206	-0.0105884	-0.0155562	-0.0172668	-0.0129784	-0.0147824	-0.0141089	-0.015453	4.93382
BRD4.CLL_patient3_4h_CpG_BET.GSE109411	-0.00341752	-0.00658749	-0.00119137	-0.0102503	-0.00976886	-0.011454	-0.0167975	-0.0190022	-0.0145956	-0.0219312	-0.021921	-0.0197655	4.9306
ARNT.T-47D_HAEGIN2.GSE59935	-0.0106643	-0.0139487	-0.0198706	-0.0191721	-0.021539	-0.018475	-0.0168947	-0.0120215	-0.0195731	-0.0116254	-0.00968516	-0.0168565	4.9275
AR.LTAD_EtOH.GSE94577	-0.000716201	-0.00445112	-0.00263506	-0.00844549	-0.0127017	-0.00485161	-0.0108829	-0.00450173	-0.0124053	-0.0130547	-0.0101592	0.00217302	4.91935
YY1.Ishikawa.ENCSR000BSY	-0.00354934	-0.00647845	-0.0116825	-0.0145596	-0.0151431	-0.0125161	-0.0134148	-0.0187629	-0.0244635	-0.0170622	-0.0204736	-0.016061	4.91677
MED26.U2OS_SHEP400.GSE73742	0.00711993	0.0070884	0.00934637	0.0101968	0.0123141	0.0141973	0.0153005	0.0141236	0.013752	0.014086	0.00938902	0.0254853	4.91187
EP300.GM12878.ENCSR000BHB	-0.00457377	-0.0100178	-0.00798247	-0.00604105	-0.00627516	0.000244719	-0.00663889	-0.0112443	-0.00764641	-0.0117991	-0.00832712	-0.0252024	4.90906
MIER3.Hep-G2.ENCSR531VIJ	0.00296245	0.00978275	0.0123747	0.0175511	0.0159019	0.016727	0.0198615	0.0282277	0.0332449	0.0292087	0.0289891	0.0235124	4.90644
PBX2.Hep-G2.ENCSR849DFF	0.0131369	0.0146596	0.016184	0.0145623	0.00842983	0.00444399	-0.00169914	-0.00122628	0.0064593	0.0125397	0.0177867	0.00731849	4.90107
CTCFL.OVCAR-8.GSE70764	-0.000197688	0.00316609	0.00426414	0.00755391	0.00492897	0.0113439	0.0138374	0.0176785	0.0163169	0.0168066	0.0191814	0.0110871	4.90085
SPI1.THP-1_EtOH.GSE89178	0.00887992	0.0105727	0.0140003	0.0157421	0.0158815	0.0133222	0.0114825	0.0181812	0.00677958	0.00674479	0.0102468	0.0185165	4.90072
USF1.SK-N-SH.ENCSR000BTZ	0.00204886	0.00246033	0.00105993	0.00964801	0.0070235	0.0164964	0.0144531	0.0165019	0.0174783	0.021638	0.019281	0.0212696	4.89835
MBD1.Hep-G2.ENCSR260UJI	0.000240759	-0.00138456	-0.0128909	-0.0159023	-0.0142299	-0.0198239	-0.0259311	-0.0234485	-0.0224025	-0.0223958	-0.0233627	-0.0186295	4.89478
ZNF449.HEK293.ENCSR738SLS	0.0112246	0.0108449	0.00755115	0.00857323	0.0097222	0.0139948	0.00689881	0.0109399	-0.00137399	0.00527356	-0.00722554	0.00232753	4.89437
CTCF.heart_left-ventricle.ENCSR791AYW	-0.00392983	-0.00487846	-0.00544588	-0.0120871	-0.00963176	-0.012378	-0.0161368	-0.00612829	-0.00826461	-0.0214162	-0.0152535	0.0181026	4.88364
CTCF.GM10248.ENCSR000DKP	0.00545613	0.00792185	0.011626	0.0146986	0.0140095	0.0225419	0.0191853	0.0189998	0.0105839	0.0089709	0.0105599	0.0240607	4.88287
SALL4.SNU-398.GSE112729	-0.0106891	-0.0108538	-0.00725885	-0.00920385	-0.00487242	-0.00292617	0.0047425	0.00635826	0.0103236	0.00664918	0.00504994	0.00449722	4.88224
ATF1.K-562.ENCSR091GVJ	0.00430828	0.00593873	0.00840831	0.013658	0.0220607	0.0220588	0.0271717	0.0193577	0.0221917	0.020871	0.0158795	0.00369743	4.87901
BRD4.COLO-320.GSE73319	-0.00933077	-0.00853581	-0.0121538	-0.00819902	-0.00755932	-0.0101958	-0.00588147	-0.00500384	-0.00472162	-0.00399164	-0.00827117	-0.00958046	4.87634
ESR1.MCF-7_E2.GSE115607	-0.00310769	-0.00838388	-0.00857775	-0.0197148	-0.00937088	-0.00786779	-0.00987105	-0.00961864	-0.00913546	-0.0109449	-0.00637247	-0.0112586	4.87371
BRD4.MDA-MB-157.ERP003925	-0.0128186	-0.00973779	-0.0108239	-0.00899411	0.00241964	-0.00452545	-0.00963643	0.00405926	-0.00295665	-0.00342721	-0.00976648	0.00242781	4.86368
CTCF.GM12866.ENCSR000DRF	-0.00420989	-0.00515376	-0.0089143	-0.0107667	-0.0106759	-0.00694402	-0.0125763	-0.0143522	-0.0148218	-0.0147942	-0.0222015	-0.0185697	4.85939
SIN3A.GM12878.ENCSR000DYX	0.00565133	0.0113536	0.0158377	0.0131575	0.00732717	0.0171517	0.00525491	0.0054284	0.00588217	0.00135402	-0.00625354	-0.00463626	4.85601
BRD4.HUVEC-C.GSE60171	-0.00118328	-0.0010696	-0.00338695	-0.00476591	-0.00178381	-0.00233529	0.00133954	-0.0194391	-0.0128436	-0.0162313	-0.0191139	-0.0153939	4.84664
SMAD1.GM12878.ENCSR813DCK	-0.000918882	-0.00470277	0.000889829	-0.0107099	-0.0070034	-0.0134025	-0.00860031	-0.0141491	-0.00999982	-0.0102387	-0.0107555	-0.0177404	4.84385
PALB2.MCF-10A.GSE40591	0.00821238	0.0105208	0.0163472	0.00863001	-0.00442121	0.0091761	-0.00424068	-0.00843131	-0.000781164	-0.00252276	-0.00896164	-0.00364393	4.84347
ZNF623.HEK293.ENCSR022IZK	-0.00608165	-0.00999251	-0.00866888	-0.00685427	-0.00432909	-0.00282162	-0.00535665	-0.0155832	-0.0109652	-0.0139859	-0.010603	-0.00651668	4.84065
FEZF1.HEK293.GSE76494	0.00140009	0.00916648	0.00610784	0.00357293	0.00527463	0.0103906	0.00956754	0.00643304	0.00892062	0.0153486	0.0120748	0.0109462	4.83888
USF2.WA01.ENCSR000ECD	-0.00544502	-0.00443757	-0.00527655	-0.00141909	0.000517416	-0.007625	-0.0143588	-0.0133584	-0.0263864	-0.0207543	-0.0124818	-0.0193284	4.83838
MAFK.OCI-Ly7.GSE47784	0.0036943	-0.00237095	-0.0041772	-0.00252094	-0.0141329	-0.00932719	-0.010572	-0.00854867	-0.00892022	-0.0177511	-0.0078222	-0.0172196	4.83667
MYC.Hep-G2.ENCSR000DLR	-0.00428804	-0.00588903	-0.00881214	-0.00887683	-0.00476172	-0.00919771	-0.0124793	-0.00696157	-0.0119081	-0.0133915	-0.0158255	-0.0172114	4.83325
XBP1.MDA-MB-231.GSE49952	0.00712223	0.00868194	0.00842846	0.00486338	0.00604198	0.0122578	0.0132945	0.012804	0.00738266	0.0089443	0.00870326	0.00202786	4.83117
GATA1.CD34_Day7_30min.GSE104676	0.00935002	0.0103846	0.015105	0.0123566	-0.00982626	0.0137553	0.00242204	-0.00299489	0.00737213	-0.00046759	0.000620782	0.00251636	4.82665
NR3C1.IMR-90.ERP007093	0.00908211	0.0019617	0.00491579	-0.00613535	-0.00296781	0.00360017	0.0125401	0.0165795	0.00916994	0.011195	0.002648	0.0103036	4.82537
RARA.U-937_ATRA-treated_RAR.GSE98006	-0.00236554	0.00385169	0.00481856	0.00287644	0.00858906	-0.00687977	-0.00125322	0.0064627	0.0121478	0.00913311	0.0197772	-0.00693785	4.82297
SMC3.HeLa-Kyoto_WAPL-depleted.GSE102884	-8.69044e-05	0.0030914	0.00732757	0.0116405	0.0108029	0.0114953	0.0167866	0.0146149	0.0103281	0.0185639	0.0161945	0.0104597	4.82148
CTCF.pancreas_body.ENCSR307PFP	0.00483822	0.00817983	0.0101194	0.0148384	0.00898104	0.00436929	0.0105364	0.0137453	0.0224704	0.0175878	0.0244157	0.0136842	4.82061
MTA3.MCF-7.ENCSR391KQC	-0.0114904	-0.0165085	-0.0235319	-0.0124526	0.00436143	-0.000621287	0.00304971	-0.00118577	0.00221194	-0.00329293	-0.00987396	0.00128985	4.81753
KDM1A.WA01.ENCSR418RRF	-0.00794227	-0.0168112	-0.0132897	-0.0122424	0.000680601	-0.0104462	-0.0129187	-0.00854114	-0.00800076	-0.00409894	-0.00238406	0.00754147	4.801
CDK9.A-375_DMSO.GSE57431	-0.000145617	-0.00234668	0.00545569	0.00246388	0.00833107	-0.00416555	-0.0097745	-0.0126823	-0.00947003	-0.0139797	-0.0132856	-0.0194764	4.7995
ESR1.breast_tumor_Male_12.GSE104399	0.00317477	0.00414742	0.00723597	0.00263554	0.000513843	0.0149897	0.0113864	0.00859296	0.00623617	0.0112286	0.00631784	0.020453	4.79842
TFDP1.MM1-S.GSE80661	-0.00680576	-0.00892235	-0.00814414	-0.0151604	-0.0132227	-0.0142116	-0.0123363	-0.0115797	-0.00577429	-0.00751212	-0.0112747	-0.0199945	4.79782
SMC1A.MCF-7.GSE76893	-0.00130076	0.0043288	0.00439208	0.00984825	0.026234	0.0120232	0.0166665	0.0182878	0.00438573	0.0117533	0.00618334	0.00160322	4.79069
CTCF.BJ.ENCSR000DQI	-0.0044664	-0.00372914	-0.00948166	-0.00726708	-0.0131734	-0.0136725	-0.017671	-0.0157092	-0.0182224	-0.0169491	-0.0181098	-0.0186404	4.79008
PGR.T-47D_R5020.GSE68355	-0.00155279	-0.00732832	-0.010073	-0.00496484	-0.00778208	-0.0112625	-0.00991993	-0.0124416	-0.00872921	-0.0140284	-0.00485363	-0.0139768	4.77732
CTCF.colon_transverse.ENCSR102CSD	0.00534156	-0.000252442	0.0109906	0.0114883	0.0157202	0.013265	0.00877648	0.0168066	0.0062803	0.0156914	0.0107177	0.00719906	4.77538
EP300.T-47D.ENCSR000BLM	-0.0104092	-0.0140827	-0.0149699	-0.0145877	-0.00449946	-0.0109718	-0.00492656	-0.00309117	-0.0116453	-0.00279792	-0.0028114	-0.0025817	4.7721
BRD4.MDA-MB-436_DMSO.GSE63581	0.00604256	0.00651516	0.0124398	0.0125857	0.0050779	0.00504218	0.00237495	0.0094524	0.00677903	0.0121359	0.010434	0.00687888	4.76226
ZNF24.HEK293.ENCSR984MDV	-0.00186255	-0.00513512	-0.0103128	-0.00539711	-0.00902338	-0.011852	-0.00968326	-0.0138747	-0.0161349	-0.0104614	-0.0153887	-0.0188505	4.76051
TP53.U2OS_NUT.GSE46641	-0.00502042	-0.0102634	-0.00738943	-0.00930269	-0.00761216	-0.0116822	-0.00759903	-0.00172622	-0.00273887	-0.00402945	0.00473454	0.0114705	4.75954
SMAD3.HCC1954.GSE104760	-0.000167667	-0.00554791	-0.00800754	-0.0100211	-0.0104219	-0.0140551	-0.0129993	-0.00818086	-0.0137639	-0.0178663	-0.0166755	-0.0144941	4.75935
CTCF.HAP1.GSE94992	-0.00298627	-0.0066957	-0.00637307	-0.0119319	-0.0143024	-0.017919	-0.0140668	-0.0159303	-0.0177099	-0.0231159	-0.0166651	-0.0201951	4.75874
DPF2.K-562.ENCSR219BXP	0.00952181	0.0038468	0.00992964	0.00773866	0.00967951	0.0125395	0.0162432	0.00807961	0.0108226	0.00579768	0.00509469	0.00498619	4.75369
SPDEF.A-549.GSE86957	-0.0060361	-0.00504749	0.00134714	-0.000852049	-0.00905575	-0.00308002	0.00879902	0.00182278	0.0121972	0.0110185	0.0109344	0.0202531	4.75236
ESR1.MCF-7_E2.ERP000901	-0.0106065	-0.0131348	-0.0121049	-0.0130234	-0.0114136	-0.00765035	-0.00838459	-0.00660745	-0.00058248	-0.000395407	0.0134953	0.0112106	4.75133
KLF5.HCC95_E419Q.GSE88976	-0.00364754	-0.00434571	-0.00424864	-0.00639515	0.00980122	0.00508237	0.0122596	0.0136313	0.00675401	0.00577616	0.00477151	-0.007461	4.75033
ESR1.MCF-7_LTED_E2.GSE86538	-0.00523651	0.00259494	0.00901507	0.00685353	0.00850148	0.00564215	0.0107892	0.00915837	0.00575376	0.0093367	0.00777101	0.0125094	4.74979
TCF12.K-562.ENCSR744WOO	0.00502513	-0.00247633	0.00307851	-0.0098435	-0.0167281	-0.0159219	0.00297387	0.00104	-0.0042478	-0.0101053	0.00933701	0.0238311	4.74929
TP53.SW480_0h_TNFa.GSE102796	0.00944019	0.0119654	0.0130453	0.0100313	0.0105732	0.00907358	0.00197894	-0.00228811	-0.00270575	-0.00163568	-0.00727799	-0.0109461	4.74708
FOXA1.VCaP_ETOH24H.GSE58428	-0.00125869	-0.00313143	-0.00642331	-0.00427534	-0.00475172	-0.0102335	-0.00835717	-0.0151217	-0.0110496	-0.0146758	-0.00803009	-0.0116006	4.74695
SMC3.GP5D.GSE51234	0.0029481	0.00686881	0.0110066	0.0129052	0.00784805	0.0209491	0.0152317	0.0158934	0.0081768	0.00511461	-0.000868646	0.0138754	4.74636
RAD21.Hep-G2.ENCSR054FKH	-0.00886328	-0.0139827	-0.0111009	-0.00983641	0.00404922	-0.00363396	-0.00289026	0.0116654	0.00245324	0.00692509	0.0155968	0.0236298	4.7459
SMARCB1.HeLa-S3.ENCSR000EDK	0.000155553	0.000291704	-0.00947932	-0.00931774	-0.0172951	-0.0171553	-0.0176427	-0.0198838	-0.0225448	-0.0278037	-0.0179226	-0.0204602	4.74223
ZFX.DAOY.GSE45394	0.00342269	0.00299926	0.00335908	0.00549371	0.00650764	0.013497	0.0124035	0.0137461	0.00806699	0.0153157	0.0056882	0.0231193	4.73882
ATF3.HCT-116_DMSO_KOATF3.GSE74355	0.00249888	8.40676e-05	-0.00121263	-0.0106805	-0.0150052	-0.00910537	-0.0104424	-0.0180397	-0.0160972	-0.0117871	-0.00545348	-0.00903634	4.73729
SND1.NHEK.GSE29498	-0.0010989	-0.0011693	-0.0121581	-0.00922911	-0.0142601	-0.0104186	-0.00605813	-0.00777563	-0.0151095	-0.00650312	0.00759412	0.00304273	4.73483
CHD2.WA01.ENCSR000EBT	-0.010605	-0.0117463	-0.00632758	-0.00225339	-0.00524845	0.000143105	-0.00365773	-0.0156934	-0.0113255	-0.015128	-0.0152208	-0.016079	4.73267
SPI1.macrophage_IL4.GSE66594	-1.46743e-05	0.0014113	-0.00266666	0.00582292	0.0132292	0.0114106	0.0107464	0.0249689	0.0194531	0.0233433	0.0173529	0.0272434	4.73098
NFE2L2.Hep-G2.ENCSR488EES	0.00644642	0.00591428	0.00385857	-0.00139796	-0.00670018	-0.00405472	-0.011077	-0.0111016	-0.00695297	-0.0153516	-0.00845341	-0.00577486	4.72663
CTCF.WA01_EMB.GSE52457	-4.40338e-05	-0.00136361	-0.00470605	0.00181325	0.0117078	0.00595686	0.0127393	0.0126961	0.0161912	0.0210064	0.0235989	0.0165123	4.72652
CC2D1A.K-562.ENCSR343IFJ	0.00104979	0.000357693	0.00379478	-0.00411641	-0.00243795	-0.00535775	0.00445689	-0.00740303	-0.0255529	-0.0163445	-0.0142362	-0.0188165	4.72647
ZNF76.HEK293.GSE76494	-0.0027699	-0.00576847	-0.0120567	-0.0203131	-0.015291	-0.0126749	-0.00936969	-0.00519733	-0.00721965	-0.00859856	0.00305179	-0.00630483	4.72461
SPI1.GM12878.ENCSR000BGQ	0.000807091	0.000649422	-0.00087453	-0.0052109	-0.00736785	-0.014206	-0.020692	-0.0122952	-0.0129892	-0.014194	-0.0162785	-0.0226159	4.7242
STAG2.MCF-10A_Control.GSE101921	0.00569478	0.0118789	0.015408	0.0153379	5.96716e-05	0.0161526	0.00904325	0.0168765	0.0126672	0.0094157	-0.00170336	0.00950612	4.7213
TFAP2A.MCF-7_E2.GSE60270	-0.00161316	-0.00557493	-0.00843469	-0.0121976	-0.00675616	-0.0164074	-0.012664	-0.0113035	-0.00754899	-0.0135916	-0.00412436	-0.0128336	4.71823
ESR1.breast_tumor_Male_10.GSE104399	-0.00266066	-0.00729515	-0.0129961	-0.0175735	-0.0211245	-0.0164573	-0.0127176	-0.010097	-0.0114536	-0.0121157	-0.00706568	-0.0107643	4.71567
CTCF.THP-1_siNIPBL-NS1-Pam3csk-4h.GSE103477	-0.00780837	-0.00547439	-0.0116033	-0.0123507	-0.00400637	-0.0156762	-0.0112937	-0.0113607	-0.0160379	-0.0158197	-0.00643093	-0.0138865	4.70888
FLI1.HUVEC-C_VEGF_12h.GSE109625	-0.00211013	0.00628013	0.0120701	0.0134097	0.0104723	0.00520269	0.0120192	0.00369673	0.0122081	0.0169937	0.0108206	0.000885205	4.70671
CTCF.prostate_epithelial.ENCSR196HOM	-0.00268665	-0.00757981	-0.0123157	-0.00852579	-0.00680213	-0.0145831	-0.0131284	-0.0135298	-0.0110429	-0.0184144	-0.00898107	-0.0148934	4.70001
NFYA.K-562.ENCSR000EGR	-0.00984806	-0.0112341	-0.0101659	-0.0156673	-0.0151867	-0.0213528	-0.022663	-0.0222999	-0.00842532	-0.0110659	0.00344528	-0.00638388	4.69798
SP1.HEK293T.ERP007114	-0.00971868	-0.00978987	-0.0140732	-0.00663279	0.00423837	0.00148887	0.0050381	0.0103069	0.0198846	0.0154903	0.0226308	0.0181777	4.69789
ZNF18.HEK293.ENCSR977HTH	0.00768294	0.0120171	0.0124826	0.011777	0.00907894	0.00728941	0.00432678	0.00472681	0.00758326	0.00543519	0.00378332	-0.00625936	4.69782
CTCF.K-562.ENCSR000BPJ	0.00610981	0.00747642	0.00973674	0.0125302	0.0155398	0.0208325	0.0130157	0.017039	0.0164594	0.00931713	0.0192943	0.0145122	4.69683
RBPJ.NHEK.GSE29498	-0.00384064	0.00348571	0.00815202	0.0112228	0.00239398	0.00562456	0.00800521	0.00430277	0.0113958	0.00551077	0.0221559	0.00755126	4.6902
ESR1.T-47D.ENCSR000BKN	0.00331653	-0.000335801	0.00744666	0.0143799	0.0212901	0.017132	0.0137829	0.0101947	0.0125377	0.00806162	5.49981e-05	0.00453695	4.6878
FOXA2.BJ1-hTERT_FoxHnf1aCoExp.GSE90454	0.00719756	0.00767461	0.00802402	0.0137228	0.0145871	0.00285289	0.00842378	0.0123133	0.0119161	0.00927065	0.0163105	0.0262494	4.68623
GATA6.PATU8988.GSE47535	0.0031029	0.00872537	0.00813058	0.0106348	0.0124266	0.0156375	0.0124236	0.014589	0.0160968	0.00833253	0.0137584	0.0077464	4.68458
WDHD1.MCF-7_Ab_R1251-1-1B10.GSE97661	-0.00167448	-0.0123506	-0.013897	-0.00572998	-0.0135652	-0.0113464	-0.00645567	-0.0125398	0.000992143	-0.00212201	0.00880421	0.0012528	4.68291
HDAC2.VCaP_ETOH.GSE28950	-0.0045766	-0.00427016	-0.0103129	-0.00735437	-0.00639187	-0.00736893	-0.00783819	-0.0139154	-0.010106	-0.0101701	-0.00442073	-0.00882797	4.67664
ASCL1.SCLC_ASCLP.GSE61197	-0.00511262	0.000476751	-0.000747922	-0.0079516	-0.00887082	-0.0155122	-0.0160145	-0.0155778	-0.00998694	-0.00889689	-0.00997881	-0.0148019	4.67536
MAFG.K-562.ENCSR818DQV	-0.0129505	0.000636699	-0.00913432	-0.00811653	-0.00415132	2.66039e-05	-0.00274141	-0.00505199	-0.00157666	-0.0124825	-0.0201056	-0.0132661	4.67495
CTCF.GM12892.ENCSR000DKY	0.000975509	0.000939482	0.00585955	0.00780149	0.0140819	0.0203244	0.0184643	0.0188432	0.0164624	0.0161134	0.0115293	0.017221	4.67487
CBFB.SKNO1.GSE23730	-0.00385811	-0.0013431	0.00166265	0.00388734	0.0121299	0.00421756	0.0140685	0.0137899	0.0147113	0.0201234	0.0241608	0.0266478	4.67457
NEUROD1.D283-Med_shGFP.GSE92582	-0.00616634	-0.0065864	-0.0134226	-0.00630487	-0.0119487	-0.0169931	-0.0184759	-0.0225668	-0.012068	-0.0239252	-0.00887603	-0.0108476	4.67424
ESR1.MCF-7_IKK7.GSE67295	5.52449e-06	0.00208729	0.0061595	0.00346145	0.00598682	0.0180863	0.010309	0.00859144	0.00739133	0.00519298	0.0039601	0.0209951	4.67379
VDR.LX2_CALCIPOTRIOL_TGFB1.GSE38103	-0.00034617	-0.0041687	-0.00632989	-0.00355013	-0.00399828	-0.00379986	-0.00508066	-0.0104453	-0.014147	-0.0122261	-0.0115257	-0.014506	4.67003
CTCF.spleen.ENCSR482PMN	-0.00575255	-0.00123575	-0.00217732	-0.00747421	-0.0114514	-0.00470533	-0.00562695	-0.0168063	-0.0206861	-0.0205815	-0.0248942	-0.0237126	4.65748
KLF1.erythroid_R3R4.GSE43625	-0.00384724	-0.00458195	-0.00632049	-0.0081066	-0.00644771	-0.016169	-0.0157685	-0.0149235	-0.0112804	-0.0132195	-0.0109591	-0.0139972	4.65703
RAD21.HeLa-Tet-On.GSE112028	0.00308257	-0.00442546	-0.000373732	0.0039164	0.0060094	0.0124764	0.0143034	0.0135577	0.00982915	0.0094871	0.0192633	0.0114455	4.65695
ZNF501.HEK293.ENCSR461ZJT	0.00817472	0.00705124	0.0101387	0.0101004	0.00708238	0.0113859	0.00962276	0.0139494	0.0165994	0.0111814	0.00957883	0.00338998	4.65668
CTCF.islet.GSE23784	0.00338757	-0.00215506	-0.00848109	-0.0166182	-0.0178491	-0.020453	-0.00938727	-0.0180777	-0.00586674	-0.01093	-0.00270603	-0.00275552	4.65658
ZNF143.MCF-7.GSE76454	-0.00801068	-0.0104711	-0.0100612	-0.0176787	-0.0174929	-0.0174635	-0.0214492	-0.0201612	-0.0252938	-0.0217662	-0.0156557	-0.0191442	4.65608
CTCF.MCF-10A.GSE98551	0.00388935	0.00878504	0.00716179	0.0102787	0.0076267	0.0105061	0.00726653	0.0132328	0.00849268	0.0201364	0.0215955	0.0241585	4.64898
ZNF316.K-562.ENCSR167KBO	-0.00106261	0.0065391	0.00360298	0.00382161	-0.0034408	0.00373476	-0.00671621	-0.00476318	-0.020322	-0.0062686	-0.0204779	-0.0175179	4.64883
AR.A-375.GSE116189	-0.00270548	0.000976448	-0.00180485	-0.00497531	-0.0138307	-0.0182973	-0.0155211	-0.0112803	-0.00299771	-0.00750477	-0.0014546	-0.0134791	4.64723
GATA3.MCF-7.ENCSR000BST	0.011616	0.00652115	0.0108704	0.0076721	0.0186599	0.0119093	0.00625497	0.00868885	0.00554335	0.00573424	0.00415916	-9.32382e-05	4.64711
JUN.786-O.GSE86092	-0.00260374	-0.0110332	-0.0124735	-0.0124762	-0.0117137	-0.0129935	-0.00587185	-0.000499058	-0.000417312	-0.000668013	0.00452258	0.00484417	4.64514
ESR1.T-47D-B_E2.GSE80358	-0.00218072	-0.00211977	0.00367296	0.0118521	0.0206635	0.00677231	0.00886513	0.00416327	0.00866475	0.00275813	0.00613178	-0.0103893	4.64466
UBN1.HeLa.GSE45024	-0.00225193	-0.00684147	-0.000736657	0.0018039	0.00415615	0.00370705	0.0122335	0.0172824	0.0137795	0.0124283	0.0128454	0.0149071	4.63938
ESR1.breast_tumor_Male_5.GSE104399	0.00405644	0.00885754	0.00803489	0.00614313	-0.00380821	0.011671	0.00968997	0.00944963	0.00569312	0.00338669	0.00829974	0.00939241	4.6327
TAF1.neural.ENCSR000BTX	-0.000988215	-0.00910582	-0.00993393	-0.0125628	-0.0120176	-0.0138305	-0.0196818	-0.0232914	-0.0166627	-0.0116514	-0.0110492	-0.0138895	4.63243
ESR1_Y537S.T-47D_E2.GSE94493	-0.00345526	-0.00339577	-0.00183893	-0.00359712	-0.0128891	-0.00707002	-0.0105946	-0.0117406	-0.0177433	-0.0173767	-0.00901319	-0.0115888	4.62976
FOXA1.A-549.ENCSR000BRD	0.00855865	0.00957567	0.00369152	0.00899685	0.0159166	0.00379287	0.00128724	0.0077487	0.0172265	0.0106527	0.0104448	-0.00484031	4.62971
NOTCH3.TALL-1_DMSO.GSE104261	-0.00466243	-0.000757036	0.00800337	0.00495465	0.0151968	0.00631287	0.00498209	0.0013031	0.00580438	0.00382938	0.0161587	0.00763816	4.62722
ZNF384.K-562.ENCSR000EFP	-0.00547731	-0.0058971	-0.00892069	-0.00345436	-0.00670158	-0.0138627	-0.0124275	-0.0164941	-0.00462568	-0.0110968	-0.00803993	-0.0072969	4.62327
HNF4A.GP5D_SIRAD21.GSE51234	0.00808645	0.0097286	0.0152067	0.00787368	0.0068698	0.0143392	0.00418073	0.00158323	0.00566674	0.000414922	-0.00313344	0.00475766	4.62287
HNF4G.Hep-G2.ENCSR000BNJ	0.00407425	0.00643597	0.0110223	0.0138104	0.010771	0.00926494	0.00729738	0.00576152	-0.000891331	0.00652859	0.00802457	0.0171521	4.62013
NFE2L2.A-375_A771726.GSE57431	8.13702e-05	-0.00519025	-0.0113128	-0.00860149	-0.00506479	-0.00974858	-0.00799624	-0.0110304	-0.00718731	-0.00669088	-0.0108801	-0.00714105	4.61883
CBFB.SaOS-2.GSE76937	-0.000482046	0.00152345	0.000372894	-0.000549578	-0.00264494	-0.00367204	-0.0215454	-0.00396708	-0.0116912	-0.0133364	-0.0132685	-0.0260611	4.61512
MYC.LNCaP_MYC.GSE73994	-0.00466221	-0.00394774	-0.0018799	0.00915218	0.00986381	0.0123479	0.0136655	0.0127634	0.0270399	0.0212031	0.0216664	0.0243835	4.61481
GTF3C2.K-562.ENCSR000DOD	0.000495048	-0.0031263	-0.0090595	-0.00847474	-0.0050784	-0.0117684	0.00292859	-0.000225299	-0.0149311	-0.0108511	-0.0147972	-0.00350859	4.61405
BRD4.HUVEC-C_TNF_JQ1.GSE53998	0.00914024	0.0136883	0.0111515	0.00564317	0.00385243	0.0174172	0.00499189	0.00885395	-0.00378747	-0.0026779	-0.00044458	0.00527438	4.61389
PRDM10.HEK293.ENCSR223TAV	-0.0107827	-0.0141412	-0.0161766	-0.00915586	0.00917043	0.000581453	0.00491585	0.00757665	0.0107036	0.0106349	0.0133086	0.0309519	4.61115
SREBF1.GM12878.ENCSR000DYU	-0.0123059	-0.0156367	-0.023609	-0.0208884	-0.00502472	0.00375668	0.00357895	-0.00277806	-0.00256254	-0.00318825	-0.00244549	0.00207856	4.60807
MYC.HeLa-S3.ENCSR000DLN	0.000132975	-0.00333634	0.00846639	0.00833326	0.00888573	0.00820215	0.0136596	0.0122475	0.0167773	0.00625671	0.00690092	0.00789474	4.60794
RELA.MCF-7_IL1b_45m.GSE67295	-0.000588657	-0.000544765	0.00272843	0.00821203	0.00476103	0.0115078	0.0183156	0.00986903	0.0111332	0.0153042	0.0132672	0.00777997	4.60599
CTCF.fibroblast_FORESKIN.ENCSR000DUH	0.00241888	-0.000337312	0.00617042	0.0154174	0.0128619	0.0116661	0.0156785	0.0157307	0.0250061	0.0203814	0.0154848	0.0144862	4.60557
FOXA2.BJ1-hTERT_Mimo.GSE92491	-0.00243678	-0.00116251	-0.00367238	0.0033626	-0.000565556	-0.00771234	-0.0132453	-0.0107923	-0.00785815	-0.0152083	-0.0145221	-0.0160102	4.60521
CTCF.colon_transverse.ENCSR236YGF	0.0011298	0.00270082	-0.000636455	0.00389311	0.00284738	0.00230018	0.00660744	0.012507	0.0192226	0.0159913	0.024921	0.0239612	4.60025
CREB1.LNCaP-abl_SHCTR.GSE63034	-0.00448485	-0.00786623	-0.0139653	-0.0147935	-0.0122819	-0.0256696	-0.0232375	-0.0251489	-0.0176989	-0.0198098	-0.0221602	-0.0347331	4.59868
BCL11A.HEK293.ENCSR021DJC	-0.00586347	-0.00759339	-0.00517382	0.000107682	0.00178608	0.00476336	0.00462059	0.0153379	0.0186325	0.00926872	0.0144475	0.0134124	4.59513
HDAC2.A-549.ENCSR659LJJ	0.0124716	0.011258	0.00789077	0.00943399	-0.00384731	0.00778842	0.00263095	0.00413692	0.00799097	0.00161623	0.00774111	0.00593369	4.58725
RUNX1.SKH1_10d.GSE87283	-0.00885545	-0.00999274	-0.0118587	-0.0133502	-0.00730958	-0.0130579	-0.0182464	-0.0170109	-0.0184105	-0.0195734	-0.019492	-0.0276691	4.58647
MYC.MCF-7.ENCSR000DMJ	0.00270125	-0.00600958	-0.00909922	-0.0150542	-0.0134127	-0.0169336	-0.011376	-0.011349	-0.0100009	-0.00874413	-0.00101638	-0.00547168	4.58619
STAT3.MDA-MB-468_EtOH.GSE85579	-0.00116487	0.00112965	0.000474549	0.00139806	0.00586498	0.00517335	0.0112891	0.0171695	0.0111243	0.0196629	0.0115885	0.0227445	4.58405
ZNF645.HEK293.ENCSR776LDJ	0.00794815	0.000999145	0.00374369	0.00519737	0.0120607	-0.00830168	-0.0119453	-0.00491742	-0.00722543	-0.021962	-0.00393321	0.0056141	4.58307
FOXA1.MCF-7-WS8_4OHT.GSE113092	-0.00419983	-0.00559515	-0.0102531	-0.00861651	-0.0109112	-0.0104514	-0.0113904	-0.0117669	-0.00976168	-0.0167902	-0.0111868	-0.0140861	4.58281
CTCF.MCF-7_E2_SHCTCF.ERP000209	-0.00723958	-0.0082455	-0.01749	-0.0101995	-0.00627781	-0.023224	-0.0184516	-0.0170918	-0.0144776	-0.0117987	-0.00687036	-0.00893021	4.58227
CDX2.LS180.GSE31939	-0.00928706	-0.0123684	-0.0102402	-0.0105714	-0.00314693	-0.00768804	0.00155292	0.000563733	0.000456291	0.00710467	0.0105173	-0.00470431	4.57683
ZNF407.K-562.ENCSR439OCL	0.00429657	0.00950381	0.00750369	0.0150042	0.00553358	0.0147387	0.00645627	0.0183946	0.0158302	0.00819738	0.0144278	0.00460005	4.5766
PAX8.OVSAHO.GSE79893	0.00533464	0.00290183	0.00834778	-0.00509365	-0.000950816	0.0041523	0.00779698	0.00785684	0.000172474	0.00108118	0.00480829	0.0190214	4.57577
CTCF.ID00016.GSE76922	-0.00422517	-0.0073039	-0.0110547	-0.0147303	-0.0127172	-0.022498	-0.0146871	-0.0211794	-0.00782578	-0.0112051	-0.0074315	-0.0111092	4.57506
FOXA1.VCaP_SHPIAS1_R1881.GSE56086	-0.00398016	-0.0052874	-0.00632422	4.17563e-05	0.00906585	0.0131164	0.00909395	0.010724	0.0124147	0.0142828	0.01137	0.0164911	4.57414
FOS.MCF-10A.ENCSR000DON	0.000445396	-0.000145055	0.00275012	0.00117306	0.00644736	0.0130327	0.0109356	0.0208656	0.0112642	0.0150226	0.0128915	0.0217673	4.5702
ZBTB33.GM12878.ENCSR542FLV	-0.00608817	-0.0079389	-0.00441217	-0.00851447	0.000416631	-0.00530578	0.00431316	0.0069889	0.00625966	0.00813063	0.0144529	0.00775769	4.56651
ATF3.WA01.ENCSR000BKC	0.014835	0.0140674	0.00899792	0.00607124	0.000885909	0.00402697	0.00915483	0.00712178	0.0104926	0.00922301	0.0117113	0.0193971	4.56477
CREBBP.MCF-7.ERP000901	0.00103098	0.00306205	0.00284741	0.00685277	0.00612788	0.0116028	0.011404	0.0175946	0.0110542	0.0158945	0.0161014	0.0246652	4.56346
SIN3A.K-562.ENCSR920BLG	0.00394382	0.0056452	0.00847713	0.0122593	0.010024	0.0287779	0.0226088	0.0241195	0.0126715	0.0233757	0.0197348	0.0197111	4.55902
INSM2.HEK293.ENCSR382GSF	-0.0054859	-0.00594056	-0.00626053	-0.00640795	-0.00979821	-0.0128468	-0.00644913	-0.0136005	-0.00872637	-0.0108704	-0.00421777	-0.0179154	4.55834
STAT5B.CD8_H9RET.GSE64713	0.0013794	0.00298131	-0.00279245	-0.00812825	-0.0122772	-0.0061336	-0.00787511	-0.0105233	-0.0104054	-0.00905281	-0.00361977	-0.0102767	4.55757
CTCF.GM12871.ENCSR000DRL	0.00612728	0.00900509	0.0149694	0.0114564	0.00664891	0.0156129	0.0135419	0.0137223	0.00984816	0.0110055	0.00383698	0.0180525	4.5568
STAT5A.K-562.ENCSR000BRR	-0.00585591	0.000665239	0.00323291	-0.00147557	-0.00323969	0.00760282	-0.00242122	0.00943156	0.0111629	0.0183188	0.017326	0.0263143	4.55619
HIF1A.U2OS_DMOG.GSE85096	-0.00482399	-0.0161205	-0.00889231	-0.00527109	0.00264568	-0.0123489	-0.000488344	-0.00497724	-0.00317359	-0.00602774	-0.00622986	-0.0110779	4.55398
NR1H2.HT29_GW3965_48H.GSE77039	0.00118041	0.00485782	0.00303798	0.0067788	-0.00147305	0.00231831	0.00892724	0.0124782	0.0134793	0.0178504	0.0218639	0.0133934	4.55023
KLF5.YCC-3.GSE51705	-0.00696092	-0.00869806	-0.00755355	-0.00271747	-0.0106541	-0.00386462	0.00781473	-0.00718453	0.00296757	-0.00740339	-0.00315168	-0.00627646	4.5489
CTCF.adrenal-gland.ENCSR408ZEE	-0.00385719	-0.0111011	-0.0120025	-0.0147341	-0.00810734	-0.0151935	-0.0153258	-0.00890836	-0.012618	-0.0152126	-0.0192415	-0.0102157	4.54852
DPF2.GM12878.ENCSR509FWH	-0.00247357	-0.0073204	-0.00556262	-0.00742052	-0.00716946	-0.00683859	-0.00683365	-0.0149248	-0.0219638	-0.0170345	-0.018905	-0.0234758	4.54852
MIXL1.Hep-G2.ENCSR966PJY	-0.000383018	0.00245232	0.0158455	0.0156136	0.0147606	0.0255741	0.0295059	0.0174532	0.0144102	0.0244406	0.0189799	0.0178241	4.54578
RUNX1.Jurkat.GSE76181	-0.0096832	-0.0145642	-0.0141409	-0.0163932	-0.0106465	-0.0074222	-0.00758143	-0.00706987	-0.00591666	-0.00272591	-0.00812199	-0.00340077	4.53887
DDX20.K-562.ENCSR446LAV	-0.00123574	-0.00601196	-0.00832816	-0.00357473	-0.00849359	-0.0136135	-0.0188958	-0.00885584	-0.00643405	-0.0117568	-0.0120535	-0.0133079	4.53847
FOXA1.LNCaP_SHCTR_R1881.GSE37345	-0.00695943	-0.0073651	-0.0111344	-0.0132449	-0.0120424	-0.013115	-0.00704896	-0.000983484	-0.00308255	0.00309315	0.0110116	0.00677167	4.53823
PRDM9.HEK293T.GSE78099	-0.0038694	-0.0042411	-0.00461996	-0.0122122	-0.00673001	-0.00350097	-0.0018131	0.00189399	-0.00965548	0.00461441	-0.00137933	0.011833	4.53715
ESRRA.SKBR3_HRG.GSE81651	-0.00142114	0.00146998	-0.00139917	-0.00283405	0.00692088	0.00630081	0.00867549	0.0166421	0.0136615	0.0118163	0.0147369	0.0215409	4.53618
SPI1.GM12891.ENCSR000BIJ	-0.0020987	-0.000859618	-0.00724888	-0.0114818	-0.0110988	-0.00774601	-0.014708	-0.010333	-0.0140702	-0.011557	-0.0128266	-0.0148916	4.53439
CTCF.HEK293.ENCSR000DTW	-0.00416781	-0.00530566	-0.00826199	-0.00903809	-0.0123953	-0.00917622	-0.0182974	-0.0180936	-0.0200806	-0.0154514	-0.0106221	-0.00988269	4.53433
LEF1.K-562.ENCSR343ELW	0.00590773	0.00255078	0.00850333	0.0109368	0.012123	0.014516	0.0116073	0.00721111	0.00989213	0.00685356	0.00368417	0.00160542	4.53337
ZNF263.HEK293.ENCSR000EVD	-0.00263286	0.00322261	0.00313807	0.00846822	0.0121692	0.00997339	0.0124084	0.00946701	0.00894548	0.0181509	0.0109485	0.0084779	4.53258
EGR1.MCF-7.ENCSR000BUX	0.00416415	-0.000718371	-0.0071152	-0.007624	-0.0101248	-0.0115321	-0.0123921	-0.0154389	-0.00807189	-0.00806151	-0.00927434	-0.020473	4.53013
E2F8.K-562.ENCSR953DVM	-0.00758512	-0.0113683	-0.0121325	-0.00893115	-0.00865872	-0.00859676	-0.00764625	-0.0158514	-0.00536214	-0.0148496	-0.00370024	-0.00273993	4.52865
SIN3A.SK-N-SH.ENCSR000BPB	-0.0112244	-0.0120143	-0.00901505	-0.00416328	0.00391565	0.0111206	0.012841	0.0215603	0.0197767	0.019651	0.0191505	0.0237449	4.52787
MAX.liver.ENCSR521IID	-0.00498563	-0.00464556	-0.0046376	-0.00493337	-0.011683	-0.0133157	-0.0100047	-0.00977322	-0.0166141	-0.0113841	-0.0131834	-0.0119666	4.52176
ZNF273.HEK293T.GSE78099	-0.00494689	-0.00487828	-0.00647085	-0.0036125	0.0034386	-0.00171941	-0.00171335	0.00210572	0.0125886	0.00911193	0.0118468	0.015145	4.52049
RUNX3.GM12878.ENCSR000BRI	-0.00264921	-0.00644425	-0.00505647	-0.0108776	-0.00804411	-0.00993065	-0.00824717	-0.0103165	-0.0111653	-0.0110146	-0.0109582	-0.017516	4.5183
NFE2.ProEs.GSE59087	0.00611202	0.00755552	0.0104246	0.00762424	0.0126493	0.00552551	0.0132689	0.0152551	0.01987	0.0198393	0.0159519	0.0283948	4.51425
FOXA1.VCaP_siERG.GSE96652	0.00368822	0.0102335	0.0121218	0.0144618	0.00670511	0.0173772	0.0117824	0.0101884	0.00637446	0.00409803	0.00825242	0.0169203	4.50653
MXI1.SK-N-SH.ENCSR000EIA	-0.00131977	-0.00974425	-0.01207	-0.0104849	-0.0145925	-0.00802427	-0.0157648	-0.0209139	-0.0240649	-0.0133616	-0.0115181	-0.00939862	4.49897
ZSCAN5C.HEK293.ENCSR731AGO	-0.00352437	-0.00341574	-0.0143085	-0.0174836	-0.00607157	-0.0127843	-0.00491277	-0.0062062	-0.00224399	0.00334652	-0.002313	-0.000958532	4.49825
RUNX1T1.Kasumi-1.GSE65427	0.00355723	0.00266906	0.00454808	0.0128866	0.0100986	0.0134314	0.00790499	0.00284088	0.00438868	0.00505303	0.00922895	0.0210386	4.49369
GRHL2.MCF-7.GSE81714	0.00300689	0.00258696	0.00459537	0.00784896	0.00863381	0.0136545	0.0117777	0.0140914	0.00784682	0.0113437	0.0121514	0.0112451	4.49328
BRD4.U-87MG_DMSO.GSE49224	0.0100482	0.0110683	0.0161192	0.0186435	0.0209078	0.0246714	0.0210127	0.0224369	0.0174477	0.0182632	0.0163084	0.0132473	4.49306
CHD1.hMSC-TERT_adipocyte.GSE89179	0.00329445	0.00725647	0.00905618	0.0129443	0.00181821	-0.0011612	-0.0109279	0.00180043	0.00755478	0.000276617	-0.012161	-0.0260122	4.49181
RB1.K-562.ENCSR506CVF	0.00485639	0.00990931	0.00420364	0.00865988	0.015399	0.0112351	0.00477813	0.00952364	0.015075	0.0114098	0.00940989	0.00961134	4.48619
CBFA2T3.K-562.ENCSR697YLJ	0.00742681	0.0120301	0.00846371	0.00879708	0.00416595	0.0101253	0.0105994	0.0108316	0.0025175	0.00509871	0.00177956	0.0049634	4.4861
TFE3.Hep-G2.ENCSR589SNT	0.00782405	0.0179359	0.0213628	0.0191449	0.007937	0.0194397	0.0246442	0.0156941	0.0164714	0.0186113	0.0218025	0.024101	4.48388
AR.LNCaP_r1881.GSE94682	0.0033258	0.0132508	0.00965812	0.00771611	0.000314229	0.0130137	0.0113259	0.00549909	-0.000209345	0.000896614	-0.00221887	0.0118142	4.47721
USF1.WA01.ENCSR000BIU	0.000651442	-0.00014907	-0.00690722	-0.00469871	-0.00836358	-0.00952769	-0.0116341	-0.0168957	-0.00859728	-0.00970704	-0.0139859	-0.0192729	4.47719
RFX1.Hep-G2.ENCSR928API	0.00148204	0.00548794	0.0101413	0.0150565	0.0302451	0.0177503	0.013149	0.0114997	0.00354597	0.00121821	-0.00900381	-0.00681879	4.47491
YY1.JL-LCLs.GSE98477	0.00995651	0.0138735	0.0135318	0.0156908	0.0165196	0.0211595	0.0213564	0.020796	0.0158258	0.0217213	0.0195044	0.0206768	4.47205
RARA.TSU-1621MT.GSE60477	-0.00484086	-0.00569627	-0.00704693	-0.0157916	-0.0138703	-0.0133066	-0.012878	-0.0156329	-0.0172926	-0.016334	-0.0149425	-0.0157672	4.46922
VDR.THP-1_1d_1-25-OH-2D3.GSE89431	-0.00418205	-0.00343547	-0.00453409	-0.00397604	-0.00731899	-0.0100494	-0.0139807	-0.0081257	-0.0109438	-0.0105344	-0.00880195	-0.0167502	4.46631
ERG.MCF-7.GSE23730	-0.00669216	-0.00792781	-0.0134964	-0.00984331	-0.00769519	-0.00841691	-0.015546	-0.0202086	-0.0186053	-0.0171038	-0.0180117	-0.0152657	4.46606
BRD4.COLO-741.GSE73319	0.00658531	0.0109369	0.0105696	0.0157318	0.00803146	0.0183029	0.0242347	0.0220469	0.00833069	0.0154706	0.00648902	0.00456599	4.465
MAX.A-549.ENCSR000DYG	0.00551089	0.0075731	0.0122136	0.0128367	0.012294	0.0132858	0.011382	0.0113185	0.0118379	0.00950672	0.00151514	0.00370761	4.45938
NELFA.BT-474_INHHDAC.ERP010664	0.00429618	0.00391327	0.000755673	-0.00822604	-0.0188669	-0.0123092	-0.0170963	-0.01672	-0.0198931	-0.0190669	-0.000139382	-0.00441349	4.45537
RAD21.THP-1_Pam3csk-120m-Flavo-000m.GSE103477	0.00714848	0.00449154	0.00418028	0.00256313	0.0126374	0.00447479	0.00345	0.010224	0.0217341	0.0144473	0.0163292	0.0115764	4.45524
RUNX2.LNCaP-C4-2B.GSE33889	-0.00270064	-0.00514457	-0.011034	0.000921296	-0.0114222	-0.00941205	-0.0084787	-0.00486824	-0.00102222	0.00753534	-0.00137521	-0.00869019	4.455
BRD4.MCF-7_E2.GSE55921	0.00469313	0.000737739	-0.000951081	-0.00995105	-0.0125498	-0.00738192	-0.0118986	-0.0110176	-0.0142472	-0.0158395	-0.0222877	-0.012516	4.45496
ZMYM3.Hep-G2_AC_JH39-2-2B9.GSE97661	-0.00561609	-0.0016791	0.00550447	-0.00139523	0.00518326	-0.00107366	0.00361192	0.0168324	0.0171759	0.0199173	0.0136365	0.0179342	4.45466
RXR.macrophage.ERP008801	0.0035294	0.00971289	0.00417645	0.00285155	0.00482044	0.00294132	-0.00446631	-0.00735855	-0.00706028	-0.0133858	-0.0214305	-0.00929043	4.45347
CTCF.BCBL-1.GSE38411	-0.00307255	0.00151791	0.00339585	0.0036005	0.00666491	0.00981541	0.0125403	0.012165	0.0168974	0.0184588	0.0166146	0.0222098	4.45276
RAD21.SK-N-SH.GSE76815	-0.00228724	-0.000303346	-0.00694352	-0.0138494	-0.00388767	-0.0108681	-0.0249154	-0.00629417	-0.000435975	-0.00855053	-0.0133837	-0.000587312	4.4478
PRPF4.Hep-G2.ENCSR243LNQ	0.00811162	0.0100165	0.00954061	0.00587952	0.00675077	-0.00298091	-0.0066518	-0.0021189	-0.0036917	-0.00720661	-0.00872991	0.00653845	4.4473
STAT3.HCC70_EtOH.GSE85579	-0.00413968	0.00040648	0.00182948	0.0101721	0.0117309	0.0121709	0.0163234	0.0103304	0.00922055	0.0147717	0.00858123	0.0108779	4.44176
RAD21.Ishikawa.ENCSR000BTU	-0.00279574	-0.00865215	-0.00651192	-0.00104593	0.000536891	-0.00438321	-0.0170602	-0.0139238	-0.0113788	-0.012126	-0.0143498	-0.0184094	4.43586
CTCF.esophagus_muscularis-mucosa.ENCSR353DFU	-0.00527566	-0.00525047	-0.00587957	-0.00403111	-0.00828846	-0.00231011	-0.010276	-0.0122399	-0.00966424	-0.0144226	-0.0128932	-0.018288	4.43532
ATF2.K-562.ENCSR869IUD	-0.00302355	-0.00776706	-0.0109929	-0.0161157	-0.00666321	-0.0123295	-0.0128604	-0.014523	-0.00373899	-0.00423571	-0.00835243	-0.0124553	4.43344
ZNF695.HEK293T.GSE78099	-0.00649159	-0.00263847	-0.00755632	-0.000800275	0.00185411	0.00238839	-0.000978479	-0.0156603	-0.0125932	-0.00897097	-0.00527841	-0.0121991	4.43297
MED1.Jurkat.GSE59657	-0.00463423	-0.00641289	-0.00304834	-0.00505956	0.00234315	-0.0119229	-0.0134944	-0.0172142	-0.0122575	-0.0121858	-0.0128967	-0.013571	4.42997
NELFA.HeLa_40min-Flavo-0-H2O2.GSE93931	-0.00647083	-0.00838547	-0.0129793	-0.0106936	-0.00735983	-0.0120177	-0.0111343	-0.0138863	-0.00993505	-0.0127417	-0.0154884	-0.0156301	4.42505
NCOR1.K-562.ENCSR298JCG	0.00271204	0.00211551	0.00554062	0.0101184	0.00716774	0.0124579	0.00521006	-0.00195097	0.0165065	0.00882314	0.00342795	0.0143083	4.42322
RAD21.THP-1_Pam3csk-180m-Flavo-060m.GSE103477	0.00182449	-0.00478236	-0.0123392	-0.013171	-0.0109862	-0.0162693	-0.00984396	-0.0179855	-0.00484638	-0.0100738	0.000655923	-0.000455371	4.42012
NR2F6.K-562.ENCSR707QWA	0.00830762	0.00660154	0.00741406	0.00540347	-0.0030369	0.00187317	-0.00643758	-0.00449669	-0.0130889	-0.00305208	-0.0106284	-0.0284475	4.41771
GABPA.K-562.ENCSR290MUH	0.00229348	0.00742747	0.0106079	0.0136891	0.00568983	0.0178341	0.0160617	0.0159831	0.0111337	0.0179173	0.0155059	0.00695393	4.41725
USF1.SK-N-SH.ENCSR000BMF	-0.00223229	-0.00074738	-0.0112766	-0.00844237	-0.00931425	-0.00779813	-0.0108897	-0.0135856	-0.0159535	-0.0118664	-0.0100267	-0.0155839	4.41524
BRD4.SUM159PT_100nMtrametinib_24h.GSE87418	-0.000891172	0.00330931	0.00887555	0.0150472	0.0211503	0.0165865	0.0287003	0.0315116	0.0323369	0.0285486	0.0262666	0.0336095	4.41345
MYC.BE2C_SHCTR.GSE70098	-0.00165741	-0.00910846	-0.0129359	-0.0155941	-0.00632569	-0.0164184	-0.0181726	-0.0213576	-0.00321816	-0.0187025	-0.0103276	-0.0164615	4.41314
TAF7.K-562.ENCSR671GFC	0.00505266	0.00559664	0.00708684	0.00945153	0.00749997	0.0062536	0.00653154	0.00965119	0.0162494	0.0152539	0.0171949	0.00579514	4.41218
NR2C2.WI-38VA13.GSE46237	-0.00757122	-0.00772529	-0.0118358	-0.013452	-0.0197575	-0.0084844	-0.0149715	-0.00731208	-0.0130735	-0.00420563	-0.0156594	-0.00396907	4.41208
NR2C1.GM12878.ENCSR784VIQ	-0.00166471	0.00600308	0.00792336	0.00720541	0.0085355	0.0107017	0.0119846	0.0118056	0.0131369	0.0107061	0.0144562	0.0136287	4.41169
E2F1.U-87MG_GBM.GSE99171	-0.00379988	-0.0063847	-0.0103177	-0.00908544	-0.00331012	-0.0136433	-0.0196881	-0.0246075	-0.00909429	-0.0235336	-0.0237591	-0.0306567	4.41131
ZNF467.HEK293.GSE76494	0.00229906	0.0090735	0.0119364	0.0047039	0.00631907	0.0115819	0.00820241	0.00826945	0.00768199	0.00164561	0.00411117	0.00839647	4.40903
SUPT5H.HeLa_Flavo-10min-H2O2.GSE100742	-0.00288994	-0.00777168	-0.0137862	-0.0159034	-0.00431305	-0.0139677	-0.00674763	-0.00827202	-0.00280416	-0.00268453	0.00420745	0.00950081	4.4062
FOXA1.MCF-7_E2.GSE60270	-0.00256935	-0.00436107	-0.00839226	-0.0107971	-0.00607724	-0.0112814	-0.0134614	-0.0134202	-0.0130514	-0.00567552	-0.00819729	-0.0104462	4.40364
RCOR1.AML.GSE112074	-0.00134565	0.00339731	0.000422313	0.00755353	0.0141581	0.00207504	0.00964079	0.00955382	0.00907435	0.00552117	0.00785779	0.0101234	4.40271
BCL11A.GM12878.ENCSR000BHA	-0.00551511	-0.00961405	-0.00844217	-0.00812141	-0.00784223	-0.00616108	-0.00960864	-0.00712618	-0.01115	-0.0129574	-0.00890067	-0.00587102	4.39842
MECOM.SKH1_E2.GSE102697	-0.00570885	-0.00303975	-0.00507262	-0.00537307	-0.00634396	-0.00789496	-0.00734776	-0.00982351	-0.0125119	-0.0116708	-0.0128715	-0.0140427	4.3982
NRF1.K-562_Ab_R157-1-3H3.GSE97661	0.00421672	0.00563254	0.00392735	0.00894161	0.0100939	0.0175215	0.0222352	0.0166032	0.018597	0.0163761	0.013944	0.0202918	4.39818
NKX3-1.LNCaP_DHT.GSE28264	0.000299605	-0.00505685	-0.00180656	0.00393407	0.00695939	0.00470779	0.0162758	0.00830352	0.0131594	0.00664056	0.0149074	0.00484066	4.39541
GATA2.LNCaP_SHGATA2_R1881.GSE69043	-0.00105697	0.000895398	0.00332741	0.0111889	0.00932673	0.00910704	0.0098806	0.00911509	0.0152656	0.0109507	0.0124339	0.019783	4.39266
CTCF.MCF-7.ENCSR000AHD	0.00261371	0.0115046	0.00867013	0.0128088	0.0053898	0.0146484	0.0166558	0.0176288	0.0150062	0.0136062	0.0102644	0.0268188	4.39082
RB1.K-562.ENCSR670JDQ	0.00676437	0.0133274	0.018437	0.0189259	0.0151362	0.0125473	0.00477393	0.00457667	0.0133185	0.0061231	0.013774	0.013196	4.3882
ZEB1.neuron_bipolar_doxy_4d.ENCSR418KUS	-0.0032084	-0.00613283	-0.00929658	-0.00916524	-0.00515679	-0.0101887	-0.00193289	-0.0031526	0.0101575	0.00843867	0.0122373	0.00538175	4.38689
GABPA.liver.ENCSR350ORK	-0.00144415	-0.00421604	-0.0101182	-0.0080935	-0.0113134	-0.0153382	-0.0151479	-0.0166755	-0.0119196	-0.0119526	-0.0113338	-0.0269072	4.38617
RNF2.K-562.ENCSR608XTF	0.00810088	0.0110847	0.00989694	0.00505939	0.0104966	0.00492017	0.00415141	0.0107628	0.0106296	0.00718165	0.0118207	0.00621059	4.38535
JUND.MCF-7.ENCSR000BSU	1.47817e-05	-0.00667366	-0.0084416	-0.00162003	0.00888158	-0.00303943	-2.78696e-05	0.0066409	0.011197	0.0188348	0.0164185	-0.0155872	4.38023
ASH2L.VCaP_R1881.GSE60841	0.000689631	-0.00357322	-0.00970407	-0.0116727	-0.0107719	-0.0126351	-0.00964338	-0.0121092	-0.0123186	-0.00805675	-0.0119531	-0.00595643	4.37856
ZMYND8.HEK293_Flag-ZMYND8.GSE81696	-0.0131857	-0.00455046	-0.00185038	-0.0100313	0.00110634	-0.00743703	-0.00581545	-0.0102796	0.0058833	-0.000504681	-0.00210285	-0.00505397	4.37508
MYCN.NGP.GSE80151	-0.00404181	0.00434747	0.00676748	0.00854546	0.00811833	0.0177015	0.0182048	0.00858162	0.00229821	0.0154495	0.00279894	0.00870698	4.37159
REST.WA01.ENCSR663WAR	0.00125879	0.00886629	0.00664038	0.00457432	0.00762864	-0.0050322	0.00853705	0.0121789	0.0144626	0.0207568	0.026668	0.0169786	4.37049
ELF1.A-549.ENCSR000BPT	-0.00535302	-0.00771325	-0.0107402	-0.0119048	-0.00502872	-0.0174826	-0.0116736	-0.0133025	-0.0140499	-0.0107656	-0.0139844	-0.0117839	4.36613
TWIST1.SHEP-21N_DOX_0H.GSE80151	-0.00608213	-0.00748622	-0.012077	-0.00499859	0.00429269	-0.0072522	-0.0124354	-0.0060864	-0.010005	-0.0180682	-0.0103496	-0.00221272	4.36549
CTCF.nerve_tibial.ENCSR822PJT	0.000823777	0.00634913	0.00569406	0.00580948	0.00484913	0.00969177	0.0149391	0.0176808	0.0187764	0.0228147	0.0160435	0.00870868	4.36516
NEUROD1.D283-Med_shNEUROD1-1579.GSE92582	0.0113678	0.0121301	0.0114442	0.00765804	0.00839298	0.00216865	-7.13519e-06	0.00618261	0.0117953	0.00943715	0.016326	0.00052547	4.36362
MAX.WA01.ENCSR000BSJ	-0.0117876	-0.010836	-0.0214644	-0.0157834	-0.0106227	-0.0118626	-0.0111189	-0.00797461	-0.0102619	-0.00868949	-0.0162041	-0.0330697	4.36222
ZSCAN29.K-562.ENCSR635EXI	0.0060315	0.0112268	0.0124781	0.0139218	-0.000701143	0.00476959	-0.00212214	0.00242031	0.012669	-0.000663476	0.00218003	-0.00425362	4.362
JUNB.GM12878.ENCSR897MMC	-0.00060498	0.00795619	0.00488255	-0.00127666	0.00844329	0.0166573	0.011965	0.00310001	0.00573184	0.00384888	0.0140492	0.0108045	4.36064
ZNF644.Hep-G2.ENCSR578CXC	0.00189346	-0.00251651	-0.00427017	-0.00201889	-0.00982121	-0.0156271	-0.0111699	-0.0111856	-0.0130175	-0.0140005	-0.00998386	-0.020353	4.35854
BRD4.HUVEC-C_TNF.GSE53998	0.0119451	0.0104391	0.0135709	0.0101965	0.00663296	0.00894267	0.00954651	0.0117626	0.00320527	0.00803897	0.00115747	-0.00426333	4.35695
ZNF391.HEK293.ENCSR210MET	-0.000555327	-0.0044032	-0.00490985	-0.0086731	-0.00984978	-0.0144459	-0.0125138	-0.0161083	-0.0103558	-0.0121904	-0.00910611	-0.00715544	4.35646
BRD4.CLL_patient4_4h_CpG_BET.GSE109411	0.00625251	0.00957461	0.0120457	0.0118228	0.00419203	0.00719021	0.00231864	0.0121374	0.00859493	0.0107683	0.012702	0.0177838	4.35268
MYC.CA46.GSE30726	0.00608782	0.0094571	0.01406	0.00712551	0.00710823	0.00339224	0.00572729	-0.00667796	0.00274318	-0.000249013	-0.0110605	-0.00795352	4.35262
YY1.PK-LCLs.GSE98477	-0.000794989	-0.0074305	-0.0151993	-0.0127446	-0.0145372	-0.0181998	-0.0185417	-0.0235407	-0.0230445	-0.0169264	-0.0137247	-0.0222869	4.35158
MITF.K-562.ENCSR797SWM	0.00607744	0.00814644	0.00573963	0.00283854	0.00800503	0.00859553	0.00921999	0.00770108	0.017709	0.00912781	0.0192117	-0.00131869	4.35136
CTCF.WA01.ENCSR000BNH	-0.00632993	-0.00903467	-0.0128708	-0.0141976	-0.00989605	-0.0240067	-0.0176575	-0.007389	0.00402105	0.00205261	0.00276914	-0.019026	4.34272
NRF1.Hep-G2.GSE97661	-0.00278448	-0.00373132	-0.010857	-0.0123308	-0.0103157	-0.00723635	-0.0169436	-0.0116194	-0.0187053	-0.00892798	-0.0198053	-0.0155463	4.34197
CEBPB.GM12878.ENCSR681NOM	-0.000502206	0.00578718	0.0108877	0.00919646	0.0230094	0.0108906	0.00841166	0.00560831	-0.00141787	0.00176079	-0.00192503	0.00180531	4.34024
TOP1.LNCaP.GSE63202	0.00216127	-0.00739429	-0.00251034	-0.0109701	-0.0116706	-0.0122673	-0.00848622	-0.00461224	0.010694	0.00414298	0.00971904	0.00220205	4.33623
ZFX.K-562.ENCSR920ASP	0.00616026	0.00683865	0.00913364	0.00718287	0.016731	0.0171093	0.0165024	0.0180806	0.0120383	0.0138298	0.0103763	0.0126616	4.33619
HOXB13.LNCaP.GSE56288	0.00234343	0.00224443	-0.000503091	-0.00671703	-0.00997679	-0.019797	-0.0111375	0.00592568	-0.00461621	-0.0012765	0.0163939	0.00293242	4.33477
JUND.GM12878.ENCSR000DYS	0.000437604	0.000196105	0.0134827	0.00997649	0.0145828	0.00597462	0.00686824	0.00890816	0.00408683	0.0112033	0.00613668	0.0100235	4.31645
NR2C2.K-562.ENCSR750LYM	-0.00181264	-0.00895999	-0.0130856	-0.0103735	-0.00991931	-0.0146632	-0.0108425	-0.0137237	-0.00394831	-0.00656428	0.000602292	-0.0123202	4.31499
EHF.RWPE-1.GSE114241	0.0011803	0.00213491	-0.00352981	-0.00967821	-0.0108388	-0.0115489	-0.0143104	-0.0105994	-0.0153021	-0.0157745	-0.0125376	-0.00645891	4.31314
VDR.LS180_125.GSE31939	-0.00460219	0.00687914	-0.00368683	-0.0027385	0.00416022	0.00763419	-0.0107734	0.000208192	-0.000352026	0.00206626	-0.0197681	-0.0128542	4.30131
CCNT2.K-562.ENCSR000DOA	-0.000805618	0.0075708	0.00508569	0.00632479	0.00692984	0.0144727	0.0152716	0.0128723	0.0198465	0.0215172	0.0188934	0.0139652	4.29954
FLI1.A-673_1_KRAB_GFP.GSE106914	0.00743082	0.0121632	0.00988453	0.0107836	0.00949323	0.0119663	0.0118186	0.0103218	0.00545435	0.0106023	0.0120956	0.00980932	4.29436
SPI1.monocyte_INFg.GSE98367	-0.0027315	0.00287228	-0.00113614	-0.00843284	-0.0215539	-0.0156446	-0.00752425	-0.0150362	-0.0176225	-0.0151262	-0.0156619	-0.0129194	4.29179
CTCF.MCF-7_HYPOXIA.GSE78113	0.00247584	0.00378685	0.00735338	0.00966546	0.012157	0.00840829	0.0152606	0.0157511	0.021678	0.0154436	0.0177955	0.0149026	4.28905
SRF.A-673-clone-Asp114.GSE92738	-0.00466997	-0.00241297	-0.00526636	-0.00822095	-0.0104692	-0.00540865	-0.00851882	-0.0145928	-0.0160071	-0.0135203	-0.014474	-0.0196084	4.28828
ZFP42.HEK293.GSE76494	0.0011724	-0.00206109	-0.00235965	-0.00531304	-0.00493842	-0.0130529	-0.00405307	-0.00485601	-0.0192029	-0.00736419	-0.0132673	-0.0118517	4.28391
SRF.HCT-116.ENCSR000BSC	-0.00598345	-0.0121028	-0.0131477	-0.0188748	-0.00991723	-0.00802408	-0.00746982	0.00778313	0.0037774	-0.000576925	0.00253444	0.00565232	4.28202
SUZ12.MCF-7.ENCSR757EMK	0.00585019	0.00574948	0.00590695	-0.00394633	-0.0114032	-0.00960563	-0.00733635	-0.00727407	-0.0181156	-0.00308067	-0.019041	-0.00635225	4.27947
ZNF175.K-562.ENCSR011PEI	-0.00502199	-0.00119807	-0.00984502	-0.00517358	0.00138591	0.000799067	-0.015034	-0.00696063	-0.00983398	-0.0156241	-0.00340471	-0.00955127	4.27564
YY1.K-562.ENCSR000EWF	-0.00457632	-0.00437042	-0.000115911	0.00497723	0.0115324	0.00575255	0.016845	0.0120256	0.0109415	0.0155436	0.0119879	0.0168061	4.26907
TP53.SW480_shLacZ_16h_TNF-a.GSE115985	0.00758611	0.012117	0.0177332	0.0161027	0.0111592	0.0233819	0.0156103	0.0047789	-0.00554431	-0.000999531	-0.0041932	0.0044232	4.26631
ZNF335.HEK293.ENCSR328SUD	0.00101555	0.00618921	0.012207	0.0194572	0.0161553	0.0259811	0.0223767	0.0212836	0.00881546	0.0141993	0.011232	0.0160048	4.26607
MYC.P493-6_CMYC_1H.GSE36354	-0.00302294	-0.00670354	-0.001849	-0.00614292	-0.00720568	-0.00657175	-0.0174939	-0.0119551	-0.0184593	-0.0124274	-0.016387	-0.015066	4.26325
PGR.T-47D.GSE40724	-0.00055336	-0.00170736	0.00439659	0.00142252	0.00849536	0.0030089	0.0091683	0.0166182	0.00723965	0.0149398	0.0120331	0.0212218	4.25905
AR.LNCaP_SHCTR_DHT.GSE62492	0.00508987	0.00404084	0.00387435	0.00246125	-0.0013481	0.00614576	0.00801207	0.0102096	0.00722029	0.00929164	0.00581027	0.0222401	4.25884
ZNF398.HEK293.ENCSR676ZEF	0.00407758	0.00616479	0.00606611	0.00436364	0.00351973	0.00139977	0.00544947	0.0098841	0.0153317	0.0142348	0.00981388	0.0156283	4.25738
HAND2.CLB-Ga.GSE90683	-0.00707345	-0.0131056	-0.00911588	-0.00270393	0.00416857	0.00950316	0.0110143	0.00362452	0.00252433	0.00536995	-0.0066653	-0.000944747	4.25465
CTCF.K-562_HOXA11_dMQ1.GSE90691	0.00350524	-0.00839525	-0.0114433	-0.0138032	-0.00882597	-0.0153849	-0.0181524	-0.00976374	-0.00673737	-0.0100617	-0.00106855	0.00774771	4.25091
CDK8.K-562.GSE65138	-0.00527289	-0.00250955	-0.00728036	-0.00203742	0.00218829	0.000371084	-0.00508965	-0.00457984	-0.0151426	-0.0132494	-0.0188704	-0.0173883	4.25068
FOS.MCF-7.ENCSR569XNP	-0.00326271	-0.00145906	-0.00760654	-0.00387801	-0.0105464	-0.0140362	-0.00917252	-0.0142962	-0.0120176	-0.00219463	-0.00985438	-0.00101437	4.24886
CTCF.THP-1_siCtrl-NS1-Pam3csk-0h.GSE103477	-0.00606057	-0.0063781	-0.0061445	-0.0170406	-0.0137367	-0.0127395	-0.015359	-0.0128427	-0.0132041	-0.00950783	-0.0108855	0.00105097	4.24783
ESRRA.BT-474_HRG.GSE81651	-0.00314011	-0.00577509	-0.00959266	-0.0126826	-0.00887694	-0.00490153	-0.000471174	-0.00431526	0.00670904	0.0101697	0.0167706	0.0237837	4.24773
ZNF534.HEK293T.GSE78099	-0.00218272	-0.000150405	0.00135487	0.00423598	0.00223028	0.00647188	0.00782758	0.0088706	0.00696345	0.0151641	0.011336	0.00981371	4.2453
BRD4.CD4_TH1_DMSO.GSE62482	0.00336502	0.0037157	0.00351942	0.0074714	0.0149637	0.0121546	0.012823	0.0166859	0.0131223	0.0103754	0.013411	0.0178646	4.24512
CD74.CLL_p1.GSE88955	0.00204436	0.0011856	-1.98213e-06	0.00309792	0.00807854	0.00696632	0.00528107	0.0115732	0.019384	0.0108899	0.0108457	0.00557369	4.2446
CTCF.THP-1_siCtrl-eGFP-Pam3csk-4h.GSE103477	-0.00514651	-0.00682509	-0.00513766	-0.00470858	-0.00979521	-0.00945723	-0.0104318	-0.0148032	-0.0141216	-0.0203556	-0.0130498	-0.0239701	4.24343
MED1.GM12878.GSE93080	-0.00334306	-0.00767007	-0.00899182	-0.0135163	-0.00618799	-0.012146	-0.0127562	-0.0109625	-0.022545	-0.0177898	-0.0168543	-0.0165508	4.24171
CTCF.MDM.GSE103477	-0.0066047	-0.00641954	-0.0106435	-0.00823073	-0.0117837	-0.00979682	-0.0166212	-0.0126476	-0.0230572	-0.0148999	-0.0268449	-0.0152727	4.24166
TFAP4.DLD-1.GSE46935	-0.00256412	0.000228008	0.000915585	-0.0040642	-0.0028416	0.00377214	-0.00581919	-0.00752988	-0.0106181	-0.0125421	-0.0182611	-0.0147053	4.24114
ESR1.MCF-7.GSE68355	-0.00233553	-0.00572943	-0.0103633	-0.0114722	0.00446659	-0.00804611	-0.00229798	-0.00311064	-0.0132259	-0.00484066	-0.0127941	-0.0141151	4.24076
ZNF692.HEK293.ENCSR418MKG	0.00648119	0.0113168	0.0115276	0.0109497	0.0101646	0.0121608	0.0207899	0.0125264	0.0159439	0.0101996	0.0133739	0.0134086	4.23579
HNF4A.LoVo_PHASES.GSE51290	-0.00241346	-0.00251827	-0.00397054	-0.000888549	-0.00148055	-0.00918539	-0.00830259	-0.00955475	-0.00934167	-0.00812211	-0.00861863	-0.0203914	4.23568
KLF13.K-562.ENCSR608HVP	-0.00596779	-0.00619198	-0.00749994	-0.00828436	-0.0110368	-0.000320549	-0.00714374	-0.00908176	-0.00687303	-0.00464379	-0.0167177	-0.0120269	4.23155
AR.prostate_DHT.GSE61838	0.00450148	-0.00160078	0.00317588	-0.00133111	0.00251899	0.0107609	0.0117114	0.0115087	0.0112931	0.00503666	0.0104762	0.00620008	4.22995
CDK8.HCT-116_HYPO.GSE38258	-0.00534922	-0.00774028	-0.0116612	-0.0208506	-0.022694	-0.023358	-0.0182528	-0.0149875	-0.0136401	-0.0130207	-0.00800557	-0.00654931	4.22751
ILF3.K-562.GSE103215	-0.0088183	-0.00826432	-0.00850189	-0.00741283	-0.00573971	-0.0105534	-0.0113683	-0.0144518	-0.0216205	-0.0158815	-0.0157145	-0.0235088	4.22639
ESR1.breast_tumor_Male_4.GSE104399	-0.000851068	0.000789185	0.00550639	0.0082845	0.00764002	0.0147501	0.0127048	0.0169465	0.00726733	0.0159746	0.0102725	0.0119259	4.22478
AR.A-375_SLNCR.GSE116189	-0.00116582	-0.00381325	-0.00868462	-0.00703709	-0.0105678	-0.0114979	-0.0121383	-0.00437721	-0.00915035	-0.0125674	-0.00342259	-0.00160074	4.22224
CCAR2.Hep-G2.ENCSR247XFV	0.00306461	0.00272454	0.00879404	0.00589886	0.0123141	0.0146461	0.0114012	0.00367073	0.00839504	0.00949995	0.00155195	0.00128637	4.21716
CTCF.Hep-G2_RELACS.GSE111000	0.00798741	-0.000100719	0.00824503	0.0172904	0.0208502	0.0151875	0.00512193	0.00940456	0.0159768	0.00366927	-0.00290617	-0.000420979	4.2162
HNF4A.CACO2_DIFF.GSE23436	0.00158739	0.00222337	0.00777124	0.00655941	0.0112875	0.016621	0.0171977	0.0122853	0.00419943	0.0071486	0.00272742	0.00607715	4.21576
IRF1.PDAC.GSE64557	0.0074279	0.00977952	0.00788178	0.00557018	0.0100339	0.00461679	0.0143264	0.00753352	0.0064684	0.00624985	0.00892744	0.0231384	4.21403
KDM1A.SKNO1_GSK690.GSE71739	-0.00600463	0.000440714	-0.00339731	-0.00601993	-0.00660892	-0.0123933	-0.00865681	-0.0131222	-0.00545405	-0.0100589	0.00690894	-0.00296929	4.21388
CTCF.MCF-10AT1.GSE98551	-0.00422455	-0.00538053	-0.00352858	-0.00696888	-0.00526006	-0.00900994	-0.0148096	-0.0159762	-0.0125399	-0.0193769	-0.0205297	-0.0280287	4.21313
MAX.endothelial_umbilical-vein.ENCSR000EEZ	-0.00198886	-0.000665524	-0.0055949	-0.0109962	-0.00873553	-0.010066	-0.0094891	-0.0135588	-0.0068805	-0.0101867	-0.0119468	-0.0178686	4.20997
SMARCC1.Hep-G2.GSE108514	-0.00452823	-0.00668177	-0.00689616	-0.0115282	-0.00750725	-0.00860303	-0.00625137	-0.00357519	-0.0156305	-0.00517898	-0.0145808	-0.0127421	4.20266
SUPT5H.MOLT-4_NVP2.GSE89384	0.00747315	0.0104858	0.0165625	0.0130465	0.0120878	0.0207667	0.0222985	0.0140712	0.0097501	0.00746665	0.0135447	0.0159161	4.20128
RAD21.THP-1_Pam3csk-030m-Flavo-000m.GSE103477	0.00202618	-0.00382825	0.00200464	0.00379254	0.00876999	0.0144204	0.00800109	0.0159644	0.0113224	0.0161489	0.0101368	0.0107357	4.20063
FOXA1.LNCaP_1F5.GSE30623	-0.00279557	0.000697664	-0.00606341	-0.00144659	0.00354562	-0.00651186	-0.0148726	0.00362568	-0.0100245	-0.0182539	-0.0087458	-0.0186779	4.20027
KDM5A.A-549.ENCSR933MHJ	-0.00252858	-0.000166318	0.000465977	0.00153052	0.0146632	0.00320703	0.0193232	0.0112393	0.0126185	0.0186154	0.0106389	0.0116466	4.19625
FLI1.SK-N-MC_SHGFP_48H.GSE61944	-0.00385439	-0.00163063	0.00496283	0.00359511	0.0127648	0.00367844	0.00833418	0.00687786	0.0131298	0.00598976	0.00912287	0.0192075	4.19107
TP53.hESC_DIFF.GSE39912	-0.000539349	0.00387692	0.00475755	0.00527928	-0.00344842	0.0096104	0.00162353	0.00636696	0.0130229	0.0134146	0.0125914	0.00977231	4.18996
CTCF.spleen.ENCSR000DNI	-0.00363054	-0.0108151	-0.0103303	-0.0112668	-0.006795	-0.0167898	-0.0113634	-0.0101512	0.0012471	-0.00537475	-0.00344299	-0.00915681	4.18758
MYC.PAVE.GSE47152	0.00393705	-0.000225886	-0.00781283	-0.00863162	-0.0110616	-0.00602452	-0.0146882	4.82455e-05	-0.0109235	-0.0126664	0.000679261	0.00455283	4.1856
RAD51.MCF-7.ENCSR442VBJ	0.005013	0.00266434	0.00509975	-0.0074825	-0.00113156	-0.000486653	-0.00678073	-0.00582138	-0.0184132	-0.0220948	-0.0202754	-0.0127176	4.18353
RELA.MCF-7_TNFa_45m.GSE67295	-0.00505864	-0.00709424	-0.00629173	-0.00683231	-0.0033227	-0.0181542	-0.00852254	0.00339022	0.000389818	0.00520796	0.0124465	-0.00549232	4.18263
KLF4.hiPSC.GSE56567	0.00052352	0.00336467	-0.00111396	0.00159834	-0.0117909	0.000752042	-0.000420039	-0.0103796	-0.0121404	-0.00657443	-0.0149161	-0.0168203	4.18144
ZBTB2.GM12878.GSE97661	0.00462999	0.0055901	0.0052366	0.00388202	0.00569033	0.0100824	0.0111911	0.0100198	0.0141825	0.0129306	0.008196	0.00852446	4.18108
ESR1.T-47D-B_E2_R5020.GSE80358	0.00536713	0.00302975	0.00367528	0.00228488	-0.00887938	-0.00263998	-0.0106747	-0.00714681	-0.0170858	-0.0046687	-0.0166004	-0.00344539	4.18037
ESR1.MDA-MB-134-VI_E2.GSE109103	-0.00401011	0.00202634	0.00221835	0.009251	0.00881902	0.01221	0.0182672	0.0141609	0.0131643	0.0129744	0.00711116	-0.000836517	4.17761
CTCF.B-cell.ENCSR000AUV	-0.00165733	-0.00171789	-0.00325746	0.00319246	-0.00762529	-0.00900872	-0.0116141	-0.0160461	-0.0160364	-0.0136806	-0.0168287	-0.0139276	4.17704
GATAD2A.Hep-G2.ENCSR925BFV	0.00248188	0.00225964	-0.00113421	-0.0174903	-0.0162713	-0.0317343	-0.021485	-0.0232611	-0.0238199	-0.0187174	-0.00995872	-0.0181066	4.17495
FOSL2.MCF-7.ENCSR000BUI	0.00629819	0.000201643	0.00559255	0.00971987	0.0114213	0.00956675	0.016628	0.00760469	-0.0047525	0.00784899	-0.00157455	0.0129969	4.17254
OTX2.D341-Med_shGFP.GSE92582	0.000360435	0.00353264	0.0103461	0.00970335	0.00857662	0.00783389	0.0125414	0.0082125	0.00815874	0.0101061	0.0143255	0.0107438	4.17219
CTCF.K-562_Dox.GSE92879	-0.000134872	0.00617842	0.00879844	0.0133345	0.0155594	0.0212833	0.0121335	0.00962976	0.00844613	0.0192127	0.00986167	0.0148903	4.17219
STAG1.erythroid.GSE67783	-0.00364345	-0.00270537	0.00236223	0.0085278	0.0178941	0.00813559	0.0131253	0.0131039	0.0185313	0.0190487	0.0129684	0.00912625	4.17032
YY1.A-549.ENCSR000BPM	0.00342503	0.00364221	0.00649417	0.0115088	0.00940687	0.0163257	0.0207939	0.0165654	0.0141896	0.0157127	0.00791648	0.0237731	4.1692
MBD2.MCF-7.ENCSR940MHE	-0.00259557	-0.00474836	-0.00489195	-0.0073674	-0.00878446	-0.00834326	-0.00906931	-0.0118737	-0.014779	-0.012769	-0.0132644	-0.0177756	4.16824
BRD4.MCF-7.GSE55921	0.00389886	0.0114659	0.010071	0.0117314	0.0078182	0.0102123	0.00554511	0.00617192	0.0111424	0.00989523	0.00751449	0.00716419	4.16605
CTNNB1.LS180_125.GSE31939	0.00387034	0.004703	0.00471246	0.00680638	0.00654443	0.00353863	-0.00121119	-0.00402345	0.00797101	0.00898261	0.00821664	0.0138167	4.16588
CTCF.MCF-7_TAM.ERP000380	-1.76432e-05	0.00618063	0.00487986	0.00900023	0.00245719	0.00373692	0.00785199	0.0146236	0.0155119	0.0161175	0.0160546	0.0208781	4.16546
GABPA.MCF-7.ENCSR000BUK	0.00392255	0.00429378	0.00738909	0.00750811	0.00928104	0.00739048	0.0132116	0.0197733	0.0152186	0.0148841	0.0115937	0.0193536	4.16498
[truncated: 1,878 more rows]

## Sheet: ChIP-Atlas
Additional file 8: Table S5. Estimated activities of ChIP-Atlas molecular signatures in Human H3 embryonic stem cells differentiated to cardiomyocytes time-course.
name	day01	day02	day03	day04	day05	day06	day07	day08	day09	day10	day11	day12	z_score
CBX7.NT2-D1.SRX6370188	0.0365064	0.0725593	0.106435	0.139999	0.165727	0.164541	0.172516	0.188855	0.194677	0.215492	0.184721	0.155122	93.9532
BRD1.hESC_HUES64.SRX3230265	-0.0287688	-0.0646655	-0.0973203	-0.123556	-0.140023	-0.150677	-0.148042	-0.171515	-0.153961	-0.16807	-0.168357	-0.173308	75.9885
TP53BP1.hESC_H9.SRX3472375	-0.0330709	-0.0655787	-0.126794	-0.147297	-0.1639	-0.204465	-0.226755	-0.251566	-0.259087	-0.256929	-0.252594	-0.279979	67.1051
EZH2.iPS_cells.SRX317590	0.0553541	0.0860356	0.116337	0.126575	0.131338	0.143945	0.155498	0.175514	0.162642	0.183672	0.188124	0.201327	63.0032
EZH2.iPS_cells.SRX317575	0.0397165	0.0721869	0.109407	0.114855	0.124592	0.148851	0.149242	0.150355	0.128002	0.142013	0.139139	0.143659	56.3042
FOXP1.LNCAP.SRX736067	0.00494397	-0.0180165	-0.061429	-0.0690104	-0.0675294	-0.0422555	-0.100849	-0.139464	-0.137755	-0.145088	-0.170549	-0.141192	54.4863
SKP2.HCT_116.SRX4107932	0.015267	0.0426745	0.0535507	0.0773925	0.0583908	0.0768317	0.0760924	0.115491	0.107818	0.115207	0.10673	0.140813	49.5363
JARID2.iPS_cells.SRX317571	0.0422427	0.0721466	0.103992	0.110217	0.108818	0.123621	0.123279	0.14151	0.138368	0.138913	0.140427	0.144361	49.5174
EZH2.LNCAP.SRX2146136	-0.0190068	-0.0398155	-0.0417374	-0.0522493	-0.0528293	-0.0728793	-0.094887	-0.120905	-0.102382	-0.130676	-0.135157	-0.102438	45.398
SCML2.293.SRX644728	-0.0274844	-0.0481289	-0.0449723	-0.0599815	-0.056008	-0.08899	-0.10384	-0.083982	-0.0760685	-0.0776629	-0.112059	-0.153548	44.1041
EP300.iPS_cells.SRX2671820	-0.0259359	-0.0479685	-0.0668177	-0.0739254	-0.0810177	-0.0878969	-0.103426	-0.116642	-0.114076	-0.121797	-0.126088	-0.14521	43.7017
SOX2.hESC_H9.SRX1047413	-0.0186546	-0.0410361	-0.0646069	-0.0790502	-0.0779981	-0.102137	-0.106457	-0.111753	-0.112948	-0.116368	-0.106139	-0.112134	41.896
SUZ12.Fibroblasts.SRX3468053	-0.00531895	-0.0119889	-0.0514174	-0.0778338	-0.101462	-0.122156	-0.134549	-0.149565	-0.125136	-0.125156	-0.102887	-0.127126	41.4511
TAF1.hESC_H1.SRX100495	-0.0209994	-0.0498627	-0.0872059	-0.101201	-0.112867	-0.128292	-0.150787	-0.169276	-0.168015	-0.167919	-0.164583	-0.183672	40.0401
SMARCA4.hESC_H9.SRX027488	-0.0156801	-0.0378184	-0.0615299	-0.0722988	-0.082358	-0.085566	-0.0956896	-0.100964	-0.101302	-0.0964425	-0.0949317	-0.104562	39.286
TBP.hESC_H1.SRX150383	-0.0197841	-0.0458514	-0.0794368	-0.0989005	-0.104486	-0.116003	-0.133758	-0.140355	-0.137724	-0.147008	-0.139055	-0.158608	38.0513
SUZ12.Aska.SRX3468022	-0.0140804	-0.0307955	-0.054115	-0.0691527	-0.0805322	-0.0768859	-0.0808225	-0.0846074	-0.0791375	-0.0852765	-0.0845753	-0.078541	37.9772
SPI1.Lymphoblastoid_cell_line.ERX3217005	0.00762571	0.0328738	0.0655177	0.0971691	0.100851	0.104318	0.119196	0.124803	0.136544	0.141398	0.142356	0.110832	36.0289
CHD1.hESC_H1.SRX116453	-0.0123818	-0.0279663	-0.0500284	-0.0696929	-0.0691142	-0.0813362	-0.0680436	-0.0831245	-0.07091	-0.0801557	-0.0756154	-0.0747824	35.0878
BRD9.TTC-1240.SRX3927314	0.0162577	0.0404962	0.063866	0.0628928	0.0661663	0.0682391	0.0774665	0.0836684	0.099449	0.0810334	0.0950583	0.0908217	34.8869
JARID2.iPS_cells.SRX317578	0.0198561	0.03704	0.0604251	0.0669448	0.0701197	0.0943932	0.101352	0.101534	0.0852584	0.0945543	0.0938088	0.10551	34.7838
DDX5.NTERA-2.SRX610813	-0.0152845	-0.0216602	-0.0281031	-0.0313491	-0.0705272	-0.0625805	-0.0524862	-0.0745136	-0.0389774	-0.0627294	-0.0413035	-0.0571704	34.1811
JARID2.iPS_cells.SRX317574	0.0151131	0.0293606	0.0501701	0.062358	0.0770643	0.0854059	0.0932125	0.102434	0.0999599	0.105079	0.101038	0.0940141	34.1285
EP300.iPS_cells.SRX2671806	-0.0210446	-0.0390709	-0.0503575	-0.0584291	-0.0686626	-0.0663806	-0.0701672	-0.0703201	-0.0797955	-0.0823019	-0.0862672	-0.095792	30.7662
GTF2I.iPS_cells.SRX753142	-0.0252878	-0.0352786	-0.0311399	-0.0440612	-0.0362658	-0.0516762	-0.0705363	-0.0748215	-0.0646736	-0.0740848	-0.0757909	-0.0761861	30.3735
TAF7.hESC_H1.SRX100546	-0.0147958	-0.0352858	-0.0543508	-0.0735267	-0.0765065	-0.082577	-0.0925922	-0.0982996	-0.0970911	-0.106994	-0.0990522	-0.108826	29.7408
BRD4.Embryonic_Stem_Cells.SRX103448	-0.0210685	-0.0338545	-0.0470749	-0.0497947	-0.0485043	-0.0581263	-0.0656155	-0.0702757	-0.0658796	-0.0712877	-0.0742925	-0.0687974	28.5996
ESR1.MCF-7.SRX6413750	-0.0115216	-0.0226561	-0.0402113	-0.0445169	-0.0492526	-0.0613246	-0.0693857	-0.0671201	-0.0758103	-0.0800766	-0.0690428	-0.0854572	27.6744
EP300.Kidney_Cortex.SRX1478537	0.00910366	0.0243628	0.0517899	0.0707619	0.0812921	0.095564	0.113204	0.109214	0.103928	0.112251	0.102882	0.114309	27.6396
MED1.iPS_derived_cardiac_cells.SRX2023712	0.0119846	0.0219245	0.0298464	0.0316519	0.0305976	0.0574663	0.0711332	0.0940399	0.0850469	0.0859116	0.0952351	0.175627	27.6025
CTNNB1.hESC_H1.SRX833403	0.0249035	0.0246438	0.0215075	0.00461143	-0.014932	-0.0322554	-0.0664528	-0.0587465	-0.0922868	-0.0782125	-0.100842	-0.104387	27.3013
RARA.iPS_derived_chondrocytes.SRX6039041	0.0215992	0.0350248	0.0472392	0.0491299	0.0551109	0.0628141	0.0501282	0.0540821	0.0593366	0.050736	0.0598955	0.046331	27.1141
CEBPB.Mesenchymal_stem_cells.SRX1027446	-0.00872307	-0.0122007	-0.0195276	-0.0276214	-0.0604497	-0.0521349	-0.0554208	-0.0660065	-0.0431655	-0.0543999	-0.0410842	-0.0267231	26.6762
HAND2.CLB-Ga.SRX2911578	-0.00499356	-0.0114367	0.00148799	0.0307526	0.0296349	0.0494512	0.0624519	0.0801989	0.0685052	0.0882985	0.0675042	0.0866812	26.1683
TP53BP1.hESC_H9.SRX3472373	-0.017415	-0.0305767	-0.0492889	-0.0535893	-0.0652553	-0.0720647	-0.0792112	-0.0832322	-0.0845335	-0.0853162	-0.0781798	-0.0907486	25.8583
CHD7.iPS_cells.SRX3581507	-0.00866892	-0.0136649	-0.0269419	-0.03437	-0.0419307	-0.0442301	-0.0497485	-0.0730388	-0.0740191	-0.0757112	-0.0747318	-0.0750962	25.7184
RBFOX2.Hep_G2.SRX4708034	0.00955337	0.0292699	0.0488102	0.0710845	0.0894693	0.0978309	0.119207	0.130723	0.129438	0.127048	0.121343	0.118684	25.5946
ESRRA.BT-474.SRX1473609	-0.0143555	-0.0243883	-0.0403171	-0.0517619	-0.0497668	-0.0690687	-0.0592273	-0.0720244	-0.0629678	-0.0685331	-0.0743144	-0.0594134	24.8357
MED1.Embryonic_Stem_Cells.SRX1053376	-0.0024313	-0.0145083	-0.0401894	-0.0486359	-0.06396	-0.07066	-0.0732532	-0.0760514	-0.0715352	-0.0806361	-0.068959	-0.0664556	24.5907
FOXA2.hESC_derived_mesendodermal_cells.SRX266856	-0.0102758	-0.0237239	-0.0379432	-0.0443691	-0.0546648	-0.067652	-0.0781705	-0.0918411	-0.0925184	-0.0950596	-0.0992498	-0.0955163	24.2811
MED1.Hep_G2.SRX1531777	-0.000758582	0.0140291	0.030366	0.0301562	0.0382016	0.0395708	0.0627718	0.0820694	0.0679994	0.0844601	0.0918751	0.082639	23.5224
BRD3.VCaP.SRX471871	0.00388297	0.012569	0.039621	0.0527624	0.0532973	0.0616298	0.0667001	0.0698559	0.0696036	0.0596101	0.0551415	0.0787227	23.3883
MED1.Adipose-Derived_Mesenchymal_Stem_Cells.SRX751298	0.00301273	0.0156393	0.0328454	0.0346576	0.0416963	0.0697037	0.0607809	0.0762361	0.080453	0.0778243	0.0744396	0.0610376	22.9314
EZH2.NHEK.SRX186685	-0.0151945	-0.0282056	-0.0415044	-0.0366773	-0.0392421	-0.0570624	-0.0510421	-0.0501534	-0.0551748	-0.0523994	-0.0463665	-0.0715436	22.7164
CTNNB1.iPS_derived_chondrocytes.SRX6039036	0.0295666	0.040597	0.0602665	0.0580511	0.0403513	0.055135	0.0545277	0.0420154	0.0335821	0.0320215	0.0315161	0.0154489	21.9945
GATA1.HCT_116.SRX4172740	-0.00626181	0.00457815	0.0147509	0.0267851	0.0396671	0.0348066	0.0373638	0.0496729	0.0505302	0.0522369	0.049863	0.0383578	21.9313
AR.LHSAR.SRX1067069	0.0145087	0.0101597	0.0327586	0.0274266	0.0263551	0.0470781	0.0526104	0.0515948	0.065381	0.0432349	0.046966	0.0787681	21.8806
RNF2.hESC_H9.SRX3288573	0.00242304	0.0147701	0.0352344	0.0381754	0.0477379	0.0599666	0.0576233	0.0537337	0.0603443	0.0563776	0.0562138	0.0651913	21.8805
MEF2B.293.SRX974291	0.0026122	0.0184319	0.0349868	0.0426529	0.0436799	0.0529028	0.0622603	0.0602857	0.068639	0.064416	0.0644495	0.0827938	21.7979
AFF1.NCI-H2171.SRX3873707	-0.0197173	-0.038207	-0.0363752	-0.0454168	-0.033812	-0.0496755	-0.042616	-0.0438358	-0.0466225	-0.0532787	-0.0444095	-0.0530314	21.7937
NANOG.hESC_H9.SRX2881137	0.0104658	-6.23167e-05	-0.00871418	-0.0195997	-0.0289268	-0.0413595	-0.0600242	-0.0625207	-0.0762573	-0.066605	-0.0714669	-0.114803	21.7045
JUN.hESC_HUES8.SRX3592678	0.0328698	0.0274661	0.0123431	0.00058822	-0.0136234	-0.0449292	-0.0435962	-0.0609437	-0.0767476	-0.0736948	-0.0887395	-0.0822238	21.6252
MTF2.DU_145.SRX7654176	0.00918298	0.00856463	0.0286965	0.0340666	0.0410072	0.0634515	0.0780419	0.0590156	0.0550551	0.0619446	0.0599524	0.0737556	21.601
ESR1.Endometrial_Stromal_Tumors.SRX1745738	0.0195313	0.029706	0.0380724	0.0379203	0.036684	0.052742	0.0539986	0.0529904	0.0547176	0.0527143	0.0563124	0.0616318	21.4318
ESR1.Breast_cancer_cells.SRX2897219	0.00714437	0.0211641	0.0314406	0.0336498	0.0417863	0.0338212	0.0384816	0.0407666	0.0525156	0.0542157	0.0661052	0.0390086	21.3497
MAPK1.hESC_H1.ERX223316	-0.0142694	-0.0265991	-0.0341581	-0.0407425	-0.0367878	-0.0482902	-0.0540519	-0.0560587	-0.0592474	-0.0594035	-0.0594918	-0.0616756	20.9629
TBP.hESC_H1.SRX5957525	-0.00830971	-0.0180365	-0.0303571	-0.0439464	-0.0557169	-0.055946	-0.0641867	-0.0702477	-0.0780197	-0.0780978	-0.0792308	-0.0812729	20.5713
GATA2.HUVEC.SRX150427	0.0143337	0.0223277	0.0337166	0.0292075	0.0358897	0.0411317	0.0531242	0.0618032	0.0422676	0.0552233	0.0586324	0.0712597	20.2778
SMARCA4.MCF-7.SRX5172062	-0.00327529	0.00939608	0.0215743	0.0325567	0.0258039	0.0413278	0.0466731	0.0556851	0.0728556	0.0629511	0.0630142	0.0625494	20.2715
SSRP1.HT-1080.SRX3436565	0.00991305	0.0272047	0.0322206	0.0385978	0.041495	0.0467424	0.0508638	0.0464697	0.0584578	0.050394	0.044873	0.0439693	20.1442
SPI1.Lymphoblastoid_cell_line.ERX3216970	0.00117684	0.011115	0.0404147	0.0574481	0.0576756	0.0803906	0.0755165	0.0676869	0.0840693	0.0620175	0.0600362	0.0660117	19.9985
EZH2.HUVEC.SRX186714	-0.0204737	-0.030214	-0.0450849	-0.0495808	-0.0431117	-0.0468888	-0.0548137	-0.0517461	-0.0467041	-0.0317424	-0.036922	-0.0496043	19.9965
FOXA1.Prostatic_Neoplasms,_Castration-Resistant.SRX8406517	0.0196485	0.0347436	0.036421	0.0421924	0.0342866	0.0490924	0.0454339	0.0521877	0.0499696	0.053392	0.0481204	0.037623	19.9624
TRIM28.hESC_H1.SRX4171357	-0.0218476	-0.0243788	-0.0299897	-0.0328467	-0.041807	-0.0284377	-0.045337	-0.0500117	-0.0390938	-0.0454497	-0.0369653	-0.0624384	19.9169
MTF2.DU_145.SRX6686395	0.00910815	0.0221155	0.0304588	0.0482642	0.048983	0.063883	0.0577518	0.0571677	0.0565966	0.0639689	0.0455445	0.058877	19.8073
TP53BP1.hESC_H9.SRX3472377	-0.0126076	-0.0196481	-0.0314851	-0.035475	-0.0379086	-0.0489774	-0.0548828	-0.0589196	-0.0642555	-0.067682	-0.0668583	-0.0666607	19.6654
TP53BP1.hESC_H9.SRX3472379	-0.0192254	-0.0310745	-0.0369231	-0.047412	-0.0467928	-0.0496444	-0.0599955	-0.064521	-0.0663951	-0.066583	-0.0667673	-0.0758158	19.5217
EZH2.NHDF.SRX186746	-0.0220289	-0.037672	-0.0552595	-0.0595589	-0.0392122	-0.067706	-0.057421	-0.0445661	-0.0293296	-0.0445178	-0.0320408	-0.0326894	19.3562
ETS1.PANC-1.SRX644410	-0.00654555	-0.0147168	-0.0269334	-0.044809	-0.0379201	-0.0549973	-0.0490805	-0.0510125	-0.0580525	-0.0659261	-0.0522909	-0.0321934	19.1638
FOXA1.Unclassified.SRX3001605	-0.0107053	-0.0196615	-0.0384154	-0.0371754	-0.0437029	-0.0399386	-0.0421136	-0.0453726	-0.0465337	-0.0431451	-0.0455032	-0.0355167	19.024
ZEB1.MDA-MB-231.ERX3507564	-0.0255304	-0.0476154	-0.0481947	-0.0430517	-0.0216966	-0.0410078	-0.0299784	-0.029125	-0.0452666	-0.0206782	-0.0254671	-0.0355006	18.8701
PTBP1.K-562.SRX4708074	-0.0221293	-0.033726	-0.0464841	-0.037856	-0.0370032	-0.0436552	-0.0372367	-0.0458069	-0.0475134	-0.0421087	-0.0327968	-0.0334148	18.8446
SOX2.hESC_derived_neural_cells.SRX1047416	0.0117634	0.0242263	0.0262243	0.0406665	0.036234	0.0477618	0.0430488	0.049852	0.045905	0.0487208	0.0536014	0.0441405	18.7433
INTS3.HeLa.SRX3640577	0.0119008	0.0140622	0.0242782	0.0295159	0.0345529	0.0417287	0.0354277	0.0373465	0.0492782	0.044227	0.0471629	0.0500922	18.3735
JMJD6.Tumor.SRX2270413	-0.00540885	-0.0116985	-0.0226125	-0.0288545	-0.0357882	-0.039268	-0.0349452	-0.0464576	-0.0493445	-0.0500089	-0.0446621	-0.0447703	18.3335
MED1.Mesenchymal_stem_cells.SRX3946904	0.00699139	0.0115957	0.0165636	0.0244725	0.0329113	0.0348664	0.0515699	0.0525248	0.0644538	0.0582532	0.065242	0.0555513	18.212
NELFE.MCF-7.SRX1758482	0.00825602	0.0262683	0.0364863	0.0414414	0.0357499	0.0439218	0.0451262	0.042132	0.0378081	0.0521292	0.0424796	0.0366123	18.1399
HOXB13.Prostate.SRX8406308	0.0104237	0.0214234	0.0334007	0.0335349	0.0392601	0.0323726	0.0561537	0.0456239	0.0445311	0.0487281	0.053374	0.0415518	18.1038
MAFB.Keratinocytes.SRX386479	0.0124615	0.0130694	0.0270511	0.032451	0.0313684	0.040014	0.0511675	0.0591676	0.0439316	0.0480041	0.053977	0.0695346	17.9202
TAF3.Hep_G2.ERX1234994	-0.0141503	-0.0242508	-0.0276375	-0.0405091	-0.0333073	-0.0291175	-0.0320035	-0.0350828	-0.0358554	-0.0365889	-0.0392143	-0.0154912	17.7748
NFE2L2.A549.SRX3985128	-0.00839916	-0.0139568	-0.0257415	-0.0345592	-0.0319104	-0.0323094	-0.0346725	-0.0486404	-0.0605249	-0.0606589	-0.0505962	-0.0411686	17.7532
GTF2B.HeLa.SRX1136629	-0.0137441	-0.0257248	-0.0366578	-0.0336065	-0.0219196	-0.0232132	-0.0334009	-0.0556481	-0.0761212	-0.0537216	-0.0634789	-0.0545193	17.6379
CDK8.MM_1S.SRX368849	0.0156858	0.019631	0.0291745	0.0364514	0.0308286	0.0404444	0.050869	0.0477136	0.0597046	0.0472131	0.0338633	0.0462916	17.5748
SMARCA4.MCF-7.SRX5089420	-0.00312462	-0.0141425	-0.0240107	-0.0280377	-0.0307608	-0.0243811	-0.0301861	-0.048606	-0.06285	-0.0512021	-0.0475586	-0.0384009	17.4718
EZH2.LNCAP.SRX160731	-0.00446574	-0.0118633	-0.0206211	-0.0282844	-0.0199214	-0.0401155	-0.0422329	-0.0413117	-0.0465705	-0.0611605	-0.0569939	-0.0285147	17.4437
HDAC2.Erythroid_progenitors.SRX687555	0.00127457	-0.0183893	-0.0231424	-0.0305709	-0.0341124	-0.0238432	-0.0397043	-0.0444045	-0.0539259	-0.0543808	-0.0466664	-0.0472841	17.3268
SOX2.LK-2.SRX6852813	0.00729643	0.0134077	0.0225088	0.0345239	0.0315581	0.0389834	0.0365	0.0483914	0.0383969	0.0500414	0.0472128	0.0638608	17.1892
CASZ1.Rhabdomyosarcoma.SRX5341954	0.0132812	0.0199883	0.0244914	0.0338957	0.0444653	0.0333576	0.0342522	0.0472766	0.0436896	0.0410822	0.038344	0.0437619	17.0538
RELA.BJAB.SRX4401064	0.0153645	0.0221059	0.0275381	0.0355403	0.0277446	0.0396019	0.0430142	0.0513209	0.0434184	0.0425258	0.0457634	0.0642357	16.9415
NANOG.hESC_H9.SRX3288567	-0.00882939	-0.0140477	-0.0228246	-0.0280511	-0.0376367	-0.0416148	-0.0426075	-0.0447001	-0.0379119	-0.0418613	-0.0479913	-0.0553668	16.8766
SOX2.iPS_cells.SRX512370	-0.00527972	-0.0101631	-0.0199162	-0.0243019	-0.0273941	-0.0439964	-0.0412658	-0.0459516	-0.0516809	-0.0560896	-0.0536725	-0.0572361	16.6733
BRD9.Mel270.SRX5212370	0.00113101	-0.00899817	-0.0227491	-0.0324466	-0.0355734	-0.0407505	-0.0425949	-0.0490306	-0.0352425	-0.0470964	-0.0373473	-0.0348707	16.6577
ESR1.FULR.SRX3285599	-0.00526499	-0.0224804	-0.0273248	-0.0336503	-0.039767	-0.0341637	-0.0477635	-0.0465959	-0.0490495	-0.0425451	-0.0524318	-0.0467083	16.6537
TP53.Dermal_fibroblast.SRX1547998	-0.0082547	-0.0197702	-0.0233871	-0.0413952	-0.0102128	-0.0248097	-0.0313093	-0.0436861	-0.0744762	-0.0694581	-0.0882362	-0.0772335	16.5503
PAF1.HCT_116.SRX2731314	0.00796414	0.0185185	0.021637	0.0266573	0.02498	0.0318827	0.0465492	0.0392552	0.0639246	0.0634907	0.0685794	0.0421342	16.4706
ETS1.hESC_derived_cardiac_cells.SRX5705802	0.00525972	0.0153203	0.0265147	0.0352963	0.0372216	0.0521053	0.0458862	0.0571697	0.0472672	0.0436949	0.0473955	0.0794195	16.4335
EP300.Heart.SRX099629	0.00734849	0.004138	0.0197424	0.0184356	0.0258503	0.0297235	0.0244263	0.0474619	0.0376678	0.0312423	0.0319039	0.0754575	16.3112
KLF4.BJ.SRX130062	-0.0105501	-0.00365281	-0.0144133	-0.0120428	-0.0171769	-0.0347542	-0.0414926	-0.0434661	-0.0397996	-0.0463438	-0.0436655	-0.0450441	16.2492
BRD4.90-8TL.SRX736201	-0.00969559	-0.0239551	-0.0275486	-0.0295104	-0.0165748	-0.0162246	-0.0350856	-0.0411878	-0.0419447	-0.0501253	-0.0518912	-0.0372339	16.1983
FOXA2.hESC_derived_mesendodermal_cells.SRX266855	0.0202355	0.0426707	0.0715588	0.0836192	0.0946518	0.105225	0.102588	0.0984833	0.0951658	0.086312	0.0781332	0.0746737	16.1869
CEBPB.Mesenchymal_stem_cells.SRX1027437	0.0109315	0.0210719	0.0242457	0.025971	0.0370319	0.0448417	0.0538226	0.0618138	0.072546	0.0747245	0.077495	0.0651427	16.0885
SIN3A.hESC_H1.SRX150369	-0.0130096	-0.0277107	-0.0396183	-0.0433809	-0.0455325	-0.0483604	-0.0524825	-0.0504255	-0.0446787	-0.0426094	-0.0408778	-0.0410631	16.0638
VDR.LX2.SRX148897	-0.00199817	-0.00510433	-0.0208475	-0.0242618	-0.0295557	-0.0343071	-0.0392569	-0.0511591	-0.0408603	-0.0436399	-0.048033	-0.0413472	16.0047
AR.C4-2.SRX176053	-0.00833444	-0.0175784	-0.0321285	-0.0356137	-0.0502999	-0.0604651	-0.0356879	-0.0566925	-0.0301257	-0.0266706	-0.0298853	-0.0442832	15.9947
EBF1.B-Lymphocytes.SRX1456193	-0.0159429	-0.0235661	-0.038519	-0.035026	-0.0238584	-0.0269715	-0.0411933	-0.0310483	-0.0237297	-0.0262682	-0.0259129	-0.0321147	15.9466
EP300.hESC_H9.SRX027482	-0.0129963	-0.0192264	-0.0370539	-0.03981	-0.0434868	-0.0461872	-0.0447115	-0.0517882	-0.0455718	-0.0410755	-0.0370925	-0.0508939	15.9309
PDX1.hESC_derived_mesendodermal_cells.SRX451077	0.0141717	0.0190421	0.0292087	0.0287022	0.0299886	0.0280577	0.0336312	0.0416478	0.0419139	0.0422881	0.048323	0.0361689	15.9051
ARID2.Aska.SRX3468013	0.0152689	0.0164567	0.0264414	0.0303221	0.0322809	0.0319848	0.0364281	0.0437469	0.0333362	0.0416851	0.0438232	0.0576855	15.8999
BRD4.VCaP.SRX471874	0.00490986	0.0140852	0.0228269	0.0297722	0.0245872	0.0361813	0.0406084	0.0477584	0.0501643	0.0443667	0.0404049	0.0667589	15.8683
CEBPB.Hep_G2.SRX190234	0.00710533	0.0242134	0.0397837	0.038322	0.0414235	0.0457233	0.0514111	0.0528008	0.0453849	0.0533636	0.0412468	0.035462	15.8055
MLLT1.MV-4-11.SRX1813527	0.00666894	0.0203753	0.0190595	0.0278794	0.0151183	0.0328597	0.0280851	0.0338869	0.0491876	0.0512771	0.0394256	0.0452708	15.7568
EGR1.Fibroblasts.SRX6596848	0.0124634	0.0158071	0.0266743	0.0284182	0.029543	0.0388509	0.0464057	0.0443203	0.0524828	0.0416798	0.0458682	0.0572284	15.75
POU5F1.NCCIT.SRX123445	0.00106005	-0.00611747	-0.00525777	-0.0174534	-0.0310984	-0.0269149	-0.0427831	-0.0447294	-0.0458788	-0.0421523	-0.0464434	-0.0449736	15.7061
TBP.Bronchial_tracheal_epithelial_cells.SRX4367421	0.011675	0.0171259	0.0212591	0.0283757	0.0236378	0.0377034	0.0435234	0.0472396	0.046511	0.0499287	0.0572376	0.0616523	15.6537
BRD3.hESC_H1.SRX5385025	-0.0131947	-0.0187523	-0.0323791	-0.0348772	-0.0342753	-0.0366908	-0.0416327	-0.0435607	-0.0415969	-0.0377708	-0.0319908	-0.0402407	15.6491
SMARCA4.TTC-1240.SRX4525854	-0.00861303	-0.0114947	-0.0228642	-0.0288308	-0.0360555	-0.0447543	-0.0508332	-0.0422019	-0.0486991	-0.0373979	-0.0347712	-0.038387	15.6222
ARID3A.K-562.SRX150416	-0.0110242	-0.018034	-0.0233643	-0.0367105	-0.0342815	-0.0364751	-0.0447296	-0.0357245	-0.0417957	-0.0449429	-0.0381913	-0.0422696	15.6213
OLIG2.Prefrontal_Cortex.SRX5600890	0.0201162	0.0159235	0.0252239	0.0308127	0.0260359	0.0302103	0.0406193	0.0301067	0.037652	0.0420976	0.0459224	0.0351527	15.5426
NIPBL.A549.SRX1531780	-0.0063455	-0.0233108	-0.0310823	-0.0422374	-0.0402473	-0.0552119	-0.0366458	-0.0368721	-0.0326077	-0.0344288	-0.0347972	-0.0324255	15.4963
CHD1.hESC_H1.SRX186640	-0.00565977	-0.0145068	-0.0203957	-0.0309519	-0.0368647	-0.0342391	-0.0368153	-0.0347834	-0.0492282	-0.0408074	-0.0453628	-0.0483192	15.4518
RELA.SGBS.SRX813773	-0.00322676	0.00908959	0.0134811	0.0308325	0.0285803	0.0318966	0.0476702	0.0354688	0.0457389	0.0476576	0.0435284	0.0446139	15.4329
FOXO1.Hep_G2.SRX3230384	0.0159564	0.0205938	0.0293499	0.0258801	0.0300919	0.0315021	0.0521732	0.0372569	0.028474	0.0512967	0.0486297	0.0670985	15.3066
HDAC3.RH-4.SRX5930141	-0.0038058	-0.0161504	-0.02751	-0.0327767	-0.0422108	-0.0447661	-0.0430307	-0.0456987	-0.0345723	-0.0430498	-0.0395489	-0.0240956	15.2622
MED1.SUM_159PT.SRX2194238	0.0179566	0.0246094	0.0337774	0.0424058	0.0255474	0.017926	0.0220134	0.0297202	0.053456	0.028754	0.0454405	0.0250545	15.2532
RELA.SGBS.SRX813774	-0.00482898	-0.00311759	-0.00168738	0.0144432	0.0311574	0.0160649	0.0302433	0.0443645	0.0537046	0.0579567	0.0610153	0.0443844	15.2364
MED12.Uterin_leiomyoma.SRX5514043	0.00388349	0.00336456	0.013066	0.0228401	0.031812	0.0279768	0.0391843	0.0375125	0.0526101	0.0484331	0.0531444	0.0642171	15.1854
TFAP2A.hESC_derived_trophoblast_cells.SRX3292076	0.0110119	0.0142545	0.040406	0.0322426	0.0281149	0.0314166	0.0289939	0.028962	0.0321368	0.0271338	0.0290984	0.0350833	15.1739
BRD3.VCaP.SRX471872	-0.00670867	-0.0122238	-0.0218689	-0.0199585	-0.0372219	-0.0411212	-0.0331886	-0.0552028	-0.0492646	-0.0477171	-0.0342472	-0.0533113	15.1575
EZH2.iPS_cells.SRX317569	0.00652396	0.0130937	0.0237804	0.0285865	0.0379739	0.0381166	0.0463757	0.0481705	0.0489767	0.0494517	0.0470039	0.0385288	15.113
BRD3.hESC_H1.SRX5385026	-0.0116784	-0.0164909	-0.0215746	-0.0263582	-0.0329276	-0.0327092	-0.036573	-0.0482335	-0.047917	-0.0517978	-0.05294	-0.0499504	14.9862
GTF2B.HeLa.SRX1136633	0.00580644	0.00669638	0.0178748	0.0216931	0.0329376	0.0328603	0.0215807	0.0422594	0.0447911	0.04142	0.038426	0.035058	14.9774
HNF4A.HCT_116.SRX748433	-0.0123829	-0.0144663	-0.0158457	-0.0279877	-0.0229942	-0.0384296	-0.0472791	-0.0344363	-0.0301107	-0.0375093	-0.0185297	-0.0410008	14.9698
RORC.HCC70.SRX5359053	-0.0101989	-0.0160853	-0.0330497	-0.0359254	-0.0393871	-0.0510234	-0.0558838	-0.0481671	-0.0398377	-0.0416603	-0.0390917	-0.0506351	14.9102
SPI1.Lymphoblastoid_cell_line.ERX3216885	-0.00319418	0.0079916	0.0284783	0.036996	0.0469972	0.0580478	0.0557002	0.0580549	0.0660874	0.0565357	0.041577	0.0521693	14.8628
ZBTB17.LS-174T.SRX648242	-0.0179855	-0.0152513	-0.028986	-0.03178	-0.0240996	-0.0384979	-0.0343128	-0.0391732	-0.0303444	-0.0396829	-0.0359478	-0.0312512	14.8421
JUND.Hep_G2.SRX100545	0.00743049	0.0143552	0.0265312	0.0312297	0.0419154	0.0491804	0.0544735	0.0622045	0.0654707	0.0644873	0.0649162	0.0532108	14.7577
RNF2.hESC_H9.SRX3288572	-0.00375319	-0.00130856	0.0140826	0.0228473	0.0390869	0.024656	0.0354182	0.0419708	0.0420097	0.0470377	0.05565	0.0480746	14.7486
GATA2.TF-1.SRX1261519	-0.0141464	-0.0188646	-0.0294681	-0.0391756	-0.034327	-0.0466552	-0.0494801	-0.0549323	-0.0524561	-0.053022	-0.0589296	-0.0576918	14.6804
ERG.HAEC.SRX7054941	-0.0182551	-0.00997859	-0.0264204	-0.0319982	-0.0327482	-0.0262115	-0.0495124	-0.0371398	-0.0534983	-0.0523967	-0.0619773	-0.0359213	14.5921
POU5F1.BJ.SRX2431535	0.0070772	0.0135334	0.0223105	0.0189376	0.0289025	0.0372851	0.0362347	0.0379032	0.0351923	0.0391417	0.0421244	0.0550373	14.5521
SKI.HL-60.SRX3434290	0.00705646	0.0218869	0.0229408	0.0236111	0.0250461	0.030341	0.0333068	0.0402595	0.0445548	0.0353171	0.0374471	0.0369507	14.527
ERG.iPS_derived_cardiac_cells.SRX4003759	-0.00571539	0.00541844	0.0105513	0.0116357	0.0206591	0.0242437	0.0335465	0.0575296	0.0415091	0.0416131	0.0437847	0.103005	14.5034
ESR1.T-47D.SRX100564	0.0135946	0.0209281	0.0324713	0.0266401	0.0387549	0.0492602	0.0484902	0.0533634	0.0584333	0.0634187	0.0590336	0.0725986	14.4714
GATA1.K-562.SRX3445666	-0.0107929	-0.027816	-0.0342291	-0.0461684	-0.0360567	-0.0478924	-0.0511148	-0.0453528	-0.026673	-0.0410252	-0.0476206	-0.0168718	14.4501
RAD21.Macrophages.SRX4001765	-0.0116563	-0.0264077	-0.0433701	-0.0484888	-0.0429947	-0.0335535	-0.0496907	-0.0572551	-0.0640943	-0.0711883	-0.0823478	-0.0505774	14.4275
ESR1.Breast_cancer.SRX3229128	0.00116638	0.0149258	0.0146167	0.0185927	0.00833423	0.0249398	0.0387384	0.0463549	0.0325428	0.0476113	0.049561	0.066431	14.4096
HOXB13.Prostate_cancer_cells.SRX1067064	0.00816505	0.0146672	0.0185592	0.0246007	0.0253739	0.0291977	0.0367698	0.0538702	0.0373112	0.0366932	0.0498477	0.0368994	14.3901
MED1.Embryonic_Stem_Cells.SRX1053377	-0.00866484	-0.014463	-0.0170675	-0.0319566	-0.0258391	-0.0356451	-0.0348914	-0.0462815	-0.0477986	-0.0412824	-0.0329219	-0.0540529	14.3109
AFF1.SEM.SRX1424883	-0.00352451	0.00373372	0.00677146	0.0283274	0.0261909	0.0198353	0.0412779	0.024568	0.0485699	0.0470824	0.0552097	0.0433514	14.2631
HDAC2.K-562.SRX186643	0.00671756	0.0135146	0.0143538	0.0187318	0.0168583	0.0301781	0.0333764	0.0418392	0.0326603	0.0360414	0.0348978	0.0453234	14.2369
EZH2.THP-1.SRX6608380	-0.000245241	0.0039534	0.0137389	0.0215415	0.028612	0.0291672	0.0380345	0.0481335	0.0379137	0.0420614	0.033123	0.0268517	14.213
MAX.NCI-H128.SRX189238	-0.00486815	-0.0160768	-0.0315941	-0.033808	-0.042322	-0.0520512	-0.0645754	-0.0695692	-0.0633621	-0.0676118	-0.0657032	-0.0753885	14.1431
SMAD2.hESC_H9.SRX064481	-0.00249521	-0.00562657	-0.0132171	-0.02402	-0.0383885	-0.0384251	-0.0352011	-0.0354007	-0.0373995	-0.0392139	-0.0418654	-0.0309976	14.1234
TP53BP1.hESC_H9.SRX3472378	-0.00925686	-0.0170858	-0.0233659	-0.0330923	-0.0413982	-0.0347761	-0.0410679	-0.0489253	-0.0523482	-0.0506843	-0.0537986	-0.0444333	14.1187
XBP1.MDA-MB-231.SRX384488	0.00857203	0.0255371	0.0347377	0.034209	0.0305731	0.02627	0.0329335	0.0414735	0.0424441	0.0421403	0.0572318	0.0321911	14.0873
FOS.Uterin_leiomyoma.SRX5514013	-0.00762625	-0.0120981	-0.0153566	-0.0123887	-0.022109	-0.0216158	-0.0375298	-0.0406623	-0.0432413	-0.0410929	-0.0448157	-0.0511229	14.0498
TEAD1.Keratinocytes.SRX6976722	0.0106514	0.0240125	0.0251239	0.0260684	0.0208053	0.033284	0.0464695	0.0483239	0.0400001	0.0476765	0.0478947	0.0674963	13.9994
CBX1.Hep_G2.SRX3230378	0.00466499	0.0118849	0.0220702	0.0316608	0.0404548	0.0431233	0.0526156	0.0627216	0.0631785	0.0645712	0.057538	0.0553748	13.9955
SRSF4.Hep_G2.SRX4708015	0.0108584	0.0281175	0.0262635	0.0271774	0.0365471	0.0312134	0.0216756	0.0294995	0.0264727	0.0293485	0.0234284	0.0326257	13.9951
BACH1.hESC_H1.SRX150659	-0.0101419	-0.0166885	-0.0215807	-0.0267391	-0.0198499	-0.0346034	-0.03702	-0.0403183	-0.0340074	-0.031809	-0.0290934	-0.0349888	13.9338
SP1.hESC_H1.SRX100422	-0.0119111	-0.0210612	-0.0334767	-0.0340807	-0.0264457	-0.0321894	-0.0424203	-0.0359489	-0.0385183	-0.0376278	-0.040903	-0.0411524	13.8772
ESR1.Ishikawa.SRX7944503	-0.0063578	-0.00816667	-0.019959	-0.0211811	-0.0394546	-0.0338819	-0.0461415	-0.0448918	-0.0455577	-0.0501917	-0.034791	-0.0477126	13.8473
PAX8.Caki-1.ERX3266645	0.00782259	0.0103463	0.0206045	0.0235145	0.0141684	0.030787	0.0280215	0.034734	0.0303032	0.0290906	0.0331397	0.0520866	13.8351
ARNTL.Neural_Stem_Cells.SRX6602367	-0.0097306	-0.0087782	-0.0275198	-0.0255749	-0.020827	-0.0279052	-0.0247683	-0.0242885	-0.0311719	-0.0231666	-0.027581	-0.0287774	13.7881
BRD9.MDA-MB-231.SRX4377562	0.0150942	0.015393	0.0241674	0.0200201	0.030864	0.0379061	0.0333684	0.0373626	0.0378413	0.0360183	0.0325564	0.0303864	13.7852
MEF2A.K-562.SRX100424	-0.013564	-0.0249446	-0.034443	-0.0312491	-0.0323629	-0.0397127	-0.0406	-0.0359731	-0.0314768	-0.0290675	-0.0153652	0.0106922	13.7592
STAT3.MDA-MB-231.SRX2020841	0.00835948	0.0120923	0.0165568	0.0262675	0.0311075	0.0399418	0.0480017	0.0431251	0.037427	0.0465271	0.0404786	0.0427267	13.7347
SMAD1.K-562.SRX097106	0.0137208	0.0222409	0.0251145	0.024447	0.0275643	0.0333841	0.025053	0.0228339	0.0408722	0.0323276	0.0465113	0.0497936	13.6994
EP300.MCF-7.SRX176883	-0.00515945	-0.0128388	-0.0193018	-0.0284548	-0.041127	-0.0336926	-0.0447362	-0.040872	-0.0471881	-0.0488776	-0.0336913	-0.0330726	13.6942
FOXA1.Prostatic_Neoplasms,_Castration-Resistant.SRX8406529	-0.0131194	-0.0154765	-0.01843	-0.0283077	-0.0265875	-0.0398235	-0.0376613	-0.0343168	-0.0334672	-0.0315127	-0.0294648	-0.025254	13.6722
AGO2.Hep_G2.SRX4708039	0.0114656	0.0165468	0.0287868	0.0300473	0.0385776	0.0349377	0.039508	0.0446887	0.0531657	0.039917	0.0385524	0.0475391	13.6554
TOP1.LNCAP.SRX758029	0.00218636	0.0101981	0.00924599	0.00203327	0.0242638	0.0165351	0.0258507	0.0359286	0.0386642	0.0416399	0.0422922	0.0259469	13.6101
KDM1A.hESC_derived_pancreatic_cells.SRX3271015	-0.0152189	-0.0209965	-0.028827	-0.0351068	-0.0272637	-0.0378657	-0.0395007	-0.0334014	-0.0476525	-0.0320552	-0.0340909	-0.054541	13.565
ESR1.Breast_cancer.SRX3229140	0.00556266	0.00930274	0.010219	0.025099	0.0292184	0.0272383	0.0423177	0.0336663	0.0351919	0.0369787	0.0367798	0.0421805	13.434
SMARCA4.MCF-7.SRX5089414	0.000713975	-0.0192026	-0.0260552	-0.0390661	-0.0319687	-0.0382558	-0.048465	-0.033402	-0.03023	-0.0266739	-0.0153735	-0.0251801	13.4271
STAT3.HeLa.SRX150356	0.0106622	0.0231353	0.0286246	0.0222701	0.0227479	0.0327665	0.0282777	0.0273499	0.0405327	0.0370338	0.0302494	0.0514858	13.3478
GATA6.YCC-3.SRX367638	0.00683114	0.004845	-0.00859812	-0.00933921	-0.0266737	-0.0257033	-0.0293356	-0.0310907	-0.0418176	-0.0502311	-0.0459019	-0.0425006	13.3378
ATF4.HAP1.SRX1041183	0.0107546	0.0210089	0.0330061	0.0300901	0.0159409	0.0248386	0.0331278	0.0348106	0.0284853	0.0380477	0.0443376	0.0234889	13.3091
EP300.hESC_derived_neural_crests.SRX1091542	0.00164997	0.0146374	0.0229013	0.0444346	0.0422069	0.0539968	0.0482227	0.0536607	0.052461	0.0603858	0.0428527	0.0446864	13.3005
MEF2A.SK-N-SH.SRX190290	-0.00322371	-0.0162354	-0.017676	-0.0298993	-0.0357718	-0.0330158	-0.0361155	-0.0415067	-0.0374512	-0.0443375	-0.0366101	-0.00403296	13.2932
CTCF.Hep_G2.SRX080142	-0.0148823	-0.0253405	-0.0374735	-0.0373973	-0.0413357	-0.0466594	-0.0511178	-0.0517759	-0.0537966	-0.0529128	-0.056767	-0.0539179	13.2931
WDR5.K-562.SRX4170707	-0.0103475	-0.0109746	-0.0257199	-0.0239501	-0.0270799	-0.0384655	-0.0368792	-0.0382578	-0.0448434	-0.0366421	-0.0442433	-0.0369194	13.2558
GATA2.SKH1.SRX2574236	-0.00544242	-0.0121795	-0.022845	-0.0190218	-0.0217364	-0.0216363	-0.0321961	-0.0326771	-0.0333306	-0.0395898	-0.0509518	-0.0447697	13.2513
BRD4.SK-MEL-147.SRX2537517	-0.012634	-0.0203803	-0.0293823	-0.0339382	-0.0298331	-0.024096	-0.0154268	-0.0243174	-0.0388197	-0.0305673	-0.0399719	-0.0296995	13.2397
ZNF366.Dendritic_Cells.SRX1614810	0.00986501	0.011638	0.0245649	0.0264386	0.0222264	0.0188679	0.0414094	0.0360885	0.0369253	0.0458099	0.0527857	0.050348	13.1589
BRD4.HeLa.SRX367337	0.00145485	0.00793985	0.0175275	0.0209382	0.0378964	0.0279754	0.0259299	0.0292447	0.0326102	0.0373529	0.043621	0.0245155	13.1522
TAL1.hESC_derived_mesendodermal_cells.SRX702127	-0.00340624	-0.0139246	-0.0211673	-0.0311018	-0.0231394	-0.031831	-0.032867	-0.0435973	-0.0608721	-0.0432292	-0.0528374	-0.0419559	13.1211
MYC.MCF-7.SRX188943	0.00384596	0.00708616	0.0186696	0.0242139	0.0271209	0.0417593	0.0420944	0.0476058	0.0409489	0.0460966	0.0506095	0.049938	13.0979
PGR.T-47D.SRX1012623	0.00243738	0.0152968	0.0295336	0.0380796	0.0377284	0.0456168	0.0491073	0.0523186	0.054906	0.0519099	0.0589906	0.0507488	13.0503
EZH2.RCH-ACV.SRX6608390	-0.00613308	-0.0201123	-0.0212221	-0.0158118	-0.013394	-0.0348104	-0.0379136	-0.0174772	-0.031632	-0.0244085	-0.0260108	-0.0336794	13.0429
TCF7L2.293.SRX094470	0.0206169	0.024246	0.0316903	0.0256175	0.0333233	0.0327526	0.0332992	0.0302485	0.0150449	0.0229564	0.0210098	0.0425585	13.0266
INO80.HuH-7.SRX2708813	0.0125522	0.014725	0.0222414	0.0260392	0.0359342	0.0279772	0.0304572	0.0288139	0.0295848	0.0244531	0.029022	0.0293474	13.0123
YY1.hESC_H1.SRX157662	0.00556507	0.0173015	0.0275244	0.0385947	0.0361862	0.0420914	0.0431741	0.0384386	0.05745	0.0474457	0.0398697	0.0406426	12.9916
MYC.LoVo.SRX361885	-0.00940024	-0.0199361	-0.0242377	-0.0321883	-0.0262803	-0.0335712	-0.0346643	-0.0327762	-0.0387886	-0.0352089	-0.030683	-0.0285689	12.9237
RELA.Detroit_562.SRX2404134	-0.00180204	-0.000824935	-0.0156487	-0.0284356	-0.0307616	-0.0360001	-0.0320799	-0.0445912	-0.0430395	-0.0408644	-0.0438726	-0.0318579	12.8904
MYC.GM12878.SRX080130	-0.0164279	-0.0235259	-0.0298154	-0.0300149	-0.0269984	-0.0341749	-0.0446092	-0.0418505	-0.031636	-0.0357353	-0.0476177	-0.0368723	12.8441
FIP1L1.Hep_G2.SRX4708033	-0.00810951	-0.0114324	-0.0180348	-0.0207125	-0.0189525	-0.024813	-0.0283307	-0.0408244	-0.0462375	-0.0370268	-0.043489	-0.0415349	12.8351
FOXL2.HGrC1.SRX6957433	0.0105125	0.0214719	0.0356341	0.0360721	0.0315036	0.0312568	0.0418548	0.0418141	0.0520172	0.0456582	0.044508	0.0410071	12.8058
FOXA1.Prostatic_Neoplasms,_Castration-Resistant.SRX8406523	0.0191431	0.0209399	0.0280506	0.0315289	0.0267492	0.0324079	0.0333827	0.0191388	0.0199159	0.0209014	0.0201903	0.00688523	12.7218
CBFB.Saos-2.SRX1533883	0.00453052	0.0156897	0.0215039	0.0309759	0.0282192	0.024022	0.0211038	0.037779	0.0249946	0.0318422	0.0323554	0.0262048	12.7017
HDAC1.VCaP.SRX059709	-0.0105571	-0.0123754	-0.0202171	-0.0232808	-0.0286626	-0.0260196	-0.0315877	-0.0357498	-0.0385294	-0.0379587	-0.0361369	-0.0354421	12.5392
POU2F2.GM12891.SRX100442	0.0107816	0.0166064	0.0318731	0.0366455	0.0325416	0.0413339	0.0488866	0.0483365	0.0491174	0.0486563	0.0469707	0.0557594	12.5242
BRD4.NCI-H2171.SRX204900	-0.0116858	-0.021698	-0.0273331	-0.0319746	-0.0364872	-0.0361705	-0.0392039	-0.0455141	-0.0465507	-0.0383255	-0.0383909	-0.0363909	12.5114
RUNX1.Dombi23.SRX2779402	0.00751057	0.0221328	0.0146527	0.0199503	0.0186297	0.0208639	0.0283156	0.0360046	0.0222988	0.0361105	0.0371012	0.0198151	12.5006
MED1.MCF-7.SRX673748	-0.000129506	0.00145567	0.0121906	0.0188011	0.0294221	0.0323863	0.0370548	0.0368681	0.0457193	0.0397043	0.0325104	0.035954	12.4841
STAG2.Coronary_artery_endothelial_cells.SRX3040157	0.0103782	0.022708	0.0289334	0.0339521	0.0303355	0.0351767	0.034839	0.041726	0.0377998	0.0336889	0.0317796	0.0399051	12.475
SMARCB1.iPS_cells.SRX5234466	-0.00352933	-0.00681916	-0.0196952	-0.0230279	-0.0219786	-0.0164905	-0.0226794	-0.026277	-0.0296933	-0.0405868	-0.0354716	-0.0183957	12.4543
EP300.HeLa.SRX717858	0.00190358	0.0141623	0.0172414	0.0333656	0.0500641	0.033264	0.0351186	0.0350152	0.0340396	0.0317751	0.0275685	0.0400485	12.3991
TP53BP1.hESC_H9.SRX4727912	0.00366182	0.00587382	0.0131102	0.0179377	0.0239638	0.0233019	0.0346058	0.0399976	0.0407083	0.0342796	0.0473039	0.042055	12.3956
ARID1A.hESC_H9.SRX7036324	0.0108643	0.0216339	0.0283786	0.0306159	0.0193639	0.0260443	0.0236186	0.0190624	0.0163272	0.0140912	0.0160453	0.0172116	12.3693
XBP1.Hs_578T.SRX384491	0.00235692	0.0144148	0.0180325	0.0142898	0.0153685	0.02535	0.0474729	0.039161	0.0466314	0.0504267	0.060095	0.0538898	12.3655
ZNF263.K-562.SRX150611	0.00856774	0.0238129	0.0258409	0.0268675	0.0216798	0.0163682	0.0138489	0.00508859	0.0184935	0.0222007	0.0239719	0.0444306	12.346
NCAPG.MCF-7.SRX730438	0.0103913	0.0151922	0.0236463	0.02171	0.0285619	0.0340733	0.0343692	0.0408953	0.0247311	0.0359372	0.0351192	0.0428057	12.3453
NCOR1.Kasumi-1.SRX747573	0.00895192	0.0169383	0.0293942	0.0266662	0.0285606	0.0338623	0.0273179	0.0254504	0.0304875	0.0334278	0.0422565	0.0324562	12.3401
CTCF.Ca_Ski.SRX7498502	-0.00905144	-0.0215542	-0.0307658	-0.0411764	-0.0353188	-0.0382533	-0.0469804	-0.0501572	-0.0324933	-0.0496007	-0.0462861	-0.0396158	12.3357
GTF2F1.hESC_H1.SRX150660	-0.00234286	-0.0123317	-0.0202084	-0.0205936	-0.0279837	-0.0260041	-0.0314268	-0.032855	-0.0399111	-0.0502584	-0.0465924	-0.038369	12.3332
PBX3.GM12878.SRX100577	0.00573866	0.0105126	0.015246	0.0199693	0.0307125	0.0346286	0.0349472	0.0329485	0.0379038	0.0305251	0.0332273	0.0388678	12.2992
FOXA2.hESC_derived_endodermal_cells.SRX2368894	0.0184852	0.0374846	0.0566824	0.0719803	0.0804631	0.0856015	0.0766403	0.0666888	0.0748407	0.0577593	0.0465869	0.0487518	12.2943
RUNX1.697.SRX6909701	-0.00699869	-0.0158739	-0.025089	-0.0334158	-0.0391067	-0.040773	-0.0413672	-0.041665	-0.0387407	-0.0432773	-0.0423025	-0.0411455	12.2566
SNAI2.Keratinocytes.SRX476919	-0.00699334	-0.0187423	-0.0316952	-0.0370884	-0.0315117	-0.0360718	-0.043177	-0.0477205	-0.0363377	-0.0448559	-0.0327678	-0.0241867	12.2343
BRD2.NCI-H1299.SRX3236727	-0.00989289	-0.0176078	-0.0225907	-0.0236949	-0.0192077	-0.0320383	-0.0322626	-0.0283436	-0.0349381	-0.0276149	-0.0317431	-0.0420887	12.2315
ARNT.MCF-7.SRX6853582	0.00446173	0.0152934	0.0207229	0.0285952	0.0267213	0.0269261	0.0349745	0.037702	0.0370436	0.0475959	0.0487276	0.0433396	12.2118
TBP.iPS_cells.SRX8432577	-0.00768612	-0.0161986	-0.0237236	-0.0355026	-0.0423805	-0.0454146	-0.0417229	-0.0482548	-0.0557068	-0.0449149	-0.0445589	-0.0425448	12.2072
MYC.GP5d.SRX360576	-0.00368356	-0.0111685	-0.0175301	-0.0292098	-0.0290393	-0.0349391	-0.0389783	-0.0359115	-0.0434141	-0.037722	-0.0404426	-0.0477373	12.1579
NELFA.HeLa.SRX387509	-0.00873944	-0.0144435	-0.020869	-0.021188	-0.0236356	-0.0286307	-0.0280717	-0.0360977	-0.0288604	-0.0387249	-0.0339439	-0.0388021	12.1573
TP53.Saos-2.SRX016980	-0.00671212	-0.00769876	-0.0258867	-0.0359111	-0.0382899	-0.0382079	-0.0567887	-0.0406063	-0.0146896	-0.0132596	0.0111144	-0.0177512	12.15
EP300.Osteobl.SRX186710	-0.0160909	-0.024177	-0.0277327	-0.0278101	-0.0217153	-0.0307549	-0.0229637	-0.0289064	-0.0291253	-0.0383059	-0.0395238	-0.0481376	12.071
SMARCA4.MCF-7.SRX5089525	-0.00552879	-0.00313478	-0.0103761	-0.0167705	-0.00552839	-0.0289958	-0.0196536	-0.0397799	-0.0400375	-0.0477261	-0.0377883	-0.0449949	12.0399
ESR1.MCF-7.SRX5089461	-0.0053647	-0.0192471	-0.0295141	-0.0357226	-0.028038	-0.0352013	-0.0221765	-0.0440835	-0.0421336	-0.0386774	-0.0461489	-0.0325559	11.9972
MTF2.DU_145.SRX7654177	0.00753662	0.0172526	0.0218556	0.0231847	0.0268759	0.0363903	0.0380334	0.0399214	0.0294038	0.0318195	0.02185	0.0275913	11.9865
HIF1A.LNCAP.SRX4108918	-0.00646908	-0.0200059	-0.022937	-0.0291857	-0.0250921	-0.0294289	-0.0258009	-0.0311236	-0.0337785	-0.0379733	-0.0334488	-0.0311794	11.9598
AR.LNCAP.SRX5729949	0.00231453	0.013437	0.025145	0.0260904	0.0184016	0.0352182	0.0309297	0.033875	0.0315032	0.021705	0.0127542	0.0260334	11.9447
NKX2-1.A549.SRX2164786	-0.0059506	-0.0151751	-0.0192895	-0.0243862	-0.0235725	-0.0345884	-0.0347017	-0.0328016	-0.0305761	-0.0381938	-0.0276508	-0.0329022	11.9349
CTBP2.hESC_H1.SRX150542	0.00478394	0.0152522	0.0232211	0.0168267	0.0186802	0.0353333	0.0353809	0.0359045	0.0201558	0.0267933	0.0132478	0.0272126	11.9022
ESR1.MCF-7.SRX4451217	0.0101776	0.0142072	0.0304693	0.0327031	0.0421785	0.0462334	0.0317747	0.0374488	0.0268307	0.0242075	0.013646	0.0314125	11.8735
TRIM28.iPS_derived_neural_cells.SRX1925740	0.00337955	-0.00621659	-0.0149594	-0.020638	-0.019569	-0.0226909	-0.0306684	-0.0326647	-0.0308341	-0.0260254	-0.028022	-0.0366231	11.8721
MED26.293.SRX4819826	0.0155018	0.0174057	0.0230458	0.0335786	0.0144008	0.0235988	0.024177	0.0361356	0.0381048	0.0322332	0.0353398	0.0214606	11.872
TET2.293.SRX1427029	-0.0115481	-0.0196067	-0.0280454	-0.0313321	-0.0226468	-0.0303658	-0.0249569	-0.0279962	-0.0212445	-0.0270914	-0.0149466	-0.0190403	11.8712
SREBF1.KYSE-150.SRX7572083	-0.00708682	0.00919827	0.0139	0.017306	0.0302577	0.0205839	0.0156713	0.0184596	0.0312664	0.0327743	0.0365557	0.0318329	11.858
EBF3.SK-N-SH.SRX2382330	0.00672736	0.00425949	0.0192491	0.024318	0.017799	0.0218084	0.0379395	0.0314026	0.0258634	0.039794	0.0260247	0.03707	11.8553
TET2.Jurkat.SRX2014505	-0.00578931	-0.0119139	-0.0193585	-0.0232554	-0.0169166	-0.0268631	-0.0322451	-0.0153767	-0.0291516	-0.0302278	-0.039151	-0.0144661	11.8297
TAL1.CD36+.SRX037939	-0.0121136	-0.0109455	-0.0153774	-0.0121999	-0.00772439	-0.021012	-0.0273714	-0.0300069	-0.0337797	-0.0337068	-0.0419333	-0.0440036	11.7682
SMARCA4.TTC-1240.SRX4525855	0.00052021	0.000649267	-0.0114008	-0.0202432	-0.0265409	-0.0265196	-0.0319378	-0.0350385	-0.0468043	-0.0467003	-0.0398932	-0.0431432	11.7581
ARNT.HKC8.SRX4802333	-0.0141384	-0.0164346	-0.0151992	-0.0215954	-0.0279443	-0.0206752	-0.0241771	-0.0294445	-0.0397102	-0.0386038	-0.0529557	-0.0262654	11.7523
EZH2.LNCAP.SRX3452545	0.000676314	-0.0077705	-0.0198922	-0.0202462	-0.0297857	-0.0281834	-0.0293512	-0.0231023	-0.0231721	-0.0352894	-0.0268981	-0.00778313	11.718
CTCF.LNCAP.SRX5290904	0.0049192	0.0126744	0.0210169	0.0323862	0.0223031	0.0233401	0.0216209	0.0501779	0.032475	0.0420838	0.0492143	0.0687711	11.6571
MYCN.CHP-134.SRX5662026	0.00352949	0.00918359	0.0177176	0.0181023	0.0222989	0.0248641	0.0212093	0.0420539	0.0453285	0.0449535	0.0345932	0.0454268	11.6109
STAT3.Breast_cancer_cells.SRX2020845	-0.00938919	-0.0164831	-0.0256729	-0.0219805	-0.0230583	-0.0323072	-0.0323523	-0.036908	-0.031355	-0.0352192	-0.0316336	-0.035099	11.6037
BRD4.Retina.SRX2166889	-0.00740831	-0.0175013	-0.0251231	-0.0282195	-0.0279904	-0.0299672	-0.0388421	-0.0470859	-0.0341115	-0.0386294	-0.0396769	-0.0593913	11.56
RAD21.THP-1.SRX4001906	0.0213422	0.0146988	0.0271126	0.0368862	0.0294231	0.0388809	0.0407516	0.0491971	0.0500201	0.0493199	0.0562626	0.0441519	11.5594
BRD3.hESC_H1.SRX5385027	-0.00151719	0.00256488	-0.00985827	-0.0150554	-0.0219765	-0.0265752	-0.033935	-0.0330848	-0.0464741	-0.0381208	-0.0331594	-0.0289409	11.5465
TFAP2C.hESC_UCLA1.SRX7549659	-0.00785325	-0.0152679	-0.0177231	-0.0251163	-0.0329077	-0.0444951	-0.0415458	-0.0396384	-0.0408521	-0.0480529	-0.0435766	-0.0466608	11.5317
FOS.CFPAC-1.SRX4677295	0.0096139	0.0196597	0.0263172	0.0316302	0.0234595	0.0335394	0.0252241	0.0130468	0.0183443	0.020459	0.0125566	0.00823613	11.5195
NFE2L2.HAEC.SRX2734392	-0.00855692	-0.0148424	-0.0199143	-0.0239729	-0.0228941	-0.0293395	-0.0303904	-0.0332364	-0.0399945	-0.0401372	-0.0400039	-0.0362466	11.5016
RELB.GM12878.SRX2837383	-0.00125896	-0.00473823	0.00234374	0.00975348	0.0278128	0.0305482	0.0275508	0.0354865	0.0379056	0.0297101	0.0404152	0.0399776	11.4621
AR.Breast_cancer.SRX3229168	-0.0021519	-0.00968084	-0.0179485	-0.0179767	-0.0255766	-0.0244481	-0.0272008	-0.0293824	-0.0297647	-0.0392629	-0.04225	-0.0371481	11.4592
BRD4.VCaP.SRX8089624	0.00882591	0.0189989	0.0200888	0.028516	0.024619	0.0244859	0.0201631	0.0288163	0.0379647	0.0265905	0.0351917	0.018784	11.4064
OTX2.hESC_HUES64.SRX702045	-0.00567514	-0.0108196	-0.0146384	-0.0159236	-0.0225937	-0.0241788	-0.0231436	-0.0304877	-0.0357129	-0.0296575	-0.0306784	-0.0394501	11.3858
STAT3.SW_480.ERX3579649	-0.000648428	0.00717902	0.023784	0.0280079	0.0275756	0.0425734	0.0349122	0.0289809	0.0450903	0.0382838	0.0370457	0.0518034	11.3372
FOXA1.Breast_cancer.SRX3229180	-0.00378775	-0.0119945	-0.0121299	-0.023293	-0.0184105	-0.0146745	-0.0304954	-0.0407214	-0.0289692	-0.0340829	-0.0282234	-0.0281037	11.3163
PAX5.NAMALWA.SRX243762	-0.0070252	-0.00332849	-0.0161159	-0.012913	-0.0248	-0.0208868	-0.0287865	-0.0205118	-0.0346615	-0.0392485	-0.0295158	-0.0247609	11.3142
MYC.HeLa.SRX102985	0.0102806	0.0189573	0.0304542	0.0283587	0.0291864	0.0393044	0.038662	0.0249395	0.0184785	0.0275585	0.0299874	0.0273699	11.3091
FOXA1.MDA-MB-453.SRX250093	0.00615314	0.0253277	0.0330089	0.0388453	0.0390584	0.0413791	0.0451753	0.0524215	0.0393237	0.0440574	0.0388925	0.0376213	11.2849
SMARCA4.MCF-7.SRX7121994	-0.00790314	-0.00695508	-0.0128849	-0.0187209	-0.0138604	-0.0234994	-0.0329117	-0.024096	-0.0336649	-0.0331241	-0.0328241	-0.0253642	11.2721
FOXA1.22Rv1.SRX5124856	-0.0109839	-0.0229741	-0.0207366	-0.0321177	-0.0231968	-0.0326932	-0.040292	-0.0411893	-0.0584657	-0.0415611	-0.0520509	-0.0485057	11.2431
SMARCB1.BJ.SRX5888972	0.0102042	0.0157881	0.0186005	0.0270772	0.0299503	0.0203553	0.0238438	0.0253174	0.0288519	0.0252875	0.02252	0.00767105	11.2144
MED1.HCT_116.SRX4937339	-0.00929787	-0.0125303	-0.00882647	-0.0221334	-0.0226107	-0.0232801	-0.0163985	-0.0301029	-0.0410766	-0.0343309	-0.0420911	-0.0358609	11.2014
RARA.UPR9.SRX014782	-0.00219063	-0.00474405	-0.0152944	-0.0184596	-0.0251357	-0.0285688	-0.0195953	-0.0277304	-0.0275843	-0.0357629	-0.0326412	-0.033554	11.2009
CREB1.Kidney_Cortex.SRX5661982	0.0060888	0.0166763	0.0316512	0.0364194	0.0453477	0.0444407	0.0546684	0.0653327	0.058948	0.0595087	0.0629737	0.0540497	11.1892
NELFCD.DLD-1.SRX7677725	-0.0060424	-0.0123126	-0.017545	-0.0231373	-0.0195334	-0.0283736	-0.0230043	-0.0372985	-0.0354661	-0.0299305	-0.0241499	-0.0181515	11.1573
KLF5.GP5d.SRX360575	0.00868222	0.015851	0.0162501	0.0244567	0.0233664	0.0204091	0.026378	0.0215188	0.0307347	0.0275418	0.033949	0.0184214	11.115
BRD3.LX2.SRX612502	-0.00119741	-0.00934829	-0.0184467	-0.0262425	-0.0294553	-0.0330035	-0.0363217	-0.0319092	-0.0360392	-0.0389232	-0.0307546	-0.0187399	11.0679
USF2.K-562.SRX3768263	-0.0020953	0.0137452	0.0154566	0.0109864	0.0230948	0.0315018	0.0376504	0.0407236	0.0436227	0.0443219	0.0404606	0.0460117	11.0644
FOSL1.BT-549.SRX268298	0.00376085	0.00663319	0.0119883	0.0184546	0.014747	0.0221732	0.0219149	0.0334192	0.0351941	0.0428292	0.032856	0.0405147	11.0624
SPI1.Lymphoblastoid_cell_line.ERX3216905	-0.00124451	-0.0103595	-0.0165605	-0.02468	-0.023547	-0.0278495	-0.0315245	-0.0418304	-0.0543741	-0.0551951	-0.0600916	-0.0506377	11.0623
RAD21.THP-1.SRX4001873	0.0105056	0.0187716	0.0192872	0.0351557	0.030101	0.0361951	0.0336821	0.0308493	0.0386662	0.0357418	0.0429803	0.0486472	11.0541
CTCF.A549.SRX102988	0.000182511	0.00585107	0.0182823	0.0264262	0.0365769	0.041618	0.04227	0.0480093	0.0575734	0.0473645	0.0385281	0.0413066	11.05
DNMT3A.MCF-7.SRX3075718	0.00505548	0.0145059	0.0166358	0.0198478	0.0164624	0.0069096	0.0115063	0.0264148	0.0303448	0.0330435	0.0330657	0.0254711	11.0149
STAG2.HMEC.SRX3040152	0.0105946	0.0164584	0.0290172	0.0241154	0.0142848	0.0297311	0.029523	0.0411562	0.0351443	0.0411371	0.0412503	0.031554	11.0103
AHR.HCASMC.SRX8358262	0.00662178	0.00841967	0.0133938	0.0166573	0.0245843	0.0237463	0.0314385	0.0355115	0.0387765	0.0398757	0.0353917	0.0337478	10.9919
MYC.OVCAR-3.SRX8803194	0.00589633	0.00721712	0.0170957	0.0286739	0.0206548	0.0333488	0.0341203	0.0331606	0.0296927	0.0299969	0.031241	0.033161	10.9816
RAD21.hESC_HUES64.SRX3482875	-0.0016659	-0.00890703	-0.0230068	-0.0238219	-0.0299573	-0.0325701	-0.036919	-0.040447	-0.0404727	-0.0333246	-0.0386657	-0.0403767	10.9544
CHD1.hESC_H1.SRX116454	9.32157e-05	-0.00653542	-0.00213452	-0.00874708	-0.0250741	-0.0249165	-0.0366108	-0.0335243	-0.0377886	-0.0402807	-0.0416931	-0.0403673	10.9155
LMNA.GM07492.SRX6582166	0.000139363	0.00943943	0.0162308	0.0261666	0.0217225	0.02775	0.0241013	0.029982	0.030743	0.0305506	0.03013	0.0247402	10.9082
CTCF.hESC_HUES64.SRX3482872	0.00502395	0.0203287	0.0115032	0.0143781	0.0142627	0.0337994	0.0369797	0.0450258	0.0331123	0.049406	0.0510762	0.0532601	10.9049
SPI1.Lymphoblastoid_cell_line.ERX3217095	-0.00581684	-0.0158038	-0.024205	-0.0213747	-0.0269961	-0.0295093	-0.037258	-0.0385979	-0.0444185	-0.0432476	-0.0482953	-0.0421812	10.8939
FOXA1.ZR-75-1.SRX3923533	0.0107186	0.0238426	0.0252751	0.0258949	0.0299109	0.0361726	0.0343755	0.0461369	0.0379548	0.0456608	0.043465	0.0422185	10.885
KDM5B.SUM_159PT.SRX265425	0.0118052	0.0196491	0.0205509	0.0242112	0.0340109	0.0177007	0.0212418	0.025969	0.0253341	0.0333781	0.0367739	0.0268763	10.8849
GTF2F1.Hep_G2.SRX4708042	0.00244224	0.0133879	0.0204322	0.0284982	0.0273483	0.0235933	0.0334757	0.0304089	0.0327428	0.0312453	0.0416984	0.033681	10.8589
MYC.NHEK.SRX080161	0.00199976	-0.00604608	-0.0121157	-0.0184844	-0.0289879	-0.0270715	-0.0435795	-0.0351975	-0.0410099	-0.0428098	-0.0356574	-0.0306724	10.8537
RBL2.IMR-90.SRX016034	0.0120648	0.0218334	0.0228095	0.0302366	0.0183561	0.0250962	0.030898	0.0422834	0.051498	0.0561335	0.0478476	0.042778	10.8447
TWIST1.Neuroblastoma.SRX1690217	-0.00109675	0.0153679	0.0184016	0.0196837	0.0307221	0.0237416	0.0206893	0.0305931	0.0174103	0.0168895	0.0207955	0.0224015	10.8321
CDYL2.MCF-7.SRX8321655	-0.00691975	-0.0153659	-0.0253745	-0.0240502	-0.0223846	-0.0252255	-0.0307473	-0.0298014	-0.0346098	-0.0331847	-0.0365335	-0.0370422	10.8239
ZMYM3.Hep_G2.SRX3230411	0.00181411	0.00743194	0.017549	0.0255827	0.027917	0.026609	0.0295123	0.0294709	0.0261489	0.0284643	0.0255485	0.0192367	10.803
NFKB2.GM12878.SRX2837390	-0.00925433	-0.0174369	-0.020788	-0.0282671	-0.0275356	-0.0286733	-0.0231676	-0.0192359	-0.0207542	-0.0306561	-0.0158525	-0.00386999	10.8
MYCN.CD34_Hematopoietic_stem_cells.SRX2013092	0.00313182	0.00504121	0.00983509	0.024236	0.0271601	0.0159124	0.0337222	0.0304632	0.0458643	0.053463	0.0525701	0.0327228	10.799
AR.LNCAP.SRX5577160	-7.62747e-05	-0.00404422	-0.0167296	-0.02355	-0.0277053	-0.0292767	-0.0318528	-0.0317971	-0.0329485	-0.0302146	-0.0315907	-0.0265601	10.7617
AFF1.RS4-11.SRX151223	-0.00143645	0.00301822	0.00705518	0.0159617	0.0284674	0.0360466	0.0311587	0.0267714	0.0299828	0.0382709	0.0313156	0.0364133	10.752
TP63.Mammary_glands.SRX3734319	0.00772718	0.0138562	0.0172771	0.0208624	0.0194884	0.031369	0.0317427	0.0337188	0.03501	0.0335995	0.0334392	0.0359898	10.7435
MITF.Melanocytes.SRX346921	-0.00277485	-0.0119554	-0.0157941	-0.0243008	-0.0162262	-0.0351034	-0.0240013	-0.033497	-0.026579	-0.0323057	-0.0238811	-0.03719	10.7378
TP53BP1.hESC_derived_neural_cells.SRX3472380	0.00789078	0.0160934	0.0215019	0.0253018	0.0148777	0.0250265	0.0344947	0.0313988	0.0357967	0.0370698	0.0402317	0.0329356	10.7321
KLF4.BJ.SRX5360649	-0.0103121	-0.0172119	-0.0222058	-0.0262545	-0.017583	-0.0286126	-0.0255388	-0.0288335	-0.0258468	-0.0278538	-0.0224563	-0.0278866	10.7306
AR.LHSAR.SRX1067066	-0.00126635	0.0138623	0.0201911	0.013788	0.0172807	0.0268039	0.0259633	0.0279998	0.0243378	0.029551	0.0238468	0.0440545	10.712
AR.PC-3.SRX433201	0.00392702	0.0039208	-0.0043584	-0.0177304	-0.0121118	-0.0150251	-0.0206625	-0.0252709	-0.0386141	-0.0362098	-0.0519912	-0.0274005	10.6795
ESR1.Breast_cancer_cells.SRX2897215	0.0062258	0.0119421	0.0233742	0.015544	0.0157641	0.0274233	0.0260327	0.0344563	0.0214817	0.023743	0.0214842	0.0291755	10.6789
BRD4.HCC1395.SRX1131550	0.00412023	0.0138457	0.0123006	0.018997	0.0089333	0.0157121	0.0329107	0.0301428	0.0303418	0.0289628	0.0297701	0.0499641	10.6673
MYH11.ME-1.SRX265221	-0.0229032	-0.0245435	-0.034719	-0.0140025	0.00289287	0.0297657	0.0081184	0.00454267	-0.00520282	-0.00256243	-0.0222834	-0.00533406	10.6592
CTCF.hESC_HUES64.SRX3482873	0.0057084	0.0150787	0.0132669	0.0203969	0.0244522	0.0203635	0.0299017	0.0374627	0.0542716	0.0431712	0.0494696	0.0522569	10.6579
FUS.K-562.SRX4708077	-0.00386842	-0.00495513	-0.0152331	-0.0198618	-0.0164483	-0.0262021	-0.0331203	-0.0312419	-0.0469452	-0.0316076	-0.0173898	-0.0204268	10.6528
CTCF.Lymphoma,_B-Cell.SRX092416	0.0221465	0.0233492	0.0284603	0.0338441	0.027198	0.0377199	0.0260465	0.0331845	0.0444712	0.0380967	0.0360426	0.0335473	10.6471
MLLT1.MOLM-13.SRX2375355	0.00856351	0.0122495	0.00659273	0.00785516	0.00965921	0.0140372	0.0193373	0.0163229	0.04261	0.0405682	0.0355234	0.0444245	10.644
FOS.Myometrium.SRX5514006	0.00135305	0.00258969	0.00254247	0.00684646	0.0204397	0.0138984	0.0224657	0.0329802	0.0352387	0.037742	0.046649	0.042676	10.6424
CTCF.Macrophages.SRX4521397	-0.0154394	-0.0212716	-0.0307136	-0.035788	-0.0340225	-0.0441246	-0.0319257	-0.0315083	-0.0425899	-0.0358954	-0.0458116	-0.0442506	10.6392
SMAD4.hESC_H9.SRX064483	0.00382493	-0.00232047	-0.0127959	-0.0130298	-0.0272696	-0.0246481	-0.0371087	-0.0357873	-0.0224264	-0.0312254	-0.0248347	-0.0199337	10.6253
NR2F2.MCF-7.SRX6027752	-0.0104443	-0.0162231	-0.0121563	-0.0115387	-0.0265648	-0.0258191	-0.0279511	-0.0347385	-0.0344634	-0.0321217	-0.0205533	-0.032846	10.6024
CTCF.CD4-Positive_T-Lymphocytes.SRX003794	-0.00621071	-0.00539255	-0.0225519	-0.0232729	-0.0243753	-0.0261845	-0.0449856	-0.0537939	-0.0486021	-0.0506018	-0.0498612	-0.0541431	10.5889
ZEB1.MDA-MB-231.ERX3507565	0.000139601	0.0035904	0.0110027	0.0128877	0.0198472	0.0187598	0.0257796	0.0318216	0.0354041	0.0376942	0.0429826	0.0308666	10.5862
MED1.SUM_159PT.SRX2194236	0.000733785	0.0140656	0.0108419	0.0136187	0.00952562	0.0254309	0.023156	0.0296459	0.0292151	0.029575	0.0342047	0.0403096	10.5757
USF1.hESC_H1.SRX100471	-0.00541375	-0.0130409	-0.0237615	-0.0233077	-0.0198963	-0.026331	-0.0340929	-0.0315507	-0.0354081	-0.032692	-0.0371928	-0.0441471	10.5748
KDM1A.hESC_derived_pancreatic_cells.SRX3271003	0.00598508	0.0263305	0.0354527	0.0343542	0.0338425	0.0420367	0.0355119	0.0345795	0.0205894	0.0291098	0.0256497	0.025181	10.5558
CTCF.Neural_progenitor_cells.SRX4174629	0.00673873	0.0121546	0.0225107	0.028727	0.0286418	0.0296607	0.0436509	0.0368983	0.0475674	0.0361025	0.03271	0.0439012	10.4651
NEUROD1.D283_Med.SRX2436023	0.00621646	0.00900116	0.0178978	0.0276968	0.0309693	0.0243486	0.0253328	0.0378785	0.0367119	0.0434761	0.0334889	0.0314937	10.4434
HMGN1.CD4-Positive_T-Lymphocytes.SRX032595	0.00689145	0.00833277	0.00697627	0.00891835	0.0101095	0.0168532	0.0159442	0.0274048	0.0383217	0.0258064	0.0423955	0.0414629	10.419
GATA4.BJ.SRX2431539	-0.0100801	-0.018476	-0.0236568	-0.0232684	-0.0323177	-0.0311441	-0.0245395	-0.0323431	-0.0298265	-0.0336515	-0.025965	-0.0231925	10.4104
BMI1.DU_145.SRX276784	-0.00479772	-0.0118564	-0.0197245	-0.0167106	-0.0182715	-0.0201637	-0.0210047	-0.0247212	-0.0329376	-0.029136	-0.0239361	-0.0231937	10.3979
SREBF1.Hep_G2.SRX150706	0.00317547	0.00470421	0.013414	0.0257111	0.0301188	0.0330714	0.0323126	0.0272438	0.0312565	0.0314041	0.0310874	0.0263634	10.3953
MGEA5.BJAB.SRX2059877	0.00501716	0.0123339	0.0162287	0.02324	0.0231906	0.0240787	0.0347544	0.0422137	0.0393372	0.0339054	0.0309529	0.0321106	10.3698
SRSF4.K-562.SRX4708063	-0.0116886	-0.0125035	-0.0186489	-0.0244747	-0.0303769	-0.0126961	-0.0221748	-0.0198397	-0.0263157	-0.0248081	-0.0250324	-0.0117421	10.3675
RNF2.T-47D.SRX3410396	-0.00191249	0.00458373	0.00244482	0.0189252	0.0216483	0.0206036	0.0324132	0.0326739	0.0289575	0.0376818	0.0370881	0.0288739	10.352
AR.22Rv1.SRX2017937	-0.00518837	-0.0126039	-0.0187036	-0.0225838	-0.0229936	-0.0282291	-0.037294	-0.0471554	-0.0382648	-0.03513	-0.0270987	-0.0171035	10.3265
CTCF.HeLa.SRX3478024	-0.00965434	-0.0137828	-0.0255269	-0.0360761	-0.0302712	-0.0419668	-0.045727	-0.0334309	-0.0449093	-0.0554448	-0.049602	-0.0435994	10.3257
TCF7.MCF_10A.SRX4017892	0.00853165	0.0143903	0.0192081	0.0176853	0.0226701	0.028631	0.0300815	0.0296488	0.0308454	0.0289809	0.0253449	0.0258372	10.3184
BRD4.SW_480.SRX3680730	-0.00191742	-0.00535065	-0.0116452	-0.018577	-0.0199825	-0.0222483	-0.0301228	-0.0366083	-0.03763	-0.0417515	-0.0451871	-0.0324315	10.3126
SOX3.Neural_progenitor_cells.SRX5716454	-0.00747379	-0.013416	-0.0197055	-0.0218367	-0.0199541	-0.0214544	-0.025644	-0.0231991	-0.0217721	-0.0302819	-0.0219486	-0.0270533	10.3116
SMC1A.Keratinocytes.SRX1967781	0.00442584	0.00994169	0.0208979	0.0184824	0.0267884	0.018588	0.0352434	0.0337345	0.0386871	0.0356135	0.0293699	0.0390203	10.3113
RELA.GM18526.SRX150361	-0.00592583	-0.0131991	-0.00918667	-0.0192774	-0.0112519	-0.0295205	-0.0290085	-0.029285	-0.0292788	-0.0415409	-0.0325879	-0.0419164	10.3099
EP300.ZR-75-30.SRX1521303	0.00768564	0.0136282	0.0137488	0.0182315	0.0245235	0.024083	0.0208062	0.0248823	0.0291658	0.0259733	0.0242457	0.0164497	10.3034
MAFK.Hep_G2.SRX150689	-0.00106428	-0.008086	-0.0225505	-0.0262526	-0.0323417	-0.0278697	-0.0390635	-0.0278122	-0.0325805	-0.0345027	-0.0228423	-0.016339	10.288
FOXL2.KGN.SRX6957430	0.00571531	0.0119637	0.0192939	0.0287962	0.0329963	0.0330169	0.0249915	0.0290157	0.0322981	0.0274408	0.0305016	0.00440156	10.2744
RAD21.THP-1.SRX4001823	-0.00860957	-0.0174894	-0.0134996	-0.0250401	-0.0224808	-0.0308212	-0.0333557	-0.0399727	-0.0364519	-0.0439358	-0.040396	-0.036388	10.2723
ESR1.MCF-7.SRX5089447	0.00692117	0.0113149	0.02193	0.0280864	0.0458466	0.0273783	0.0364919	0.0448402	0.0335336	0.0360809	0.0440073	0.0384568	10.2679
NANOG.hESC_HUES64.SRX702040	-0.00357685	-9.20239e-06	-0.0202774	-0.0145821	-0.0174832	-0.0114757	-0.0135882	-0.0280649	-0.0387037	-0.0295603	-0.0430556	-0.0451118	10.2661
HOXC9.BE(2)-C.SRX111321	0.00193062	0.00857558	0.0126953	0.0100379	0.018506	0.0359453	0.0361814	0.0364119	0.0189197	0.031443	0.0273298	0.018	10.2638
ZNF366.Dendritic_Cells.SRX1614805	-0.00676219	-0.0170731	-0.0261706	-0.0292846	-0.0221605	-0.0286826	-0.0302555	-0.0312594	-0.0203255	-0.0278111	-0.0169976	-0.0375045	10.2234
MYC.LNCAP.SRX4411667	-0.00662955	-0.0134786	-0.0150664	-0.025206	-0.0232512	-0.0327014	-0.03411	-0.0256734	-0.0355201	-0.0266288	-0.0323125	-0.0318242	10.2163
RAD21.293.SRX5718166	0.0122083	0.0194921	0.0271935	0.02831	0.0221557	0.0260012	0.0214103	0.0249477	0.030699	0.0305305	0.028572	0.032087	10.197
MAX.K-562.SRX150618	-0.00697275	-0.0127211	-0.0195458	-0.0231035	-0.0261961	-0.0305403	-0.0344115	-0.0337874	-0.0368257	-0.0351712	-0.0332418	-0.0308589	10.1739
MAZ.T778.SRX695951	0.00726516	0.00812616	0.0172187	0.0224534	0.0319215	0.0340126	0.0372161	0.040438	0.0391149	0.0395263	0.0346215	0.0378691	10.1729
FOXA1.RT4.SRX2163140	-0.00558329	-0.00216527	-0.00996262	-0.0132563	-0.027924	-0.0160512	-0.0313091	-0.0373333	-0.0367088	-0.0240795	-0.0303174	-0.0278353	10.1568
MEF2B.DLBCL.SRX3703147	0.0115277	0.0138109	0.0154902	0.025712	0.00571027	0.0227531	0.016902	0.0225026	0.0233237	0.0205779	0.0233781	0.0446175	10.1501
ZNF92.HRPEpiC.SRX668219	-0.00603224	-0.0015794	-0.0145232	-0.0166906	-0.015151	-0.0452637	-0.0396578	-0.0199742	-0.0170705	-0.0193729	-0.0077444	-0.0165858	10.1436
GATA3.T-47D.SRX2871345	-0.002719	-0.00995532	-0.0247714	-0.0285429	-0.0186251	-0.0333364	-0.0316768	-0.0334914	-0.0251506	-0.0333392	-0.0261885	-0.0317173	10.1423
TP53.Fibroblasts.SRX396254	0.00351031	0.0133812	0.019097	0.0214619	0.021833	0.0282201	0.025086	0.0351096	0.0297127	0.024091	0.0282644	0.0365904	10.142
SMARCA4.Neural_progenitor_cells.SRX5716464	-0.00269083	0.00464177	0.0134462	0.0133177	0.0226055	0.0217592	0.0273223	0.0324715	0.0213153	0.0304215	0.0284068	0.0308237	10.0983
GATA2.Endometrial_stromal_cells.SRX7767645	0.00901552	0.0164118	0.0178325	0.0282051	0.0150426	0.0235816	0.0306109	0.012797	0.0185279	0.014481	0.00587176	0.0227396	10.0928
ARNT.MCF-7.SRX6853596	-0.0186183	-0.016937	-0.0239196	-0.0236078	-0.0201515	-0.0331819	-0.0181221	-0.0270393	-0.0254212	-0.0202844	-0.0126377	-0.0225869	10.091
TEAD4.A549.SRX190324	0.00017833	-0.00371158	-0.0126697	-0.0256514	-0.0207604	-0.0194206	-0.0310401	-0.0359471	-0.0438112	-0.0302073	-0.0338517	-0.022377	10.0871
ARID1A.MCF-7.SRX5089382	0.0101848	0.00570672	0.015295	0.0235877	0.0285889	0.0326049	0.0280731	0.033215	0.0315935	0.030616	0.0282923	0.0228061	10.0853
RXRA.JMSU1.SRX3450331	-0.00680598	-0.0094919	-0.00913113	-0.0149344	-0.0156296	-0.0154345	-0.0296187	-0.0344039	-0.0163886	-0.0283393	-0.0283286	-0.0282309	10.0548
BACH2.OCI-LY-7.SRX244190	-0.01342	-0.0100262	-0.0131268	-0.0121031	-0.00710269	-0.0275061	-0.0263424	-0.0347286	-0.0213594	-0.0258887	-0.0343806	-0.0284346	10.0328
RNF2.293.SRX113579	0.00348562	-0.000305604	-0.00559552	-0.0142844	-0.0220565	-0.0250089	-0.0250491	-0.0298848	-0.0322706	-0.0380496	-0.0373159	-0.0208122	10.0237
SNAPC1.MCF_10A.SRX143299	-0.0211961	-0.0249956	-0.0282507	-0.0215143	-0.0217788	-0.0269445	-0.0255771	-0.0403174	-0.0102032	-0.0252359	-0.00933981	-0.027453	10.0086
CDK9.HCT_116.SRX1177906	0.00814112	0.0134271	0.0207843	0.0232135	0.0183709	0.0188208	0.0136614	0.018095	0.0190468	0.0209423	0.0127253	0.0151456	10.0085
MED1.HCT_116.SRX4937337	-0.0024341	-0.00638451	-0.00746064	-0.0223038	-0.0233113	-0.0250687	-0.0296865	-0.0288091	-0.0316602	-0.0429879	-0.0373337	-0.0354092	10.005
TP53.Saos-2.ERX181467	0.0102639	0.0139737	0.00925388	0.0102539	0.00873541	0.0203798	0.0219289	0.0236119	0.00659097	0.018262	0.0305387	0.0393255	10.0039
AR.LNCAP.SRX6878594	-0.00946955	-0.0114119	-0.0206659	-0.0248447	-0.0275059	-0.0220295	-0.0295741	-0.029377	-0.0402001	-0.0258371	-0.027581	-0.0209599	10.0022
CDX2.Caco-2.SRX026264	0.00276864	0.00888921	0.0140005	0.0139238	0.0133173	0.0237106	0.0331518	0.0351603	0.0223552	0.0239566	0.0301874	0.0299784	9.98517
CREB1.A549.SRX5576992	-0.0075668	-0.0197982	-0.0331192	-0.0410948	-0.0508452	-0.059922	-0.0607499	-0.066682	-0.0520146	-0.0507553	-0.0384373	-0.0389394	9.98293
CREBBP.IMR-90.SRX3324958	0.00644153	0.00829916	0.018521	0.00983591	0.025737	0.0280868	0.0329845	0.0361805	0.024688	0.0397414	0.0335755	0.0419584	9.96382
CTCF.hESC_H9.SRX3288561	0.000591058	-0.00684758	-0.0276294	-0.0263004	-0.041845	-0.0154388	-0.0312351	-0.0453052	-0.0418191	-0.0456517	-0.0418517	-0.0163617	9.95866
ESR1.FULR.SRX3285603	-0.000429587	-0.00720596	-0.0129899	-0.0162816	-0.0238387	-0.0279946	-0.0356352	-0.0308465	-0.0319725	-0.0344956	-0.0311729	-0.0273477	9.95482
CTCF.Neutrophils.SRX5391687	0.00952075	0.015633	0.0238817	0.0332614	0.0335293	0.0275872	0.0261695	0.0365006	0.0404906	0.0432023	0.0450256	0.0336078	9.95357
ESR1.MCF-7.SRX2912051	-0.00372005	-0.0122926	-0.0150227	-0.0164823	-0.0216928	-0.0218749	-0.0260262	-0.0298475	-0.0194188	-0.0334924	-0.0293728	-0.0261486	9.92909
RAD21.Macrophages.SRX4001764	-0.0105016	-0.012871	-0.0111504	-0.0126269	-0.0366006	-0.0351335	-0.0427007	-0.0468152	-0.0489961	-0.0356868	-0.0411309	-0.0444928	9.92669
CDK8.SW_480.SRX398302	0.0230326	0.0168678	0.0176484	0.0149392	0.00426548	0.0165314	0.0172702	0.0189092	0.0326197	0.0289697	0.0279307	0.0210651	9.92587
SS18.SYO-1.SRX3927307	0.0020461	0.00709882	0.0205153	0.0293516	0.0398744	0.0332725	0.0270568	0.0324808	0.0350042	0.0360789	0.0325219	0.0300194	9.92149
EP300.697.SRX6909699	0.0148915	0.0204899	0.0278054	0.020935	0.011131	0.0035448	0.013099	0.0325551	0.0221047	0.0243506	0.0229845	0.0410464	9.9192
KDM2B.HS-SY-II.SRX3542480	-0.00645119	-0.00963295	-0.0179881	-0.0219132	-0.0205632	-0.0145114	-0.0157899	-0.0207359	-0.0300291	-0.0267311	-0.0241847	-0.0247441	9.89977
TCF7L2.CD34_Hematopoietic_stem_cells.SRX097075	0.0110207	0.0189716	0.0219169	0.0230908	0.0229113	0.022232	0.0288074	0.033059	0.0404043	0.04221	0.0348709	0.0281161	9.87422
HOXC9.BE(2)-C.SRX111320	0.00638375	0.00742131	0.012661	0.0100349	0.0186115	0.0171916	0.017536	0.0258054	0.0234688	0.0428462	0.0417247	0.032304	9.87174
TP53BP1.hESC_H9.SRX4727910	-0.00615709	-0.0123071	-0.0121664	-0.0172201	-0.0202031	-0.0227123	-0.0314584	-0.0357321	-0.0328075	-0.0323932	-0.0343745	-0.0377455	9.86629
ZBTB33.K-562.SRX100549	-0.00998165	-0.0209994	-0.0304518	-0.028725	-0.0246532	-0.0306377	-0.0372366	-0.0231898	-0.0346472	-0.0272977	-0.0240497	-0.0333195	9.85366
MYBL2.MCF_10A.SRX4213901	-0.00568031	-0.00330379	-0.00601739	-0.0173421	-0.0147708	-0.0266755	-0.0291742	-0.0293194	-0.0233393	-0.0252279	-0.0312946	-0.0553646	9.84321
EP300.Cardiac_progenitor_cells.SRX2671792	0.00984729	0.0120105	0.0145588	0.018264	0.0119388	0.0222052	0.019643	0.0264713	0.0307314	0.0276778	0.0374309	0.0273774	9.83626
MYC.MIA_Paca-2.SRX7572098	-0.0108554	-0.0174226	-0.0202946	-0.0208829	-0.0235686	-0.0150792	-0.032398	-0.0333443	-0.0323661	-0.0400133	-0.0350844	-0.0280147	9.82677
BRD4.MV-4-11.SRX1134749	-0.00416351	-0.00965165	-0.018707	-0.0222288	-0.0286424	-0.0220147	-0.0242125	-0.0233316	-0.0356902	-0.0285834	-0.0302441	-0.0200757	9.81017
BRD2.293.SRX170373	-0.00442107	-0.00931587	-0.012482	-0.0105287	-0.0151128	-0.0236365	-0.0208885	-0.0335299	-0.0238447	-0.027102	-0.0220166	-0.0346851	9.80349
RELA.HuH-7.SRX2270128	0.00410889	0.0039541	0.00676489	0.0137173	0.022203	0.0227924	0.0239066	0.0370869	0.0282616	0.0321122	0.0366997	0.0227974	9.79796
AR.VCaP.SRX471850	-0.0101018	-0.0131409	-0.00921643	-0.0195639	-0.0147828	-0.0219584	-0.0235623	-0.0285808	-0.0196613	-0.0264118	-0.0259196	-0.0435285	9.79728
SUMO1.WI-38.SRX204172	0.00313788	-0.000978077	-0.0141866	-0.0163132	-0.021095	-0.0317665	-0.0299568	-0.0401187	-0.027708	-0.0364732	-0.0173756	-0.0327943	9.79072
RAD21.A549.SRX150380	-0.00431013	-0.0091653	-0.0291597	-0.0346566	-0.0324551	-0.0456492	-0.0459682	-0.037987	-0.0269092	-0.0405857	-0.0254711	-0.0186435	9.78852
TFAP2A.hESC_derived_neural_crests.SRX1091550	0.00280427	0.00819488	0.0127704	0.023345	0.0307812	0.0356493	0.0384968	0.0440328	0.0411185	0.0475994	0.0481322	0.0475365	9.77131
BRD4.VCaP.SRX8089629	-0.00267565	-0.00993111	-0.0153222	-0.0163452	-0.028097	-0.0341258	-0.032256	-0.0336472	-0.01177	-0.0225743	-0.0116443	-0.0405089	9.75308
TCF7L2.CD34_Hematopoietic_stem_cells.SRX097074	0.0127033	0.025393	0.0329443	0.0330133	0.024057	0.0315852	0.0286363	0.0221287	0.0281914	0.0289697	0.0326591	0.0162746	9.72177
CHD8.Neural_Stem_Cells.SRX534845	0.00456788	0.0150972	0.0182827	0.0278831	0.0242854	0.0302294	0.0194666	0.0250667	0.0138956	0.022377	0.0244454	0.0209876	9.71473
KMT2A.SEM.SRX2281249	0.00643827	0.0184306	0.0292181	0.0282717	0.027741	0.0352143	0.0359499	0.040815	0.031089	0.0395397	0.0329706	0.0389224	9.71395
GATA2.K-562.SRX100585	-0.00111972	0.00361216	0.0112641	0.0145585	0.0145432	0.018615	0.0259447	0.034091	0.0368752	0.0319091	0.0357181	0.0392135	9.7074
BRD9.SYO-1.SRX3927304	0.00543994	0.00386214	0.0130134	0.0216468	0.0111587	0.0142869	0.0175546	0.031338	0.0375247	0.0370792	0.0469937	0.0264108	9.68371
BRD4.OCI-AML3.SRX3263399	-0.00134132	0.00908853	0.0176005	0.0191957	0.0274893	0.0227976	0.0314593	0.0268335	0.0183832	0.0258867	0.0307828	0.023721	9.68175
RBPJ.MB_157.SRX4374903	0.00101448	0.0123888	0.0178584	0.0262252	0.0244027	0.0237242	0.0243998	0.025251	0.0284629	0.0299842	0.0362036	0.0294641	9.67767
EBF3.SK-N-SH.SRX2382329	-0.00429686	-0.00169958	0.00761392	0.0112449	0.0205182	0.0205425	0.030191	0.0212822	0.0240618	0.0270584	0.0281833	0.0335221	9.67634
CXXC1.Lymphoblastoid_cell_line.SRX4046314	-0.0117165	-0.0164615	-0.0131312	-0.0230419	-0.0211749	-0.0220409	-0.0287514	-0.0278862	-0.0286239	-0.0299288	-0.0370035	-0.0337776	9.65811
HDAC1.VCaP.SRX059710	-0.0067186	-0.0110711	-0.0117295	-0.0132598	-0.0208339	-0.0184928	-0.021437	-0.0235071	-0.0366596	-0.0341502	-0.0325139	-0.0286764	9.65494
CTCF.Caco-2.SRX080411	0.0121629	0.0166327	0.0266165	0.0298538	0.0304254	0.0339375	0.0376487	0.0474849	0.0381301	0.0485174	0.0467763	0.0417725	9.6382
CTCF.HeLa.SRX080392	-0.00599137	-0.0104409	-0.0212704	-0.0271969	-0.0381367	-0.0442024	-0.0449622	-0.0474167	-0.0418814	-0.0426932	-0.0396402	-0.0468411	9.6307
RCOR1.IMR-90.SRX186617	-0.00704751	-0.0121472	-0.019942	-0.0233651	-0.0215099	-0.0141222	-0.0151483	-0.0138858	-0.0212166	-0.0318848	-0.0304831	-0.0139018	9.63056
CTCF.Caco-2.SRX080352	0.012473	0.0167484	0.0243167	0.0259495	0.0273509	0.0369841	0.0388597	0.0491138	0.0483812	0.0470137	0.0426576	0.0447857	9.62889
SREBF2.GM12878.SRX186608	0.00213459	0.00434008	0.0118544	0.0188734	0.0183882	0.0242917	0.0310536	0.0221863	0.0266235	0.0226334	0.0412739	0.0333294	9.62524
MAX.Hep_G2.SRX190321	0.00517447	0.0137696	0.0231627	0.0305029	0.0361505	0.0335594	0.0422217	0.0528661	0.0502234	0.0590823	0.0538045	0.0501743	9.60795
HNRNPUL1.Hep_G2.SRX4708025	0.0003013	0.0115864	0.0138848	0.0142853	0.0225612	0.0235442	0.0313818	0.0326782	0.0269485	0.0244071	0.0354093	0.0264476	9.60675
SMARCC1.iPS_cells.SRX5234474	0.0116511	0.00452821	-0.00291976	-0.00976989	-0.0141581	-0.000732372	-0.0130387	-0.0272398	-0.0425353	-0.0357189	-0.0276354	-0.0178677	9.60136
BRD2.VCaP.SRX471867	0.00491027	0.00467399	0.0156837	0.0201527	0.0280504	0.0291591	0.0310114	0.0325176	0.0369981	0.0395019	0.0351317	0.0319058	9.59699
SPI1.B-Lymphocytes.SRX5574340	-0.00583556	-0.00861964	-0.016869	-0.0145939	-0.0308203	-0.0252041	-0.0313092	-0.0308722	-0.0367588	-0.0347395	-0.0324448	-0.0269159	9.58856
SMC1A.Macrophages.SRX2770859	-0.0063484	0.00285941	0.00157936	0.00682704	0.0120718	-0.00042305	0.0119446	0.0263302	0.0452259	0.0402081	0.0370234	0.0392965	9.58635
TBL1Y.293.SRX118011	0.00126522	0.00423254	0.0144652	0.0180136	0.0216949	0.0147209	0.0218312	0.0283498	0.0341799	0.0399973	0.0353822	0.0287774	9.57091
ERG.RWPE-1.SRX145843	-0.00332861	0.00257414	0.0109406	0.0207879	0.0288585	0.0210041	0.0263826	0.0238977	0.02589	0.0334437	0.0292541	0.0315458	9.57037
EP300.Fetal_brain.SRX209673	-0.00762988	-0.0153217	-0.0148011	-0.0186509	-0.0193182	-0.0256252	-0.0252678	-0.0316212	-0.0162376	-0.0171203	-0.0136329	-0.0376398	9.56533
EP300.hESC_derived_neural_crests.SRX059360	0.00754258	0.0176149	0.0159823	0.0191632	0.0137142	0.0235548	0.0260089	0.0217442	0.0173118	0.0305437	0.0300388	0.0202883	9.56362
SOX2.Neural_progenitor_cells.SRX5716451	0.0104319	0.00984268	0.0108744	0.015056	0.0151301	0.0124737	0.0210767	0.0206478	0.0322417	0.0411101	0.0395315	0.0281181	9.54395
NCBP1.DLD-1.SRX7677739	-0.00354142	-0.015719	-0.0174779	-0.0148046	-0.00940047	-0.0197857	-0.0308924	-0.0226408	-0.0115749	-0.0296367	-0.0310051	-0.0317791	9.53998
KDM5B.MCF-7.SRX265412	0.0064514	0.0133723	0.0227014	0.0260389	0.0299396	0.0388227	0.0356203	0.0298201	0.0384856	0.0291961	0.0286473	0.0306869	9.53934
FOXA1.Breast_cancer_cells.SRX5493760	-0.000783291	0.000646323	-0.00294248	-0.0202351	-0.0152293	-0.0409532	-0.0264411	-0.0408683	-0.0303554	-0.0271857	-0.0177699	-0.0317014	9.5182
ESR1.ZR-75-1.SRX1161183	0.0120021	0.0161824	0.0171611	0.0193879	0.0194626	0.0311259	0.0184512	0.024246	0.030821	0.0351148	0.0279689	0.025562	9.51659
BRD9.HeLa.SRX4928878	-0.00552266	0.0056057	0.00992816	0.00793185	0.020208	0.0148186	0.0262349	0.0250196	0.0327632	0.0243677	0.0300678	0.0197557	9.51504
KDM1A.OCI-LY1.SRX3461646	0.00660222	0.0121762	0.0124748	0.0220407	0.0226866	0.0155533	0.0223805	0.0159956	0.0315172	0.0250063	0.0258961	0.0116871	9.50344
MAX.ECC-1.SRX190263	0.0105348	0.0179759	0.0292683	0.0332301	0.0323999	0.0332897	0.0310138	0.0363881	0.0373232	0.0386949	0.0403077	0.0371655	9.49829
FOXA1.VCaP.SRX8089639	0.00504368	0.00729934	0.0136231	0.0240074	0.026618	0.0303115	0.0307997	0.0404551	0.0412929	0.0407488	0.0431731	0.0362825	9.46344
ARNT.786-O.SRX968418	-0.0221837	-0.0255295	-0.0234309	-0.0204935	-0.0195579	-0.0206268	-0.0114813	-0.0221141	-0.0150016	-0.0188069	-0.00705928	-0.00665922	9.46132
PIAS1.LNCAP.SRX1885195	-0.00723821	-0.0128328	-0.0155849	-0.0209265	-0.0184289	-0.0199981	-0.0269312	-0.0319694	-0.0303437	-0.0272369	-0.0215412	-0.024536	9.44118
SMARCA4.A549.SRX5982364	0.00318691	0.0150192	0.0238579	0.0171993	0.0240053	0.0370106	0.0389997	0.0162945	0.0137181	0.00909772	0.00537042	0.0233252	9.43923
SMC1A.HAP1.SRX2570615	0.00897756	0.0179271	0.0306608	0.0166441	0.0218597	0.0232221	0.0225616	0.0229176	0.0333821	0.0326694	0.035618	0.0136396	9.4208
ESR1.Breast_cancer.SRX186804	0.0118149	0.0160923	0.016029	0.01731	0.0155769	0.0117733	0.0201108	0.0196831	0.0320015	0.0303774	0.0185908	0.0317015	9.40793
BRD4.SUM_159PT.SRX2194233	-0.00243576	-0.00716129	-0.0174679	-0.0256015	-0.030387	-0.0312863	-0.0335586	-0.0318065	-0.0314662	-0.034164	-0.0284989	-0.0202146	9.40683
EP300.Hep_G2.SRX150624	0.00150703	0.00598509	0.0162962	0.0156371	0.00895542	0.0187143	0.022364	0.0400705	0.0354224	0.0372151	0.0450362	0.0212623	9.40172
MIF.HeLa.SRX848605	0.00749912	0.00505946	0.015918	0.0164994	0.015039	0.0187593	0.00917074	0.0229245	0.0367985	0.036801	0.0357323	0.0165131	9.37771
CTCF.GM12878.SRX150690	-0.0007626	-0.00709634	-0.0154076	-0.0177428	-0.028007	-0.0328007	-0.031314	-0.0373114	-0.0420495	-0.0381885	-0.0397283	-0.050642	9.36568
ZIC2.BCBL1.SRX3082734	-0.000529414	0.00436136	0.00706274	0.0200369	0.0137544	0.0198214	0.0302385	0.0325729	0.0337455	0.0354858	0.0391672	0.0389891	9.36258
WDR5.SKMNC.SRX718122	0.00370284	0.0105883	0.0211776	0.02564	0.0208582	0.0237486	0.0225703	0.0277356	0.0376761	0.0287284	0.0277358	0.0296989	9.35974
TEAD1.HCT_116.SRX3566185	0.0127285	0.0178859	0.0271787	0.0199155	0.0187113	0.0128155	0.0190747	0.0261983	0.00681682	0.0159212	0.0151471	0.00995726	9.35836
FOS.GM12878.SRX082163	-0.00499976	-0.00383068	-0.0161667	-0.0253457	-0.0304593	-0.0300857	-0.034201	-0.0433964	-0.044982	-0.0465196	-0.0465231	-0.0358348	9.34994
DDIT3.402-91.SRX3751778	-0.00207187	-0.00556219	-0.0155689	-0.013745	-0.0160398	-0.0215425	-0.0247018	-0.0275094	-0.0359213	-0.0358479	-0.0288024	-0.0339007	9.33951
AR.LNCAP.SRX4411675	-0.0123316	-0.00728244	-0.0109366	-0.019998	-0.0191589	-0.0288296	-0.0205692	-0.0297794	-0.0183125	-0.0246914	-0.0110845	-0.0214114	9.31881
FOXA1.MCF-7.SRX176862	0.00438192	0.0047129	0.0138778	0.0180759	0.021471	0.0331772	0.0433447	0.0459301	0.0346631	0.0441287	0.0357207	0.0526248	9.31512
[truncated: 5,330 more rows]
